# Supplementary material for: Physics-Driven Construction of Compact Primitive Gaussian Density Fitting Basis Sets
Source: J Chem Theory Comput. 2025 Oct 25;21(21):10863–78. doi: 10.1021/acs.jctc.5c01219 (PMC12613328; doi:10.1021/acs.jctc.5c01219)
Supplement: Supplementary file 1 [file ct5c01219_si_002.zip]

Archive with 350 entries (340 files):
- supplementary_info/
- supplementary_info/.DS_Store
- supplementary_info/MADF-DFBSs/
- supplementary_info/MADF-DFBSs/nonrelativistic/
- supplementary_info/MADF-DFBSs/nonrelativistic/cc-pwcvqz-madf.g94
- supplementary_info/MADF-DFBSs/nonrelativistic/def2-tzvp-madf.g94
- supplementary_info/MADF-DFBSs/nonrelativistic/cc-pwcvdz-madf.g94
- supplementary_info/MADF-DFBSs/nonrelativistic/cc-pvdz-madf.g94
- supplementary_info/MADF-DFBSs/nonrelativistic/cc-pvqz-madf.g94
- supplementary_info/MADF-DFBSs/nonrelativistic/def2-qzvp-madf.g94
- supplementary_info/MADF-DFBSs/nonrelativistic/def2-svp-madf.g94
- supplementary_info/MADF-DFBSs/nonrelativistic/cc-pvtz-madf.g94
- supplementary_info/MADF-DFBSs/nonrelativistic/cc-pwcvtz-madf.g94
- supplementary_info/MADF-DFBSs/relativistic/
- supplementary_info/MADF-DFBSs/relativistic/x2c-tzvppall-2c-madf.g94
- supplementary_info/MADF-DFBSs/relativistic/x2c-svpall-2c-madf.g94
- supplementary_info/MADF-DFBSs/relativistic/x2c-qzvppall-2c-madf.g94
- supplementary_info/MADF-DFBSs/relativistic/dyall_ae4z-madf.g94
- supplementary_info/MADF-DFBSs/relativistic/dyall_ae2z-madf.g94
- supplementary_info/MADF-DFBSs/relativistic/dyall_ae3z-madf.g94
- supplementary_info/geometries/
- supplementary_info/geometries/Tm60/
- supplementary_info/geometries/Tm60/AgO.xyz
- supplementary_info/geometries/Tm60/ScO.xyz
- supplementary_info/geometries/Tm60/TiCl.xyz
- supplementary_info/geometries/Tm60/TiH.xyz
- supplementary_info/geometries/Tm60/CrO.xyz
- supplementary_info/geometries/Tm60/ScH.xyz
- supplementary_info/geometries/Tm60/VN.xyz
- supplementary_info/geometries/Tm60/AgH.xyz
- supplementary_info/geometries/Tm60/VO.xyz
- supplementary_info/geometries/Tm60/NiCl.xyz
- supplementary_info/geometries/Tm60/TiN.xyz
- supplementary_info/geometries/Tm60/CrH.xyz
- supplementary_info/geometries/Tm60/TiO.xyz
- supplementary_info/geometries/Tm60/IrC.xyz
- supplementary_info/geometries/Tm60/NiH.xyz
- supplementary_info/geometries/Tm60/CoS.xyz
- supplementary_info/geometries/Tm60/AuH.xyz
- supplementary_info/geometries/Tm60/MnO.xyz
- supplementary_info/geometries/Tm60/ZnCl.xyz
- supplementary_info/geometries/Tm60/RuC.xyz
- supplementary_info/geometries/Tm60/CuH.xyz
- supplementary_info/geometries/Tm60/AgCl.xyz
- supplementary_info/geometries/Tm60/MnH.xyz
- supplementary_info/geometries/Tm60/AuO.xyz
- supplementary_info/geometries/Tm60/FeS.xyz
- supplementary_info/geometries/Tm60/ZnS.xyz
- supplementary_info/geometries/Tm60/NiO.xyz
- supplementary_info/geometries/Tm60/PtC.xyz
- supplementary_info/geometries/Tm60/VCl.xyz
- supplementary_info/geometries/Tm60/CuO.xyz
- supplementary_info/geometries/Tm60/PtO.xyz
- supplementary_info/geometries/Tm60/MnF.xyz
- supplementary_info/geometries/Tm60/CoCl.xyz
- supplementary_info/geometries/Tm60/MnS.xyz
- supplementary_info/geometries/Tm60/CoO.xyz
- supplementary_info/geometries/Tm60/FeH.xyz
- supplementary_info/geometries/Tm60/ZnH.xyz
- supplementary_info/geometries/Tm60/RuO.xyz
- supplementary_info/geometries/Tm60/AuF.xyz
- supplementary_info/geometries/Tm60/CuS.xyz
- supplementary_info/geometries/Tm60/PtH.xyz
- supplementary_info/geometries/Tm60/NiF.xyz
- supplementary_info/geometries/Tm60/ZnO.xyz
- supplementary_info/geometries/Tm60/CrCl.xyz
- supplementary_info/geometries/Tm60/CuF.xyz
- supplementary_info/geometries/Tm60/FeO.xyz
- supplementary_info/geometries/Tm60/AuS.xyz
- supplementary_info/geometries/Tm60/CoH.xyz
- supplementary_info/geometries/Tm60/FeCl.xyz
- supplementary_info/geometries/Tm60/CuCl.xyz
- supplementary_info/geometries/Tm60/AgF.xyz
- supplementary_info/geometries/Tm60/ScF.xyz
- supplementary_info/geometries/Tm60/IrO.xyz
- supplementary_info/geometries/Tm60/RhC.xyz
- supplementary_info/geometries/Tm60/ScS.xyz
- supplementary_info/geometries/Tm60/CrF.xyz
- supplementary_info/geometries/Tm60/TiS.xyz
- supplementary_info/geometries/Tm60/AuCl.xyz
- supplementary_info/geometries/Tm60/MnCl.xyz
- supplementary_info/geometries/Tm60/TiF.xyz
- supplementary_info/geometries/TS2/
- supplementary_info/geometries/TS2/sch.xyz
- supplementary_info/geometries/TS2/xe.xyz
- supplementary_info/geometries/TS2/inh3.xyz
- supplementary_info/geometries/TS2/agh.xyz
- supplementary_info/geometries/TS2/snh4.xyz
- supplementary_info/geometries/TS2/hat.xyz
- supplementary_info/geometries/TS2/auh.xyz
- supplementary_info/geometries/TS2/ruc.xyz
- supplementary_info/geometries/TS2/cuh.xyz
- supplementary_info/geometries/TS2/teh2.xyz
- supplementary_info/geometries/TS2/pbh4.xyz
- supplementary_info/geometries/TS2/ash3.xyz
- supplementary_info/geometries/TS2/ptc.xyz
- supplementary_info/geometries/TS2/hi.xyz
- supplementary_info/geometries/TS2/kr.xyz
- supplementary_info/geometries/TS2/bih3.xyz
- supplementary_info/geometries/TS2/seh2.xyz
- supplementary_info/geometries/TS2/gah3.xyz
- supplementary_info/geometries/TS2/geh4.xyz
- supplementary_info/geometries/TS2/rn.xyz
- supplementary_info/geometries/TS2/tlh3.xyz
- supplementary_info/geometries/TS2/sbh3.xyz
- supplementary_info/geometries/TS2/hbr.xyz
- supplementary_info/geometries/TS2/poh2.xyz
- supplementary_info/geometries/G2/
- supplementary_info/geometries/G2/alcl3_nist.xyz
- supplementary_info/geometries/G2/c6142730_nist.xyz
- supplementary_info/geometries/G2/oh_nist.xyz
- supplementary_info/geometries/G2/ch2co_nist.xyz
- supplementary_info/geometries/G2/ch3o_nist.xyz
- supplementary_info/geometries/G2/c822355_nist.xyz
- supplementary_info/geometries/G2/meome_nist.xyz
- supplementary_info/geometries/G2/ch3cl_nist.xyz
- supplementary_info/geometries/G2/c2h2o2_nist.xyz
- supplementary_info/geometries/G2/chf3_nist.xyz
- supplementary_info/geometries/G2/so2_nist.xyz
- supplementary_info/geometries/G2/bcl3_nist.xyz
- supplementary_info/geometries/G2/h2co_nist.xyz
- supplementary_info/geometries/G2/n2o_nist.xyz
- supplementary_info/geometries/G2/c2h5cl_nist.xyz
- supplementary_info/geometries/G2/cl2_nist.xyz
- supplementary_info/geometries/G2/no_nist.xyz
- supplementary_info/geometries/G2/na2_nist.xyz
- supplementary_info/geometries/G2/c3h6_nist.xyz
- supplementary_info/geometries/G2/clf_nist.xyz
- supplementary_info/geometries/G2/ch3nhch3_nist.xyz
- supplementary_info/geometries/G2/ch2chcn_nist.xyz
- supplementary_info/geometries/G2/benzene_nist.xyz
- supplementary_info/geometries/G2/ch3no2_nist.xyz
- supplementary_info/geometries/G2/ch3sh_nist.xyz
- supplementary_info/geometries/G2/c2h5n_nist.xyz
- supplementary_info/geometries/G2/si2_nist.xyz
- supplementary_info/geometries/G2/ch3cof_nist.xyz
- supplementary_info/geometries/G2/propyne_nist.xyz
- supplementary_info/geometries/G2/co_nist.xyz
- supplementary_info/geometries/G2/cn_nist.xyz
- supplementary_info/geometries/G2/ch2oh_nist.xyz
- supplementary_info/geometries/G2/pyrrole_nist.xyz
- supplementary_info/geometries/G2/sicl4_nist.xyz
- supplementary_info/geometries/G2/f2o_nist.xyz
- supplementary_info/geometries/G2/cf4_nist.xyz
- supplementary_info/geometries/G2/c2h5_nist.xyz
- supplementary_info/geometries/G2/c2h4_nist.xyz
- supplementary_info/geometries/G2/sih3_nist.xyz
- supplementary_info/geometries/G2/sih2_nist.xyz
- supplementary_info/geometries/G2/ethoxy_nist.xyz
- supplementary_info/geometries/G2/nh_nist.xyz
- supplementary_info/geometries/G2/ch3nh2_nist.xyz
- supplementary_info/geometries/G2/alf3_nist.xyz
- supplementary_info/geometries/G2/cf3cn_nist.xyz
- supplementary_info/geometries/G2/pf3_nist.xyz
- supplementary_info/geometries/G2/hocl_nist.xyz
- supplementary_info/geometries/G2/nf3_nist.xyz
- supplementary_info/geometries/G2/mesme_nist.xyz
- supplementary_info/geometries/G2/furans_nist.xyz
- supplementary_info/geometries/G2/ch3cooh_nist.xyz
- supplementary_info/geometries/G2/ch2f2_nist.xyz
- supplementary_info/geometries/G2/h2s_nist.xyz
- supplementary_info/geometries/G2/ch2cl2_nist.xyz
- supplementary_info/geometries/G2/c157335_nist.xyz
- supplementary_info/geometries/G2/ch_nist.xyz
- supplementary_info/geometries/G2/isopropyl_nist.xyz
- supplementary_info/geometries/G2/lih_nist.xyz
- supplementary_info/geometries/G2/cs2_nist.xyz
- supplementary_info/geometries/G2/sih4_nist.xyz
- supplementary_info/geometries/G2/c2h2_nist.xyz
- supplementary_info/geometries/G2/c2h3_nist.xyz
- supplementary_info/geometries/G2/furan_g09.xyz
- supplementary_info/geometries/G2/ch3ono_nist.xyz
- supplementary_info/geometries/G2/etoh_nist.xyz
- supplementary_info/geometries/G2/ch3sih3_nist.xyz
- supplementary_info/geometries/G2/chcl3_nist.xyz
- supplementary_info/geometries/G2/etam_nist.xyz
- supplementary_info/geometries/G2/hcl_nist.xyz
- supplementary_info/geometries/G2/c2h_nist.xyz
- supplementary_info/geometries/G2/c2h4o_nist.xyz
- supplementary_info/geometries/G2/acetone_nist.xyz
- supplementary_info/geometries/G2/tbutyl_nist.xyz
- supplementary_info/geometries/G2/s2_nist.xyz
- supplementary_info/geometries/G2/ch2-1_nist.xyz
- supplementary_info/geometries/G2/si2h6_nist.xyz
- supplementary_info/geometries/G2/c2n2_nist.xyz
- supplementary_info/geometries/G2/dmso_nist.xyz
- supplementary_info/geometries/G2/propene_nist.xyz
- supplementary_info/geometries/G2/etome_nist.xyz
- supplementary_info/geometries/G2/f2_nist.xyz
- supplementary_info/geometries/G2/butad12_nist.xyz
- supplementary_info/geometries/G2/hs_nist.xyz
- supplementary_info/geometries/G2/sif4_nist.xyz
- supplementary_info/geometries/G2/ch3_nist.xyz
- supplementary_info/geometries/G2/ch2_nist.xyz
- supplementary_info/geometries/G2/isobutane_nist.xyz
- supplementary_info/geometries/G2/cbutane_nist.xyz
- supplementary_info/geometries/G2/clf3_nist.xyz
- supplementary_info/geometries/G2/c2h6_nist.xyz
- supplementary_info/geometries/G2/n2_nist.xyz
- supplementary_info/geometries/G2/ch3s_nist.xyz
- supplementary_info/geometries/G2/clo_nist.xyz
- supplementary_info/geometries/G2/lif_nist.xyz
- supplementary_info/geometries/G2/butane_nist.xyz
- supplementary_info/geometries/G2/nh3_nist.xyz
- supplementary_info/geometries/G2/nh2_nist.xyz
- supplementary_info/geometries/G2/ch3oh_nist.xyz
- supplementary_info/geometries/G2/cprop_nist.xyz
- supplementary_info/geometries/G2/li2_nist.xyz
- supplementary_info/geometries/G2/ph3_nist.xyz
- supplementary_info/geometries/G2/ph2_nist.xyz
- supplementary_info/geometries/G2/pyridine_nist.xyz
- supplementary_info/geometries/G2/ch2chcl_nist.xyz
- supplementary_info/geometries/G2/sio_nist.xyz
- supplementary_info/geometries/G2/ch3co_nist.xyz
- supplementary_info/geometries/G2/ch3cn_nist.xyz
- supplementary_info/geometries/G2/n2h4_nist.xyz
- supplementary_info/geometries/G2/prcl1_nist.xyz
- supplementary_info/geometries/G2/h2_nist.xyz
- supplementary_info/geometries/G2/hf_nist.xyz
- supplementary_info/geometries/G2/isoproh_nist.xyz
- supplementary_info/geometries/G2/c503173_g09.xyz
- supplementary_info/geometries/G2/cs_nist.xyz
- supplementary_info/geometries/G2/p2_nist.xyz
- supplementary_info/geometries/G2/ccl4_nist.xyz
- supplementary_info/geometries/G2/c2cl4_nist.xyz
- supplementary_info/geometries/G2/h2o_nist.xyz
- supplementary_info/geometries/G2/o2_nist.xyz
- supplementary_info/geometries/G2/o3_nist.xyz
- supplementary_info/geometries/G2/cos_nist.xyz
- supplementary_info/geometries/G2/ch3cocl_nist.xyz
- supplementary_info/geometries/G2/thiirane_nist.xyz
- supplementary_info/geometries/G2/ch3ocho_nist.xyz
- supplementary_info/geometries/G2/hcn_nist.xyz
- supplementary_info/geometries/G2/hco_nist.xyz
- supplementary_info/geometries/G2/acetamide_g09.xyz
- supplementary_info/geometries/G2/etsh_nist.xyz
- supplementary_info/geometries/G2/so_nist.xyz
- supplementary_info/geometries/G2/clno_nist.xyz
- supplementary_info/geometries/G2/ch4_nist.xyz
- supplementary_info/geometries/G2/c157404_nist.xyz
- supplementary_info/geometries/G2/c2f4_nist.xyz
- supplementary_info/geometries/G2/ch2chf_nist.xyz
- supplementary_info/geometries/G2/h2o2_nist.xyz
- supplementary_info/geometries/G2/propane_nist.xyz
- supplementary_info/geometries/G2/co2_nist.xyz
- supplementary_info/geometries/G2/isobute_nist.xyz
- supplementary_info/geometries/G2/trimeam_nist.xyz
- supplementary_info/geometries/G2/nacl_nist.xyz
- supplementary_info/geometries/G2/allene_nist.xyz
- supplementary_info/geometries/G2/ch3cho_nist.xyz
- supplementary_info/geometries/G2/bf3_nist.xyz
- supplementary_info/geometries/G2/no2_nist.xyz
- supplementary_info/geometries/G2/beh_nist.xyz
- supplementary_info/geometries/G2/sih2-triplet_g09.xyz
- supplementary_info/geometries/G2/f2co_nist.xyz
- supplementary_info/geometries/G2/ch2o2_nist.xyz
- supplementary_info/geometries/TS1/
- supplementary_info/geometries/TS1/c2h6.xyz
- supplementary_info/geometries/TS1/ch4.xyz
- supplementary_info/geometries/TS1/hcn.xyz
- supplementary_info/geometries/TS1/of2.xyz
- supplementary_info/geometries/TS1/nocl.xyz
- supplementary_info/geometries/TS1/sio2.xyz
- supplementary_info/geometries/TS1/hcl.xyz
- supplementary_info/geometries/TS1/c2h4.xyz
- supplementary_info/geometries/TS1/coh2.xyz
- supplementary_info/geometries/TS1/n2h2_e.xyz
- supplementary_info/geometries/TS1/pf3.xyz
- supplementary_info/geometries/TS1/ar.xyz
- supplementary_info/geometries/TS1/c2h2.xyz
- supplementary_info/geometries/TS1/sih4.xyz
- supplementary_info/geometries/TS1/h2o.xyz
- supplementary_info/geometries/TS1/co2.xyz
- supplementary_info/geometries/TS1/s2.xyz
- supplementary_info/geometries/TS1/f2.xyz
- supplementary_info/geometries/TS1/sf2.xyz
- supplementary_info/geometries/TS1/bh3.xyz
- supplementary_info/geometries/TS1/nh3.xyz
- supplementary_info/geometries/TS1/alf3.xyz
- supplementary_info/geometries/TS1/h2o2.xyz
- supplementary_info/geometries/TS1/h2s.xyz
- supplementary_info/geometries/TS1/hf.xyz
- supplementary_info/geometries/TS1/bf3.xyz
- supplementary_info/geometries/TS1/p2.xyz
- supplementary_info/geometries/TS1/ch3oh.xyz
- supplementary_info/geometries/TS1/cl2.xyz
- supplementary_info/geometries/TS1/so2.xyz
- supplementary_info/geometries/TS1/n2.xyz
- supplementary_info/geometries/TS1/ne.xyz
- supplementary_info/geometries/TS1/hno2.xyz
- supplementary_info/geometries/TS1/n2h2_z.xyz
- supplementary_info/geometries/TS1/o3.xyz
- supplementary_info/geometries/TS1/o2.xyz
- supplementary_info/geometries/TS1/ph3.xyz
- supplementary_info/geometries/TS1/cs2.xyz
- supplementary_info/geometries/Ln54/
- supplementary_info/geometries/Ln54/Cl2Sm.xyz
- supplementary_info/geometries/Ln54/F3Tb.xyz
- supplementary_info/geometries/Ln54/Cl3Nd.xyz
- supplementary_info/geometries/Ln54/FNd.xyz
[truncated: 50 more entries]
