# Supplementary material for: Physics-Driven Construction of Compact Primitive Gaussian Density Fitting Basis Sets
Source: J Chem Theory Comput. 2025 Oct 25;21(21):10863–78. doi: 10.1021/acs.jctc.5c01219 (PMC12613328; doi:10.1021/acs.jctc.5c01219)
Supplement: Supplementary file 1 [file ct5c01219_si_002.zip › supplementary_info/MADF-DFBSs/nonrelativistic/cc-pwcvqz-madf.g94]

!-------------------------------------------------------------------------------
!       Basis set: cc-pwCVQZ-MADF generated from OBS:cc-pwCVQZ 
!            Role: Density fitting
!     MADF params: \tau_1 = 1e-6, \tau_2 = 1e-5, and zeta = 1.4
!           Atoms: H, He, B, C, N, O, F, Ne, Al, Si, P, S, Cl
!                  Ar, Sc, Ti, V, Cr, Mn, Fe, Co, Ni, Cu, Zn and Br
!                  
!         Authors: Kshitijkumar A. Surjuse and Edward F. Valeev 
!-------------------------------------------------------------------------------


H     0
S  1  1.0
  14.0141249016         1.0
S  1  1.0
  5.648                 1.0
S  1  1.0
  3.2944749235          1.0
S  1  1.0
  1.6901961794          1.0
S  1  1.0
  1.0811352212          1.0
S  1  1.0
  0.5565511464          1.0
S  1  1.0
  0.334085752           1.0
S  1  1.0
  0.2025149686          1.0
P  1  1.0
  3.3924926814          1.0
P  1  1.0
  2.4002530734          1.0
P  1  1.0
  1.6876687341          1.0
P  1  1.0
  1.1893093543          1.0
P  1  1.0
  0.8309804903          1.0
P  1  1.0
  0.4579902055          1.0
D  1  1.0
  2.9760089213          1.0
D  1  1.0
  1.9754557434          1.0
D  1  1.0
  1.2118187244          1.0
D  1  1.0
  0.8471876995          1.0
D  1  1.0
  0.584                 1.0
F  1  1.0
  1.5758700781          1.0
F  1  1.0
  1.0114878941          1.0
G  1  1.0
  1.9068502091          1.0
****
He     0
S  1  1.0
  36.1                  1.0
S  1  1.0
  20.9788841715         1.0
S  1  1.0
  10.17                 1.0
S  1  1.0
  5.8131021405          1.0
S  1  1.0
  2.8257970418          1.0
S  1  1.0
  1.946444436           1.0
S  1  1.0
  1.1583345415          1.0
S  1  1.0
  0.6529867719          1.0
S  1  1.0
  0.4004840821          1.0
P  1  1.0
  11.079                1.0
P  1  1.0
  6.8867945046          1.0
P  1  1.0
  4.001362637           1.0
P  1  1.0
  2.127383905           1.0
P  1  1.0
  1.5174783658          1.0
P  1  1.0
  0.8760355241          1.0
D  1  1.0
  8.5606103705          1.0
D  1  1.0
  5.3227953069          1.0
D  1  1.0
  3.5659544402          1.0
D  1  1.0
  2.1965008695          1.0
D  1  1.0
  1.274248362           1.0
F  1  1.0
  4.5871861619          1.0
F  1  1.0
  3.1879802369          1.0
F  1  1.0
  1.8795176456          1.0
G  1  1.0
  3.6759915464          1.0
****
B     0
S  1  1.0
  273.9553900522        1.0
S  1  1.0
  149.38                1.0
S  1  1.0
  91.1201755238         1.0
S  1  1.0
  55.0793199558         1.0
S  1  1.0
  33.7119542492         1.0
S  1  1.0
  18.96919008           1.0
S  1  1.0
  13.0121640065         1.0
S  1  1.0
  8.7342851089          1.0
S  1  1.0
  5.3862386164          1.0
S  1  1.0
  3.2276406855          1.0
S  1  1.0
  2.3043837153          1.0
S  1  1.0
  0.8747912711          1.0
S  1  1.0
  0.589104967           1.0
S  1  1.0
  0.3313743437          1.0
S  1  1.0
  0.2026607352          1.0
S  1  1.0
  0.1190677982          1.0
P  1  1.0
  73.8390189466         1.0
P  1  1.0
  44.2582363463         1.0
P  1  1.0
  27.7623283982         1.0
P  1  1.0
  16.9519622523         1.0
P  1  1.0
  9.9013323994          1.0
P  1  1.0
  6.025174961           1.0
P  1  1.0
  2.1514010246          1.0
P  1  1.0
  1.304323228           1.0
P  1  1.0
  0.7814660231          1.0
P  1  1.0
  0.485383534           1.0
P  1  1.0
  0.2880398897          1.0
P  1  1.0
  0.1808419153          1.0
P  1  1.0
  0.1042565436          1.0
D  1  1.0
  46.542788429          1.0
D  1  1.0
  27.5101385637         1.0
D  1  1.0
  18.6544067657         1.0
D  1  1.0
  7.1794012612          1.0
D  1  1.0
  4.4735862769          1.0
D  1  1.0
  2.7534240497          1.0
D  1  1.0
  1.8938293365          1.0
D  1  1.0
  1.3416991834          1.0
D  1  1.0
  0.9572917044          1.0
D  1  1.0
  0.5601008315          1.0
D  1  1.0
  0.3225110499          1.0
D  1  1.0
  0.2299181228          1.0
D  1  1.0
  0.1481918233          1.0
F  1  1.0
  8.0023653152          1.0
F  1  1.0
  3.6854888102          1.0
F  1  1.0
  1.50322639            1.0
F  1  1.0
  0.9708368725          1.0
F  1  1.0
  0.5391924849          1.0
F  1  1.0
  0.3460154017          1.0
F  1  1.0
  0.2219055813          1.0
G  1  1.0
  3.4766297427          1.0
G  1  1.0
  1.5199982553          1.0
G  1  1.0
  0.8947169671          1.0
G  1  1.0
  0.5214545337          1.0
G  1  1.0
  0.3316927635          1.0
H  1  1.0
  1.346810436           1.0
H  1  1.0
  0.8318323619          1.0
I  1  1.0
  0.7232991106          1.0
****
C     0
S  1  1.0
  389.5153213428        1.0
S  1  1.0
  212.2                 1.0
S  1  1.0
  129.5294669784        1.0
S  1  1.0
  78.2648490163         1.0
S  1  1.0
  42.4900194613         1.0
S  1  1.0
  25.4127692593         1.0
S  1  1.0
  15.7708472017         1.0
S  1  1.0
  9.0240063359          1.0
S  1  1.0
  4.6201485141          1.0
S  1  1.0
  2.6167929117          1.0
S  1  1.0
  1.0657206221          1.0
S  1  1.0
  0.5291241014          1.0
S  1  1.0
  0.3076450738          1.0
S  1  1.0
  0.1873973265          1.0
S  1  1.0
  0.110465332           1.0
P  1  1.0
  104.7976389095        1.0
P  1  1.0
  64.5164530908         1.0
P  1  1.0
  40.157346031          1.0
P  1  1.0
  23.0807761467         1.0
P  1  1.0
  14.2834549749         1.0
P  1  1.0
  9.2623998573          1.0
P  1  1.0
  5.5682523578          1.0
P  1  1.0
  2.9223956641          1.0
P  1  1.0
  1.6735862097          1.0
P  1  1.0
  0.9407076824          1.0
P  1  1.0
  0.5502742052          1.0
P  1  1.0
  0.3324473645          1.0
P  1  1.0
  0.1624951846          1.0
D  1  1.0
  63.8584435952         1.0
D  1  1.0
  34.0237847427         1.0
D  1  1.0
  13.0634317003         1.0
D  1  1.0
  7.7353179538          1.0
D  1  1.0
  4.9384114325          1.0
D  1  1.0
  3.1668057378          1.0
D  1  1.0
  2.243867611           1.0
D  1  1.0
  1.3496176409          1.0
D  1  1.0
  0.8031005418          1.0
D  1  1.0
  0.4585496283          1.0
D  1  1.0
  0.2317929259          1.0
F  1  1.0
  12.51383086           1.0
F  1  1.0
  7.5509577075          1.0
F  1  1.0
  2.8248583056          1.0
F  1  1.0
  1.8464429975          1.0
F  1  1.0
  1.1567721752          1.0
F  1  1.0
  0.8249137482          1.0
F  1  1.0
  0.548627424           1.0
F  1  1.0
  0.3484374148          1.0
G  1  1.0
  6.585467981           1.0
G  1  1.0
  2.3661757875          1.0
G  1  1.0
  1.4239539456          1.0
G  1  1.0
  0.8214500075          1.0
G  1  1.0
  0.519731847           1.0
H  1  1.0
  1.96534071            1.0
H  1  1.0
  1.2152352954          1.0
I  1  1.0
  1.1126849921          1.0
****
N     0
S  1  1.0
  527.964908605         1.0
S  1  1.0
  288.6                 1.0
S  1  1.0
  176.1933252488        1.0
S  1  1.0
  106.3887145862        1.0
S  1  1.0
  64.3411418565         1.0
S  1  1.0
  35.2271091989         1.0
S  1  1.0
  21.7557807432         1.0
S  1  1.0
  14.7794957421         1.0
S  1  1.0
  9.4039545205          1.0
S  1  1.0
  6.3022330049          1.0
S  1  1.0
  4.3626304915          1.0
S  1  1.0
  3.0041883599          1.0
S  1  1.0
  2.029377284           1.0
S  1  1.0
  1.317147006           1.0
S  1  1.0
  0.8331424639          1.0
S  1  1.0
  0.5424905844          1.0
S  1  1.0
  0.354186927           1.0
S  1  1.0
  0.2293667299          1.0
P  1  1.0
  98.5676056717         1.0
P  1  1.0
  63.6587046095         1.0
P  1  1.0
  38.3753202921         1.0
P  1  1.0
  24.6515222812         1.0
P  1  1.0
  15.6352015841         1.0
P  1  1.0
  9.7091020154          1.0
P  1  1.0
  6.3993088513          1.0
P  1  1.0
  4.0859474034          1.0
P  1  1.0
  2.5057743015          1.0
P  1  1.0
  1.3444942491          1.0
P  1  1.0
  0.6730641068          1.0
P  1  1.0
  0.403868746           1.0
P  1  1.0
  0.2326625629          1.0
D  1  1.0
  53.5253479125         1.0
D  1  1.0
  31.8727139688         1.0
D  1  1.0
  17.9311460387         1.0
D  1  1.0
  11.8713730999         1.0
D  1  1.0
  8.4609263759          1.0
D  1  1.0
  4.8063070632          1.0
D  1  1.0
  3.1854606364          1.0
D  1  1.0
  2.1386864409          1.0
D  1  1.0
  1.2658399096          1.0
D  1  1.0
  0.7664290639          1.0
D  1  1.0
  0.5470034436          1.0
D  1  1.0
  0.3336865074          1.0
F  1  1.0
  19.0275348336         1.0
F  1  1.0
  8.6004094367          1.0
F  1  1.0
  3.64640818            1.0
F  1  1.0
  2.2732681927          1.0
F  1  1.0
  1.4872692223          1.0
F  1  1.0
  0.9182403077          1.0
F  1  1.0
  0.509217105           1.0
G  1  1.0
  8.5353852037          1.0
G  1  1.0
  3.4671742194          1.0
G  1  1.0
  2.0327069157          1.0
G  1  1.0
  1.3447752058          1.0
G  1  1.0
  0.9386541174          1.0
G  1  1.0
  0.67                  1.0
H  1  1.0
  2.2116006465          1.0
H  1  1.0
  1.5681962469          1.0
I  1  1.0
  2.57722515            1.0
****
O     0
S  1  1.0
  704.6100727205        1.0
S  1  1.0
  384.6                 1.0
S  1  1.0
  234.252165184         1.0
S  1  1.0
  140.0458011579        1.0
S  1  1.0
  86.3961083465         1.0
S  1  1.0
  56.5215341935         1.0
S  1  1.0
  33.7950892666         1.0
S  1  1.0
  18.7005662238         1.0
S  1  1.0
  12.1923237644         1.0
S  1  1.0
  8.3341551528          1.0
S  1  1.0
  2.8320914581          1.0
S  1  1.0
  1.7582901679          1.0
S  1  1.0
  1.1002380635          1.0
S  1  1.0
  0.7106349504          1.0
S  1  1.0
  0.4608799475          1.0
S  1  1.0
  0.2489944144          1.0
P  1  1.0
  164.6582997362        1.0
P  1  1.0
  115.4529140123        1.0
P  1  1.0
  77.3963905808         1.0
P  1  1.0
  47.7345678526         1.0
P  1  1.0
  28.231525823          1.0
P  1  1.0
  16.2686821029         1.0
P  1  1.0
  9.4018654689          1.0
P  1  1.0
  5.3633934688          1.0
P  1  1.0
  3.1707003464          1.0
P  1  1.0
  1.7869618304          1.0
P  1  1.0
  0.8883379694          1.0
P  1  1.0
  0.5032029695          1.0
P  1  1.0
  0.3546015022          1.0
D  1  1.0
  68.2957830528         1.0
D  1  1.0
  40.2556601222         1.0
D  1  1.0
  23.5554561894         1.0
D  1  1.0
  13.9549016796         1.0
D  1  1.0
  8.9114225731          1.0
D  1  1.0
  5.4532019668          1.0
D  1  1.0
  3.5308772942          1.0
D  1  1.0
  2.213096383           1.0
D  1  1.0
  1.2191222055          1.0
D  1  1.0
  0.7833388259          1.0
D  1  1.0
  0.5108700267          1.0
D  1  1.0
  0.35                  1.0
F  1  1.0
  30.9466380592         1.0
F  1  1.0
  17.7975742533         1.0
F  1  1.0
  9.4202869982          1.0
F  1  1.0
  5.1185509489          1.0
F  1  1.0
  3.011294409           1.0
F  1  1.0
  1.8133210788          1.0
F  1  1.0
  0.947548153           1.0
F  1  1.0
  0.6672588104          1.0
G  1  1.0
  10.0453692639         1.0
G  1  1.0
  4.5714612276          1.0
G  1  1.0
  2.734961618           1.0
G  1  1.0
  1.8870188432          1.0
G  1  1.0
  1.1305755313          1.0
H  1  1.0
  3.7415490256          1.0
H  1  1.0
  2.3123803692          1.0
H  1  1.0
  1.3893098162          1.0
I  1  1.0
  3.3588966426          1.0
****
F     0
S  1  1.0
  860.8976864072        1.0
S  1  1.0
  471.8                 1.0
S  1  1.0
  288.1178073537        1.0
S  1  1.0
  173.638811155         1.0
S  1  1.0
  106.2283008949        1.0
S  1  1.0
  49.7693124416         1.0
S  1  1.0
  33.2882683009         1.0
S  1  1.0
  19.8469464062         1.0
S  1  1.0
  12.517436681          1.0
S  1  1.0
  8.584667361           1.0
S  1  1.0
  6.0775589843          1.0
S  1  1.0
  4.2097821834          1.0
S  1  1.0
  2.604352421           1.0
S  1  1.0
  1.4425213662          1.0
S  1  1.0
  0.9161853512          1.0
S  1  1.0
  0.5955254732          1.0
S  1  1.0
  0.325696022           1.0
P  1  1.0
  230.9776545689        1.0
P  1  1.0
  145.0428953877        1.0
P  1  1.0
  92.3297364788         1.0
P  1  1.0
  52.4084840801         1.0
P  1  1.0
  36.6825323899         1.0
P  1  1.0
  25.2235549471         1.0
P  1  1.0
  16.1698208418         1.0
P  1  1.0
  9.2827093522          1.0
P  1  1.0
  5.6815859161          1.0
P  1  1.0
  3.1357809549          1.0
P  1  1.0
  1.7672638297          1.0
P  1  1.0
  1.110090457           1.0
P  1  1.0
  0.6557488791          1.0
P  1  1.0
  0.4583751789          1.0
D  1  1.0
  82.0441979364         1.0
D  1  1.0
  53.2588031562         1.0
D  1  1.0
  24.6849972134         1.0
D  1  1.0
  17.0375737406         1.0
D  1  1.0
  11.0710235163         1.0
D  1  1.0
  7.2658989944          1.0
D  1  1.0
  4.3938443936          1.0
D  1  1.0
  2.4741020149          1.0
D  1  1.0
  1.5699287341          1.0
D  1  1.0
  0.9609089376          1.0
D  1  1.0
  0.6683008277          1.0
D  1  1.0
  0.4332                1.0
F  1  1.0
  32.0706343138         1.0
F  1  1.0
  20.8334674657         1.0
F  1  1.0
  12.2163265753         1.0
F  1  1.0
  6.7261461963          1.0
F  1  1.0
  3.9540718384          1.0
F  1  1.0
  2.3090057927          1.0
F  1  1.0
  1.2716301263          1.0
F  1  1.0
  0.8728827138          1.0
G  1  1.0
  15.0141971917         1.0
G  1  1.0
  7.9099634347          1.0
G  1  1.0
  4.8402363854          1.0
G  1  1.0
  2.7874237048          1.0
G  1  1.0
  1.4952311372          1.0
H  1  1.0
  5.7535110678          1.0
H  1  1.0
  3.297793041           1.0
H  1  1.0
  1.8527883234          1.0
I  1  1.0
  4.402164933           1.0
****
Ne     0
S  1  1.0
  1141.8973631071       1.0
S  1  1.0
  622.4                 1.0
S  1  1.0
  377.3298583804        1.0
S  1  1.0
  219.8500214276        1.0
S  1  1.0
  136.1603729393        1.0
S  1  1.0
  83.1848339189         1.0
S  1  1.0
  52.732705901          1.0
S  1  1.0
  30.7539919172         1.0
S  1  1.0
  17.3637265184         1.0
S  1  1.0
  10.640381267          1.0
S  1  1.0
  6.6273335542          1.0
S  1  1.0
  4.2014569188          1.0
S  1  1.0
  2.9676382906          1.0
S  1  1.0
  1.9099538091          1.0
S  1  1.0
  1.157468797           1.0
S  1  1.0
  0.7502954468          1.0
S  1  1.0
  0.4593204758          1.0
P  1  1.0
  252.9820427837        1.0
P  1  1.0
  171.6952363242        1.0
P  1  1.0
  93.688043896          1.0
P  1  1.0
  55.5947177937         1.0
P  1  1.0
  39.2632492864         1.0
P  1  1.0
  26.2704950464         1.0
P  1  1.0
  17.7355291677         1.0
P  1  1.0
  11.8486613291         1.0
P  1  1.0
  7.4908887076          1.0
P  1  1.0
  5.2100683713          1.0
P  1  1.0
  3.5407655585          1.0
P  1  1.0
  2.3461070851          1.0
P  1  1.0
  1.3829206846          1.0
P  1  1.0
  0.8705386427          1.0
P  1  1.0
  0.5776475124          1.0
D  1  1.0
  134.69829591          1.0
D  1  1.0
  70.0592860392         1.0
D  1  1.0
  38.3263208655         1.0
D  1  1.0
  24.6337516959         1.0
D  1  1.0
  12.9403012401         1.0
D  1  1.0
  7.7042200245          1.0
D  1  1.0
  4.8576932474          1.0
D  1  1.0
  3.1739678774          1.0
D  1  1.0
  1.9902533163          1.0
D  1  1.0
  1.2716450728          1.0
D  1  1.0
  0.8477767554          1.0
D  1  1.0
  0.5324                1.0
F  1  1.0
  46.0630951264         1.0
F  1  1.0
  25.2059646217         1.0
F  1  1.0
  11.2181146176         1.0
F  1  1.0
  7.2661169809          1.0
F  1  1.0
  5.1885900358          1.0
F  1  1.0
  3.4342328718          1.0
F  1  1.0
  2.4356827407          1.0
F  1  1.0
  1.6620023726          1.0
F  1  1.0
  1.107300252           1.0
G  1  1.0
  30.7445126141         1.0
G  1  1.0
  10.9336857812         1.0
G  1  1.0
  5.9746749963          1.0
G  1  1.0
  3.4120359014          1.0
G  1  1.0
  1.7516294021          1.0
H  1  1.0
  6.446315299           1.0
H  1  1.0
  3.7275235383          1.0
H  1  1.0
  2.4430444289          1.0
I  1  1.0
  5.6355409248          1.0
****
Al     0
S  1  1.0
  1593.5517915          1.0
S  1  1.0
  796.3612884183        1.0
S  1  1.0
  452.6598716432        1.0
S  1  1.0
  226.8865371666        1.0
S  1  1.0
  156.7910532365        1.0
S  1  1.0
  94.5660137362         1.0
S  1  1.0
  43.549876808          1.0
S  1  1.0
  29.5966173672         1.0
S  1  1.0
  18.0633338077         1.0
S  1  1.0
  10.9291220185         1.0
S  1  1.0
  6.5598319699          1.0
S  1  1.0
  3.8107738657          1.0
S  1  1.0
  2.4225128263          1.0
S  1  1.0
  1.6693414586          1.0
S  1  1.0
  1.1712374089          1.0
S  1  1.0
  0.771041817           1.0
S  1  1.0
  0.477442392           1.0
S  1  1.0
  0.27265615            1.0
S  1  1.0
  0.1490214281          1.0
S  1  1.0
  0.0617082601          1.0
P  1  1.0
  258.7109165293        1.0
P  1  1.0
  171.3650694302        1.0
P  1  1.0
  106.2670142819        1.0
P  1  1.0
  72.344114528          1.0
P  1  1.0
  46.1458275694         1.0
P  1  1.0
  29.0144521953         1.0
P  1  1.0
  17.0912017072         1.0
P  1  1.0
  10.4861211278         1.0
P  1  1.0
  6.942037481           1.0
P  1  1.0
  4.3115479856          1.0
P  1  1.0
  2.8692863696          1.0
P  1  1.0
  1.9687995395          1.0
P  1  1.0
  1.301996264           1.0
P  1  1.0
  0.6959538321          1.0
P  1  1.0
  0.4186073306          1.0
P  1  1.0
  0.2586426272          1.0
P  1  1.0
  0.1472969377          1.0
P  1  1.0
  0.0931832886          1.0
D  1  1.0
  153.9798091304        1.0
D  1  1.0
  80.7816764329         1.0
D  1  1.0
  50.5257731351         1.0
D  1  1.0
  33.6416085095         1.0
D  1  1.0
  23.9145842961         1.0
D  1  1.0
  15.3400567364         1.0
D  1  1.0
  9.3776089561          1.0
D  1  1.0
  6.1363230954          1.0
D  1  1.0
  4.2111668931          1.0
D  1  1.0
  2.4934063553          1.0
D  1  1.0
  1.3094141854          1.0
D  1  1.0
  0.6828506411          1.0
D  1  1.0
  0.3578734374          1.0
D  1  1.0
  0.2036462769          1.0
D  1  1.0
  0.1307078656          1.0
D  1  1.0
  0.0874390068          1.0
F  1  1.0
  16.9509504217         1.0
F  1  1.0
  9.3719044638          1.0
F  1  1.0
  5.7852627388          1.0
F  1  1.0
  3.8091838271          1.0
F  1  1.0
  2.3099882042          1.0
F  1  1.0
  0.8721199148          1.0
F  1  1.0
  0.4935033056          1.0
F  1  1.0
  0.289810721           1.0
F  1  1.0
  0.1251700121          1.0
G  1  1.0
  16.015854926          1.0
G  1  1.0
  11.3481235954         1.0
G  1  1.0
  7.7442620819          1.0
G  1  1.0
  2.8892355347          1.0
G  1  1.0
  0.6418999815          1.0
G  1  1.0
  0.4329587966          1.0
G  1  1.0
  0.1832466594          1.0
H  1  1.0
  10.8054309233         1.0
H  1  1.0
  4.479182324           1.0
H  1  1.0
  2.4930570499          1.0
H  1  1.0
  0.895                 1.0
H  1  1.0
  0.4177587433          1.0
I  1  1.0
  12.1789374975         1.0
I  1  1.0
  2.8099121275          1.0
****
Si     0
S  1  1.0
  1945.4203957813       1.0
S  1  1.0
  979.2152912003        1.0
S  1  1.0
  531.2450083773        1.0
S  1  1.0
  272.8550325188        1.0
S  1  1.0
  181.08                1.0
S  1  1.0
  111.0923579804        1.0
S  1  1.0
  72.1168842921         1.0
S  1  1.0
  43.6572642006         1.0
S  1  1.0
  24.4844167782         1.0
S  1  1.0
  14.4832258463         1.0
S  1  1.0
  8.6140335482          1.0
S  1  1.0
  5.9391752538          1.0
S  1  1.0
  4.107569226           1.0
S  1  1.0
  2.6037626146          1.0
S  1  1.0
  1.6706390132          1.0
S  1  1.0
  1.0021772468          1.0
S  1  1.0
  0.6187153144          1.0
S  1  1.0
  0.3902471438          1.0
S  1  1.0
  0.2061114349          1.0
S  1  1.0
  0.0894337057          1.0
P  1  1.0
  362.9348732517        1.0
P  1  1.0
  226.5089285914        1.0
P  1  1.0
  133.349493721         1.0
P  1  1.0
  92.5239041018         1.0
P  1  1.0
  56.2622384323         1.0
P  1  1.0
  28.2753153159         1.0
P  1  1.0
  15.704734341          1.0
P  1  1.0
  9.2826235715          1.0
P  1  1.0
  5.7113158216          1.0
P  1  1.0
  3.3855837138          1.0
P  1  1.0
  2.3129131754          1.0
P  1  1.0
  1.0156960437          1.0
P  1  1.0
  0.6633467453          1.0
P  1  1.0
  0.458376298           1.0
P  1  1.0
  0.2996563392          1.0
P  1  1.0
  0.2039438731          1.0
P  1  1.0
  0.134999578           1.0
D  1  1.0
  106.2906010351        1.0
D  1  1.0
  63.8551551389         1.0
D  1  1.0
  38.0262441835         1.0
D  1  1.0
  23.3997316288         1.0
D  1  1.0
  12.8988550754         1.0
D  1  1.0
  6.6358882824          1.0
D  1  1.0
  4.1778448864          1.0
D  1  1.0
  2.7600818259          1.0
D  1  1.0
  1.7468987202          1.0
D  1  1.0
  1.0152299911          1.0
D  1  1.0
  0.5589227588          1.0
D  1  1.0
  0.3188994439          1.0
D  1  1.0
  0.1981140292          1.0
D  1  1.0
  0.1276037849          1.0
F  1  1.0
  23.6238189101         1.0
F  1  1.0
  14.5396227032         1.0
F  1  1.0
  9.3234482441          1.0
F  1  1.0
  6.3017364989          1.0
F  1  1.0
  3.7247206805          1.0
F  1  1.0
  1.2551811074          1.0
F  1  1.0
  0.7489329087          1.0
F  1  1.0
  0.4630151862          1.0
F  1  1.0
  0.2195375577          1.0
G  1  1.0
  17.0532957129         1.0
G  1  1.0
  9.3676737921          1.0
G  1  1.0
  5.7845758134          1.0
G  1  1.0
  4.1064948641          1.0
G  1  1.0
  0.8541476671          1.0
G  1  1.0
  0.5961689546          1.0
G  1  1.0
  0.2638949597          1.0
H  1  1.0
  15.6808775084         1.0
H  1  1.0
  3.4526334671          1.0
H  1  1.0
  0.8972540927          1.0
H  1  1.0
  0.56854112            1.0
H  1  1.0
  0.3483912883          1.0
I  1  1.0
  3.4790243954          1.0
I  1  1.0
  0.6879735853          1.0
****
P     0
S  1  1.0
  2333.4019416489       1.0
S  1  1.0
  1178.2083013563       1.0
S  1  1.0
  642.5777944976        1.0
S  1  1.0
  327.1095239265        1.0
S  1  1.0
  216.4                 1.0
S  1  1.0
  134.1337439658        1.0
S  1  1.0
  86.9142177667         1.0
S  1  1.0
  52.8122307361         1.0
S  1  1.0
  29.6358607765         1.0
S  1  1.0
  12.5163220103         1.0
S  1  1.0
  8.5832909217          1.0
S  1  1.0
  5.7832006439          1.0
S  1  1.0
  3.5552739989          1.0
S  1  1.0
  2.5306196436          1.0
S  1  1.0
  1.7875338551          1.0
S  1  1.0
  1.1783345699          1.0
S  1  1.0
  0.7633859013          1.0
S  1  1.0
  0.4833387311          1.0
S  1  1.0
  0.2723403435          1.0
S  1  1.0
  0.1585800148          1.0
P  1  1.0
  441.0102039636        1.0
P  1  1.0
  314.7123458842        1.0
P  1  1.0
  190.2038169839        1.0
P  1  1.0
  94.4317086706         1.0
P  1  1.0
  57.1934002409         1.0
P  1  1.0
  34.9845123346         1.0
P  1  1.0
  21.430561859          1.0
P  1  1.0
  15.0157136283         1.0
P  1  1.0
  9.9485292113          1.0
P  1  1.0
  6.6951114775          1.0
P  1  1.0
  4.1960709426          1.0
P  1  1.0
  2.295752241           1.0
P  1  1.0
  1.3704920903          1.0
P  1  1.0
  0.9223910391          1.0
P  1  1.0
  0.5378488751          1.0
P  1  1.0
  0.2888061623          1.0
P  1  1.0
  0.1803555679          1.0
D  1  1.0
  123.0126441772        1.0
D  1  1.0
  77.9061914179         1.0
D  1  1.0
  49.1013550229         1.0
D  1  1.0
  29.4197220042         1.0
D  1  1.0
  18.1150511718         1.0
D  1  1.0
  11.9254020127         1.0
D  1  1.0
  7.8100090159          1.0
D  1  1.0
  5.2303519475          1.0
D  1  1.0
  3.323388055           1.0
D  1  1.0
  1.7155656187          1.0
D  1  1.0
  0.9927145491          1.0
D  1  1.0
  0.6083283167          1.0
D  1  1.0
  0.3783050777          1.0
D  1  1.0
  0.2640968697          1.0
D  1  1.0
  0.1731436673          1.0
F  1  1.0
  30.1721764681         1.0
F  1  1.0
  21.2151182945         1.0
F  1  1.0
  13.1088022665         1.0
F  1  1.0
  8.1132417508          1.0
F  1  1.0
  5.6177413575          1.0
F  1  1.0
  3.6575116459          1.0
F  1  1.0
  1.2846029815          1.0
F  1  1.0
  0.8578042634          1.0
F  1  1.0
  0.539587346           1.0
F  1  1.0
  0.2960712991          1.0
G  1  1.0
  21.5637809268         1.0
G  1  1.0
  15.1059573433         1.0
G  1  1.0
  4.9740889618          1.0
G  1  1.0
  2.5665103411          1.0
G  1  1.0
  1.1289667334          1.0
G  1  1.0
  0.7779241999          1.0
G  1  1.0
  0.4439014117          1.0
H  1  1.0
  19.0252700001         1.0
H  1  1.0
  4.4007941198          1.0
H  1  1.0
  2.2657529266          1.0
H  1  1.0
  1.2581565389          1.0
H  1  1.0
  0.7843321645          1.0
H  1  1.0
  0.4635422619          1.0
I  1  1.0
  1.0504544908          1.0
I  1  1.0
  0.6551161304          1.0
****
S     0
S  1  1.0
  2764.9968257317       1.0
S  1  1.0
  1379.1154879518       1.0
S  1  1.0
  784.0252738925        1.0
S  1  1.0
  390.8529868832        1.0
S  1  1.0
  270.3853731251        1.0
S  1  1.0
  163.1386836761        1.0
S  1  1.0
  86.3372271958         1.0
S  1  1.0
  52.6106189854         1.0
S  1  1.0
  30.8488708124         1.0
S  1  1.0
  16.5806394121         1.0
S  1  1.0
  10.7907641075         1.0
S  1  1.0
  6.8467872744          1.0
S  1  1.0
  4.5407725627          1.0
S  1  1.0
  3.1833804332          1.0
S  1  1.0
  2.2498911387          1.0
S  1  1.0
  0.8554901085          1.0
S  1  1.0
  0.5142006534          1.0
S  1  1.0
  0.3165592511          1.0
S  1  1.0
  0.2010011834          1.0
P  1  1.0
  462.3487494643        1.0
P  1  1.0
  305.4222078302        1.0
P  1  1.0
  184.6200313581        1.0
P  1  1.0
  107.4781203462        1.0
P  1  1.0
  62.634299795          1.0
P  1  1.0
  39.1174923413         1.0
P  1  1.0
  22.1127727153         1.0
P  1  1.0
  15.1374721406         1.0
P  1  1.0
  10.761804418          1.0
P  1  1.0
  7.0558297661          1.0
P  1  1.0
  4.7668507091          1.0
P  1  1.0
  3.1054040836          1.0
P  1  1.0
  1.9986946859          1.0
P  1  1.0
  1.3481613194          1.0
P  1  1.0
  0.8389369199          1.0
P  1  1.0
  0.4904704499          1.0
P  1  1.0
  0.3108155748          1.0
P  1  1.0
  0.1892113704          1.0
D  1  1.0
  140.6049860563        1.0
D  1  1.0
  89.0944450447         1.0
D  1  1.0
  51.9314781909         1.0
D  1  1.0
  34.2855585994         1.0
D  1  1.0
  23.0156311049         1.0
D  1  1.0
  15.4934020604         1.0
D  1  1.0
  9.8642834773          1.0
D  1  1.0
  5.8660201792          1.0
D  1  1.0
  3.6273693137          1.0
D  1  1.0
  2.0343719228          1.0
D  1  1.0
  1.181082361           1.0
D  1  1.0
  0.7410095156          1.0
D  1  1.0
  0.3846447774          1.0
D  1  1.0
  0.2113592797          1.0
F  1  1.0
  48.8883066017         1.0
F  1  1.0
  23.8331139026         1.0
F  1  1.0
  14.0335868112         1.0
F  1  1.0
  6.3858162997          1.0
F  1  1.0
  3.9691926621          1.0
F  1  1.0
  1.424293887           1.0
F  1  1.0
  0.8745508563          1.0
F  1  1.0
  0.543566064           1.0
F  1  1.0
  0.3236525141          1.0
G  1  1.0
  27.4650691424         1.0
G  1  1.0
  18.5780131616         1.0
G  1  1.0
  4.2420352019          1.0
G  1  1.0
  2.3560000187          1.0
G  1  1.0
  1.073845447           1.0
G  1  1.0
  0.6487718277          1.0
G  1  1.0
  0.4411617669          1.0
H  1  1.0
  22.4830689671         1.0
H  1  1.0
  5.2487756583          1.0
H  1  1.0
  2.8221250943          1.0
H  1  1.0
  1.4449471534          1.0
H  1  1.0
  0.9786449269          1.0
H  1  1.0
  0.5574986959          1.0
I  1  1.0
  1.242333816           1.0
I  1  1.0
  0.7723575825          1.0
****
Cl     0
S  1  1.0
  3166.5709021741       1.0
S  1  1.0
  1867.8                1.0
S  1  1.0
  757.515561932         1.0
S  1  1.0
  449.2754364744        1.0
S  1  1.0
  304.4698260912        1.0
S  1  1.0
  186.0371622752        1.0
S  1  1.0
  108.4698439964        1.0
S  1  1.0
  58.623850453          1.0
S  1  1.0
  33.2624207302         1.0
S  1  1.0
  21.4526227322         1.0
S  1  1.0
  13.0949323056         1.0
S  1  1.0
  7.974532912           1.0
S  1  1.0
  5.1518336058          1.0
S  1  1.0
  3.5057397371          1.0
S  1  1.0
  2.4276541549          1.0
S  1  1.0
  1.5129407222          1.0
S  1  1.0
  0.8721274714          1.0
S  1  1.0
  0.4623670362          1.0
S  1  1.0
  0.2537651136          1.0
S  1  1.0
  0.1360385555          1.0
P  1  1.0
  451.152037097         1.0
P  1  1.0
  300.4202210988        1.0
P  1  1.0
  196.7249401428        1.0
P  1  1.0
  130.5736559295        1.0
P  1  1.0
  89.2569351202         1.0
P  1  1.0
  56.0085452295         1.0
P  1  1.0
  37.695559917          1.0
P  1  1.0
  26.3047316386         1.0
P  1  1.0
  16.9738408334         1.0
P  1  1.0
  10.4363552988         1.0
P  1  1.0
  6.9236554468          1.0
P  1  1.0
  4.5085102786          1.0
P  1  1.0
  3.0606502505          1.0
P  1  1.0
  2.0550938684          1.0
P  1  1.0
  1.189579072           1.0
P  1  1.0
  0.7163694728          1.0
P  1  1.0
  0.4376080637          1.0
P  1  1.0
  0.2312645555          1.0
D  1  1.0
  145.4061584209        1.0
D  1  1.0
  81.0550648632         1.0
D  1  1.0
  49.9930212374         1.0
D  1  1.0
  33.0337826857         1.0
D  1  1.0
  21.9082706746         1.0
D  1  1.0
  15.0128936277         1.0
D  1  1.0
  10.6547698578         1.0
D  1  1.0
  7.142259024           1.0
D  1  1.0
  5.0914161938          1.0
D  1  1.0
  3.2094938396          1.0
D  1  1.0
  1.4747360641          1.0
D  1  1.0
  0.917751161           1.0
D  1  1.0
  0.5157078809          1.0
D  1  1.0
  0.3081887733          1.0
D  1  1.0
  0.212                 1.0
F  1  1.0
  54.0449667037         1.0
F  1  1.0
  31.4875544599         1.0
F  1  1.0
  20.3150550745         1.0
F  1  1.0
  13.197179003          1.0
F  1  1.0
  7.1753188453          1.0
F  1  1.0
  2.2397629619          1.0
F  1  1.0
  1.2025864659          1.0
F  1  1.0
  0.6938448618          1.0
F  1  1.0
  0.4016641865          1.0
G  1  1.0
  24.5088315439         1.0
G  1  1.0
  14.5502299558         1.0
G  1  1.0
  5.5913103576          1.0
G  1  1.0
  3.6994238958          1.0
G  1  1.0
  1.5082077849          1.0
G  1  1.0
  0.8632360914          1.0
G  1  1.0
  0.553272012           1.0
H  1  1.0
  23.4273569971         1.0
H  1  1.0
  6.5373459431          1.0
H  1  1.0
  4.3129411536          1.0
H  1  1.0
  1.593401711           1.0
H  1  1.0
  1.0085693975          1.0
H  1  1.0
  0.702740256           1.0
I  1  1.0
  1.3706572499          1.0
I  1  1.0
  0.846                 1.0
****
Ar     0
S  1  1.0
  10894.6932475263      1.0
S  1  1.0
  2128.0                1.0
S  1  1.0
  1313.138371854        1.0
S  1  1.0
  512.9231338477        1.0
S  1  1.0
  342.8520088901        1.0
S  1  1.0
  208.8932708061        1.0
S  1  1.0
  89.5917800154         1.0
S  1  1.0
  57.3936806441         1.0
S  1  1.0
  39.1413463962         1.0
S  1  1.0
  26.1589478624         1.0
S  1  1.0
  14.2322600313         1.0
S  1  1.0
  7.9586067777          1.0
S  1  1.0
  4.8549675891          1.0
S  1  1.0
  2.3104167835          1.0
S  1  1.0
  1.2689601942          1.0
S  1  1.0
  0.8727000051          1.0
S  1  1.0
  0.5540004094          1.0
S  1  1.0
  0.3072235985          1.0
S  1  1.0
  0.1664339615          1.0
P  1  1.0
  507.1061559453        1.0
P  1  1.0
  334.3988477372        1.0
P  1  1.0
  226.8963855603        1.0
P  1  1.0
  139.5342336445        1.0
P  1  1.0
  79.2998929125         1.0
P  1  1.0
  56.199072081          1.0
P  1  1.0
  38.2643511438         1.0
P  1  1.0
  24.598469762          1.0
P  1  1.0
  16.7513676325         1.0
P  1  1.0
  11.6646850876         1.0
P  1  1.0
  8.0097852635          1.0
P  1  1.0
  5.0825569494          1.0
P  1  1.0
  3.1241563192          1.0
P  1  1.0
  1.8359532586          1.0
P  1  1.0
  1.3039834081          1.0
P  1  1.0
  0.9006369403          1.0
P  1  1.0
  0.5248075167          1.0
P  1  1.0
  0.2828041568          1.0
D  1  1.0
  187.1243250094        1.0
D  1  1.0
  127.3193517009        1.0
D  1  1.0
  78.4396054323         1.0
D  1  1.0
  45.8250495785         1.0
D  1  1.0
  24.6741245217         1.0
D  1  1.0
  16.7767611716         1.0
D  1  1.0
  10.9213531371         1.0
D  1  1.0
  7.4779153411          1.0
D  1  1.0
  4.4089263885          1.0
D  1  1.0
  2.6110224139          1.0
D  1  1.0
  1.7646823679          1.0
D  1  1.0
  1.1457101544          1.0
D  1  1.0
  0.6607005428          1.0
D  1  1.0
  0.3794249565          1.0
D  1  1.0
  0.2484                1.0
F  1  1.0
  63.1754416719         1.0
F  1  1.0
  29.3418333702         1.0
F  1  1.0
  15.6729663702         1.0
F  1  1.0
  8.3476141893          1.0
F  1  1.0
  2.3085906207          1.0
F  1  1.0
  1.5611085905          1.0
F  1  1.0
  1.0519617779          1.0
F  1  1.0
  0.747117157           1.0
F  1  1.0
  0.4954001849          1.0
G  1  1.0
  28.6319373987         1.0
G  1  1.0
  17.3182256241         1.0
G  1  1.0
  7.6595239292          1.0
G  1  1.0
  2.8478734128          1.0
G  1  1.0
  1.6158039929          1.0
G  1  1.0
  1.0151141281          1.0
G  1  1.0
  0.695749058           1.0
H  1  1.0
  12.1353370793         1.0
H  1  1.0
  5.3936474103          1.0
H  1  1.0
  3.5068247328          1.0
H  1  1.0
  1.9341164894          1.0
H  1  1.0
  1.0520336821          1.0
I  1  1.0
  2.762607464           1.0
I  1  1.0
  1.6757103904          1.0
I  1  1.0
  1.086                 1.0
****
Sc     0
S  1  1.0
  4617.138116311        1.0
S  1  1.0
  2573.119156262        1.0
S  1  1.0
  1538.3804439759       1.0
S  1  1.0
  961.2766420849        1.0
S  1  1.0
  485.1359654183        1.0
S  1  1.0
  312.2491201625        1.0
S  1  1.0
  127.1709670117        1.0
S  1  1.0
  79.0263511827         1.0
S  1  1.0
  53.2941224592         1.0
S  1  1.0
  29.0267255511         1.0
S  1  1.0
  18.2982955475         1.0
S  1  1.0
  10.4393777261         1.0
S  1  1.0
  5.9982499714          1.0
S  1  1.0
  3.6665971274          1.0
S  1  1.0
  2.3136139338          1.0
S  1  1.0
  1.4966192693          1.0
S  1  1.0
  1.0426489125          1.0
S  1  1.0
  0.7262277993          1.0
S  1  1.0
  0.4451325652          1.0
S  1  1.0
  0.1848752873          1.0
S  1  1.0
  0.12810561            1.0
S  1  1.0
  0.0735514684          1.0
S  1  1.0
  0.0414046785          1.0
S  1  1.0
  0.0291500235          1.0
S  1  1.0
  0.0189591017          1.0
P  1  1.0
  859.4195704632        1.0
P  1  1.0
  513.7808952443        1.0
P  1  1.0
  331.5055539427        1.0
P  1  1.0
  190.3812242508        1.0
P  1  1.0
  116.4822393762        1.0
P  1  1.0
  75.3965908148         1.0
P  1  1.0
  41.3821542554         1.0
P  1  1.0
  25.7560126082         1.0
P  1  1.0
  17.7477701509         1.0
P  1  1.0
  10.7597524098         1.0
P  1  1.0
  6.4844089848          1.0
P  1  1.0
  4.3740504666          1.0
P  1  1.0
  2.664631662           1.0
P  1  1.0
  1.5346056616          1.0
P  1  1.0
  1.0657230991          1.0
P  1  1.0
  0.6292220906          1.0
P  1  1.0
  0.3709906322          1.0
P  1  1.0
  0.2136986591          1.0
P  1  1.0
  0.0919541661          1.0
P  1  1.0
  0.0630581178          1.0
P  1  1.0
  0.0388730036          1.0
D  1  1.0
  278.9347177383        1.0
D  1  1.0
  146.7567349359        1.0
D  1  1.0
  95.9323327317         1.0
D  1  1.0
  68.2548049963         1.0
D  1  1.0
  42.5989211242         1.0
D  1  1.0
  26.2574780581         1.0
D  1  1.0
  18.6190472337         1.0
D  1  1.0
  12.1621149385         1.0
D  1  1.0
  7.5897427669          1.0
D  1  1.0
  4.6405436144          1.0
D  1  1.0
  2.9129766583          1.0
D  1  1.0
  1.9720353422          1.0
D  1  1.0
  1.2392699647          1.0
D  1  1.0
  0.8611597173          1.0
D  1  1.0
  0.5474348558          1.0
D  1  1.0
  0.3432929132          1.0
D  1  1.0
  0.2340413087          1.0
D  1  1.0
  0.1561420431          1.0
D  1  1.0
  0.1085036725          1.0
D  1  1.0
  0.073761521           1.0
D  1  1.0
  0.0481714433          1.0
F  1  1.0
  67.9235628886         1.0
F  1  1.0
  42.0838513198         1.0
F  1  1.0
  24.1359019453         1.0
F  1  1.0
  14.7377750738         1.0
F  1  1.0
  8.5800604223          1.0
F  1  1.0
  5.3205594613          1.0
F  1  1.0
  3.1045270572          1.0
F  1  1.0
  1.8844148143          1.0
F  1  1.0
  1.0845650026          1.0
F  1  1.0
  0.7019518872          1.0
F  1  1.0
  0.4063075006          1.0
F  1  1.0
  0.1730656295          1.0
F  1  1.0
  0.1216342463          1.0
F  1  1.0
  0.0748589501          1.0
F  1  1.0
  0.042128451           1.0
G  1  1.0
  11.1370384018         1.0
G  1  1.0
  7.2487157086          1.0
G  1  1.0
  4.8514243745          1.0
G  1  1.0
  3.0556834211          1.0
G  1  1.0
  2.0286889483          1.0
G  1  1.0
  1.3633194964          1.0
G  1  1.0
  0.8975246198          1.0
G  1  1.0
  0.5516531083          1.0
G  1  1.0
  0.3389866801          1.0
G  1  1.0
  0.2218502838          1.0
G  1  1.0
  0.1309188382          1.0
G  1  1.0
  0.080624              1.0
G  1  1.0
  0.046708              1.0
H  1  1.0
  6.0041140754          1.0
H  1  1.0
  3.3205823245          1.0
H  1  1.0
  2.1406932711          1.0
H  1  1.0
  1.4150969861          1.0
H  1  1.0
  0.5728899773          1.0
H  1  1.0
  0.2595939765          1.0
I  1  1.0
  3.7063855322          1.0
I  1  1.0
  2.4650497995          1.0
I  1  1.0
  1.3919651393          1.0
I  1  1.0
  0.7696568731          1.0
J  1  1.0
  4.1413885262          1.0
J  1  1.0
  2.2963171794          1.0
****
Ti     0
S  1  1.0
  5169.4405525359       1.0
S  1  1.0
  2885.1864501285       1.0
S  1  1.0
  1711.0395250458       1.0
S  1  1.0
  954.5181160172        1.0
S  1  1.0
  562.4257286721        1.0
S  1  1.0
  348.9807661575        1.0
S  1  1.0
  146.9069543238        1.0
S  1  1.0
  50.2999741062         1.0
S  1  1.0
  29.0076928609         1.0
S  1  1.0
  19.9591449692         1.0
S  1  1.0
  13.9558762472         1.0
S  1  1.0
  8.8151346005          1.0
S  1  1.0
  5.8215100015          1.0
S  1  1.0
  3.6473966397          1.0
S  1  1.0
  2.2089111175          1.0
S  1  1.0
  1.4079986913          1.0
S  1  1.0
  0.8612801298          1.0
S  1  1.0
  0.5842976676          1.0
S  1  1.0
  0.392524231           1.0
S  1  1.0
  0.2298230872          1.0
S  1  1.0
  0.1181108201          1.0
S  1  1.0
  0.0601371347          1.0
S  1  1.0
  0.0317558811          1.0
P  1  1.0
  2545.108159128        1.0
P  1  1.0
  971.176437463         1.0
P  1  1.0
  579.4763165329        1.0
P  1  1.0
  254.6176595713        1.0
P  1  1.0
  177.5414087064        1.0
P  1  1.0
  113.4376576803        1.0
P  1  1.0
  77.8914618768         1.0
P  1  1.0
  52.3456738912         1.0
P  1  1.0
  30.0903464929         1.0
P  1  1.0
  18.7633753873         1.0
P  1  1.0
  11.952124045          1.0
P  1  1.0
  6.4002599731          1.0
P  1  1.0
  3.9585948241          1.0
P  1  1.0
  2.5045085392          1.0
P  1  1.0
  1.6356758827          1.0
P  1  1.0
  1.1502330056          1.0
P  1  1.0
  0.6443902275          1.0
P  1  1.0
  0.333250844           1.0
P  1  1.0
  0.1893782383          1.0
P  1  1.0
  0.1257354859          1.0
P  1  1.0
  0.0809616148          1.0
P  1  1.0
  0.0538143457          1.0
D  1  1.0
  365.5083180802        1.0
D  1  1.0
  233.2884312456        1.0
D  1  1.0
  158.5697244851        1.0
D  1  1.0
  107.0364716211        1.0
D  1  1.0
  55.1516725367         1.0
D  1  1.0
  33.3044435137         1.0
D  1  1.0
  20.9884049959         1.0
D  1  1.0
  13.2566966913         1.0
D  1  1.0
  8.3323277431          1.0
D  1  1.0
  5.5632837795          1.0
D  1  1.0
  3.5767071266          1.0
D  1  1.0
  2.2179407219          1.0
D  1  1.0
  1.5246033158          1.0
D  1  1.0
  0.9073336459          1.0
D  1  1.0
  0.5005512005          1.0
D  1  1.0
  0.2832858116          1.0
D  1  1.0
  0.1825517485          1.0
D  1  1.0
  0.1169221602          1.0
D  1  1.0
  0.0776534993          1.0
D  1  1.0
  0.0477678891          1.0
F  1  1.0
  110.6624912097        1.0
F  1  1.0
  64.2288924135         1.0
F  1  1.0
  39.7099472927         1.0
F  1  1.0
  22.2100269044         1.0
F  1  1.0
  12.7371169487         1.0
F  1  1.0
  8.0057770368          1.0
F  1  1.0
  5.3519352922          1.0
F  1  1.0
  3.039403504           1.0
F  1  1.0
  1.8620295034          1.0
F  1  1.0
  1.2262503908          1.0
F  1  1.0
  0.8257946317          1.0
F  1  1.0
  0.5483200204          1.0
F  1  1.0
  0.3248222118          1.0
F  1  1.0
  0.2266769412          1.0
F  1  1.0
  0.1557207513          1.0
F  1  1.0
  0.0551682928          1.0
G  1  1.0
  16.4490460393         1.0
G  1  1.0
  9.8905512471          1.0
G  1  1.0
  5.7076146428          1.0
G  1  1.0
  2.8992945125          1.0
G  1  1.0
  1.6526719699          1.0
G  1  1.0
  1.0836568317          1.0
G  1  1.0
  0.7640702754          1.0
G  1  1.0
  0.4909941038          1.0
G  1  1.0
  0.3413776017          1.0
G  1  1.0
  0.2005045927          1.0
G  1  1.0
  0.113787              1.0
G  1  1.0
  0.06457               1.0
H  1  1.0
  6.1495788181          1.0
H  1  1.0
  4.2344208799          1.0
H  1  1.0
  2.9180481364          1.0
H  1  1.0
  1.8469384118          1.0
H  1  1.0
  1.0800025387          1.0
H  1  1.0
  0.4606000309          1.0
H  1  1.0
  0.2483573497          1.0
I  1  1.0
  8.6821480101          1.0
I  1  1.0
  5.1136380049          1.0
I  1  1.0
  2.8070896808          1.0
I  1  1.0
  1.4690878557          1.0
I  1  1.0
  0.8817736599          1.0
J  1  1.0
  3.1587584432          1.0
J  1  1.0
  1.3816297887          1.0
****
V     0
S  1  1.0
  14418.5697076111      1.0
S  1  1.0
  5699.5568587578       1.0
S  1  1.0
  3215.5418739977       1.0
S  1  1.0
  1890.2955140001       1.0
S  1  1.0
  1052.2803431783       1.0
S  1  1.0
  434.3335065532        1.0
S  1  1.0
  270.4252745904        1.0
S  1  1.0
  184.3097013026        1.0
S  1  1.0
  118.379362287         1.0
S  1  1.0
  75.1842022687         1.0
S  1  1.0
  48.082672555          1.0
S  1  1.0
  32.169486491          1.0
S  1  1.0
  14.683028474          1.0
S  1  1.0
  9.4302258813          1.0
S  1  1.0
  6.1425063244          1.0
S  1  1.0
  3.8812702779          1.0
S  1  1.0
  2.4814614035          1.0
S  1  1.0
  1.6337716655          1.0
S  1  1.0
  1.1573562503          1.0
S  1  1.0
  0.8052241808          1.0
S  1  1.0
  0.5595917619          1.0
S  1  1.0
  0.3392142562          1.0
S  1  1.0
  0.2044865717          1.0
S  1  1.0
  0.132599737           1.0
S  1  1.0
  0.077414341           1.0
S  1  1.0
  0.0515609139          1.0
S  1  1.0
  0.0361798806          1.0
S  1  1.0
  0.0208930765          1.0
P  1  1.0
  2738.5991758858       1.0
P  1  1.0
  1840.1571712672       1.0
P  1  1.0
  1078.2523893717       1.0
P  1  1.0
  576.9134447871        1.0
P  1  1.0
  364.1548514311        1.0
P  1  1.0
  229.8504634807        1.0
P  1  1.0
  133.4677883874        1.0
P  1  1.0
  94.1701678289         1.0
P  1  1.0
  45.6903948996         1.0
P  1  1.0
  29.9924024056         1.0
P  1  1.0
  18.4321766279         1.0
P  1  1.0
  10.9144441951         1.0
P  1  1.0
  7.3651140203          1.0
P  1  1.0
  4.8471283893          1.0
P  1  1.0
  3.2533181679          1.0
P  1  1.0
  2.2957552201          1.0
P  1  1.0
  1.6225697158          1.0
P  1  1.0
  1.0687820361          1.0
P  1  1.0
  0.6673713303          1.0
P  1  1.0
  0.3459546075          1.0
P  1  1.0
  0.1918480604          1.0
P  1  1.0
  0.1008905872          1.0
P  1  1.0
  0.0611352683          1.0
P  1  1.0
  0.0374438592          1.0
D  1  1.0
  1101.1783205678       1.0
D  1  1.0
  669.456270383         1.0
D  1  1.0
  467.6543760871        1.0
D  1  1.0
  268.1482875551        1.0
D  1  1.0
  166.5281875537        1.0
D  1  1.0
  112.2422838608        1.0
D  1  1.0
  67.1270094567         1.0
D  1  1.0
  36.9106503398         1.0
D  1  1.0
  21.6176203668         1.0
D  1  1.0
  12.0438218336         1.0
D  1  1.0
  6.790861392           1.0
D  1  1.0
  4.0029793222          1.0
D  1  1.0
  2.6244516661          1.0
D  1  1.0
  1.5961060526          1.0
D  1  1.0
  1.1004134344          1.0
D  1  1.0
  0.6545807745          1.0
D  1  1.0
  0.3567965171          1.0
D  1  1.0
  0.218983992           1.0
D  1  1.0
  0.1438453707          1.0
D  1  1.0
  0.0897712496          1.0
D  1  1.0
  0.0601289878          1.0
F  1  1.0
  129.6723778072        1.0
F  1  1.0
  74.6687501081         1.0
F  1  1.0
  46.9771203117         1.0
F  1  1.0
  27.7908213557         1.0
F  1  1.0
  18.0705867762         1.0
F  1  1.0
  12.0581487828         1.0
F  1  1.0
  8.0445685086          1.0
F  1  1.0
  5.285821998           1.0
F  1  1.0
  3.4307208613          1.0
F  1  1.0
  2.301654473           1.0
F  1  1.0
  1.5738906967          1.0
F  1  1.0
  1.0700940091          1.0
F  1  1.0
  0.7372030434          1.0
F  1  1.0
  0.4441878982          1.0
F  1  1.0
  0.2615541089          1.0
F  1  1.0
  0.1226739424          1.0
F  1  1.0
  0.0681464741          1.0
G  1  1.0
  29.6561112815         1.0
G  1  1.0
  16.7816185139         1.0
G  1  1.0
  10.9847012415         1.0
G  1  1.0
  7.3352014615          1.0
G  1  1.0
  5.2309253281          1.0
G  1  1.0
  3.3908153908          1.0
G  1  1.0
  1.9659099911          1.0
G  1  1.0
  1.1517790012          1.0
G  1  1.0
  0.7062503822          1.0
G  1  1.0
  0.3939991311          1.0
G  1  1.0
  0.2288030273          1.0
G  1  1.0
  0.146493              1.0
G  1  1.0
  0.082786              1.0
H  1  1.0
  7.4321944666          1.0
H  1  1.0
  5.1799189803          1.0
H  1  1.0
  3.5003884481          1.0
H  1  1.0
  2.2723575487          1.0
H  1  1.0
  1.5211486864          1.0
H  1  1.0
  0.888816797           1.0
H  1  1.0
  0.535842514           1.0
I  1  1.0
  8.2239630089          1.0
I  1  1.0
  5.2169599446          1.0
I  1  1.0
  3.6164992664          1.0
I  1  1.0
  2.455618295           1.0
I  1  1.0
  1.5000323138          1.0
I  1  1.0
  0.8474598334          1.0
J  1  1.0
  5.8727671783          1.0
J  1  1.0
  1.6742602508          1.0
****
Cr     0
S  1  1.0
  42210.1071011032      1.0
S  1  1.0
  6145.5334235436       1.0
S  1  1.0
  3525.8267429568       1.0
S  1  1.0
  2045.062411009        1.0
S  1  1.0
  763.6788915751        1.0
S  1  1.0
  474.7005571529        1.0
S  1  1.0
  294.6040189695        1.0
S  1  1.0
  197.38219515          1.0
S  1  1.0
  115.3315172077        1.0
S  1  1.0
  60.9555982122         1.0
S  1  1.0
  32.9525916737         1.0
S  1  1.0
  20.4712192991         1.0
S  1  1.0
  14.1363338669         1.0
S  1  1.0
  8.7163167085          1.0
S  1  1.0
  5.4805022167          1.0
S  1  1.0
  3.5202328468          1.0
S  1  1.0
  1.9934310209          1.0
S  1  1.0
  1.0834134298          1.0
S  1  1.0
  0.6280957606          1.0
S  1  1.0
  0.3395272555          1.0
S  1  1.0
  0.2298531989          1.0
S  1  1.0
  0.1561234376          1.0
S  1  1.0
  0.0920590154          1.0
S  1  1.0
  0.0465571404          1.0
S  1  1.0
  0.0228054185          1.0
P  1  1.0
  1170.7082902692       1.0
P  1  1.0
  722.9322387862        1.0
P  1  1.0
  471.650992523         1.0
P  1  1.0
  318.9025150134        1.0
P  1  1.0
  198.4725752811        1.0
P  1  1.0
  106.8798644977        1.0
P  1  1.0
  70.2818600443         1.0
P  1  1.0
  48.8657590622         1.0
P  1  1.0
  33.8142758037         1.0
P  1  1.0
  21.5228890769         1.0
P  1  1.0
  13.6232072876         1.0
P  1  1.0
  7.8686067565          1.0
P  1  1.0
  5.4041812178          1.0
P  1  1.0
  3.6704090031          1.0
P  1  1.0
  2.559515636           1.0
P  1  1.0
  1.4924485271          1.0
P  1  1.0
  0.9112992952          1.0
P  1  1.0
  0.5885647621          1.0
P  1  1.0
  0.3588278692          1.0
P  1  1.0
  0.2326715291          1.0
P  1  1.0
  0.1493513811          1.0
P  1  1.0
  0.0946628325          1.0
P  1  1.0
  0.061036119           1.0
D  1  1.0
  320.8684666434        1.0
D  1  1.0
  223.4534666733        1.0
D  1  1.0
  149.9221890889        1.0
D  1  1.0
  85.7500614577         1.0
D  1  1.0
  41.2526858421         1.0
D  1  1.0
  24.9115552977         1.0
D  1  1.0
  16.4065807552         1.0
D  1  1.0
  9.6560723189          1.0
D  1  1.0
  5.9835712114          1.0
D  1  1.0
  3.7665917262          1.0
D  1  1.0
  2.5616084989          1.0
D  1  1.0
  1.6034633112          1.0
D  1  1.0
  0.7303636236          1.0
D  1  1.0
  0.5012034861          1.0
D  1  1.0
  0.2729125651          1.0
D  1  1.0
  0.1633843786          1.0
D  1  1.0
  0.0990660961          1.0
D  1  1.0
  0.0648500471          1.0
F  1  1.0
  68.4066106033         1.0
F  1  1.0
  46.6470274711         1.0
F  1  1.0
  32.2938801565         1.0
F  1  1.0
  22.1474406788         1.0
F  1  1.0
  15.0009698286         1.0
F  1  1.0
  10.1518910878         1.0
F  1  1.0
  6.7491988692          1.0
F  1  1.0
  3.8435792113          1.0
F  1  1.0
  2.1289097696          1.0
F  1  1.0
  1.3560555006          1.0
F  1  1.0
  0.9473871755          1.0
F  1  1.0
  0.6095968545          1.0
F  1  1.0
  0.3906405238          1.0
F  1  1.0
  0.2388880679          1.0
F  1  1.0
  0.1291668186          1.0
F  1  1.0
  0.0751236704          1.0
G  1  1.0
  24.252492901          1.0
G  1  1.0
  14.4080565163         1.0
G  1  1.0
  8.5375796238          1.0
G  1  1.0
  5.5649015918          1.0
G  1  1.0
  3.8719834458          1.0
G  1  1.0
  2.7587970734          1.0
G  1  1.0
  1.9120533044          1.0
G  1  1.0
  1.1798029839          1.0
G  1  1.0
  0.7806278429          1.0
G  1  1.0
  0.5236368018          1.0
G  1  1.0
  0.237336              1.0
G  1  1.0
  0.164599              1.0
G  1  1.0
  0.091862              1.0
H  1  1.0
  8.7754542648          1.0
H  1  1.0
  6.1343946088          1.0
H  1  1.0
  4.1003497272          1.0
H  1  1.0
  2.5301618753          1.0
H  1  1.0
  1.610003378           1.0
H  1  1.0
  0.5817904089          1.0
I  1  1.0
  8.2895332912          1.0
I  1  1.0
  4.956141967           1.0
I  1  1.0
  2.9793234566          1.0
I  1  1.0
  1.9591561774          1.0
I  1  1.0
  1.2073914068          1.0
J  1  1.0
  6.1536825489          1.0
J  1  1.0
  2.6756568463          1.0
****
Mn     0
S  1  1.0
  17248.4412237579      1.0
S  1  1.0
  6812.378878031        1.0
S  1  1.0
  3911.3535594154       1.0
S  1  1.0
  2267.2939666803       1.0
S  1  1.0
  1274.2508904742       1.0
S  1  1.0
  526.3458653902        1.0
S  1  1.0
  326.6986078994        1.0
S  1  1.0
  218.8861670146        1.0
S  1  1.0
  128.4590551321        1.0
S  1  1.0
  67.872618568          1.0
S  1  1.0
  36.7218319271         1.0
S  1  1.0
  18.6803100603         1.0
S  1  1.0
  9.898978162           1.0
S  1  1.0
  6.1918303279          1.0
S  1  1.0
  4.1237687563          1.0
S  1  1.0
  2.8261382522          1.0
S  1  1.0
  1.7896742212          1.0
S  1  1.0
  1.2348802994          1.0
S  1  1.0
  0.7202269668          1.0
S  1  1.0
  0.4069610153          1.0
S  1  1.0
  0.2248947262          1.0
S  1  1.0
  0.1440205119          1.0
S  1  1.0
  0.097408815           1.0
S  1  1.0
  0.0619630016          1.0
S  1  1.0
  0.0439337987          1.0
S  1  1.0
  0.0248694405          1.0
P  1  1.0
  2156.2678788461       1.0
P  1  1.0
  1299.1745282504       1.0
P  1  1.0
  811.1457984729        1.0
P  1  1.0
  528.0947763903        1.0
P  1  1.0
  305.1963533804        1.0
P  1  1.0
  193.651027794         1.0
P  1  1.0
  121.745885217         1.0
P  1  1.0
  78.8555860007         1.0
P  1  1.0
  47.6219500804         1.0
P  1  1.0
  25.2907866542         1.0
P  1  1.0
  13.8412121055         1.0
P  1  1.0
  7.9840098329          1.0
P  1  1.0
  4.8768731221          1.0
P  1  1.0
  3.1888727209          1.0
P  1  1.0
  2.1311827616          1.0
P  1  1.0
  1.4864449012          1.0
P  1  1.0
  0.8690380883          1.0
P  1  1.0
  0.4253376431          1.0
P  1  1.0
  0.230790678           1.0
P  1  1.0
  0.1481387448          1.0
P  1  1.0
  0.1008108466          1.0
P  1  1.0
  0.0664525579          1.0
D  1  1.0
  504.9647827566        1.0
D  1  1.0
  346.0777412064        1.0
D  1  1.0
  223.4835076909        1.0
D  1  1.0
  151.040139454         1.0
D  1  1.0
  106.6726982357        1.0
D  1  1.0
  73.9258946268         1.0
D  1  1.0
  45.7465954869         1.0
D  1  1.0
  28.1169963141         1.0
D  1  1.0
  16.2118838586         1.0
D  1  1.0
  9.859786568           1.0
D  1  1.0
  6.4887404516          1.0
D  1  1.0
  4.1763803583          1.0
D  1  1.0
  2.7054411635          1.0
D  1  1.0
  1.7894609257          1.0
D  1  1.0
  1.1572030026          1.0
D  1  1.0
  0.7317056273          1.0
D  1  1.0
  0.4354822765          1.0
D  1  1.0
  0.2657142548          1.0
D  1  1.0
  0.1754377133          1.0
D  1  1.0
  0.1089015781          1.0
D  1  1.0
  0.0713768077          1.0
F  1  1.0
  121.2606742417        1.0
F  1  1.0
  71.3665526578         1.0
F  1  1.0
  47.2238965895         1.0
F  1  1.0
  28.8785417797         1.0
F  1  1.0
  17.0505166285         1.0
F  1  1.0
  11.9078256986         1.0
F  1  1.0
  7.2327858133          1.0
F  1  1.0
  3.6599119018          1.0
F  1  1.0
  2.3711653167          1.0
F  1  1.0
  1.5743659756          1.0
F  1  1.0
  0.8957511964          1.0
F  1  1.0
  0.5469885903          1.0
F  1  1.0
  0.3505632349          1.0
F  1  1.0
  0.2275652341          1.0
F  1  1.0
  0.1431587631          1.0
F  1  1.0
  0.0833990753          1.0
G  1  1.0
  46.7562898589         1.0
G  1  1.0
  27.2029752322         1.0
G  1  1.0
  16.2822671997         1.0
G  1  1.0
  8.8527777859          1.0
G  1  1.0
  5.44039569            1.0
G  1  1.0
  3.6882549688          1.0
G  1  1.0
  2.3722858378          1.0
G  1  1.0
  1.4292731702          1.0
G  1  1.0
  0.977321221           1.0
G  1  1.0
  0.6790952253          1.0
G  1  1.0
  0.4045555711          1.0
G  1  1.0
  0.268856              1.0
G  1  1.0
  0.185998              1.0
G  1  1.0
  0.10314               1.0
H  1  1.0
  10.1615799684         1.0
H  1  1.0
  6.6185161182          1.0
H  1  1.0
  3.9018769175          1.0
H  1  1.0
  2.4903632764          1.0
H  1  1.0
  1.6937197633          1.0
H  1  1.0
  0.7361415684          1.0
I  1  1.0
  9.7133777135          1.0
I  1  1.0
  6.2807126804          1.0
I  1  1.0
  4.008216915           1.0
I  1  1.0
  2.7734879016          1.0
I  1  1.0
  1.6950668802          1.0
J  1  1.0
  6.3275759471          1.0
J  1  1.0
  3.9452184617          1.0
J  1  1.0
  2.4827816133          1.0
K  1  1.0
  2.836752604           1.0
****
Fe     0
S  1  1.0
  4268.169501556        1.0
S  1  1.0
  2469.9541189354       1.0
S  1  1.0
  1043.6372398821       1.0
S  1  1.0
  660.6181890528        1.0
S  1  1.0
  415.5831935327        1.0
S  1  1.0
  185.5995497008        1.0
S  1  1.0
  102.4384769792        1.0
S  1  1.0
  52.1626673209         1.0
S  1  1.0
  34.9984565285         1.0
S  1  1.0
  24.3090820701         1.0
S  1  1.0
  17.2771011157         1.0
S  1  1.0
  10.3499248367         1.0
S  1  1.0
  6.1819853885          1.0
S  1  1.0
  3.6538734986          1.0
S  1  1.0
  2.3473937695          1.0
S  1  1.0
  1.5522722939          1.0
S  1  1.0
  0.9911544434          1.0
S  1  1.0
  0.7009864628          1.0
S  1  1.0
  0.452795626           1.0
S  1  1.0
  0.3069138682          1.0
S  1  1.0
  0.1956325274          1.0
S  1  1.0
  0.1162597503          1.0
S  1  1.0
  0.0678509152          1.0
P  1  1.0
  3648.2733271331       1.0
P  1  1.0
  2356.9250059314       1.0
P  1  1.0
  1035.9392672874       1.0
P  1  1.0
  577.6401900667        1.0
P  1  1.0
  384.5788412983        1.0
P  1  1.0
  253.9756544793        1.0
P  1  1.0
  152.1783872569        1.0
P  1  1.0
  72.8807403777         1.0
P  1  1.0
  41.151112453          1.0
P  1  1.0
  23.2140888295         1.0
P  1  1.0
  13.9526957338         1.0
P  1  1.0
  7.1793869602          1.0
P  1  1.0
  4.4916674134          1.0
P  1  1.0
  2.6598450226          1.0
P  1  1.0
  1.4465353137          1.0
P  1  1.0
  0.7636228868          1.0
P  1  1.0
  0.4388871597          1.0
P  1  1.0
  0.292112992           1.0
P  1  1.0
  0.1790665074          1.0
P  1  1.0
  0.107253888           1.0
P  1  1.0
  0.0695947156          1.0
D  1  1.0
  900.4477889912        1.0
D  1  1.0
  577.27007459          1.0
D  1  1.0
  371.1335051387        1.0
D  1  1.0
  225.891089163         1.0
D  1  1.0
  131.1178334775        1.0
D  1  1.0
  90.1721373111         1.0
D  1  1.0
  62.1645763313         1.0
D  1  1.0
  43.293049307          1.0
D  1  1.0
  28.7785818131         1.0
D  1  1.0
  18.2198321884         1.0
D  1  1.0
  12.6852625667         1.0
D  1  1.0
  7.4848505114          1.0
D  1  1.0
  4.1038938776          1.0
D  1  1.0
  2.6779264563          1.0
D  1  1.0
  1.8632282721          1.0
D  1  1.0
  1.114908457           1.0
D  1  1.0
  0.6333576765          1.0
D  1  1.0
  0.4214780397          1.0
D  1  1.0
  0.2993226253          1.0
D  1  1.0
  0.2102670173          1.0
D  1  1.0
  0.1485545444          1.0
D  1  1.0
  0.0679373944          1.0
F  1  1.0
  251.6574844395        1.0
F  1  1.0
  160.237135115         1.0
F  1  1.0
  102.8390076014        1.0
F  1  1.0
  56.6803089192         1.0
F  1  1.0
  35.3018338054         1.0
F  1  1.0
  20.4713158915         1.0
F  1  1.0
  11.6404131837         1.0
F  1  1.0
  5.7977799182          1.0
F  1  1.0
  3.534784369           1.0
F  1  1.0
  2.3721480559          1.0
F  1  1.0
  1.6217326737          1.0
F  1  1.0
  1.1168253192          1.0
F  1  1.0
  0.7174369785          1.0
F  1  1.0
  0.3992050814          1.0
F  1  1.0
  0.2437762769          1.0
F  1  1.0
  0.1575840579          1.0
F  1  1.0
  0.0922845283          1.0
G  1  1.0
  58.2385588752         1.0
G  1  1.0
  38.7886545574         1.0
G  1  1.0
  27.3742339179         1.0
G  1  1.0
  17.0237203522         1.0
G  1  1.0
  10.4804887769         1.0
G  1  1.0
  7.0002617424          1.0
G  1  1.0
  4.7371144453          1.0
G  1  1.0
  2.6858546116          1.0
G  1  1.0
  1.5278344471          1.0
G  1  1.0
  1.0908247093          1.0
G  1  1.0
  0.7766048087          1.0
G  1  1.0
  0.4746424425          1.0
G  1  1.0
  0.305082              1.0
G  1  1.0
  0.210532              1.0
G  1  1.0
  0.115982              1.0
H  1  1.0
  12.559063194          1.0
H  1  1.0
  7.2184967973          1.0
H  1  1.0
  4.419532682           1.0
H  1  1.0
  2.8230745353          1.0
H  1  1.0
  1.9746105844          1.0
H  1  1.0
  0.8872477442          1.0
I  1  1.0
  9.4489437938          1.0
I  1  1.0
  5.8239858947          1.0
I  1  1.0
  3.3578028519          1.0
I  1  1.0
  2.0337138075          1.0
I  1  1.0
  1.0855878312          1.0
J  1  1.0
  7.6487931484          1.0
J  1  1.0
  4.8511785041          1.0
J  1  1.0
  2.9507125197          1.0
K  1  1.0
  3.3752160164          1.0
****
Co     0
S  1  1.0
  20401.259585808       1.0
S  1  1.0
  8036.4997622103       1.0
S  1  1.0
  4637.2562925555       1.0
S  1  1.0
  2681.2620389829       1.0
S  1  1.0
  1506.566714057        1.0
S  1  1.0
  615.7439136839        1.0
S  1  1.0
  331.7847432546        1.0
S  1  1.0
  202.9511185663        1.0
S  1  1.0
  112.3959220878        1.0
S  1  1.0
  61.7529480296         1.0
S  1  1.0
  35.7038351301         1.0
S  1  1.0
  21.9694622532         1.0
S  1  1.0
  13.1562296999         1.0
S  1  1.0
  7.5550815468          1.0
S  1  1.0
  4.8676081189          1.0
S  1  1.0
  2.7839489683          1.0
S  1  1.0
  1.7053041511          1.0
S  1  1.0
  1.1339881338          1.0
S  1  1.0
  0.8043093383          1.0
S  1  1.0
  0.5329648844          1.0
S  1  1.0
  0.2928151771          1.0
S  1  1.0
  0.1848505158          1.0
S  1  1.0
  0.1258313052          1.0
S  1  1.0
  0.0745598292          1.0
S  1  1.0
  0.0529730621          1.0
P  1  1.0
  1811.0854141153       1.0
P  1  1.0
  1132.6463994774       1.0
P  1  1.0
  598.772430234         1.0
P  1  1.0
  345.0972552209        1.0
P  1  1.0
  228.8543176566        1.0
P  1  1.0
  153.4198901721        1.0
P  1  1.0
  93.2108723005         1.0
P  1  1.0
  60.4855946942         1.0
P  1  1.0
  36.164345096          1.0
P  1  1.0
  22.239734417          1.0
P  1  1.0
  13.5463721709         1.0
P  1  1.0
  8.6954121182          1.0
P  1  1.0
  5.6424071205          1.0
P  1  1.0
  3.9094962084          1.0
P  1  1.0
  2.5320866579          1.0
P  1  1.0
  1.603071163           1.0
P  1  1.0
  0.9449053114          1.0
P  1  1.0
  0.5072408182          1.0
P  1  1.0
  0.3233369914          1.0
P  1  1.0
  0.2255110792          1.0
P  1  1.0
  0.1516892801          1.0
P  1  1.0
  0.0945063462          1.0
D  1  1.0
  838.2133127745        1.0
D  1  1.0
  499.4851970413        1.0
D  1  1.0
  342.7616937897        1.0
D  1  1.0
  227.1123127817        1.0
D  1  1.0
  136.4998048652        1.0
D  1  1.0
  84.5783688215         1.0
D  1  1.0
  51.3167280188         1.0
D  1  1.0
  34.2719933691         1.0
D  1  1.0
  24.0014306114         1.0
D  1  1.0
  16.2201861253         1.0
D  1  1.0
  10.1897965168         1.0
D  1  1.0
  5.3599595989          1.0
D  1  1.0
  3.156252913           1.0
D  1  1.0
  1.9444493006          1.0
D  1  1.0
  1.0886198767          1.0
D  1  1.0
  0.6970277371          1.0
D  1  1.0
  0.3989874745          1.0
D  1  1.0
  0.2324671803          1.0
D  1  1.0
  0.1644228888          1.0
D  1  1.0
  0.0749146077          1.0
F  1  1.0
  205.5847482722        1.0
F  1  1.0
  113.3003808384        1.0
F  1  1.0
  69.7423942046         1.0
F  1  1.0
  47.2005417376         1.0
F  1  1.0
  29.6242033335         1.0
F  1  1.0
  17.2517031697         1.0
F  1  1.0
  9.4648159228          1.0
F  1  1.0
  5.0028382554          1.0
F  1  1.0
  2.9547059974          1.0
F  1  1.0
  1.8149815393          1.0
F  1  1.0
  1.0383474482          1.0
F  1  1.0
  0.6700629663          1.0
F  1  1.0
  0.4382937183          1.0
F  1  1.0
  0.2714769343          1.0
F  1  1.0
  0.1751191046          1.0
F  1  1.0
  0.1022402696          1.0
G  1  1.0
  71.5793943467         1.0
G  1  1.0
  49.5423433464         1.0
G  1  1.0
  34.1607178812         1.0
G  1  1.0
  20.6719992258         1.0
G  1  1.0
  13.1939753528         1.0
G  1  1.0
  7.9353193786          1.0
G  1  1.0
  4.7865298353          1.0
G  1  1.0
  3.1458287151          1.0
G  1  1.0
  1.9894927539          1.0
G  1  1.0
  1.4035426592          1.0
G  1  1.0
  0.9032678894          1.0
G  1  1.0
  0.548133331           1.0
G  1  1.0
  0.340888              1.0
G  1  1.0
  0.234823              1.0
G  1  1.0
  0.128758              1.0
H  1  1.0
  18.8896496296         1.0
H  1  1.0
  11.1247070388         1.0
H  1  1.0
  7.0877225237          1.0
H  1  1.0
  5.0302844376          1.0
H  1  1.0
  3.2653487398          1.0
H  1  1.0
  2.0854291702          1.0
H  1  1.0
  0.9449959647          1.0
I  1  1.0
  10.0891966248         1.0
I  1  1.0
  6.1161041162          1.0
I  1  1.0
  4.3208693482          1.0
I  1  1.0
  3.0729875237          1.0
I  1  1.0
  1.7689100559          1.0
J  1  1.0
  9.8641030273          1.0
J  1  1.0
  5.7932007029          1.0
J  1  1.0
  3.4509013392          1.0
K  1  1.0
  4.9445029463          1.0
****
Ni     0
S  1  1.0
  8663.7380570991       1.0
S  1  1.0
  5009.6805956346       1.0
S  1  1.0
  2888.9651909368       1.0
S  1  1.0
  1620.9850762215       1.0
S  1  1.0
  663.027547129         1.0
S  1  1.0
  357.3342199676        1.0
S  1  1.0
  217.7175367528        1.0
S  1  1.0
  120.3973644624        1.0
S  1  1.0
  61.9669221507         1.0
S  1  1.0
  39.500516619          1.0
S  1  1.0
  27.1174508913         1.0
S  1  1.0
  14.9841587523         1.0
S  1  1.0
  9.3449782024          1.0
S  1  1.0
  6.2920566953          1.0
S  1  1.0
  4.4092820349          1.0
S  1  1.0
  2.836174753           1.0
S  1  1.0
  1.9123517381          1.0
S  1  1.0
  1.2977204865          1.0
S  1  1.0
  0.8522607571          1.0
S  1  1.0
  0.5413506535          1.0
S  1  1.0
  0.3495236148          1.0
S  1  1.0
  0.2420210115          1.0
S  1  1.0
  0.167961235           1.0
S  1  1.0
  0.1124621283          1.0
P  1  1.0
  4418.9278623979       1.0
P  1  1.0
  1949.6372006314       1.0
P  1  1.0
  1216.9702370309       1.0
P  1  1.0
  644.4058399917        1.0
P  1  1.0
  349.4458783246        1.0
P  1  1.0
  247.8357182385        1.0
P  1  1.0
  158.4483237025        1.0
P  1  1.0
  101.2560330728        1.0
P  1  1.0
  61.2585760536         1.0
P  1  1.0
  31.8405811397         1.0
P  1  1.0
  19.1936854393         1.0
P  1  1.0
  11.5796002651         1.0
P  1  1.0
  7.0911339582          1.0
P  1  1.0
  4.7764349944          1.0
P  1  1.0
  3.32078565            1.0
P  1  1.0
  2.113953668           1.0
P  1  1.0
  1.2505425801          1.0
P  1  1.0
  0.6920881046          1.0
P  1  1.0
  0.4299815658          1.0
P  1  1.0
  0.2932270058          1.0
P  1  1.0
  0.1778464382          1.0
P  1  1.0
  0.1015413967          1.0
P  1  1.0
  0.0563260907          1.0
D  1  1.0
  904.8003152197        1.0
D  1  1.0
  504.938468243         1.0
D  1  1.0
  311.1496521711        1.0
D  1  1.0
  208.8881567664        1.0
D  1  1.0
  146.296920396         1.0
D  1  1.0
  95.9037325822         1.0
D  1  1.0
  58.6854147953         1.0
D  1  1.0
  37.0113766756         1.0
D  1  1.0
  23.6485684522         1.0
D  1  1.0
  15.8194550041         1.0
D  1  1.0
  9.1961407243          1.0
D  1  1.0
  5.4816083997          1.0
D  1  1.0
  3.7153659312          1.0
D  1  1.0
  2.1484760847          1.0
D  1  1.0
  1.205432815           1.0
D  1  1.0
  0.7331075331          1.0
D  1  1.0
  0.5135780379          1.0
D  1  1.0
  0.3566808372          1.0
D  1  1.0
  0.1662487147          1.0
D  1  1.0
  0.1151340776          1.0
D  1  1.0
  0.0779751809          1.0
F  1  1.0
  282.4606849329        1.0
F  1  1.0
  194.3030419411        1.0
F  1  1.0
  122.9460203004        1.0
F  1  1.0
  82.0258263575         1.0
F  1  1.0
  53.7113561597         1.0
F  1  1.0
  36.909290332          1.0
F  1  1.0
  23.612759928          1.0
F  1  1.0
  14.6644851408         1.0
F  1  1.0
  8.8201883213          1.0
F  1  1.0
  5.6948129759          1.0
F  1  1.0
  3.915898932           1.0
F  1  1.0
  2.5169187752          1.0
F  1  1.0
  1.6246444752          1.0
F  1  1.0
  0.8961274725          1.0
F  1  1.0
  0.4801286169          1.0
F  1  1.0
  0.293410192           1.0
F  1  1.0
  0.1887990126          1.0
F  1  1.0
  0.1114018568          1.0
G  1  1.0
  98.504439765          1.0
G  1  1.0
  48.0670673903         1.0
G  1  1.0
  27.526484608          1.0
G  1  1.0
  17.0945178276         1.0
G  1  1.0
  11.0885517239         1.0
G  1  1.0
  7.7247401607          1.0
G  1  1.0
  4.764744613           1.0
G  1  1.0
  2.8377016541          1.0
G  1  1.0
  1.8867529548          1.0
G  1  1.0
  1.0698019135          1.0
G  1  1.0
  0.5947451167          1.0
G  1  1.0
  0.38                  1.0
G  1  1.0
  0.2615                1.0
G  1  1.0
  0.143                 1.0
H  1  1.0
  16.539500189          1.0
H  1  1.0
  10.8948565815         1.0
H  1  1.0
  7.4863235266          1.0
H  1  1.0
  4.6597333882          1.0
H  1  1.0
  3.2118660445          1.0
H  1  1.0
  1.3201592272          1.0
I  1  1.0
  15.4801258028         1.0
I  1  1.0
  9.1888848431          1.0
I  1  1.0
  6.4383791826          1.0
I  1  1.0
  4.3829593096          1.0
I  1  1.0
  2.7625733859          1.0
J  1  1.0
  9.6998155039          1.0
J  1  1.0
  6.5179156917          1.0
J  1  1.0
  4.1083067308          1.0
K  1  1.0
  5.881648252           1.0
****
Cu     0
S  1  1.0
  9311.3502846113       1.0
S  1  1.0
  5373.0884918684       1.0
S  1  1.0
  1976.5458578536       1.0
S  1  1.0
  1313.06570864         1.0
S  1  1.0
  712.4715261973        1.0
S  1  1.0
  299.330770345         1.0
S  1  1.0
  212.4618710863        1.0
S  1  1.0
  128.6543351365        1.0
S  1  1.0
  66.7891338508         1.0
S  1  1.0
  43.2783268476         1.0
S  1  1.0
  21.346413387          1.0
S  1  1.0
  13.010601616          1.0
S  1  1.0
  8.5633298787          1.0
S  1  1.0
  5.4816576056          1.0
S  1  1.0
  3.5639199784          1.0
S  1  1.0
  2.2714303974          1.0
S  1  1.0
  1.2492875747          1.0
S  1  1.0
  0.6197209151          1.0
S  1  1.0
  0.3365939985          1.0
S  1  1.0
  0.1983998634          1.0
S  1  1.0
  0.119859229           1.0
P  1  1.0
  4596.9564048653       1.0
P  1  1.0
  2114.1998996992       1.0
P  1  1.0
  1307.1193168686       1.0
P  1  1.0
  817.7400983336        1.0
P  1  1.0
  504.331185705         1.0
P  1  1.0
  259.1080539286        1.0
P  1  1.0
  133.1951652548        1.0
P  1  1.0
  82.3433933231         1.0
P  1  1.0
  55.6916600957         1.0
P  1  1.0
  38.0799495739         1.0
P  1  1.0
  24.2425019033         1.0
P  1  1.0
  14.9492917857         1.0
P  1  1.0
  9.5362498354          1.0
P  1  1.0
  6.4731789745          1.0
P  1  1.0
  4.1686302177          1.0
P  1  1.0
  2.8474961682          1.0
P  1  1.0
  1.8408380187          1.0
P  1  1.0
  1.1429257251          1.0
P  1  1.0
  0.7547249934          1.0
P  1  1.0
  0.4422547578          1.0
P  1  1.0
  0.3013343223          1.0
P  1  1.0
  0.20803262            1.0
P  1  1.0
  0.1237569291          1.0
P  1  1.0
  0.0855691206          1.0
D  1  1.0
  679.1232970261        1.0
D  1  1.0
  396.4313103432        1.0
D  1  1.0
  215.6957630993        1.0
D  1  1.0
  121.367584411         1.0
D  1  1.0
  75.0541465456         1.0
D  1  1.0
  47.3509602866         1.0
D  1  1.0
  32.3366411524         1.0
D  1  1.0
  21.5627048821         1.0
D  1  1.0
  14.4419413542         1.0
D  1  1.0
  10.1855395925         1.0
D  1  1.0
  7.1307166437          1.0
D  1  1.0
  4.4963518057          1.0
D  1  1.0
  2.7745459638          1.0
D  1  1.0
  1.6734170927          1.0
D  1  1.0
  0.8409445011          1.0
D  1  1.0
  0.4832973527          1.0
D  1  1.0
  0.3002384898          1.0
D  1  1.0
  0.1946112512          1.0
D  1  1.0
  0.1322785879          1.0
F  1  1.0
  280.1902736261        1.0
F  1  1.0
  182.2797064108        1.0
F  1  1.0
  127.2018530583        1.0
F  1  1.0
  74.9365787374         1.0
F  1  1.0
  35.8212141979         1.0
F  1  1.0
  21.5293042221         1.0
F  1  1.0
  13.8985198707         1.0
F  1  1.0
  8.7274018462          1.0
F  1  1.0
  5.6929317381          1.0
F  1  1.0
  3.8142911683          1.0
F  1  1.0
  2.6203505736          1.0
F  1  1.0
  1.5993966893          1.0
F  1  1.0
  0.8596362127          1.0
F  1  1.0
  0.5132555917          1.0
F  1  1.0
  0.3475733129          1.0
F  1  1.0
  0.1736808863          1.0
G  1  1.0
  49.576631235          1.0
G  1  1.0
  28.5565650473         1.0
G  1  1.0
  19.3569074372         1.0
G  1  1.0
  13.1280298207         1.0
G  1  1.0
  8.5356762225          1.0
G  1  1.0
  6.0744302259          1.0
G  1  1.0
  4.108529827           1.0
G  1  1.0
  2.6456749643          1.0
G  1  1.0
  1.8784594619          1.0
G  1  1.0
  1.2725274141          1.0
G  1  1.0
  0.8202774411          1.0
G  1  1.0
  0.573384              1.0
G  1  1.0
  0.230028              1.0
H  1  1.0
  22.6119464432         1.0
H  1  1.0
  12.2625384333         1.0
H  1  1.0
  7.7528180837          1.0
H  1  1.0
  4.7524639458          1.0
H  1  1.0
  2.6855501291          1.0
H  1  1.0
  1.5194113984          1.0
I  1  1.0
  18.7447309996         1.0
I  1  1.0
  10.6767524394         1.0
I  1  1.0
  7.2310319744          1.0
I  1  1.0
  4.5511727571          1.0
I  1  1.0
  2.9575196778          1.0
J  1  1.0
  13.1605372912         1.0
J  1  1.0
  5.9343058023          1.0
J  1  1.0
  4.2143025327          1.0
K  1  1.0
  6.6415158673          1.0
****
Zn     0
S  1  1.0
  10003.4920933997      1.0
S  1  1.0
  5813.3680834754       1.0
S  1  1.0
  3487.474568821        1.0
S  1  1.0
  1366.1646730323       1.0
S  1  1.0
  784.2174828444        1.0
S  1  1.0
  486.4141010753        1.0
S  1  1.0
  208.9939930343        1.0
S  1  1.0
  136.2683358294        1.0
S  1  1.0
  77.8864578283         1.0
S  1  1.0
  47.4254944623         1.0
S  1  1.0
  28.3442503675         1.0
S  1  1.0
  17.906896045          1.0
S  1  1.0
  11.1058331845         1.0
S  1  1.0
  7.6367402643          1.0
S  1  1.0
  4.956870641           1.0
S  1  1.0
  2.8316354011          1.0
S  1  1.0
  1.5865172537          1.0
S  1  1.0
  0.9464426432          1.0
S  1  1.0
  0.6549329043          1.0
S  1  1.0
  0.4505229765          1.0
S  1  1.0
  0.3128515335          1.0
S  1  1.0
  0.1994650941          1.0
S  1  1.0
  0.1288448426          1.0
S  1  1.0
  0.0646456118          1.0
S  1  1.0
  0.0302773438          1.0
P  1  1.0
  2619.492553302        1.0
P  1  1.0
  1446.1798418769       1.0
P  1  1.0
  753.602129713         1.0
P  1  1.0
  438.7380455901        1.0
P  1  1.0
  259.1254641914        1.0
P  1  1.0
  137.0562043758        1.0
P  1  1.0
  84.6254735403         1.0
P  1  1.0
  57.7733500549         1.0
P  1  1.0
  40.1671321046         1.0
P  1  1.0
  26.1186147993         1.0
P  1  1.0
  15.3051391301         1.0
P  1  1.0
  10.4010381463         1.0
P  1  1.0
  7.1052747228          1.0
P  1  1.0
  4.5728953943          1.0
P  1  1.0
  2.9811445175          1.0
P  1  1.0
  1.803589616           1.0
P  1  1.0
  1.0002652135          1.0
P  1  1.0
  0.5691383255          1.0
P  1  1.0
  0.3131592925          1.0
P  1  1.0
  0.2034631657          1.0
P  1  1.0
  0.1157586561          1.0
P  1  1.0
  0.075536              1.0
D  1  1.0
  897.0493601554        1.0
D  1  1.0
  495.3707235401        1.0
D  1  1.0
  281.1664070616        1.0
D  1  1.0
  176.5887057619        1.0
D  1  1.0
  111.6172543839        1.0
D  1  1.0
  73.5082734438         1.0
D  1  1.0
  48.4731440795         1.0
D  1  1.0
  34.4926071367         1.0
D  1  1.0
  23.5911894723         1.0
D  1  1.0
  16.7369458788         1.0
D  1  1.0
  11.3546170119         1.0
D  1  1.0
  7.1698142092          1.0
D  1  1.0
  4.6691786649          1.0
D  1  1.0
  3.0011496663          1.0
D  1  1.0
  1.6441759874          1.0
D  1  1.0
  0.9890733747          1.0
D  1  1.0
  0.6674196527          1.0
D  1  1.0
  0.3916663011          1.0
D  1  1.0
  0.2221620972          1.0
D  1  1.0
  0.1461425818          1.0
D  1  1.0
  0.07751               1.0
F  1  1.0
  235.3686576095        1.0
F  1  1.0
  159.3595072375        1.0
F  1  1.0
  96.879725256          1.0
F  1  1.0
  53.3521392141         1.0
F  1  1.0
  32.896496503          1.0
F  1  1.0
  23.1366026914         1.0
F  1  1.0
  16.3266359597         1.0
F  1  1.0
  10.9942094935         1.0
F  1  1.0
  6.4978456041          1.0
F  1  1.0
  3.5248539724          1.0
F  1  1.0
  2.1463173573          1.0
F  1  1.0
  1.5323783418          1.0
F  1  1.0
  1.0552187576          1.0
F  1  1.0
  0.7330519957          1.0
F  1  1.0
  0.4587860813          1.0
F  1  1.0
  0.2268398953          1.0
G  1  1.0
  80.068827003          1.0
G  1  1.0
  50.4384532897         1.0
G  1  1.0
  31.5576075915         1.0
G  1  1.0
  19.4701194026         1.0
G  1  1.0
  12.0668003003         1.0
G  1  1.0
  8.5663062523          1.0
G  1  1.0
  5.8003242678          1.0
G  1  1.0
  4.0062383958          1.0
G  1  1.0
  2.6122245195          1.0
G  1  1.0
  1.5917471451          1.0
G  1  1.0
  0.9398890995          1.0
G  1  1.0
  0.544117              1.0
G  1  1.0
  0.318674              1.0
H  1  1.0
  19.6551284999         1.0
H  1  1.0
  11.5592033283         1.0
H  1  1.0
  6.5757543392          1.0
H  1  1.0
  4.251411084           1.0
H  1  1.0
  2.1080654322          1.0
H  1  1.0
  1.1687613339          1.0
I  1  1.0
  19.6374232346         1.0
I  1  1.0
  13.4019465331         1.0
I  1  1.0
  8.2249491222          1.0
I  1  1.0
  4.923508762           1.0
I  1  1.0
  2.7027366791          1.0
J  1  1.0
  16.130279458          1.0
J  1  1.0
  9.7489617732          1.0
J  1  1.0
  5.4622686781          1.0
K  1  1.0
  7.7347397175          1.0
****
Br     0
S  1  1.0
  22857.3499570531      1.0
S  1  1.0
  12202.5127007152      1.0
S  1  1.0
  5294.1134171968       1.0
S  1  1.0
  3010.3639413163       1.0
S  1  1.0
  1698.2802401478       1.0
S  1  1.0
  1151.2563859758       1.0
S  1  1.0
  696.5704178954        1.0
S  1  1.0
  360.4285834288        1.0
S  1  1.0
  168.2979151413        1.0
S  1  1.0
  106.0474342231        1.0
S  1  1.0
  50.3104898522         1.0
S  1  1.0
  32.9845783013         1.0
S  1  1.0
  21.8358365983         1.0
S  1  1.0
  15.3819907188         1.0
S  1  1.0
  9.2185677896          1.0
S  1  1.0
  5.1687674491          1.0
S  1  1.0
  3.6226068831          1.0
S  1  1.0
  2.2367994628          1.0
S  1  1.0
  1.1352980783          1.0
S  1  1.0
  0.6236623818          1.0
S  1  1.0
  0.3921775759          1.0
S  1  1.0
  0.2650559715          1.0
S  1  1.0
  0.1689409347          1.0
P  1  1.0
  3596.2077995038       1.0
P  1  1.0
  2445.7563555301       1.0
P  1  1.0
  1322.4589280804       1.0
P  1  1.0
  723.7422605044        1.0
P  1  1.0
  331.5472203079        1.0
P  1  1.0
  209.2549885715        1.0
P  1  1.0
  146.056485989         1.0
P  1  1.0
  101.17553108          1.0
P  1  1.0
  60.1111029326         1.0
P  1  1.0
  29.9920993938         1.0
P  1  1.0
  17.299915241          1.0
P  1  1.0
  9.6265918168          1.0
P  1  1.0
  5.6190557849          1.0
P  1  1.0
  3.9281390583          1.0
P  1  1.0
  2.509453684           1.0
P  1  1.0
  1.4727503766          1.0
P  1  1.0
  0.9704943709          1.0
P  1  1.0
  0.5689715608          1.0
P  1  1.0
  0.3526331667          1.0
P  1  1.0
  0.2319629617          1.0
D  1  1.0
  678.8675936866        1.0
D  1  1.0
  439.7369411557        1.0
D  1  1.0
  245.7207329348        1.0
D  1  1.0
  147.2972948659        1.0
D  1  1.0
  89.6675048921         1.0
D  1  1.0
  60.8194978403         1.0
D  1  1.0
  42.2444039916         1.0
D  1  1.0
  29.7888129249         1.0
D  1  1.0
  19.4702954558         1.0
D  1  1.0
  10.9154537213         1.0
D  1  1.0
  6.6023552044          1.0
D  1  1.0
  4.0557110266          1.0
D  1  1.0
  2.4443087255          1.0
D  1  1.0
  1.4548933415          1.0
D  1  1.0
  0.8405361577          1.0
D  1  1.0
  0.5078770718          1.0
D  1  1.0
  0.3151812864          1.0
D  1  1.0
  0.1814223755          1.0
F  1  1.0
  172.2106014836        1.0
F  1  1.0
  119.063833658         1.0
F  1  1.0
  78.1729660324         1.0
F  1  1.0
  45.132633422          1.0
F  1  1.0
  28.1560116087         1.0
F  1  1.0
  17.5537409833         1.0
F  1  1.0
  11.9136696684         1.0
F  1  1.0
  8.4268751932          1.0
F  1  1.0
  5.4612223529          1.0
F  1  1.0
  3.6057117139          1.0
F  1  1.0
  2.2466848148          1.0
F  1  1.0
  1.5310963621          1.0
F  1  1.0
  1.0070110643          1.0
F  1  1.0
  0.6798219158          1.0
F  1  1.0
  0.4237242208          1.0
F  1  1.0
  0.2720977795          1.0
G  1  1.0
  69.6223822694         1.0
G  1  1.0
  39.9645957144         1.0
G  1  1.0
  26.0677780974         1.0
G  1  1.0
  18.6078981043         1.0
G  1  1.0
  10.9417037112         1.0
G  1  1.0
  6.2384571795          1.0
G  1  1.0
  3.6494179942          1.0
G  1  1.0
  2.2950485686          1.0
G  1  1.0
  1.4607167701          1.0
G  1  1.0
  1.0016520645          1.0
G  1  1.0
  0.6899353794          1.0
G  1  1.0
  0.4083914751          1.0
H  1  1.0
  35.5774524686         1.0
H  1  1.0
  22.5632067181         1.0
H  1  1.0
  14.2254910036         1.0
H  1  1.0
  9.1475014765          1.0
H  1  1.0
  5.8734869093          1.0
H  1  1.0
  3.3748724926          1.0
H  1  1.0
  1.3116543447          1.0
H  1  1.0
  0.8466203449          1.0
I  1  1.0
  33.7464986267         1.0
I  1  1.0
  18.7950089058         1.0
I  1  1.0
  13.2030283454         1.0
I  1  1.0
  9.3495022525          1.0
I  1  1.0
  6.0350568229          1.0
I  1  1.0
  4.230490973           1.0
I  1  1.0
  2.8665198297          1.0
I  1  1.0
  1.6477910565          1.0
J  1  1.0
  10.3674616278         1.0
J  1  1.0
  6.5165811015          1.0
J  1  1.0
  4.2914808327          1.0
****
