# Supplementary material for: Physics-Driven Construction of Compact Primitive Gaussian Density Fitting Basis Sets
Source: J Chem Theory Comput. 2025 Oct 25;21(21):10863–78. doi: 10.1021/acs.jctc.5c01219 (PMC12613328; doi:10.1021/acs.jctc.5c01219)
Supplement: Supplementary file 1 [file ct5c01219_si_002.zip › supplementary_info/MADF-DFBSs/nonrelativistic/def2-tzvp-madf.g94]

!-------------------------------------------------------------------------------
!       Basis set: def2-TZVP-MADF generated from OBS:def2-TZVP 
!            Role: Density fitting
!     MADF params: \tau_1 = 1e-6, \tau_2 = 1e-5, and zeta = 1.4
!           Atoms: H, He, Li, Be, B, C, N, O, F, Ne, Na, Mg, Al
!                  Si, P, S, Cl, Ar, K, Ca, Sc, Ti, V, Cr, Mn
!                  Fe, Co, Ni, Cu, Zn, Ga, Ge, As, Se, Br and Kr.
!         Authors: Kshitijkumar A. Surjuse and Edward F. Valeev 
!-------------------------------------------------------------------------------


H     0
S  1  1.0
  10.2471492            1.0
S  1  1.0
  5.7934253045          1.0
S  1  1.0
  2.3293252             1.0
S  1  1.0
  1.3752545219          1.0
S  1  1.0
  0.6395607966          1.0
S  1  1.0
  0.43030282            1.0
S  1  1.0
  0.20614482            1.0
P  1  1.0
  5.9235746             1.0
P  1  1.0
  1.9646626             1.0
P  1  1.0
  1.0053188688          1.0
D  1  1.0
  1.6                   1.0
****
He     0
S  1  1.0
  106.2314549572        1.0
S  1  1.0
  29.528808494          1.0
S  1  1.0
  16.644552533          1.0
S  1  1.0
  6.6371662946          1.0
S  1  1.0
  3.8651560773          1.0
S  1  1.0
  1.748277391           1.0
S  1  1.0
  1.1187376676          1.0
S  1  1.0
  0.78125               1.0
S  1  1.0
  0.4891979442          1.0
P  1  1.0
  4.3185831473          1.0
P  1  1.0
  1.8741386955          1.0
P  1  1.0
  1.3147660185          1.0
D  1  1.0
  2.0                   1.0
****
Li     0
S  1  1.0
  72.5774449519         1.0
S  1  1.0
  39.830304064          1.0
S  1  1.0
  24.3412548271         1.0
S  1  1.0
  14.6343019594         1.0
S  1  1.0
  9.1148617627          1.0
S  1  1.0
  5.9449348432          1.0
S  1  1.0
  4.236452653           1.0
S  1  1.0
  2.8853786804          1.0
S  1  1.0
  1.5677875433          1.0
S  1  1.0
  1.0285497991          1.0
S  1  1.0
  0.3125                1.0
S  1  1.0
  0.1663820141          1.0
S  1  1.0
  0.1059697823          1.0
S  1  1.0
  0.0520866733          1.0
P  1  1.0
  21.6379299952         1.0
P  1  1.0
  10.6441509797         1.0
P  1  1.0
  6.8942707406          1.0
P  1  1.0
  4.2062418903          1.0
P  1  1.0
  2.8113876761          1.0
P  1  1.0
  1.4842816012          1.0
P  1  1.0
  0.5054722458          1.0
P  1  1.0
  0.1370308859          1.0
P  1  1.0
  0.086090503           1.0
D  1  1.0
  6.654                 1.0
D  1  1.0
  3.5529352654          1.0
D  1  1.0
  0.8                   1.0
D  1  1.0
  0.12                  1.0
****
Be     0
S  1  1.0
  186.7404400333        1.0
S  1  1.0
  90.850694672          1.0
S  1  1.0
  54.1705990041         1.0
S  1  1.0
  29.59666825           1.0
S  1  1.0
  18.0200869217         1.0
S  1  1.0
  10.7024905074         1.0
S  1  1.0
  6.6342393113          1.0
S  1  1.0
  4.3084089638          1.0
S  1  1.0
  2.59434911            1.0
S  1  1.0
  1.0521610124          1.0
S  1  1.0
  0.3659838792          1.0
S  1  1.0
  0.2495672462          1.0
S  1  1.0
  0.1509745136          1.0
S  1  1.0
  0.0950392149          1.0
P  1  1.0
  16.7471109638         1.0
P  1  1.0
  8.9829369682          1.0
P  1  1.0
  4.4292321926          1.0
P  1  1.0
  2.441561607           1.0
P  1  1.0
  1.6505943877          1.0
P  1  1.0
  0.4410373836          1.0
P  1  1.0
  0.2538602756          1.0
P  1  1.0
  0.1639840675          1.0
P  1  1.0
  0.0884902765          1.0
D  1  1.0
  6.3384189762          1.0
D  1  1.0
  1.4339138873          1.0
D  1  1.0
  0.8582180095          1.0
D  1  1.0
  0.3792032999          1.0
D  1  1.0
  0.2329380684          1.0
D  1  1.0
  0.1210309318          1.0
F  1  1.0
  0.3754193286          1.0
F  1  1.0
  0.2648288312          1.0
G  1  1.0
  0.36                  1.0
****
B     0
S  1  1.0
  340.2421865284        1.0
S  1  1.0
  165.550938352         1.0
S  1  1.0
  98.7502707404         1.0
S  1  1.0
  54.035878538          1.0
S  1  1.0
  32.9147295218         1.0
S  1  1.0
  15.9716976488         1.0
S  1  1.0
  9.0060123499          1.0
S  1  1.0
  5.5914158771          1.0
S  1  1.0
  3.7152956048          1.0
S  1  1.0
  2.2311909094          1.0
S  1  1.0
  0.6885870243          1.0
S  1  1.0
  0.4516530189          1.0
S  1  1.0
  0.2979883225          1.0
S  1  1.0
  0.192179776           1.0
S  1  1.0
  0.1123194457          1.0
P  1  1.0
  18.1406509702         1.0
P  1  1.0
  10.5945455197         1.0
P  1  1.0
  6.9249160998          1.0
P  1  1.0
  4.329831698           1.0
P  1  1.0
  2.9620330544          1.0
P  1  1.0
  1.9173485182          1.0
P  1  1.0
  1.2501954011          1.0
P  1  1.0
  0.8845696358          1.0
P  1  1.0
  0.6098395673          1.0
P  1  1.0
  0.4177174187          1.0
P  1  1.0
  0.278431471           1.0
P  1  1.0
  0.1871630831          1.0
P  1  1.0
  0.1324613984          1.0
D  1  1.0
  3.7212571099          1.0
D  1  1.0
  1.0862579384          1.0
D  1  1.0
  0.6055952983          1.0
D  1  1.0
  0.3880877337          1.0
D  1  1.0
  0.2340618692          1.0
D  1  1.0
  0.1292437878          1.0
F  1  1.0
  1.1194451408          1.0
F  1  1.0
  0.6751602853          1.0
F  1  1.0
  0.2636218939          1.0
G  1  1.0
  0.9194865728          1.0
G  1  1.0
  0.6255131634          1.0
H  1  1.0
  0.7630235907          1.0
****
C     0
S  1  1.0
  262.40039196          1.0
S  1  1.0
  156.5337827077        1.0
S  1  1.0
  85.706031782          1.0
S  1  1.0
  52.1983289492         1.0
S  1  1.0
  29.0669516176         1.0
S  1  1.0
  19.3638162763         1.0
S  1  1.0
  13.2352996577         1.0
S  1  1.0
  8.7832035035          1.0
S  1  1.0
  5.814918342           1.0
S  1  1.0
  3.4849115516          1.0
S  1  1.0
  1.0976207548          1.0
S  1  1.0
  0.7262976858          1.0
S  1  1.0
  0.486311273           1.0
S  1  1.0
  0.2877474201          1.0
S  1  1.0
  0.1706998332          1.0
P  1  1.0
  27.1325942048         1.0
P  1  1.0
  16.6600248034         1.0
P  1  1.0
  10.7908345228         1.0
P  1  1.0
  7.6933317807          1.0
P  1  1.0
  5.2501637481          1.0
P  1  1.0
  3.0211493029          1.0
P  1  1.0
  1.9889583422          1.0
P  1  1.0
  1.4122224051          1.0
P  1  1.0
  0.9833610263          1.0
P  1  1.0
  0.6973538744          1.0
P  1  1.0
  0.4422828279          1.0
P  1  1.0
  0.2980806583          1.0
P  1  1.0
  0.2087092075          1.0
D  1  1.0
  16.290699248          1.0
D  1  1.0
  5.85690989            1.0
D  1  1.0
  3.2041665796          1.0
D  1  1.0
  1.7464735063          1.0
D  1  1.0
  1.0275316728          1.0
D  1  1.0
  0.6087056241          1.0
D  1  1.0
  0.3722508178          1.0
D  1  1.0
  0.2011364734          1.0
F  1  1.0
  1.8430151101          1.0
F  1  1.0
  1.0736339303          1.0
F  1  1.0
  0.6326834003          1.0
F  1  1.0
  0.4185682367          1.0
G  1  1.0
  1.4896642531          1.0
G  1  1.0
  0.9751804564          1.0
H  1  1.0
  1.1899627459          1.0
****
N     0
S  1  1.0
  381.36498988          1.0
S  1  1.0
  227.4992928582        1.0
S  1  1.0
  124.590883796         1.0
S  1  1.0
  75.8610009272         1.0
S  1  1.0
  41.7319075747         1.0
S  1  1.0
  27.9732777746         1.0
S  1  1.0
  18.9627291385         1.0
S  1  1.0
  10.9250128374         1.0
S  1  1.0
  4.3020587779          1.0
S  1  1.0
  2.6776540946          1.0
S  1  1.0
  1.3711914057          1.0
S  1  1.0
  0.8731623277          1.0
S  1  1.0
  0.5653496706          1.0
S  1  1.0
  0.3533005295          1.0
S  1  1.0
  0.2465805639          1.0
P  1  1.0
  58.5684310694         1.0
P  1  1.0
  38.6622261758         1.0
P  1  1.0
  22.52203982           1.0
P  1  1.0
  13.0347311706         1.0
P  1  1.0
  7.5161808104          1.0
P  1  1.0
  4.3458361199          1.0
P  1  1.0
  2.8728278624          1.0
P  1  1.0
  1.7815643078          1.0
P  1  1.0
  1.0553722061          1.0
P  1  1.0
  0.7166182967          1.0
P  1  1.0
  0.4536393196          1.0
P  1  1.0
  0.3012531297          1.0
D  1  1.0
  23.597370624          1.0
D  1  1.0
  8.4214392066          1.0
D  1  1.0
  4.3314806483          1.0
D  1  1.0
  2.5533205803          1.0
D  1  1.0
  1.5050969559          1.0
D  1  1.0
  0.8721396747          1.0
D  1  1.0
  0.5436347454          1.0
D  1  1.0
  0.2852165202          1.0
F  1  1.0
  2.7549533224          1.0
F  1  1.0
  1.5622130306          1.0
F  1  1.0
  0.6816800744          1.0
G  1  1.0
  2.2048349108          1.0
G  1  1.0
  1.4032167734          1.0
H  1  1.0
  1.7158562865          1.0
****
O     0
S  1  1.0
  522.48141978          1.0
S  1  1.0
  311.6747671563        1.0
S  1  1.0
  170.709282702         1.0
S  1  1.0
  103.9216610197        1.0
S  1  1.0
  53.5868551845         1.0
S  1  1.0
  29.3403587801         1.0
S  1  1.0
  17.2595683285         1.0
S  1  1.0
  11.0389141951         1.0
S  1  1.0
  6.5004738849          1.0
S  1  1.0
  3.4766580825          1.0
S  1  1.0
  2.0230913643          1.0
S  1  1.0
  1.2520995041          1.0
S  1  1.0
  0.7702055518          1.0
S  1  1.0
  0.4428401272          1.0
S  1  1.0
  0.2931794591          1.0
P  1  1.0
  80.860098773          1.0
P  1  1.0
  49.8194098356         1.0
P  1  1.0
  29.8989489699         1.0
P  1  1.0
  17.8883822365         1.0
P  1  1.0
  10.1382617137         1.0
P  1  1.0
  5.162833604           1.0
P  1  1.0
  3.016331134           1.0
P  1  1.0
  2.0688937479          1.0
P  1  1.0
  1.3983367852          1.0
P  1  1.0
  0.941217303           1.0
P  1  1.0
  0.6569429409          1.0
P  1  1.0
  0.4075774429          1.0
D  1  1.0
  14.5490338551         1.0
D  1  1.0
  8.2969368301          1.0
D  1  1.0
  5.305506015           1.0
D  1  1.0
  3.1808174478          1.0
D  1  1.0
  1.9388566588          1.0
D  1  1.0
  1.1396232895          1.0
D  1  1.0
  0.7543459519          1.0
D  1  1.0
  0.3495684254          1.0
F  1  1.0
  4.3233124737          1.0
F  1  1.0
  2.5643524518          1.0
F  1  1.0
  1.7603359472          1.0
F  1  1.0
  1.2244329211          1.0
G  1  1.0
  3.0493708925          1.0
G  1  1.0
  1.8337681514          1.0
H  1  1.0
  2.2594049153          1.0
****
F     0
S  1  1.0
  685.7103628           1.0
S  1  1.0
  409.0295173631        1.0
S  1  1.0
  224.03886362          1.0
S  1  1.0
  136.3585825499        1.0
S  1  1.0
  69.6911667316         1.0
S  1  1.0
  37.7091249073         1.0
S  1  1.0
  22.543496785          1.0
S  1  1.0
  15.2935315484         1.0
S  1  1.0
  8.4356543404          1.0
S  1  1.0
  4.4428048948          1.0
S  1  1.0
  2.6725173674          1.0
S  1  1.0
  1.6440416557          1.0
S  1  1.0
  1.0600481848          1.0
S  1  1.0
  0.6729251804          1.0
S  1  1.0
  0.4357564785          1.0
P  1  1.0
  105.2098024219        1.0
P  1  1.0
  63.090980144          1.0
P  1  1.0
  39.1847362705         1.0
P  1  1.0
  22.0638968803         1.0
P  1  1.0
  12.3323585795         1.0
P  1  1.0
  7.299306806           1.0
P  1  1.0
  4.0842853262          1.0
P  1  1.0
  2.3513325569          1.0
P  1  1.0
  1.4157926464          1.0
P  1  1.0
  0.8639283378          1.0
P  1  1.0
  0.5200756924          1.0
D  1  1.0
  39.8399027257         1.0
D  1  1.0
  18.6006049662         1.0
D  1  1.0
  10.7516852036         1.0
D  1  1.0
  6.8256714387          1.0
D  1  1.0
  4.1560772774          1.0
D  1  1.0
  2.4096183513          1.0
D  1  1.0
  1.5212625652          1.0
D  1  1.0
  0.9779490803          1.0
D  1  1.0
  0.4330260082          1.0
F  1  1.0
  5.6593150875          1.0
F  1  1.0
  3.06081025            1.0
F  1  1.0
  1.9872854732          1.0
F  1  1.0
  1.2478582537          1.0
G  1  1.0
  4.0652692336          1.0
G  1  1.0
  2.4445046013          1.0
H  1  1.0
  3.0271781768          1.0
****
Ne     0
S  1  1.0
  871.03395334          1.0
S  1  1.0
  519.5528872927        1.0
S  1  1.0
  284.57311276          1.0
S  1  1.0
  173.1681687684        1.0
S  1  1.0
  88.0104371345         1.0
S  1  1.0
  47.3131102043         1.0
S  1  1.0
  28.5180647546         1.0
S  1  1.0
  19.2752261638         1.0
S  1  1.0
  10.5758423716         1.0
S  1  1.0
  5.5596832712          1.0
S  1  1.0
  3.3666452041          1.0
S  1  1.0
  1.8050794555          1.0
S  1  1.0
  1.0178778408          1.0
S  1  1.0
  0.498042115           1.0
P  1  1.0
  131.8777868547        1.0
P  1  1.0
  49.3625845207         1.0
P  1  1.0
  24.4139966771         1.0
P  1  1.0
  9.1640765425          1.0
P  1  1.0
  5.9943370108          1.0
P  1  1.0
  3.815762611           1.0
P  1  1.0
  2.4844416521          1.0
P  1  1.0
  1.7348335866          1.0
P  1  1.0
  1.1024492735          1.0
P  1  1.0
  0.6501789039          1.0
D  1  1.0
  50.1354957296         1.0
D  1  1.0
  23.2754040537         1.0
D  1  1.0
  13.5670059488         1.0
D  1  1.0
  8.5725203928          1.0
D  1  1.0
  5.3001475886          1.0
D  1  1.0
  3.062911461           1.0
D  1  1.0
  1.9808978396          1.0
D  1  1.0
  1.2363867062          1.0
D  1  1.0
  0.532146226           1.0
F  1  1.0
  7.2069122177          1.0
F  1  1.0
  4.5831216318          1.0
F  1  1.0
  3.1460632666          1.0
F  1  1.0
  2.0966109599          1.0
G  1  1.0
  5.2739697306          1.0
G  1  1.0
  3.2164158553          1.0
H  1  1.0
  3.996129556           1.0
****
Na     0
S  1  1.0
  1777.94909986         1.0
S  1  1.0
  1030.6882862346       1.0
S  1  1.0
  502.90995922          1.0
S  1  1.0
  293.0835478634        1.0
S  1  1.0
  148.7079419076        1.0
S  1  1.0
  98.4954158715         1.0
S  1  1.0
  61.8004834523         1.0
S  1  1.0
  42.2758036694         1.0
S  1  1.0
  28.2717093783         1.0
S  1  1.0
  19.4354935169         1.0
S  1  1.0
  12.2522893689         1.0
S  1  1.0
  7.7981308875          1.0
S  1  1.0
  4.7367012731          1.0
S  1  1.0
  2.9275125658          1.0
S  1  1.0
  1.6321153894          1.0
S  1  1.0
  0.8372966509          1.0
S  1  1.0
  0.4721711567          1.0
S  1  1.0
  0.326124683           1.0
S  1  1.0
  0.1885545322          1.0
S  1  1.0
  0.1132733333          1.0
S  1  1.0
  0.0429436942          1.0
P  1  1.0
  389.5347795           1.0
P  1  1.0
  235.5498766665        1.0
P  1  1.0
  155.82730634          1.0
P  1  1.0
  104.2679342346        1.0
P  1  1.0
  66.1843904646         1.0
P  1  1.0
  42.3445484663         1.0
P  1  1.0
  27.6427787202         1.0
P  1  1.0
  18.0952845985         1.0
P  1  1.0
  11.3575723873         1.0
P  1  1.0
  7.3255042524          1.0
P  1  1.0
  5.1155785268          1.0
P  1  1.0
  2.9990658889          1.0
P  1  1.0
  1.8330116112          1.0
P  1  1.0
  1.3081904099          1.0
P  1  1.0
  0.8134750397          1.0
P  1  1.0
  0.5257700975          1.0
P  1  1.0
  0.2772953006          1.0
P  1  1.0
  0.1188479687          1.0
P  1  1.0
  0.0453084872          1.0
D  1  1.0
  94.2016816796         1.0
D  1  1.0
  59.6497526853         1.0
D  1  1.0
  32.2696935249         1.0
D  1  1.0
  17.9458928114         1.0
D  1  1.0
  11.742192629          1.0
D  1  1.0
  7.3911499292          1.0
D  1  1.0
  4.8326723416          1.0
D  1  1.0
  2.9388012119          1.0
D  1  1.0
  1.5556017727          1.0
D  1  1.0
  0.9316129302          1.0
D  1  1.0
  0.5646785476          1.0
D  1  1.0
  0.3677647765          1.0
D  1  1.0
  0.182                 1.0
D  1  1.0
  0.1156801782          1.0
F  1  1.0
  11.357565166          1.0
F  1  1.0
  6.0912033928          1.0
F  1  1.0
  3.968357826           1.0
F  1  1.0
  2.6791169562          1.0
F  1  1.0
  1.4857796805          1.0
F  1  1.0
  0.7683270276          1.0
G  1  1.0
  5.218                 1.0
G  1  1.0
  0.86                  1.0
****
Mg     0
S  1  1.0
  1244.2622245944       1.0
S  1  1.0
  607.14477536          1.0
S  1  1.0
  353.8544253612        1.0
S  1  1.0
  171.5097442705        1.0
S  1  1.0
  92.0407518489         1.0
S  1  1.0
  51.1213301475         1.0
S  1  1.0
  34.8711927873         1.0
S  1  1.0
  15.3170282122         1.0
S  1  1.0
  10.2503929938         1.0
S  1  1.0
  6.1842196609          1.0
S  1  1.0
  3.7976177777          1.0
S  1  1.0
  2.6811580334          1.0
S  1  1.0
  1.9020954532          1.0
S  1  1.0
  1.0112020111          1.0
S  1  1.0
  0.5382626802          1.0
S  1  1.0
  0.2356332331          1.0
S  1  1.0
  0.1434085882          1.0
S  1  1.0
  0.0818976953          1.0
P  1  1.0
  201.3748353584        1.0
P  1  1.0
  121.2803627982        1.0
P  1  1.0
  72.4318576476         1.0
P  1  1.0
  51.4046004166         1.0
P  1  1.0
  34.2102358667         1.0
P  1  1.0
  22.9602698559         1.0
P  1  1.0
  14.5261778478         1.0
P  1  1.0
  9.6555674465          1.0
P  1  1.0
  5.6682510229          1.0
P  1  1.0
  2.7763129003          1.0
P  1  1.0
  1.6137791884          1.0
P  1  1.0
  1.1004122971          1.0
P  1  1.0
  0.7841966915          1.0
P  1  1.0
  0.510219072           1.0
P  1  1.0
  0.3485242614          1.0
P  1  1.0
  0.2485324869          1.0
P  1  1.0
  0.1601645858          1.0
P  1  1.0
  0.0788428866          1.0
D  1  1.0
  60.6863067775         1.0
D  1  1.0
  40.1896052311         1.0
D  1  1.0
  24.657484365          1.0
D  1  1.0
  16.0821211808         1.0
D  1  1.0
  9.7060104203          1.0
D  1  1.0
  5.5712712083          1.0
D  1  1.0
  3.7315358007          1.0
D  1  1.0
  2.5371670326          1.0
D  1  1.0
  1.4197857351          1.0
D  1  1.0
  0.7214668698          1.0
D  1  1.0
  0.5018749364          1.0
D  1  1.0
  0.3495315322          1.0
D  1  1.0
  0.0986083471          1.0
F  1  1.0
  14.8427991961         1.0
F  1  1.0
  8.0697503609          1.0
F  1  1.0
  5.2030028386          1.0
F  1  1.0
  3.3347160689          1.0
F  1  1.0
  0.7575656707          1.0
F  1  1.0
  0.1184709958          1.0
G  1  1.0
  6.888                 1.0
****
Al     0
S  1  1.0
  1495.121123628        1.0
S  1  1.0
  729.73192056          1.0
S  1  1.0
  417.2296164295        1.0
S  1  1.0
  205.6674152357        1.0
S  1  1.0
  132.6809965554        1.0
S  1  1.0
  60.536349007          1.0
S  1  1.0
  41.468884414          1.0
S  1  1.0
  28.0167086405         1.0
S  1  1.0
  16.6797827528         1.0
S  1  1.0
  9.8336229906          1.0
S  1  1.0
  6.171243965           1.0
S  1  1.0
  3.4721229253          1.0
S  1  1.0
  1.8710412548          1.0
S  1  1.0
  0.9712780626          1.0
S  1  1.0
  0.6256540185          1.0
S  1  1.0
  0.3781564423          1.0
S  1  1.0
  0.2256086656          1.0
S  1  1.0
  0.1594820279          1.0
S  1  1.0
  0.0979420321          1.0
P  1  1.0
  354.8460420186        1.0
P  1  1.0
  206.1970391878        1.0
P  1  1.0
  137.8151104819        1.0
P  1  1.0
  92.8906270718         1.0
P  1  1.0
  50.6175590723         1.0
P  1  1.0
  29.8413183125         1.0
P  1  1.0
  18.6387544695         1.0
P  1  1.0
  13.0893278562         1.0
P  1  1.0
  8.2379367525          1.0
P  1  1.0
  4.3990336683          1.0
P  1  1.0
  2.5748819491          1.0
P  1  1.0
  1.7865705219          1.0
P  1  1.0
  0.556933008           1.0
P  1  1.0
  0.3161988301          1.0
P  1  1.0
  0.1784725435          1.0
P  1  1.0
  0.1230892725          1.0
D  1  1.0
  73.1188800979         1.0
D  1  1.0
  40.8060569173         1.0
D  1  1.0
  23.2681199764         1.0
D  1  1.0
  14.5369193127         1.0
D  1  1.0
  10.3190047999         1.0
D  1  1.0
  6.3665984857          1.0
D  1  1.0
  3.3901591053          1.0
D  1  1.0
  1.8967452939          1.0
D  1  1.0
  1.1238912232          1.0
D  1  1.0
  0.4466561522          1.0
D  1  1.0
  0.2548229207          1.0
D  1  1.0
  0.17841378            1.0
D  1  1.0
  0.1242967275          1.0
F  1  1.0
  3.9705531549          1.0
F  1  1.0
  2.2768569923          1.0
F  1  1.0
  0.3799443347          1.0
F  1  1.0
  0.1742721948          1.0
G  1  1.0
  0.4644377283          1.0
G  1  1.0
  0.3257344201          1.0
****
Si     0
S  1  1.0
  3057.792065           1.0
S  1  1.0
  1781.7381336517       1.0
S  1  1.0
  865.0949317           1.0
S  1  1.0
  520.1125267443        1.0
S  1  1.0
  294.3985602084        1.0
S  1  1.0
  177.2802756144        1.0
S  1  1.0
  83.6774361665         1.0
S  1  1.0
  43.8534798791         1.0
S  1  1.0
  25.0760189835         1.0
S  1  1.0
  14.0387148628         1.0
S  1  1.0
  8.702269358           1.0
S  1  1.0
  5.2920493211          1.0
S  1  1.0
  3.1823475749          1.0
S  1  1.0
  1.9425897031          1.0
S  1  1.0
  0.4484631693          1.0
S  1  1.0
  0.2687211405          1.0
S  1  1.0
  0.1642530328          1.0
S  1  1.0
  0.1127398763          1.0
S  1  1.0
  0.0775195312          1.0
P  1  1.0
  311.4126500731        1.0
P  1  1.0
  221.7861519903        1.0
P  1  1.0
  139.8051593065        1.0
P  1  1.0
  82.6579329039         1.0
P  1  1.0
  53.4171092498         1.0
P  1  1.0
  32.4635147374         1.0
P  1  1.0
  19.572738604          1.0
P  1  1.0
  11.4612524743         1.0
P  1  1.0
  7.9564070466          1.0
P  1  1.0
  5.3447538696          1.0
P  1  1.0
  3.4994783138          1.0
P  1  1.0
  2.2918337086          1.0
P  1  1.0
  1.4040731322          1.0
P  1  1.0
  0.8545281292          1.0
P  1  1.0
  0.577728052           1.0
P  1  1.0
  0.3420114174          1.0
P  1  1.0
  0.1676132562          1.0
D  1  1.0
  131.9385188184        1.0
D  1  1.0
  82.2645911441         1.0
D  1  1.0
  46.9547969398         1.0
D  1  1.0
  29.3267198407         1.0
D  1  1.0
  20.4547801566         1.0
D  1  1.0
  13.0771032194         1.0
D  1  1.0
  7.3078552205          1.0
D  1  1.0
  4.5568732139          1.0
D  1  1.0
  2.7176017411          1.0
D  1  1.0
  1.3458530312          1.0
D  1  1.0
  0.6476723581          1.0
D  1  1.0
  0.3163520286          1.0
D  1  1.0
  0.1618467136          1.0
F  1  1.0
  4.1491027333          1.0
F  1  1.0
  1.5069272587          1.0
F  1  1.0
  0.6272576077          1.0
F  1  1.0
  0.3670117293          1.0
F  1  1.0
  0.2441922683          1.0
G  1  1.0
  0.7762894577          1.0
G  1  1.0
  0.4596651221          1.0
H  1  1.0
  0.5360938084          1.0
****
P     0
S  1  1.0
  2085.3052596451       1.0
S  1  1.0
  1012.5460033          1.0
S  1  1.0
  608.4794828053        1.0
S  1  1.0
  348.5221072631        1.0
S  1  1.0
  207.6131202387        1.0
S  1  1.0
  97.3048293105         1.0
S  1  1.0
  53.5224450572         1.0
S  1  1.0
  29.3420618787         1.0
S  1  1.0
  16.8731043766         1.0
S  1  1.0
  10.5214003436         1.0
S  1  1.0
  6.3825978604          1.0
S  1  1.0
  3.9336062813          1.0
S  1  1.0
  2.3993045793          1.0
S  1  1.0
  0.9408323404          1.0
S  1  1.0
  0.547192051           1.0
S  1  1.0
  0.3308353959          1.0
S  1  1.0
  0.2160970503          1.0
S  1  1.0
  0.1243239551          1.0
P  1  1.0
  372.8867316101        1.0
P  1  1.0
  232.7154211137        1.0
P  1  1.0
  150.2036354738        1.0
P  1  1.0
  95.8790968036         1.0
P  1  1.0
  55.713396823          1.0
P  1  1.0
  35.6612215034         1.0
P  1  1.0
  22.6246674469         1.0
P  1  1.0
  13.8604807564         1.0
P  1  1.0
  9.6622244284          1.0
P  1  1.0
  6.5768728347          1.0
P  1  1.0
  4.5493779035          1.0
P  1  1.0
  3.1754689236          1.0
P  1  1.0
  1.9043053582          1.0
P  1  1.0
  1.093741445           1.0
P  1  1.0
  0.7216123677          1.0
P  1  1.0
  0.4403528923          1.0
P  1  1.0
  0.2635978954          1.0
P  1  1.0
  0.1792466615          1.0
D  1  1.0
  156.407635931         1.0
D  1  1.0
  64.975240838          1.0
D  1  1.0
  42.740719422          1.0
D  1  1.0
  28.2557447615         1.0
D  1  1.0
  19.9524379002         1.0
D  1  1.0
  13.8814816641         1.0
D  1  1.0
  8.9028151923          1.0
D  1  1.0
  5.5735691721          1.0
D  1  1.0
  3.593290815           1.0
D  1  1.0
  2.1790478512          1.0
D  1  1.0
  1.4570187134          1.0
D  1  1.0
  0.5455755076          1.0
D  1  1.0
  0.3850762734          1.0
D  1  1.0
  0.2136792657          1.0
F  1  1.0
  4.9405449457          1.0
F  1  1.0
  2.2006200837          1.0
F  1  1.0
  0.8397950729          1.0
F  1  1.0
  0.4982978766          1.0
F  1  1.0
  0.3299994353          1.0
G  1  1.0
  1.0375867688          1.0
G  1  1.0
  0.6132422525          1.0
H  1  1.0
  0.722664853           1.0
****
S     0
S  1  1.0
  2413.6532343536       1.0
S  1  1.0
  1172.04953642         1.0
S  1  1.0
  704.0765868903        1.0
S  1  1.0
  409.9207083355        1.0
S  1  1.0
  242.1638252882        1.0
S  1  1.0
  123.1584138974        1.0
S  1  1.0
  63.0788461653         1.0
S  1  1.0
  34.0242166837         1.0
S  1  1.0
  20.2355362999         1.0
S  1  1.0
  12.6050515637         1.0
S  1  1.0
  7.7383489077          1.0
S  1  1.0
  4.7802879684          1.0
S  1  1.0
  2.9190282165          1.0
S  1  1.0
  1.7812884154          1.0
S  1  1.0
  1.1525144814          1.0
S  1  1.0
  0.6979894467          1.0
S  1  1.0
  0.4142248011          1.0
S  1  1.0
  0.2715960725          1.0
S  1  1.0
  0.1539682732          1.0
P  1  1.0
  445.6606404199        1.0
P  1  1.0
  217.7696681339        1.0
P  1  1.0
  145.7451842159        1.0
P  1  1.0
  88.6391916337         1.0
P  1  1.0
  52.0655969829         1.0
P  1  1.0
  31.8744937485         1.0
P  1  1.0
  19.328048402          1.0
P  1  1.0
  11.6258389541         1.0
P  1  1.0
  7.0961931801          1.0
P  1  1.0
  3.9914243762          1.0
P  1  1.0
  2.3671411454          1.0
P  1  1.0
  1.045650397           1.0
P  1  1.0
  0.5499425358          1.0
P  1  1.0
  0.3249357114          1.0
P  1  1.0
  0.2222393051          1.0
D  1  1.0
  95.7427265128         1.0
D  1  1.0
  54.2303015697         1.0
D  1  1.0
  30.7496765775         1.0
D  1  1.0
  19.0559780242         1.0
D  1  1.0
  10.7401149114         1.0
D  1  1.0
  6.7225800776          1.0
D  1  1.0
  4.4896296096          1.0
D  1  1.0
  1.9825689699          1.0
D  1  1.0
  1.0464784732          1.0
D  1  1.0
  0.5570762292          1.0
D  1  1.0
  0.3141571851          1.0
D  1  1.0
  0.2154021801          1.0
F  1  1.0
  5.9775819834          1.0
F  1  1.0
  2.6181402396          1.0
F  1  1.0
  1.0513741099          1.0
F  1  1.0
  0.6143751108          1.0
F  1  1.0
  0.410327752           1.0
G  1  1.0
  1.2969344701          1.0
G  1  1.0
  0.6421884106          1.0
H  1  1.0
  0.8928879423          1.0
****
Cl     0
S  1  1.0
  2765.3051706919       1.0
S  1  1.0
  1343.12840142         1.0
S  1  1.0
  806.6329209468        1.0
S  1  1.0
  476.9333239846        1.0
S  1  1.0
  300.2397289749        1.0
S  1  1.0
  185.5135336359        1.0
S  1  1.0
  115.7857923926        1.0
S  1  1.0
  71.3552683211         1.0
S  1  1.0
  40.2544293117         1.0
S  1  1.0
  24.9081566653         1.0
S  1  1.0
  14.9084248314         1.0
S  1  1.0
  9.1729663017          1.0
S  1  1.0
  5.7058078591          1.0
S  1  1.0
  3.4892777855          1.0
S  1  1.0
  2.143418773           1.0
S  1  1.0
  1.4022037426          1.0
S  1  1.0
  0.8648349757          1.0
S  1  1.0
  0.5133393198          1.0
S  1  1.0
  0.2883828622          1.0
S  1  1.0
  0.1818188482          1.0
P  1  1.0
  526.3717173591        1.0
P  1  1.0
  365.7770901528        1.0
P  1  1.0
  251.9090989557        1.0
P  1  1.0
  170.5111219616        1.0
P  1  1.0
  82.6277147708         1.0
P  1  1.0
  44.2963565911         1.0
P  1  1.0
  28.5147992753         1.0
P  1  1.0
  19.829268393          1.0
P  1  1.0
  13.8314049884         1.0
P  1  1.0
  9.7798247582          1.0
P  1  1.0
  6.3592681356          1.0
P  1  1.0
  3.6856630392          1.0
P  1  1.0
  1.6588960088          1.0
P  1  1.0
  1.1259028771          1.0
P  1  1.0
  0.6792199366          1.0
P  1  1.0
  0.4034415129          1.0
P  1  1.0
  0.2741771387          1.0
D  1  1.0
  111.9640169487        1.0
D  1  1.0
  74.2763533027         1.0
D  1  1.0
  47.1432200485         1.0
D  1  1.0
  28.3041743326         1.0
D  1  1.0
  19.899945874          1.0
D  1  1.0
  12.8106617053         1.0
D  1  1.0
  8.2854134602          1.0
D  1  1.0
  5.5121914981          1.0
D  1  1.0
  2.4144156149          1.0
D  1  1.0
  1.3013231663          1.0
D  1  1.0
  0.6934899773          1.0
D  1  1.0
  0.3888499888          1.0
D  1  1.0
  0.2613928546          1.0
F  1  1.0
  7.9260358767          1.0
F  1  1.0
  2.2847768221          1.0
F  1  1.0
  1.3121409438          1.0
F  1  1.0
  0.7726229311          1.0
F  1  1.0
  0.5078856997          1.0
G  1  1.0
  1.6194553902          1.0
G  1  1.0
  0.9515062103          1.0
G  1  1.0
  0.678                 1.0
H  1  1.0
  1.1279524976          1.0
****
Ar     0
S  1  1.0
  3146.0302611178       1.0
S  1  1.0
  1527.9188697          1.0
S  1  1.0
  917.337888253         1.0
S  1  1.0
  549.1342939899        1.0
S  1  1.0
  347.00539297          1.0
S  1  1.0
  157.6990532465        1.0
S  1  1.0
  81.2257323191         1.0
S  1  1.0
  42.437060221          1.0
S  1  1.0
  24.9865685035         1.0
S  1  1.0
  17.4232015212         1.0
S  1  1.0
  10.7278530922         1.0
S  1  1.0
  6.7019513292          1.0
S  1  1.0
  4.1034783553          1.0
S  1  1.0
  2.531568818           1.0
S  1  1.0
  1.6763562604          1.0
S  1  1.0
  1.0463627543          1.0
S  1  1.0
  0.6240788625          1.0
S  1  1.0
  0.3486290566          1.0
S  1  1.0
  0.2205340021          1.0
P  1  1.0
  423.3811304546        1.0
P  1  1.0
  245.0165347116        1.0
P  1  1.0
  143.5471578875        1.0
P  1  1.0
  91.2563219961         1.0
P  1  1.0
  51.3705978233         1.0
P  1  1.0
  32.9720038797         1.0
P  1  1.0
  23.2291631848         1.0
P  1  1.0
  14.2982298307         1.0
P  1  1.0
  8.4433240915          1.0
P  1  1.0
  5.4201544644          1.0
P  1  1.0
  3.3399158019          1.0
P  1  1.0
  1.9933913716          1.0
P  1  1.0
  1.3674833464          1.0
P  1  1.0
  0.8263201694          1.0
P  1  1.0
  0.5003352165          1.0
P  1  1.0
  0.332215312           1.0
D  1  1.0
  129.8473622923        1.0
D  1  1.0
  74.0568384242         1.0
D  1  1.0
  40.3033943388         1.0
D  1  1.0
  23.3599622843         1.0
D  1  1.0
  15.0662636652         1.0
D  1  1.0
  9.6581009995          1.0
D  1  1.0
  6.5977646049          1.0
D  1  1.0
  4.4419216198          1.0
D  1  1.0
  2.8878094451          1.0
D  1  1.0
  1.5861229207          1.0
D  1  1.0
  0.769153133           1.0
D  1  1.0
  0.4720957552          1.0
D  1  1.0
  0.31532006            1.0
F  1  1.0
  9.4153145729          1.0
F  1  1.0
  2.7535803218          1.0
F  1  1.0
  1.619965664           1.0
F  1  1.0
  0.9635813621          1.0
F  1  1.0
  0.6166148639          1.0
G  1  1.0
  1.98880199            1.0
G  1  1.0
  1.189879991           1.0
G  1  1.0
  0.824                 1.0
H  1  1.0
  1.4136139097          1.0
****
K     0
S  1  1.0
  6113.2247486745       1.0
S  1  1.0
  2973.9100266          1.0
S  1  1.0
  1770.8294971672       1.0
S  1  1.0
  968.12667452          1.0
S  1  1.0
  588.6799389031        1.0
S  1  1.0
  322.2529773286        1.0
S  1  1.0
  209.6874534452        1.0
S  1  1.0
  111.7517110201        1.0
S  1  1.0
  65.1669848414         1.0
S  1  1.0
  37.1058855561         1.0
S  1  1.0
  23.8148205388         1.0
S  1  1.0
  13.6173845033         1.0
S  1  1.0
  8.693507701           1.0
S  1  1.0
  5.4807502712          1.0
S  1  1.0
  3.5758458287          1.0
S  1  1.0
  1.1465728737          1.0
S  1  1.0
  0.6664848973          1.0
S  1  1.0
  0.4531299966          1.0
S  1  1.0
  0.2794933342          1.0
S  1  1.0
  0.16851936            1.0
S  1  1.0
  0.0818921964          1.0
S  1  1.0
  0.0540964418          1.0
S  1  1.0
  0.0289883831          1.0
P  1  1.0
  1075.8533431098       1.0
P  1  1.0
  604.2107319518        1.0
P  1  1.0
  365.7934480535        1.0
P  1  1.0
  199.945690364         1.0
P  1  1.0
  117.7423498901        1.0
P  1  1.0
  80.8512398255         1.0
P  1  1.0
  57.3838980521         1.0
P  1  1.0
  36.2058630892         1.0
P  1  1.0
  21.8254363172         1.0
P  1  1.0
  12.9461014062         1.0
P  1  1.0
  8.6804091357          1.0
P  1  1.0
  5.9827638639          1.0
P  1  1.0
  3.9727001892          1.0
P  1  1.0
  2.3946819247          1.0
P  1  1.0
  1.3659554393          1.0
P  1  1.0
  0.796523324           1.0
P  1  1.0
  0.4722268897          1.0
P  1  1.0
  0.3151419408          1.0
P  1  1.0
  0.0775428246          1.0
P  1  1.0
  0.0530144415          1.0
D  1  1.0
  344.26530122          1.0
D  1  1.0
  204.8932754949        1.0
D  1  1.0
  120.3987522293        1.0
D  1  1.0
  62.0826099611         1.0
D  1  1.0
  41.3429838958         1.0
D  1  1.0
  24.9922295198         1.0
D  1  1.0
  13.463194679          1.0
D  1  1.0
  8.7241310441          1.0
D  1  1.0
  5.9402469328          1.0
D  1  1.0
  3.7043357548          1.0
D  1  1.0
  1.9631620998          1.0
D  1  1.0
  1.0658656601          1.0
D  1  1.0
  0.6622280512          1.0
D  1  1.0
  0.4527218083          1.0
D  1  1.0
  0.2725168769          1.0
D  1  1.0
  0.0782934429          1.0
F  1  1.0
  8.3745825793          1.0
F  1  1.0
  3.6108702594          1.0
F  1  1.0
  2.4439617411          1.0
F  1  1.0
  1.6144534719          1.0
F  1  1.0
  1.1457047808          1.0
F  1  1.0
  0.7376624455          1.0
F  1  1.0
  0.3957047808          1.0
G  1  1.0
  1.86                  1.0
G  1  1.0
  0.36                  1.0
****
Ca     0
S  1  1.0
  6849.0154584576       1.0
S  1  1.0
  3331.9460062          1.0
S  1  1.0
  1983.6937674026       1.0
S  1  1.0
  1084.73436296         1.0
S  1  1.0
  661.1392329603        1.0
S  1  1.0
  367.3423067087        1.0
S  1  1.0
  233.8121877402        1.0
S  1  1.0
  125.6352879601        1.0
S  1  1.0
  72.4536206106         1.0
S  1  1.0
  49.3246547297         1.0
S  1  1.0
  31.4771608654         1.0
S  1  1.0
  15.5824341294         1.0
S  1  1.0
  9.6029015218          1.0
S  1  1.0
  5.8141577354          1.0
S  1  1.0
  4.0305394826          1.0
S  1  1.0
  2.4189922688          1.0
S  1  1.0
  1.4423544006          1.0
S  1  1.0
  0.7793606275          1.0
S  1  1.0
  0.3623799135          1.0
S  1  1.0
  0.2158560702          1.0
S  1  1.0
  0.1405389999          1.0
S  1  1.0
  0.0943187836          1.0
S  1  1.0
  0.0559913195          1.0
S  1  1.0
  0.0368814638          1.0
P  1  1.0
  1228.499365743        1.0
P  1  1.0
  683.0427463986        1.0
P  1  1.0
  417.8088856688        1.0
P  1  1.0
  227.6319864056        1.0
P  1  1.0
  128.5908782163        1.0
P  1  1.0
  74.7632684702         1.0
P  1  1.0
  41.1558806453         1.0
P  1  1.0
  25.3199364939         1.0
P  1  1.0
  17.251436446          1.0
P  1  1.0
  11.4958363091         1.0
P  1  1.0
  6.747758553           1.0
P  1  1.0
  4.6128691498          1.0
P  1  1.0
  3.1480189538          1.0
P  1  1.0
  2.0475146703          1.0
P  1  1.0
  1.3978185923          1.0
P  1  1.0
  0.9690545666          1.0
P  1  1.0
  0.6496330875          1.0
P  1  1.0
  0.3656082381          1.0
P  1  1.0
  0.224059005           1.0
P  1  1.0
  0.1418005826          1.0
P  1  1.0
  0.0982326184          1.0
P  1  1.0
  0.0647170295          1.0
D  1  1.0
  592.3328177432        1.0
D  1  1.0
  395.86080284          1.0
D  1  1.0
  231.8344181932        1.0
D  1  1.0
  139.4135635188        1.0
D  1  1.0
  78.7064513124         1.0
D  1  1.0
  55.9427548055         1.0
D  1  1.0
  29.008490169          1.0
D  1  1.0
  15.5787641627         1.0
D  1  1.0
  10.311165278          1.0
D  1  1.0
  7.3489268887          1.0
D  1  1.0
  4.487643246           1.0
D  1  1.0
  2.6876200404          1.0
D  1  1.0
  1.7298039328          1.0
D  1  1.0
  0.946983703           1.0
D  1  1.0
  0.5782545238          1.0
D  1  1.0
  0.4077864662          1.0
D  1  1.0
  0.277977183           1.0
D  1  1.0
  0.1435157166          1.0
D  1  1.0
  0.0922439497          1.0
F  1  1.0
  26.2998514396         1.0
F  1  1.0
  16.4177476373         1.0
F  1  1.0
  9.8161483482          1.0
F  1  1.0
  5.6097426059          1.0
F  1  1.0
  3.4622467268          1.0
F  1  1.0
  1.7098557565          1.0
F  1  1.0
  0.9248739994          1.0
F  1  1.0
  0.5585036241          1.0
F  1  1.0
  0.3632599705          1.0
F  1  1.0
  0.1239123718          1.0
G  1  1.0
  2.6354256064          1.0
G  1  1.0
  0.643773653           1.0
G  1  1.0
  0.1410572298          1.0
****
Sc     0
S  1  1.0
  7606.8945852864       1.0
S  1  1.0
  3700.6194342          1.0
S  1  1.0
  2203.0630545968       1.0
S  1  1.0
  1204.77710312         1.0
S  1  1.0
  710.0761815627        1.0
S  1  1.0
  413.5503215092        1.0
S  1  1.0
  258.6638047339        1.0
S  1  1.0
  140.0969005063        1.0
S  1  1.0
  92.5459065094         1.0
S  1  1.0
  62.1086443243         1.0
S  1  1.0
  35.2541713493         1.0
S  1  1.0
  17.7167794296         1.0
S  1  1.0
  10.7318145937         1.0
S  1  1.0
  6.6548856823          1.0
S  1  1.0
  4.6519624068          1.0
S  1  1.0
  2.5961697548          1.0
S  1  1.0
  1.5542332723          1.0
S  1  1.0
  1.0736873985          1.0
S  1  1.0
  0.7602139315          1.0
S  1  1.0
  0.4824781461          1.0
S  1  1.0
  0.3145301389          1.0
S  1  1.0
  0.1711834016          1.0
S  1  1.0
  0.1132840336          1.0
S  1  1.0
  0.0402972834          1.0
P  1  1.0
  2797.65094533         1.0
P  1  1.0
  902.7733100744        1.0
P  1  1.0
  556.3335413527        1.0
P  1  1.0
  260.0266821407        1.0
P  1  1.0
  146.7611024159        1.0
P  1  1.0
  84.9319373802         1.0
P  1  1.0
  46.9002199491         1.0
P  1  1.0
  28.6008220763         1.0
P  1  1.0
  18.9774802472         1.0
P  1  1.0
  11.8387303984         1.0
P  1  1.0
  6.7764591873          1.0
P  1  1.0
  3.8542647201          1.0
P  1  1.0
  2.3712627762          1.0
P  1  1.0
  1.6306016948          1.0
P  1  1.0
  0.9718163327          1.0
P  1  1.0
  0.5574057629          1.0
P  1  1.0
  0.3426975036          1.0
P  1  1.0
  0.2032269772          1.0
P  1  1.0
  0.1275944823          1.0
D  1  1.0
  207.2385422374        1.0
D  1  1.0
  127.2366497329        1.0
D  1  1.0
  69.5694546435         1.0
D  1  1.0
  33.9226332343         1.0
D  1  1.0
  21.3254910903         1.0
D  1  1.0
  13.155353252          1.0
D  1  1.0
  7.4870002713          1.0
D  1  1.0
  4.8081877058          1.0
D  1  1.0
  3.018214016           1.0
D  1  1.0
  1.6051920883          1.0
D  1  1.0
  1.0070092822          1.0
D  1  1.0
  0.7174746675          1.0
D  1  1.0
  0.4901426658          1.0
D  1  1.0
  0.2938008021          1.0
D  1  1.0
  0.1849506139          1.0
D  1  1.0
  0.1095907131          1.0
D  1  1.0
  0.0601501141          1.0
F  1  1.0
  29.9113985535         1.0
F  1  1.0
  17.2756616889         1.0
F  1  1.0
  10.0632428794         1.0
F  1  1.0
  6.8720595975          1.0
F  1  1.0
  4.7832837741          1.0
F  1  1.0
  3.4147492064          1.0
F  1  1.0
  2.0955870455          1.0
F  1  1.0
  1.0907387568          1.0
F  1  1.0
  0.6767583527          1.0
F  1  1.0
  0.3990344469          1.0
F  1  1.0
  0.2343215486          1.0
F  1  1.0
  0.1327294644          1.0
G  1  1.0
  6.6952024213          1.0
G  1  1.0
  4.260241294           1.0
G  1  1.0
  2.674309888           1.0
G  1  1.0
  1.2979142428          1.0
G  1  1.0
  0.7001992086          1.0
G  1  1.0
  0.4558366982          1.0
G  1  1.0
  0.2851522619          1.0
G  1  1.0
  0.1663468611          1.0
G  1  1.0
  0.082                 1.0
H  1  1.0
  0.6582965761          1.0
****
Ti     0
S  1  1.0
  8398.785143478        1.0
S  1  1.0
  4085.8788494          1.0
S  1  1.0
  2432.3637458488       1.0
S  1  1.0
  1330.25792416         1.0
S  1  1.0
  787.1763839096        1.0
S  1  1.0
  475.4386777098        1.0
S  1  1.0
  285.3789768185        1.0
S  1  1.0
  155.2963083632        1.0
S  1  1.0
  101.0231865224        1.0
S  1  1.0
  70.3774035885         1.0
S  1  1.0
  39.4568036199         1.0
S  1  1.0
  19.7186395702         1.0
S  1  1.0
  12.7626664918         1.0
S  1  1.0
  8.3519448683          1.0
S  1  1.0
  5.2411096301          1.0
S  1  1.0
  3.5801058607          1.0
S  1  1.0
  2.498020117           1.0
S  1  1.0
  1.7239792878          1.0
S  1  1.0
  1.0785051221          1.0
S  1  1.0
  0.6181984054          1.0
S  1  1.0
  0.3921500605          1.0
S  1  1.0
  0.2627333191          1.0
S  1  1.0
  0.1771072495          1.0
S  1  1.0
  0.1248474302          1.0
S  1  1.0
  0.0615382052          1.0
P  1  1.0
  1009.8099513587       1.0
P  1  1.0
  620.9328564663        1.0
P  1  1.0
  276.3099627084        1.0
P  1  1.0
  162.5213232239        1.0
P  1  1.0
  92.1013629474         1.0
P  1  1.0
  50.2231280381         1.0
P  1  1.0
  32.2024041176         1.0
P  1  1.0
  19.7388779122         1.0
P  1  1.0
  12.4378359865         1.0
P  1  1.0
  8.7441708792          1.0
P  1  1.0
  5.4808522813          1.0
P  1  1.0
  3.6952202622          1.0
P  1  1.0
  2.6358387001          1.0
P  1  1.0
  1.8478493904          1.0
P  1  1.0
  1.1030114612          1.0
P  1  1.0
  0.6344429641          1.0
P  1  1.0
  0.3783229694          1.0
P  1  1.0
  0.2161485274          1.0
P  1  1.0
  0.1375184202          1.0
D  1  1.0
  223.1158190319        1.0
D  1  1.0
  143.6995872345        1.0
D  1  1.0
  100.2808030836        1.0
D  1  1.0
  68.9576274037         1.0
D  1  1.0
  44.8718874979         1.0
D  1  1.0
  28.2396648268         1.0
D  1  1.0
  17.347403733          1.0
D  1  1.0
  11.9628819183         1.0
D  1  1.0
  4.5287398383          1.0
D  1  1.0
  2.7001319309          1.0
D  1  1.0
  1.5482044883          1.0
D  1  1.0
  1.0100365869          1.0
D  1  1.0
  0.688486074           1.0
D  1  1.0
  0.4211754021          1.0
D  1  1.0
  0.2225828697          1.0
D  1  1.0
  0.1277108247          1.0
D  1  1.0
  0.0761842963          1.0
F  1  1.0
  35.2540599178         1.0
F  1  1.0
  20.830690405          1.0
F  1  1.0
  13.7821690254         1.0
F  1  1.0
  9.1453087834          1.0
F  1  1.0
  5.466417174           1.0
F  1  1.0
  3.5472617577          1.0
F  1  1.0
  2.3399993846          1.0
F  1  1.0
  1.3656110823          1.0
F  1  1.0
  0.6977441668          1.0
F  1  1.0
  0.4711741769          1.0
F  1  1.0
  0.2647102747          1.0
F  1  1.0
  0.165473304           1.0
G  1  1.0
  7.345689398           1.0
G  1  1.0
  4.4876902021          1.0
G  1  1.0
  2.8502618666          1.0
G  1  1.0
  1.660228984           1.0
G  1  1.0
  0.8776327219          1.0
G  1  1.0
  0.5805812194          1.0
G  1  1.0
  0.3266104131          1.0
G  1  1.0
  0.2173052065          1.0
G  1  1.0
  0.108                 1.0
H  1  1.0
  1.0107556254          1.0
****
V     0
S  1  1.0
  9223.9128337139       1.0
S  1  1.0
  4487.5466092          1.0
S  1  1.0
  2671.4961611132       1.0
S  1  1.0
  1461.18645888         1.0
S  1  1.0
  867.6740955294        1.0
S  1  1.0
  528.6261932343        1.0
S  1  1.0
  313.369418423         1.0
S  1  1.0
  171.209796218         1.0
S  1  1.0
  110.3467947029        1.0
S  1  1.0
  76.5880666377         1.0
S  1  1.0
  41.8275735562         1.0
S  1  1.0
  22.0009008884         1.0
S  1  1.0
  12.8451433055         1.0
S  1  1.0
  8.2142967887          1.0
S  1  1.0
  5.8448648425          1.0
S  1  1.0
  3.6618860304          1.0
S  1  1.0
  2.0543069567          1.0
S  1  1.0
  1.2213808404          1.0
S  1  1.0
  0.8200662603          1.0
S  1  1.0
  0.5043779915          1.0
S  1  1.0
  0.1674239318          1.0
S  1  1.0
  0.0775947347          1.0
P  1  1.0
  1121.6505261656       1.0
P  1  1.0
  687.649403571         1.0
P  1  1.0
  315.5534170427        1.0
P  1  1.0
  180.9572509262        1.0
P  1  1.0
  113.672947815         1.0
P  1  1.0
  66.2967948265         1.0
P  1  1.0
  39.6142807925         1.0
P  1  1.0
  25.5276549709         1.0
P  1  1.0
  16.7881659008         1.0
P  1  1.0
  10.3560453718         1.0
P  1  1.0
  6.3953031448          1.0
P  1  1.0
  4.2842943312          1.0
P  1  1.0
  2.5804354909          1.0
P  1  1.0
  1.6392530674          1.0
P  1  1.0
  0.9835159026          1.0
P  1  1.0
  0.5655264809          1.0
P  1  1.0
  0.3070690414          1.0
P  1  1.0
  0.1793591911          1.0
D  1  1.0
  245.1735962226        1.0
D  1  1.0
  160.4138317653        1.0
D  1  1.0
  100.1911830727        1.0
D  1  1.0
  62.8186511157         1.0
D  1  1.0
  42.1016783728         1.0
D  1  1.0
  26.492252899          1.0
D  1  1.0
  17.6104591635         1.0
D  1  1.0
  12.0770016247         1.0
D  1  1.0
  7.5713869029          1.0
D  1  1.0
  4.5525346208          1.0
D  1  1.0
  2.9403925559          1.0
D  1  1.0
  1.8549709693          1.0
D  1  1.0
  1.0771024255          1.0
D  1  1.0
  0.6275009871          1.0
D  1  1.0
  0.25715441            1.0
D  1  1.0
  0.1467153708          1.0
D  1  1.0
  0.0897879416          1.0
F  1  1.0
  67.4039452976         1.0
F  1  1.0
  30.2415976596         1.0
F  1  1.0
  16.392888891          1.0
F  1  1.0
  9.8502309205          1.0
F  1  1.0
  5.9822939669          1.0
F  1  1.0
  3.2094166491          1.0
F  1  1.0
  1.8959256196          1.0
F  1  1.0
  1.0873857774          1.0
F  1  1.0
  0.5844400231          1.0
F  1  1.0
  0.3112417991          1.0
F  1  1.0
  0.1927181235          1.0
G  1  1.0
  19.6552915318         1.0
G  1  1.0
  12.2817248239         1.0
G  1  1.0
  8.6627709914          1.0
G  1  1.0
  5.3124523148          1.0
G  1  1.0
  3.4048229569          1.0
G  1  1.0
  1.9103998859          1.0
G  1  1.0
  1.21836487            1.0
G  1  1.0
  0.7367185536          1.0
G  1  1.0
  0.3903144602          1.0
G  1  1.0
  0.2601572301          1.0
G  1  1.0
  0.13                  1.0
H  1  1.0
  2.4448855773          1.0
H  1  1.0
  1.4257548061          1.0
****
Cr     0
S  1  1.0
  10094.7560053595      1.0
S  1  1.0
  4910.0199696          1.0
S  1  1.0
  2922.9051250287       1.0
S  1  1.0
  1598.32435574         1.0
S  1  1.0
  951.1621139428        1.0
S  1  1.0
  583.9815808219        1.0
S  1  1.0
  342.8623436958        1.0
S  1  1.0
  187.7633822953        1.0
S  1  1.0
  123.2010058462        1.0
S  1  1.0
  84.2291928836         1.0
S  1  1.0
  47.8007198049         1.0
S  1  1.0
  23.8410895108         1.0
S  1  1.0
  14.3317127286         1.0
S  1  1.0
  9.4515064601          1.0
S  1  1.0
  6.5110712494          1.0
S  1  1.0
  3.694822871           1.0
S  1  1.0
  2.1964449776          1.0
S  1  1.0
  1.5572432791          1.0
S  1  1.0
  1.0975810492          1.0
S  1  1.0
  0.5948935998          1.0
S  1  1.0
  0.3741210734          1.0
S  1  1.0
  0.2408226467          1.0
S  1  1.0
  0.1526660373          1.0
S  1  1.0
  0.0834412866          1.0
S  1  1.0
  0.0523091455          1.0
P  1  1.0
  3761.4498712          1.0
P  1  1.0
  1235.3311397475       1.0
P  1  1.0
  756.2557976972        1.0
P  1  1.0
  336.7961052864        1.0
P  1  1.0
  199.0744343429        1.0
P  1  1.0
  129.6899418628        1.0
P  1  1.0
  83.9789537955         1.0
P  1  1.0
  55.4370140014         1.0
P  1  1.0
  34.8005184183         1.0
P  1  1.0
  19.9310078359         1.0
P  1  1.0
  11.925572295          1.0
P  1  1.0
  6.6230537702          1.0
P  1  1.0
  3.609429079           1.0
P  1  1.0
  1.8641095111          1.0
P  1  1.0
  1.0805609428          1.0
P  1  1.0
  0.5003819858          1.0
P  1  1.0
  0.2881913994          1.0
P  1  1.0
  0.1820688425          1.0
D  1  1.0
  261.0886858734        1.0
D  1  1.0
  173.9392814355        1.0
D  1  1.0
  116.956667287         1.0
D  1  1.0
  81.7333494025         1.0
D  1  1.0
  53.995640876          1.0
D  1  1.0
  36.9146600526         1.0
D  1  1.0
  22.0659188149         1.0
D  1  1.0
  13.3571064765         1.0
D  1  1.0
  8.3943975947          1.0
D  1  1.0
  5.033750561           1.0
D  1  1.0
  3.0057294271          1.0
D  1  1.0
  1.7319804617          1.0
D  1  1.0
  0.8555303421          1.0
D  1  1.0
  0.6091839857          1.0
D  1  1.0
  0.4149956151          1.0
D  1  1.0
  0.2282872483          1.0
D  1  1.0
  0.136817863           1.0
D  1  1.0
  0.0733806355          1.0
F  1  1.0
  63.2732930137         1.0
F  1  1.0
  43.1417002751         1.0
F  1  1.0
  26.1842487041         1.0
F  1  1.0
  16.5247189394         1.0
F  1  1.0
  10.556742089          1.0
F  1  1.0
  6.3614315836          1.0
F  1  1.0
  4.5274886124          1.0
F  1  1.0
  3.0188020913          1.0
F  1  1.0
  1.8194122184          1.0
F  1  1.0
  1.0697749784          1.0
F  1  1.0
  0.5420350891          1.0
F  1  1.0
  0.2762446237          1.0
F  1  1.0
  0.1732823266          1.0
G  1  1.0
  14.1100284091         1.0
G  1  1.0
  7.3821897879          1.0
G  1  1.0
  4.5854983374          1.0
G  1  1.0
  3.105044358           1.0
G  1  1.0
  2.1991456891          1.0
G  1  1.0
  1.0468864709          1.0
G  1  1.0
  0.64306694            1.0
G  1  1.0
  0.3298634615          1.0
G  1  1.0
  0.2159317307          1.0
G  1  1.0
  0.102                 1.0
H  1  1.0
  2.699522179           1.0
H  1  1.0
  1.8254204379          1.0
****
Mn     0
S  1  1.0
  11003.5092432656      1.0
S  1  1.0
  5353.0412964          1.0
S  1  1.0
  3186.6446196602       1.0
S  1  1.0
  1742.9337506          1.0
S  1  1.0
  1040.7939260708       1.0
S  1  1.0
  643.9911231536        1.0
S  1  1.0
  373.519381872         1.0
S  1  1.0
  205.4181143695        1.0
S  1  1.0
  134.5115151146        1.0
S  1  1.0
  92.4996506054         1.0
S  1  1.0
  53.6539776882         1.0
S  1  1.0
  28.4073093407         1.0
S  1  1.0
  19.9465647544         1.0
S  1  1.0
  13.2050783779         1.0
S  1  1.0
  8.2166912363          1.0
S  1  1.0
  4.7076223269          1.0
S  1  1.0
  2.8880180718          1.0
S  1  1.0
  1.9811804366          1.0
S  1  1.0
  1.2049798946          1.0
S  1  1.0
  0.6404569518          1.0
S  1  1.0
  0.428595069           1.0
S  1  1.0
  0.2320353416          1.0
S  1  1.0
  0.1355513427          1.0
S  1  1.0
  0.0899198604          1.0
P  1  1.0
  1306.9916635451       1.0
P  1  1.0
  739.1272541201        1.0
P  1  1.0
  377.0175760497        1.0
P  1  1.0
  220.6535490972        1.0
P  1  1.0
  137.3778439449        1.0
P  1  1.0
  71.9799132511         1.0
P  1  1.0
  44.6387509897         1.0
P  1  1.0
  27.1550426392         1.0
P  1  1.0
  14.0005750242         1.0
P  1  1.0
  8.2362940154          1.0
P  1  1.0
  4.3648576197          1.0
P  1  1.0
  2.6382347564          1.0
P  1  1.0
  1.8196346883          1.0
P  1  1.0
  1.1572547028          1.0
P  1  1.0
  0.725462682           1.0
P  1  1.0
  0.4094269535          1.0
P  1  1.0
  0.1863722805          1.0
D  1  1.0
  1012.2141266266       1.0
D  1  1.0
  684.13102394          1.0
D  1  1.0
  451.64952088          1.0
D  1  1.0
  304.3082337393        1.0
D  1  1.0
  196.1039744947        1.0
D  1  1.0
  125.2890665687        1.0
D  1  1.0
  75.7622707156         1.0
D  1  1.0
  45.7179109809         1.0
D  1  1.0
  27.4902003828         1.0
D  1  1.0
  18.6953253111         1.0
D  1  1.0
  13.3462191879         1.0
D  1  1.0
  8.6048029209          1.0
D  1  1.0
  4.6962869388          1.0
D  1  1.0
  3.1435592612          1.0
D  1  1.0
  2.0397761088          1.0
D  1  1.0
  1.219951864           1.0
D  1  1.0
  0.5902035754          1.0
D  1  1.0
  0.293210177           1.0
D  1  1.0
  0.1823543993          1.0
D  1  1.0
  0.1155936239          1.0
F  1  1.0
  100.3472622092        1.0
F  1  1.0
  51.9056261252         1.0
F  1  1.0
  29.6263917801         1.0
F  1  1.0
  18.1605416828         1.0
F  1  1.0
  10.1164429184         1.0
F  1  1.0
  6.9399548515          1.0
F  1  1.0
  4.2627471145          1.0
F  1  1.0
  2.1801194296          1.0
F  1  1.0
  1.2668218348          1.0
F  1  1.0
  0.7566793609          1.0
F  1  1.0
  0.4034578057          1.0
F  1  1.0
  0.2445302036          1.0
G  1  1.0
  45.2394183498         1.0
G  1  1.0
  28.0780768443         1.0
G  1  1.0
  16.1468010873         1.0
G  1  1.0
  11.3928547828         1.0
G  1  1.0
  6.9560536216          1.0
G  1  1.0
  4.5379857169          1.0
G  1  1.0
  2.5505368578          1.0
G  1  1.0
  1.5868043309          1.0
G  1  1.0
  0.9517330946          1.0
G  1  1.0
  0.5190462243          1.0
G  1  1.0
  0.3455231121          1.0
G  1  1.0
  0.172                 1.0
H  1  1.0
  3.4671147942          1.0
H  1  1.0
  2.1959979244          1.0
****
Fe     0
S  1  1.0
  11942.2361070946      1.0
S  1  1.0
  5810.5794586          1.0
S  1  1.0
  3458.8300563243       1.0
S  1  1.0
  1892.22974274         1.0
S  1  1.0
  1132.4285966077       1.0
S  1  1.0
  706.0230851926        1.0
S  1  1.0
  405.5268716794        1.0
S  1  1.0
  223.688917651         1.0
S  1  1.0
  124.8757662646        1.0
S  1  1.0
  56.2653189601         1.0
S  1  1.0
  29.3901460715         1.0
S  1  1.0
  18.5066877773         1.0
S  1  1.0
  11.7892854098         1.0
S  1  1.0
  7.9199909977          1.0
S  1  1.0
  5.1809378508          1.0
S  1  1.0
  3.1915875712          1.0
S  1  1.0
  2.1895009469          1.0
S  1  1.0
  1.3279290865          1.0
S  1  1.0
  0.7003598949          1.0
S  1  1.0
  0.4341423792          1.0
S  1  1.0
  0.2528431068          1.0
S  1  1.0
  0.14602649            1.0
S  1  1.0
  0.095595677           1.0
P  1  1.0
  1431.2483384668       1.0
P  1  1.0
  806.9174641698        1.0
P  1  1.0
  413.7285839984        1.0
P  1  1.0
  241.8695577002        1.0
P  1  1.0
  154.1697001161        1.0
P  1  1.0
  100.307871181         1.0
P  1  1.0
  69.9760583711         1.0
P  1  1.0
  49.4376715467         1.0
P  1  1.0
  30.1829676747         1.0
P  1  1.0
  18.7173558375         1.0
P  1  1.0
  12.4899621053         1.0
P  1  1.0
  8.3407693503          1.0
P  1  1.0
  4.827202949           1.0
P  1  1.0
  2.919837365           1.0
P  1  1.0
  1.7254736799          1.0
P  1  1.0
  1.0811364667          1.0
P  1  1.0
  0.7341395258          1.0
P  1  1.0
  0.429499179           1.0
P  1  1.0
  0.1988726435          1.0
D  1  1.0
  332.9918503003        1.0
D  1  1.0
  214.4763145098        1.0
D  1  1.0
  136.9663746646        1.0
D  1  1.0
  83.2711229904         1.0
D  1  1.0
  57.1397912439         1.0
D  1  1.0
  38.708478317          1.0
D  1  1.0
  24.9362817135         1.0
D  1  1.0
  15.4345625877         1.0
D  1  1.0
  8.5508830468          1.0
D  1  1.0
  5.8013461031          1.0
D  1  1.0
  3.7713441684          1.0
D  1  1.0
  2.2491667863          1.0
D  1  1.0
  1.4600987929          1.0
D  1  1.0
  0.9008556662          1.0
D  1  1.0
  0.5499613745          1.0
D  1  1.0
  0.3619097423          1.0
D  1  1.0
  0.2424374457          1.0
D  1  1.0
  0.1729661719          1.0
F  1  1.0
  109.9965443462        1.0
F  1  1.0
  56.9371257272         1.0
F  1  1.0
  32.7534883415         1.0
F  1  1.0
  20.9805872494         1.0
F  1  1.0
  14.0177923172         1.0
F  1  1.0
  8.6906770246          1.0
F  1  1.0
  4.9107709957          1.0
F  1  1.0
  2.7904043018          1.0
F  1  1.0
  1.9005249601          1.0
F  1  1.0
  1.243248127           1.0
F  1  1.0
  0.8207922249          1.0
F  1  1.0
  0.4321299906          1.0
F  1  1.0
  0.2600970277          1.0
G  1  1.0
  28.0603760099         1.0
G  1  1.0
  17.6749519469         1.0
G  1  1.0
  12.5489565868         1.0
G  1  1.0
  7.6991761564          1.0
G  1  1.0
  5.0771256298          1.0
G  1  1.0
  3.2471276276          1.0
G  1  1.0
  2.3038412386          1.0
G  1  1.0
  1.529004969           1.0
G  1  1.0
  1.0349224146          1.0
G  1  1.0
  0.5573850883          1.0
G  1  1.0
  0.182                 1.0
H  1  1.0
  3.9532337175          1.0
H  1  1.0
  2.5996057231          1.0
I  1  1.0
  3.196                 1.0
****
Co     0
S  1  1.0
  22229.874614          1.0
S  1  1.0
  6292.3207284          1.0
S  1  1.0
  3745.4879957899       1.0
S  1  1.0
  2048.875693           1.0
S  1  1.0
  767.9269989005        1.0
S  1  1.0
  438.9547743215        1.0
S  1  1.0
  276.7890487878        1.0
S  1  1.0
  182.1444219015        1.0
S  1  1.0
  115.150501975         1.0
S  1  1.0
  61.2725586107         1.0
S  1  1.0
  33.5475201013         1.0
S  1  1.0
  20.8666766505         1.0
S  1  1.0
  12.5191360684         1.0
S  1  1.0
  8.7022371212          1.0
S  1  1.0
  5.7024081245          1.0
S  1  1.0
  3.5098325775          1.0
S  1  1.0
  2.1300978769          1.0
S  1  1.0
  1.2949531598          1.0
S  1  1.0
  0.7778995549          1.0
S  1  1.0
  0.4779921489          1.0
S  1  1.0
  0.2756320605          1.0
S  1  1.0
  0.1576706057          1.0
S  1  1.0
  0.1013356978          1.0
P  1  1.0
  1265.5761354696       1.0
P  1  1.0
  772.1096727855        1.0
P  1  1.0
  450.0177746602        1.0
P  1  1.0
  266.4744730454        1.0
P  1  1.0
  140.5273778589        1.0
P  1  1.0
  83.4906585553         1.0
P  1  1.0
  51.9939378719         1.0
P  1  1.0
  28.7120917019         1.0
P  1  1.0
  19.1564060356         1.0
P  1  1.0
  12.6714903174         1.0
P  1  1.0
  7.2496567038          1.0
P  1  1.0
  3.824869352           1.0
P  1  1.0
  2.1374788306          1.0
P  1  1.0
  1.352355664           1.0
P  1  1.0
  0.8566985285          1.0
P  1  1.0
  0.4711812345          1.0
P  1  1.0
  0.2130970166          1.0
D  1  1.0
  819.83500876          1.0
D  1  1.0
  488.6422136859        1.0
D  1  1.0
  233.857379831         1.0
D  1  1.0
  118.4220044996        1.0
D  1  1.0
  84.0631526334         1.0
D  1  1.0
  52.5506328153         1.0
D  1  1.0
  29.2944192842         1.0
D  1  1.0
  18.8051521847         1.0
D  1  1.0
  12.0134737126         1.0
D  1  1.0
  7.2929289367          1.0
D  1  1.0
  4.6284094406          1.0
D  1  1.0
  3.0732741599          1.0
D  1  1.0
  1.9733386002          1.0
D  1  1.0
  1.3336554013          1.0
D  1  1.0
  0.8545495438          1.0
D  1  1.0
  0.603972142           1.0
D  1  1.0
  0.3928149516          1.0
D  1  1.0
  0.1552699785          1.0
F  1  1.0
  120.6914315333        1.0
F  1  1.0
  62.6703369292         1.0
F  1  1.0
  36.0796029964         1.0
F  1  1.0
  23.0855419053         1.0
F  1  1.0
  15.4875991587         1.0
F  1  1.0
  9.5871402061          1.0
F  1  1.0
  6.0320228699          1.0
F  1  1.0
  3.4901681901          1.0
F  1  1.0
  2.0777737163          1.0
F  1  1.0
  1.4764034948          1.0
F  1  1.0
  0.9003150508          1.0
F  1  1.0
  0.4680601026          1.0
F  1  1.0
  0.2790833726          1.0
G  1  1.0
  79.7114525039         1.0
G  1  1.0
  54.7285851273         1.0
G  1  1.0
  30.9695836562         1.0
G  1  1.0
  19.5366493869         1.0
G  1  1.0
  13.864425765          1.0
G  1  1.0
  8.5313126741          1.0
G  1  1.0
  5.6745909169          1.0
G  1  1.0
  3.1133769337          1.0
G  1  1.0
  1.8124857882          1.0
G  1  1.0
  1.1364258692          1.0
G  1  1.0
  0.6076291559          1.0
G  1  1.0
  0.196                 1.0
H  1  1.0
  4.5055125694          1.0
H  1  1.0
  3.0545764444          1.0
I  1  1.0
  3.806                 1.0
****
Ni     0
S  1  1.0
  13955.0343540675      1.0
S  1  1.0
  6789.1553378          1.0
S  1  1.0
  4041.2562859671       1.0
S  1  1.0
  2210.718917           1.0
S  1  1.0
  1328.5080752057       1.0
S  1  1.0
  836.743615553         1.0
S  1  1.0
  473.6646567939        1.0
S  1  1.0
  196.4459948394        1.0
S  1  1.0
  124.5903261097        1.0
S  1  1.0
  66.485556567          1.0
S  1  1.0
  34.15579725           1.0
S  1  1.0
  21.6030486751         1.0
S  1  1.0
  15.3824154375         1.0
S  1  1.0
  9.9039170889          1.0
S  1  1.0
  6.2500198145          1.0
S  1  1.0
  3.8389405663          1.0
S  1  1.0
  2.3333443267          1.0
S  1  1.0
  1.4239540725          1.0
S  1  1.0
  0.8490589217          1.0
S  1  1.0
  0.5240661956          1.0
S  1  1.0
  0.299238031           1.0
S  1  1.0
  0.1696478135          1.0
S  1  1.0
  0.1015449583          1.0
P  1  1.0
  2115.3570589171       1.0
P  1  1.0
  1422.8236827392       1.0
P  1  1.0
  925.8192185738        1.0
P  1  1.0
  489.977344067         1.0
P  1  1.0
  284.1978389102        1.0
P  1  1.0
  152.3633940311        1.0
P  1  1.0
  87.8885742504         1.0
P  1  1.0
  52.1017061229         1.0
P  1  1.0
  30.1481352841         1.0
P  1  1.0
  17.659861188          1.0
P  1  1.0
  12.0301309543         1.0
P  1  1.0
  7.8693761302          1.0
P  1  1.0
  4.4320733619          1.0
P  1  1.0
  2.5183718647          1.0
P  1  1.0
  1.7480892714          1.0
P  1  1.0
  1.2047903944          1.0
P  1  1.0
  0.8058565535          1.0
P  1  1.0
  0.5150569761          1.0
P  1  1.0
  0.2295971315          1.0
D  1  1.0
  532.3769987327        1.0
D  1  1.0
  378.1932919092        1.0
D  1  1.0
  215.0843716042        1.0
D  1  1.0
  130.1049278426        1.0
D  1  1.0
  88.4794776836         1.0
D  1  1.0
  57.3587155023         1.0
D  1  1.0
  37.1157159692         1.0
D  1  1.0
  25.0874557151         1.0
D  1  1.0
  15.3095421758         1.0
D  1  1.0
  8.6178706286          1.0
D  1  1.0
  5.6902972564          1.0
D  1  1.0
  4.033105567           1.0
D  1  1.0
  2.8112596656          1.0
D  1  1.0
  1.6303972016          1.0
D  1  1.0
  0.932692252           1.0
D  1  1.0
  0.6611823763          1.0
D  1  1.0
  0.4252598079          1.0
D  1  1.0
  0.1417570206          1.0
F  1  1.0
  184.692414423         1.0
F  1  1.0
  112.3377268867        1.0
F  1  1.0
  68.8688457966         1.0
F  1  1.0
  39.5525814204         1.0
F  1  1.0
  25.2894909756         1.0
F  1  1.0
  17.0066584941         1.0
F  1  1.0
  10.896895893          1.0
F  1  1.0
  7.0963786874          1.0
F  1  1.0
  4.556261488           1.0
F  1  1.0
  2.8189539741          1.0
F  1  1.0
  1.7681225924          1.0
F  1  1.0
  0.9841545728          1.0
F  1  1.0
  0.5055477091          1.0
F  1  1.0
  0.3536521616          1.0
G  1  1.0
  87.2883022117         1.0
G  1  1.0
  59.8583536168         1.0
G  1  1.0
  34.0141691265         1.0
G  1  1.0
  21.465390877          1.0
G  1  1.0
  15.249228516          1.0
G  1  1.0
  9.429544389           1.0
G  1  1.0
  6.2796243137          1.0
G  1  1.0
  4.0986666853          1.0
G  1  1.0
  2.4831358058          1.0
G  1  1.0
  1.2443526668          1.0
G  1  1.0
  0.6612152138          1.0
G  1  1.0
  0.4366076069          1.0
G  1  1.0
  0.212                 1.0
H  1  1.0
  5.0372206762          1.0
H  1  1.0
  3.4664209907          1.0
I  1  1.0
  4.348                 1.0
****
Cu     0
S  1  1.0
  7290.7504286          1.0
S  1  1.0
  4340.0728251517       1.0
S  1  1.0
  1431.7688176562       1.0
S  1  1.0
  903.1751918708        1.0
S  1  1.0
  509.5597507369        1.0
S  1  1.0
  342.819014615         1.0
S  1  1.0
  211.4541466563        1.0
S  1  1.0
  134.3841207663        1.0
S  1  1.0
  71.9771162437         1.0
S  1  1.0
  37.6494780309         1.0
S  1  1.0
  22.7256839327         1.0
S  1  1.0
  14.6738615829         1.0
S  1  1.0
  9.7443492271          1.0
S  1  1.0
  6.2921635151          1.0
S  1  1.0
  4.1358748643          1.0
S  1  1.0
  2.6642741789          1.0
S  1  1.0
  1.6753893897          1.0
S  1  1.0
  0.8318361781          1.0
S  1  1.0
  0.5163391746          1.0
S  1  1.0
  0.2748693305          1.0
S  1  1.0
  0.1313231141          1.0
S  1  1.0
  0.0833166756          1.0
P  1  1.0
  1533.5832152653       1.0
P  1  1.0
  998.4779842653        1.0
P  1  1.0
  521.3267068969        1.0
P  1  1.0
  306.2339513783        1.0
P  1  1.0
  186.5877087718        1.0
P  1  1.0
  117.4264672139        1.0
P  1  1.0
  70.6021691587         1.0
P  1  1.0
  42.0732591387         1.0
P  1  1.0
  25.2891401474         1.0
P  1  1.0
  15.5469609944         1.0
P  1  1.0
  9.6585031093          1.0
P  1  1.0
  5.7678070591          1.0
P  1  1.0
  3.8333106656          1.0
P  1  1.0
  2.2810148264          1.0
P  1  1.0
  1.4483137848          1.0
P  1  1.0
  0.9711219085          1.0
P  1  1.0
  0.5025546221          1.0
P  1  1.0
  0.2264592645          1.0
D  1  1.0
  1089.0998112969       1.0
D  1  1.0
  574.6192255382        1.0
D  1  1.0
  350.8693484649        1.0
D  1  1.0
  216.0579169203        1.0
D  1  1.0
  142.0155682757        1.0
D  1  1.0
  88.0153262852         1.0
D  1  1.0
  53.1666025268         1.0
D  1  1.0
  27.0913194393         1.0
D  1  1.0
  14.9119130517         1.0
D  1  1.0
  8.6549407843          1.0
D  1  1.0
  5.2235175717          1.0
D  1  1.0
  3.0139003067          1.0
D  1  1.0
  1.7891378871          1.0
D  1  1.0
  1.1297813099          1.0
D  1  1.0
  0.7236786558          1.0
D  1  1.0
  0.3630321458          1.0
D  1  1.0
  0.1142473622          1.0
F  1  1.0
  196.1483897443        1.0
F  1  1.0
  103.9868665886        1.0
F  1  1.0
  63.2200042247         1.0
F  1  1.0
  41.3133077209         1.0
F  1  1.0
  23.6104943155         1.0
F  1  1.0
  16.7963339334         1.0
F  1  1.0
  11.1850859061         1.0
F  1  1.0
  7.1884236893          1.0
F  1  1.0
  4.9522387396          1.0
F  1  1.0
  3.2410812273          1.0
F  1  1.0
  1.915692964           1.0
F  1  1.0
  0.9391510795          1.0
F  1  1.0
  0.4497215494          1.0
F  1  1.0
  0.2679432693          1.0
G  1  1.0
  73.3218288596         1.0
G  1  1.0
  41.2491170188         1.0
G  1  1.0
  23.5974795069         1.0
G  1  1.0
  12.7975937273         1.0
G  1  1.0
  7.9064659606          1.0
G  1  1.0
  5.5202788338          1.0
G  1  1.0
  3.4516090476          1.0
G  1  1.0
  2.1958432561          1.0
G  1  1.0
  1.1338584394          1.0
G  1  1.0
  0.5684172504          1.0
G  1  1.0
  0.3692086252          1.0
G  1  1.0
  0.17                  1.0
H  1  1.0
  4.9931394169          1.0
H  1  1.0
  3.5029977349          1.0
I  1  1.0
  4.466                 1.0
****
Zn     0
S  1  1.0
  7839.2317102          1.0
S  1  1.0
  2552.7188334          1.0
S  1  1.0
  1540.8806796022       1.0
S  1  1.0
  980.229877389         1.0
S  1  1.0
  522.2039663218        1.0
S  1  1.0
  295.5867034226        1.0
S  1  1.0
  169.4106277094        1.0
S  1  1.0
  78.8526248312         1.0
S  1  1.0
  45.3554560952         1.0
S  1  1.0
  28.4286935115         1.0
S  1  1.0
  17.6156288737         1.0
S  1  1.0
  11.6652071996         1.0
S  1  1.0
  7.4257024666          1.0
S  1  1.0
  3.843431098           1.0
S  1  1.0
  1.9966578918          1.0
S  1  1.0
  1.0012573771          1.0
S  1  1.0
  0.6231831954          1.0
S  1  1.0
  0.3518528695          1.0
S  1  1.0
  0.1947889445          1.0
S  1  1.0
  0.1137437333          1.0
P  1  1.0
  2473.7118780865       1.0
P  1  1.0
  1119.2039290344       1.0
P  1  1.0
  569.0589078976        1.0
P  1  1.0
  346.6346998148        1.0
P  1  1.0
  201.6358023002        1.0
P  1  1.0
  126.5521642718        1.0
P  1  1.0
  82.4226525804         1.0
P  1  1.0
  52.7598902264         1.0
P  1  1.0
  31.766429257          1.0
P  1  1.0
  18.6687488392         1.0
P  1  1.0
  11.8656252625         1.0
P  1  1.0
  7.5598191744          1.0
P  1  1.0
  5.0191425294          1.0
P  1  1.0
  3.3837414214          1.0
P  1  1.0
  2.1577202071          1.0
P  1  1.0
  1.3418995176          1.0
P  1  1.0
  0.9549188978          1.0
P  1  1.0
  0.6230937748          1.0
P  1  1.0
  0.3189789779          1.0
P  1  1.0
  0.1763677485          1.0
P  1  1.0
  0.0969586582          1.0
D  1  1.0
  1178.3138898623       1.0
D  1  1.0
  623.3669597587        1.0
D  1  1.0
  440.2004044091        1.0
D  1  1.0
  251.3909544801        1.0
D  1  1.0
  150.6247399983        1.0
D  1  1.0
  106.7926841987        1.0
D  1  1.0
  67.9000420755         1.0
D  1  1.0
  38.0501310106         1.0
D  1  1.0
  24.689358799          1.0
D  1  1.0
  17.375624728          1.0
D  1  1.0
  10.7113819596         1.0
D  1  1.0
  5.6735631769          1.0
D  1  1.0
  3.2421758559          1.0
D  1  1.0
  2.1341748117          1.0
D  1  1.0
  1.4865705326          1.0
D  1  1.0
  0.8566220157          1.0
D  1  1.0
  0.4700849269          1.0
D  1  1.0
  0.253643608           1.0
D  1  1.0
  0.1469778743          1.0
F  1  1.0
  216.9290662803        1.0
F  1  1.0
  119.5497301126        1.0
F  1  1.0
  70.2416092002         1.0
F  1  1.0
  46.9593097223         1.0
F  1  1.0
  28.5828923071         1.0
F  1  1.0
  18.3809621089         1.0
F  1  1.0
  11.2173396321         1.0
F  1  1.0
  6.3019492121          1.0
F  1  1.0
  3.3780156127          1.0
F  1  1.0
  2.1023556388          1.0
F  1  1.0
  1.1652967854          1.0
F  1  1.0
  0.5025621794          1.0
F  1  1.0
  0.286455              1.0
F  1  1.0
  0.1857550988          1.0
G  1  1.0
  103.6932666319        1.0
G  1  1.0
  70.7191338458         1.0
G  1  1.0
  47.2111834235         1.0
G  1  1.0
  29.9625959378         1.0
G  1  1.0
  18.2556735248         1.0
G  1  1.0
  12.6983358105         1.0
G  1  1.0
  7.8405313024          1.0
G  1  1.0
  4.1920437912          1.0
G  1  1.0
  2.5515652703          1.0
G  1  1.0
  1.4820813954          1.0
G  1  1.0
  0.7806369022          1.0
G  1  1.0
  0.5143184511          1.0
G  1  1.0
  0.248                 1.0
H  1  1.0
  6.0452364064          1.0
H  1  1.0
  4.1631799411          1.0
I  1  1.0
  5.228                 1.0
****
Ga     0
S  1  1.0
  8411.9469458          1.0
S  1  1.0
  2739.2832862          1.0
S  1  1.0
  1663.1108263117       1.0
S  1  1.0
  1081.4427464928       1.0
S  1  1.0
  533.6142218198        1.0
S  1  1.0
  314.7652174867        1.0
S  1  1.0
  180.6695526736        1.0
S  1  1.0
  84.4370252546         1.0
S  1  1.0
  46.1452477094         1.0
S  1  1.0
  29.5218079348         1.0
S  1  1.0
  12.5232334789         1.0
S  1  1.0
  7.9216051201          1.0
S  1  1.0
  4.2306556044          1.0
S  1  1.0
  2.4582036589          1.0
S  1  1.0
  1.2751784303          1.0
S  1  1.0
  0.7913683493          1.0
S  1  1.0
  0.4613352341          1.0
S  1  1.0
  0.2605649791          1.0
S  1  1.0
  0.1063717314          1.0
P  1  1.0
  1828.335864167        1.0
P  1  1.0
  1196.9630969525       1.0
P  1  1.0
  620.7565955682        1.0
P  1  1.0
  384.4698578127        1.0
P  1  1.0
  210.7707921647        1.0
P  1  1.0
  110.0498752022        1.0
P  1  1.0
  55.9174696943         1.0
P  1  1.0
  32.4254370147         1.0
P  1  1.0
  21.6676199963         1.0
P  1  1.0
  14.7667657961         1.0
P  1  1.0
  9.5906773331          1.0
P  1  1.0
  6.8118384011          1.0
P  1  1.0
  4.4418311529          1.0
P  1  1.0
  2.6068939771          1.0
P  1  1.0
  1.4795512818          1.0
P  1  1.0
  0.7706027194          1.0
P  1  1.0
  0.3336120335          1.0
P  1  1.0
  0.2056483926          1.0
P  1  1.0
  0.1438038479          1.0
D  1  1.0
  682.3369307774        1.0
D  1  1.0
  419.6741336751        1.0
D  1  1.0
  273.1844968126        1.0
D  1  1.0
  174.784460146         1.0
D  1  1.0
  112.2645946709        1.0
D  1  1.0
  72.1875286786         1.0
D  1  1.0
  50.7225889247         1.0
D  1  1.0
  32.6201246886         1.0
D  1  1.0
  17.7415940628         1.0
D  1  1.0
  10.9938840507         1.0
D  1  1.0
  7.8407193688          1.0
D  1  1.0
  5.5127163552          1.0
D  1  1.0
  3.2736885095          1.0
D  1  1.0
  2.0168169621          1.0
D  1  1.0
  1.1615827195          1.0
D  1  1.0
  0.6561011105          1.0
D  1  1.0
  0.4615158603          1.0
D  1  1.0
  0.2983891401          1.0
D  1  1.0
  0.1318225567          1.0
F  1  1.0
  161.4948094725        1.0
F  1  1.0
  89.6293026079         1.0
F  1  1.0
  50.1405584115         1.0
F  1  1.0
  32.7438320521         1.0
F  1  1.0
  23.3855483295         1.0
F  1  1.0
  16.6831251744         1.0
F  1  1.0
  11.1010945328         1.0
F  1  1.0
  7.1824575233          1.0
F  1  1.0
  4.8692814385          1.0
F  1  1.0
  2.9388232675          1.0
F  1  1.0
  1.3470854509          1.0
F  1  1.0
  0.7610803733          1.0
F  1  1.0
  0.5257862117          1.0
F  1  1.0
  0.3396146231          1.0
F  1  1.0
  0.1806022703          1.0
G  1  1.0
  75.4521694577         1.0
G  1  1.0
  42.175851612          1.0
G  1  1.0
  25.4366089261         1.0
G  1  1.0
  13.391131668          1.0
G  1  1.0
  8.8362490502          1.0
G  1  1.0
  6.1734326177          1.0
G  1  1.0
  3.5274775718          1.0
G  1  1.0
  1.7001762154          1.0
G  1  1.0
  0.9140994425          1.0
G  1  1.0
  0.5872074043          1.0
G  1  1.0
  0.3978573861          1.0
G  1  1.0
  0.22782618            1.0
H  1  1.0
  0.8211035883          1.0
****
Ge     0
S  1  1.0
  31806.553432          1.0
S  1  1.0
  9003.6466906          1.0
S  1  1.0
  5359.0136176904       1.0
S  1  1.0
  2932.1141848          1.0
S  1  1.0
  1164.6191571148       1.0
S  1  1.0
  624.4143945048        1.0
S  1  1.0
  338.9235192251        1.0
S  1  1.0
  199.0615566799        1.0
S  1  1.0
  90.7307897438         1.0
S  1  1.0
  51.5323865167         1.0
S  1  1.0
  29.571032281          1.0
S  1  1.0
  19.7119060341         1.0
S  1  1.0
  12.6492024834         1.0
S  1  1.0
  8.367229777           1.0
S  1  1.0
  5.555264074           1.0
S  1  1.0
  3.6719632149          1.0
S  1  1.0
  2.5081079598          1.0
S  1  1.0
  1.4350596515          1.0
S  1  1.0
  0.927682062           1.0
S  1  1.0
  0.5473347127          1.0
S  1  1.0
  0.329386846           1.0
S  1  1.0
  0.2043022662          1.0
S  1  1.0
  0.133965335           1.0
P  1  1.0
  7135.7579694          1.0
P  1  1.0
  4342.6737127864       1.0
P  1  1.0
  1784.7928584857       1.0
P  1  1.0
  1140.3642529766       1.0
P  1  1.0
  530.5204955584        1.0
P  1  1.0
  371.576033355         1.0
P  1  1.0
  259.6335259292        1.0
P  1  1.0
  175.7879624818        1.0
P  1  1.0
  101.5006606532        1.0
P  1  1.0
  58.4828144102         1.0
P  1  1.0
  36.2851288472         1.0
P  1  1.0
  24.4793191869         1.0
P  1  1.0
  16.8414848977         1.0
P  1  1.0
  10.4236289165         1.0
P  1  1.0
  6.5345304079          1.0
P  1  1.0
  4.4005226964          1.0
P  1  1.0
  2.738987757           1.0
P  1  1.0
  1.5915928898          1.0
P  1  1.0
  0.9294505632          1.0
P  1  1.0
  0.5193171638          1.0
P  1  1.0
  0.3656277531          1.0
P  1  1.0
  0.2066820594          1.0
P  1  1.0
  0.1165844858          1.0
D  1  1.0
  513.2056539554        1.0
D  1  1.0
  302.3630069953        1.0
D  1  1.0
  181.1803173955        1.0
D  1  1.0
  126.2945804123        1.0
D  1  1.0
  89.0621774489         1.0
D  1  1.0
  54.9392819367         1.0
D  1  1.0
  33.9720613731         1.0
D  1  1.0
  24.1016002735         1.0
D  1  1.0
  16.9429914364         1.0
D  1  1.0
  12.0958303912         1.0
D  1  1.0
  8.3911400825          1.0
D  1  1.0
  5.2886126505          1.0
D  1  1.0
  3.5735261488          1.0
D  1  1.0
  2.272612782           1.0
D  1  1.0
  1.5140507258          1.0
D  1  1.0
  1.0627879848          1.0
D  1  1.0
  0.666128604           1.0
D  1  1.0
  0.4267993304          1.0
D  1  1.0
  0.1678816595          1.0
F  1  1.0
  140.6862567155        1.0
F  1  1.0
  92.7717530054         1.0
F  1  1.0
  62.2629749309         1.0
F  1  1.0
  44.020358441          1.0
F  1  1.0
  27.9303742346         1.0
F  1  1.0
  18.1965024939         1.0
F  1  1.0
  12.2106766847         1.0
F  1  1.0
  8.1404434513          1.0
F  1  1.0
  5.3219261078          1.0
F  1  1.0
  3.1425679779          1.0
F  1  1.0
  1.5648657217          1.0
F  1  1.0
  0.8553585366          1.0
F  1  1.0
  0.5533712923          1.0
F  1  1.0
  0.2151127975          1.0
G  1  1.0
  85.5770457417         1.0
G  1  1.0
  42.2845721422         1.0
G  1  1.0
  27.6131447499         1.0
G  1  1.0
  15.5307116499         1.0
G  1  1.0
  10.3344186415         1.0
G  1  1.0
  7.0385511986          1.0
G  1  1.0
  4.1222722119          1.0
G  1  1.0
  2.0204483202          1.0
G  1  1.0
  0.702135569           1.0
G  1  1.0
  0.4666046599          1.0
G  1  1.0
  0.26311418            1.0
H  1  1.0
  0.9978180389          1.0
****
As     0
S  1  1.0
  33981.920008          1.0
S  1  1.0
  9619.2400642          1.0
S  1  1.0
  5725.1198675278       1.0
S  1  1.0
  3132.577411           1.0
S  1  1.0
  1187.5447309185       1.0
S  1  1.0
  668.4244208844        1.0
S  1  1.0
  424.3161129848        1.0
S  1  1.0
  278.2344503359        1.0
S  1  1.0
  171.9471440118        1.0
S  1  1.0
  94.6653156832         1.0
S  1  1.0
  61.336129019          1.0
S  1  1.0
  37.0606997161         1.0
S  1  1.0
  18.3584872529         1.0
S  1  1.0
  11.5979070187         1.0
S  1  1.0
  6.5258433627          1.0
S  1  1.0
  3.5308727992          1.0
S  1  1.0
  1.6284809206          1.0
S  1  1.0
  1.0058307976          1.0
S  1  1.0
  0.6617238887          1.0
S  1  1.0
  0.3884810568          1.0
S  1  1.0
  0.2501092247          1.0
S  1  1.0
  0.1479732905          1.0
P  1  1.0
  3006.6298673829       1.0
P  1  1.0
  1318.4040069355       1.0
P  1  1.0
  694.4971082527        1.0
P  1  1.0
  396.2860378198        1.0
P  1  1.0
  245.8407998039        1.0
P  1  1.0
  154.6776076331        1.0
P  1  1.0
  102.0831605663        1.0
P  1  1.0
  68.9667349342         1.0
P  1  1.0
  44.6874146924         1.0
P  1  1.0
  27.0276451876         1.0
P  1  1.0
  17.024788163          1.0
P  1  1.0
  9.9874342156          1.0
P  1  1.0
  5.9492274751          1.0
P  1  1.0
  3.6805963862          1.0
P  1  1.0
  2.3923790827          1.0
P  1  1.0
  1.6602527341          1.0
P  1  1.0
  1.1527319783          1.0
P  1  1.0
  0.6904503531          1.0
P  1  1.0
  0.4227244345          1.0
P  1  1.0
  0.2474713676          1.0
D  1  1.0
  596.0064508808        1.0
D  1  1.0
  376.9072532034        1.0
D  1  1.0
  244.5815665388        1.0
D  1  1.0
  152.9402244531        1.0
D  1  1.0
  93.8237670829         1.0
D  1  1.0
  56.9488129038         1.0
D  1  1.0
  30.456628926          1.0
D  1  1.0
  14.1963485969         1.0
D  1  1.0
  8.3950115455          1.0
D  1  1.0
  5.8387736541          1.0
D  1  1.0
  3.4622734149          1.0
D  1  1.0
  2.1077847559          1.0
D  1  1.0
  1.2887268781          1.0
D  1  1.0
  0.7711503962          1.0
D  1  1.0
  0.5129216741          1.0
D  1  1.0
  0.3355239371          1.0
D  1  1.0
  0.1988675502          1.0
F  1  1.0
  228.062639903         1.0
F  1  1.0
  136.3625684147        1.0
F  1  1.0
  75.1745811668         1.0
F  1  1.0
  40.2117277701         1.0
F  1  1.0
  24.5100174882         1.0
F  1  1.0
  16.9672416486         1.0
F  1  1.0
  10.9033488749         1.0
F  1  1.0
  5.7943320815          1.0
F  1  1.0
  3.426349615           1.0
F  1  1.0
  1.9247248956          1.0
F  1  1.0
  1.1060533733          1.0
F  1  1.0
  0.7730574945          1.0
F  1  1.0
  0.4978477032          1.0
F  1  1.0
  0.2630338596          1.0
G  1  1.0
  189.2211264657        1.0
G  1  1.0
  128.2552141837        1.0
G  1  1.0
  78.2244820411         1.0
G  1  1.0
  31.8568313471         1.0
G  1  1.0
  17.8005471791         1.0
G  1  1.0
  11.9810898577         1.0
G  1  1.0
  7.9832397845          1.0
G  1  1.0
  4.8256079234          1.0
G  1  1.0
  2.4860149732          1.0
G  1  1.0
  1.3524861155          1.0
G  1  1.0
  0.8112998024          1.0
G  1  1.0
  0.5594782073          1.0
G  1  1.0
  0.32663054            1.0
H  1  1.0
  1.1978691157          1.0
****
Se     0
S  1  1.0
  21079.9350058355      1.0
S  1  1.0
  10255.7846388         1.0
S  1  1.0
  6103.651759531        1.0
S  1  1.0
  3339.8261678          1.0
S  1  1.0
  1253.8731041736       1.0
S  1  1.0
  704.646049318         1.0
S  1  1.0
  450.5448771477        1.0
S  1  1.0
  296.0271029298        1.0
S  1  1.0
  188.3767749926        1.0
S  1  1.0
  100.3411068582        1.0
S  1  1.0
  58.0140324155         1.0
S  1  1.0
  35.8859560457         1.0
S  1  1.0
  22.6751770696         1.0
S  1  1.0
  10.7271268782         1.0
S  1  1.0
  7.3729250852          1.0
S  1  1.0
  4.8510716735          1.0
S  1  1.0
  3.0781338249          1.0
S  1  1.0
  2.0898829273          1.0
S  1  1.0
  1.4035294541          1.0
S  1  1.0
  0.7711819354          1.0
S  1  1.0
  0.4837721535          1.0
S  1  1.0
  0.2867115634          1.0
S  1  1.0
  0.1503699496          1.0
P  1  1.0
  4808.571174443        1.0
P  1  1.0
  3164.0601413052       1.0
P  1  1.0
  2062.556425116        1.0
P  1  1.0
  1252.9169213863       1.0
P  1  1.0
  737.0306588579        1.0
P  1  1.0
  422.4888350854        1.0
P  1  1.0
  274.4190081368        1.0
P  1  1.0
  195.1215647356        1.0
P  1  1.0
  89.8450751784         1.0
P  1  1.0
  63.2455481237         1.0
P  1  1.0
  38.4007162214         1.0
P  1  1.0
  23.8912909162         1.0
P  1  1.0
  15.2630173837         1.0
P  1  1.0
  9.1044557499          1.0
P  1  1.0
  5.417276268           1.0
P  1  1.0
  3.727717267           1.0
P  1  1.0
  2.2436706977          1.0
P  1  1.0
  1.2136386815          1.0
P  1  1.0
  0.7602543176          1.0
P  1  1.0
  0.5386157261          1.0
P  1  1.0
  0.3107171369          1.0
P  1  1.0
  0.1371514285          1.0
D  1  1.0
  599.7232433984        1.0
D  1  1.0
  351.051257123         1.0
D  1  1.0
  199.937281784         1.0
D  1  1.0
  127.6957190759        1.0
D  1  1.0
  90.9659927479         1.0
D  1  1.0
  60.3366933055         1.0
D  1  1.0
  39.3850631126         1.0
D  1  1.0
  26.6148802669         1.0
D  1  1.0
  16.830864357          1.0
D  1  1.0
  10.8251061672         1.0
D  1  1.0
  7.3868074534          1.0
D  1  1.0
  4.7039639959          1.0
D  1  1.0
  3.2909407358          1.0
D  1  1.0
  1.9875694505          1.0
D  1  1.0
  1.2139560918          1.0
D  1  1.0
  0.5156274681          1.0
D  1  1.0
  0.3405650465          1.0
D  1  1.0
  0.197498057           1.0
F  1  1.0
  148.7398313598        1.0
F  1  1.0
  91.4742331671         1.0
F  1  1.0
  53.1274103688         1.0
F  1  1.0
  28.9388663394         1.0
F  1  1.0
  16.339351593          1.0
F  1  1.0
  9.659307229           1.0
F  1  1.0
  6.2774139732          1.0
F  1  1.0
  4.2520743197          1.0
F  1  1.0
  2.8975673105          1.0
F  1  1.0
  1.8515956435          1.0
F  1  1.0
  1.0043360694          1.0
F  1  1.0
  0.6671181447          1.0
F  1  1.0
  0.4437084305          1.0
F  1  1.0
  0.2869057781          1.0
G  1  1.0
  143.9331969269        1.0
G  1  1.0
  85.0902204            1.0
G  1  1.0
  35.2910126851         1.0
G  1  1.0
  20.163436917          1.0
G  1  1.0
  13.351508759          1.0
G  1  1.0
  7.8724706344          1.0
G  1  1.0
  4.7112023894          1.0
G  1  1.0
  2.8794991766          1.0
G  1  1.0
  1.9577034436          1.0
G  1  1.0
  1.2451876275          1.0
G  1  1.0
  0.8796062738          1.0
G  1  1.0
  0.6279891395          1.0
G  1  1.0
  0.3707032             1.0
H  1  1.0
  1.3913805343          1.0
H  1  1.0
  0.7797297753          1.0
****
Br     0
S  1  1.0
  22430.1288239067      1.0
S  1  1.0
  10912.8569152         1.0
S  1  1.0
  6494.4386036287       1.0
S  1  1.0
  3553.9007             1.0
S  1  1.0
  1337.5033422119       1.0
S  1  1.0
  748.4806203739        1.0
S  1  1.0
  480.180903777         1.0
S  1  1.0
  317.0321533951        1.0
S  1  1.0
  200.5548318716        1.0
S  1  1.0
  102.8575161964        1.0
S  1  1.0
  59.5111762624         1.0
S  1  1.0
  38.5825739631         1.0
S  1  1.0
  23.9699740324         1.0
S  1  1.0
  16.2491624509         1.0
S  1  1.0
  10.2330362182         1.0
S  1  1.0
  5.6206953977          1.0
S  1  1.0
  3.4294543422          1.0
S  1  1.0
  1.7724049083          1.0
S  1  1.0
  0.8516327434          1.0
S  1  1.0
  0.3348700675          1.0
S  1  1.0
  0.2036872788          1.0
S  1  1.0
  0.1453907362          1.0
P  1  1.0
  2205.4091741192       1.0
P  1  1.0
  1337.8884683172       1.0
P  1  1.0
  792.2536031569        1.0
P  1  1.0
  453.2074159305        1.0
P  1  1.0
  289.7969171478        1.0
P  1  1.0
  177.6791481634        1.0
P  1  1.0
  105.7659167998        1.0
P  1  1.0
  68.802866264          1.0
P  1  1.0
  46.3341246276         1.0
P  1  1.0
  33.076161448          1.0
P  1  1.0
  21.0208881903         1.0
P  1  1.0
  12.9633153862         1.0
P  1  1.0
  8.1731617676          1.0
P  1  1.0
  5.7421134647          1.0
P  1  1.0
  3.7970489966          1.0
P  1  1.0
  2.5340686624          1.0
P  1  1.0
  1.0196826497          1.0
P  1  1.0
  0.6230733375          1.0
P  1  1.0
  0.405118372           1.0
P  1  1.0
  0.2746277507          1.0
D  1  1.0
  605.1961450775        1.0
D  1  1.0
  376.4612713078        1.0
D  1  1.0
  216.1851514516        1.0
D  1  1.0
  127.6007955803        1.0
D  1  1.0
  86.8564296714         1.0
D  1  1.0
  54.4663651339         1.0
D  1  1.0
  29.3129295563         1.0
D  1  1.0
  17.2278682823         1.0
D  1  1.0
  10.3898335028         1.0
D  1  1.0
  7.2206338814          1.0
D  1  1.0
  4.7028440999          1.0
D  1  1.0
  3.0209410879          1.0
D  1  1.0
  1.3847131072          1.0
D  1  1.0
  0.7921217381          1.0
D  1  1.0
  0.4496236902          1.0
D  1  1.0
  0.2286402059          1.0
F  1  1.0
  167.0115139757        1.0
F  1  1.0
  89.6740557739         1.0
F  1  1.0
  50.2269579477         1.0
F  1  1.0
  30.9575704909         1.0
F  1  1.0
  18.6855032306         1.0
F  1  1.0
  10.7573813175         1.0
F  1  1.0
  7.0752412271          1.0
F  1  1.0
  4.7611068601          1.0
F  1  1.0
  3.2859089131          1.0
F  1  1.0
  2.1065374904          1.0
F  1  1.0
  1.1663880441          1.0
F  1  1.0
  0.7839966394          1.0
F  1  1.0
  0.5158719208          1.0
F  1  1.0
  0.3385597304          1.0
G  1  1.0
  201.1338202156        1.0
G  1  1.0
  142.3636723506        1.0
G  1  1.0
  93.1130634431         1.0
G  1  1.0
  61.0028898618         1.0
G  1  1.0
  39.0429930507         1.0
G  1  1.0
  22.6108807634         1.0
G  1  1.0
  15.1988257549         1.0
G  1  1.0
  8.8038616738          1.0
G  1  1.0
  5.2529602347          1.0
G  1  1.0
  3.2986858621          1.0
G  1  1.0
  1.4024353503          1.0
G  1  1.0
  0.767473055           1.0
G  1  1.0
  0.4406298             1.0
H  1  1.0
  1.6167952344          1.0
H  1  1.0
  0.9153747297          1.0
****
Kr     0
S  1  1.0
  11592.3108156         1.0
S  1  1.0
  6898.472351113        1.0
S  1  1.0
  3775.1826392          1.0
S  1  1.0
  2274.4931666132       1.0
S  1  1.0
  1438.4653503322       1.0
S  1  1.0
  560.343340862         1.0
S  1  1.0
  335.4048124441        1.0
S  1  1.0
  210.6404373524        1.0
S  1  1.0
  110.6821266033        1.0
S  1  1.0
  60.6559209636         1.0
S  1  1.0
  37.5712028623         1.0
S  1  1.0
  25.9881888962         1.0
S  1  1.0
  17.3048477596         1.0
S  1  1.0
  10.7380729014         1.0
S  1  1.0
  6.334264118           1.0
S  1  1.0
  3.7033120368          1.0
S  1  1.0
  2.3283556531          1.0
S  1  1.0
  1.6453013502          1.0
S  1  1.0
  0.9150551242          1.0
S  1  1.0
  0.5876677105          1.0
S  1  1.0
  0.3673626965          1.0
S  1  1.0
  0.1955007965          1.0
P  1  1.0
  2192.7054934623       1.0
P  1  1.0
  1426.1343937908       1.0
P  1  1.0
  619.5966997402        1.0
P  1  1.0
  363.2218437997        1.0
P  1  1.0
  222.4888767903        1.0
P  1  1.0
  152.6847812722        1.0
P  1  1.0
  102.4059742184        1.0
P  1  1.0
  70.0937282319         1.0
P  1  1.0
  41.1253955478         1.0
P  1  1.0
  22.976332798          1.0
P  1  1.0
  14.1111202256         1.0
P  1  1.0
  8.2657866751          1.0
P  1  1.0
  4.6487257988          1.0
P  1  1.0
  2.6405549789          1.0
P  1  1.0
  1.5154376492          1.0
P  1  1.0
  0.8764016604          1.0
P  1  1.0
  0.4930388512          1.0
P  1  1.0
  0.3049440935          1.0
D  1  1.0
  778.9866693911        1.0
D  1  1.0
  424.6091183944        1.0
D  1  1.0
  297.7008721459        1.0
D  1  1.0
  180.3125593134        1.0
D  1  1.0
  107.96794363          1.0
D  1  1.0
  61.42760822           1.0
D  1  1.0
  40.5585198572         1.0
D  1  1.0
  25.9051457197         1.0
D  1  1.0
  16.2435046445         1.0
D  1  1.0
  10.5679398997         1.0
D  1  1.0
  6.2853672359          1.0
D  1  1.0
  3.6737395151          1.0
D  1  1.0
  1.5507098832          1.0
D  1  1.0
  0.9663566396          1.0
D  1  1.0
  0.5158430559          1.0
D  1  1.0
  0.2615521052          1.0
F  1  1.0
  182.0015650174        1.0
F  1  1.0
  117.5452347082        1.0
F  1  1.0
  82.3935071172         1.0
F  1  1.0
  53.6726809405         1.0
F  1  1.0
  35.3457591243         1.0
F  1  1.0
  19.8989745908         1.0
F  1  1.0
  13.7176251017         1.0
F  1  1.0
  8.2395606632          1.0
F  1  1.0
  5.1673526272          1.0
F  1  1.0
  3.6714509187          1.0
F  1  1.0
  2.3573539265          1.0
F  1  1.0
  1.3255760062          1.0
F  1  1.0
  0.888520618           1.0
F  1  1.0
  0.5800395046          1.0
F  1  1.0
  0.3861429169          1.0
G  1  1.0
  157.1702687072        1.0
G  1  1.0
  101.3915409692        1.0
G  1  1.0
  67.2256621776         1.0
G  1  1.0
  42.8962425173         1.0
G  1  1.0
  25.1368392862         1.0
G  1  1.0
  16.7606326084         1.0
G  1  1.0
  9.7557726057          1.0
G  1  1.0
  6.8694015866          1.0
G  1  1.0
  4.089720803           1.0
G  1  1.0
  1.5961618188          1.0
G  1  1.0
  0.8581500582          1.0
G  1  1.0
  0.502                 1.0
H  1  1.0
  1.8232170102          1.0
H  1  1.0
  1.0165112145          1.0
****
