# Supplementary material for: Physics-Driven Construction of Compact Primitive Gaussian Density Fitting Basis Sets
Source: J Chem Theory Comput. 2025 Oct 25;21(21):10863–78. doi: 10.1021/acs.jctc.5c01219 (PMC12613328; doi:10.1021/acs.jctc.5c01219)
Supplement: Supplementary file 1 [file ct5c01219_si_002.zip › supplementary_info/MADF-DFBSs/nonrelativistic/cc-pwcvdz-madf.g94]

!-------------------------------------------------------------------------------
!       Basis set: cc-pwCVDZ-MADF generated from OBS:cc-pwCVDZ 
!            Role: Density fitting
!     MADF params: \tau_1 = 1e-6, \tau_2 = 1e-5, and zeta = 1.4
!           Atoms: H, He, B, C, N, O, F, Ne, Al, Si, P, S, Cl
!                  and Ar.
!         Authors: Kshitijkumar A. Surjuse and Edward F. Valeev 
!-------------------------------------------------------------------------------


H     0
S  1  1.0
  14.1071838238         1.0
S  1  1.0
  3.924                 1.0
S  1  1.0
  2.2394986939          1.0
S  1  1.0
  0.8892                1.0
S  1  1.0
  0.5672839622          1.0
S  1  1.0
  0.244                 1.0
P  1  1.0
  2.689                 1.0
P  1  1.0
  0.9609464008          1.0
D  1  1.0
  1.454                 1.0
****
He     0
S  1  1.0
  41.55272236           1.0
S  1  1.0
  11.54                 1.0
S  1  1.0
  6.5218000583          1.0
S  1  1.0
  2.48                  1.0
S  1  1.0
  1.5376                1.0
S  1  1.0
  0.5952                1.0
P  1  1.0
  7.045                 1.0
P  1  1.0
  2.515                 1.0
P  1  1.0
  1.6687757489          1.0
D  1  1.0
  2.55                  1.0
****
B     0
S  1  1.0
  313.0                 1.0
S  1  1.0
  182.219660507         1.0
S  1  1.0
  88.94                 1.0
S  1  1.0
  52.9657311024         1.0
S  1  1.0
  28.96                 1.0
S  1  1.0
  17.5174939861         1.0
S  1  1.0
  10.262                1.0
S  1  1.0
  7.3060403777          1.0
S  1  1.0
  4.475718809           1.0
S  1  1.0
  2.2184678484          1.0
S  1  1.0
  0.96953125            1.0
S  1  1.0
  0.5531640585          1.0
S  1  1.0
  0.2628125             1.0
S  1  1.0
  0.1868784012          1.0
P  1  1.0
  17.3262309436         1.0
P  1  1.0
  10.3897547613         1.0
P  1  1.0
  5.9237589033          1.0
P  1  1.0
  3.5944574177          1.0
P  1  1.0
  2.3824865445          1.0
P  1  1.0
  1.4885508539          1.0
P  1  1.0
  0.9840875532          1.0
P  1  1.0
  0.6693                1.0
P  1  1.0
  0.3843526366          1.0
P  1  1.0
  0.2157344278          1.0
P  1  1.0
  0.1324722222          1.0
D  1  1.0
  6.5476315286          1.0
D  1  1.0
  2.5724961992          1.0
D  1  1.0
  1.4170860765          1.0
D  1  1.0
  0.6743482187          1.0
D  1  1.0
  0.4772341563          1.0
D  1  1.0
  0.3356346875          1.0
D  1  1.0
  0.19076               1.0
F  1  1.0
  0.6144228218          1.0
F  1  1.0
  0.43838               1.0
G  1  1.0
  0.686                 1.0
****
C     0
S  1  1.0
  456.0                 1.0
S  1  1.0
  265.4224404094        1.0
S  1  1.0
  129.42                1.0
S  1  1.0
  77.0639640077         1.0
S  1  1.0
  42.12                 1.0
S  1  1.0
  25.4722270311         1.0
S  1  1.0
  14.99                 1.0
S  1  1.0
  10.5595230953         1.0
S  1  1.0
  6.812922547           1.0
S  1  1.0
  3.8306466032          1.0
S  1  1.0
  1.5640625             1.0
S  1  1.0
  0.7940789777          1.0
S  1  1.0
  0.42625               1.0
S  1  1.0
  0.29325122            1.0
P  1  1.0
  25.5485226767         1.0
P  1  1.0
  15.7936006028         1.0
P  1  1.0
  11.2323430961         1.0
P  1  1.0
  7.1607887538          1.0
P  1  1.0
  4.3091957591          1.0
P  1  1.0
  2.2927521957          1.0
P  1  1.0
  1.2329396236          1.0
P  1  1.0
  0.6177922963          1.0
P  1  1.0
  0.3407941299          1.0
P  1  1.0
  0.2106944444          1.0
D  1  1.0
  10.5314293052         1.0
D  1  1.0
  3.63421703            1.0
D  1  1.0
  2.2860520591          1.0
D  1  1.0
  1.0813051373          1.0
D  1  1.0
  0.7622749995          1.0
D  1  1.0
  0.5372390625          1.0
D  1  1.0
  0.3034                1.0
F  1  1.0
  0.988018016           1.0
F  1  1.0
  0.7017                1.0
G  1  1.0
  1.1                   1.0
****
N     0
S  1  1.0
  618.6                 1.0
S  1  1.0
  360.0411159297        1.0
S  1  1.0
  175.46                1.0
S  1  1.0
  104.4875818458        1.0
S  1  1.0
  57.12                 1.0
S  1  1.0
  34.5497757901         1.0
S  1  1.0
  20.42                 1.0
S  1  1.0
  14.2869674879         1.0
S  1  1.0
  9.4941962471          1.0
S  1  1.0
  5.5631881657          1.0
S  1  1.0
  2.27890625            1.0
S  1  1.0
  1.1420500412          1.0
S  1  1.0
  0.622890625           1.0
S  1  1.0
  0.4221176533          1.0
P  1  1.0
  40.4206121923         1.0
P  1  1.0
  26.8083191295         1.0
P  1  1.0
  11.7204839816         1.0
P  1  1.0
  6.4571176867          1.0
P  1  1.0
  4.3209618519          1.0
P  1  1.0
  2.8467315249          1.0
P  1  1.0
  1.7916478129          1.0
P  1  1.0
  0.9030661116          1.0
P  1  1.0
  0.4940270446          1.0
P  1  1.0
  0.3034722222          1.0
D  1  1.0
  14.9639176669         1.0
D  1  1.0
  5.341220721           1.0
D  1  1.0
  3.3347462692          1.0
D  1  1.0
  1.5790239264          1.0
D  1  1.0
  1.127240121           1.0
D  1  1.0
  0.7928046875          1.0
D  1  1.0
  0.437                 1.0
F  1  1.0
  3.734                 1.0
F  1  1.0
  1.4617081179          1.0
F  1  1.0
  1.0355                1.0
G  1  1.0
  1.634                 1.0
****
O     0
S  1  1.0
  801.6                 1.0
S  1  1.0
  466.5696054174        1.0
S  1  1.0
  227.4                 1.0
S  1  1.0
  135.4331046912        1.0
S  1  1.0
  74.06                 1.0
S  1  1.0
  44.8064667865         1.0
S  1  1.0
  26.54                 1.0
S  1  1.0
  18.5107281056         1.0
S  1  1.0
  12.5839675359         1.0
S  1  1.0
  6.5168851314          1.0
S  1  1.0
  3.0109375             1.0
S  1  1.0
  1.5310732621          1.0
S  1  1.0
  0.8171875             1.0
S  1  1.0
  0.551442389           1.0
S  1  1.0
  0.215078125           1.0
P  1  1.0
  52.4943377899         1.0
P  1  1.0
  34.8667669925         1.0
P  1  1.0
  23.8403465417         1.0
P  1  1.0
  15.4821190597         1.0
P  1  1.0
  8.5848245007          1.0
P  1  1.0
  5.6163569315          1.0
P  1  1.0
  3.7607134001          1.0
P  1  1.0
  2.3889450065          1.0
P  1  1.0
  1.28115546            1.0
P  1  1.0
  0.866820812           1.0
P  1  1.0
  0.5776                1.0
D  1  1.0
  19.5627497278         1.0
D  1  1.0
  7.0364103538          1.0
D  1  1.0
  4.4223922997          1.0
D  1  1.0
  2.1443451215          1.0
D  1  1.0
  1.3143505074          1.0
D  1  1.0
  0.5506                1.0
F  1  1.0
  5.039                 1.0
F  1  1.0
  2.0695049408          1.0
F  1  1.0
  1.4603                1.0
G  1  1.0
  2.37                  1.0
****
F     0
S  1  1.0
  1005.6                1.0
S  1  1.0
  585.3024251887        1.0
S  1  1.0
  285.2                 1.0
S  1  1.0
  169.8841442017        1.0
S  1  1.0
  92.94                 1.0
S  1  1.0
  56.2479576933         1.0
S  1  1.0
  33.4                  1.0
S  1  1.0
  23.2392715893         1.0
S  1  1.0
  13.9430397288         1.0
S  1  1.0
  7.5875514539          1.0
S  1  1.0
  3.88828125            1.0
S  1  1.0
  2.1914757398          1.0
S  1  1.0
  1.05234375            1.0
S  1  1.0
  0.7216446392          1.0
S  1  1.0
  0.271171875           1.0
P  1  1.0
  66.1414788162         1.0
P  1  1.0
  44.0728439161         1.0
P  1  1.0
  30.3155761172         1.0
P  1  1.0
  19.8314082533         1.0
P  1  1.0
  6.2135039537          1.0
P  1  1.0
  3.9798279684          1.0
P  1  1.0
  2.663                 1.0
P  1  1.0
  1.5736796024          1.0
P  1  1.0
  1.1148718345          1.0
P  1  1.0
  0.7368                1.0
D  1  1.0
  25.0126465066         1.0
D  1  1.0
  9.0223676611          1.0
D  1  1.0
  5.7309522745          1.0
D  1  1.0
  2.4664038519          1.0
D  1  1.0
  1.6054154417          1.0
D  1  1.0
  0.6942                1.0
F  1  1.0
  6.617                 1.0
F  1  1.0
  2.8170661334          1.0
F  1  1.0
  1.9871                1.0
G  1  1.0
  3.28                  1.0
****
Ne     0
S  1  1.0
  1223.0                1.0
S  1  1.0
  711.9223662954        1.0
S  1  1.0
  347.0                 1.0
S  1  1.0
  206.7740716545        1.0
S  1  1.0
  113.28                1.0
S  1  1.0
  68.5937430675         1.0
S  1  1.0
  40.84                 1.0
S  1  1.0
  28.3825876199         1.0
S  1  1.0
  17.2406786981         1.0
S  1  1.0
  9.9616218273          1.0
S  1  1.0
  4.8984375             1.0
S  1  1.0
  2.7551597808          1.0
S  1  1.0
  1.32421875            1.0
S  1  1.0
  0.920190389           1.0
S  1  1.0
  0.337265625           1.0
P  1  1.0
  81.0718751479         1.0
P  1  1.0
  54.22856054           1.0
P  1  1.0
  32.4487939359         1.0
P  1  1.0
  20.5871665996         1.0
P  1  1.0
  13.5346678091         1.0
P  1  1.0
  7.7893298268          1.0
P  1  1.0
  5.0324232133          1.0
P  1  1.0
  3.348                 1.0
P  1  1.0
  2.0607288561          1.0
P  1  1.0
  1.4380759666          1.0
P  1  1.0
  0.9186                1.0
D  1  1.0
  32.643478611          1.0
D  1  1.0
  11.2895819225         1.0
D  1  1.0
  7.2466894271          1.0
D  1  1.0
  3.2061440712          1.0
D  1  1.0
  2.0708293919          1.0
D  1  1.0
  0.8634                1.0
F  1  1.0
  8.472                 1.0
F  1  1.0
  3.7284761338          1.0
F  1  1.0
  2.6337                1.0
G  1  1.0
  4.404                 1.0
****
Al     0
S  1  1.0
  2548.4392447726       1.0
S  1  1.0
  1241.0                1.0
S  1  1.0
  740.0561754669        1.0
S  1  1.0
  405.4                 1.0
S  1  1.0
  246.4096096368        1.0
S  1  1.0
  119.4834284726        1.0
S  1  1.0
  79.9037949468         1.0
S  1  1.0
  50.0071594508         1.0
S  1  1.0
  27.775720576          1.0
S  1  1.0
  13.0598868468         1.0
S  1  1.0
  7.4203900622          1.0
S  1  1.0
  4.9836281169          1.0
S  1  1.0
  3.2140249923          1.0
S  1  1.0
  2.1720173515          1.0
S  1  1.0
  1.17166181            1.0
S  1  1.0
  0.7980183084          1.0
S  1  1.0
  0.4149198557          1.0
S  1  1.0
  0.23993               1.0
S  1  1.0
  0.1457031818          1.0
S  1  1.0
  0.0982302555          1.0
P  1  1.0
  200.5802510809        1.0
P  1  1.0
  136.0675659621        1.0
P  1  1.0
  84.3709360951         1.0
P  1  1.0
  51.7703241294         1.0
P  1  1.0
  30.5854452296         1.0
P  1  1.0
  21.0112920783         1.0
P  1  1.0
  12.1527445161         1.0
P  1  1.0
  7.0820021434          1.0
P  1  1.0
  3.969647539           1.0
P  1  1.0
  2.2474130186          1.0
P  1  1.0
  0.9301500349          1.0
P  1  1.0
  0.6471194435          1.0
P  1  1.0
  0.3851                1.0
P  1  1.0
  0.251351265           1.0
P  1  1.0
  0.1497387997          1.0
P  1  1.0
  0.0831388889          1.0
D  1  1.0
  70.7852706825         1.0
D  1  1.0
  42.5846133473         1.0
D  1  1.0
  23.9362693481         1.0
D  1  1.0
  13.1705719489         1.0
D  1  1.0
  8.3121349198          1.0
D  1  1.0
  5.2590578271          1.0
D  1  1.0
  3.195150842           1.0
D  1  1.0
  2.0368594106          1.0
D  1  1.0
  1.3177642246          1.0
D  1  1.0
  0.3910129921          1.0
D  1  1.0
  0.2750153748          1.0
D  1  1.0
  0.11972               1.0
F  1  1.0
  7.8305881005          1.0
F  1  1.0
  4.366                 1.0
F  1  1.0
  2.8193054992          1.0
F  1  1.0
  0.2760361476          1.0
G  1  1.0
  3.584                 1.0
G  1  1.0
  0.378                 1.0
****
Si     0
S  1  1.0
  1526.8                1.0
S  1  1.0
  910.6916833986        1.0
S  1  1.0
  499.2                 1.0
S  1  1.0
  303.1653778863        1.0
S  1  1.0
  159.1345496769        1.0
S  1  1.0
  98.6204636088         1.0
S  1  1.0
  61.6265827978         1.0
S  1  1.0
  34.1291712258         1.0
S  1  1.0
  14.5445945535         1.0
S  1  1.0
  9.0789117808          1.0
S  1  1.0
  6.1768998162          1.0
S  1  1.0
  4.3310436206          1.0
S  1  1.0
  2.8226217773          1.0
S  1  1.0
  1.489936579           1.0
S  1  1.0
  1.0409619094          1.0
S  1  1.0
  0.5658820484          1.0
S  1  1.0
  0.34413               1.0
S  1  1.0
  0.2068976649          1.0
S  1  1.0
  0.1413848217          1.0
P  1  1.0
  245.6860858078        1.0
P  1  1.0
  166.6566639314        1.0
P  1  1.0
  103.7037463794        1.0
P  1  1.0
  63.3875424688         1.0
P  1  1.0
  39.1531748483         1.0
P  1  1.0
  25.7192138345         1.0
P  1  1.0
  16.6460176672         1.0
P  1  1.0
  11.1588801286         1.0
P  1  1.0
  7.6314661206          1.0
P  1  1.0
  5.0164688206          1.0
P  1  1.0
  2.6855229609          1.0
P  1  1.0
  1.7346730287          1.0
P  1  1.0
  1.2061002694          1.0
P  1  1.0
  0.847942938           1.0
P  1  1.0
  0.5481                1.0
P  1  1.0
  0.3584234294          1.0
P  1  1.0
  0.2164307142          1.0
D  1  1.0
  86.800617381          1.0
D  1  1.0
  52.1662447048         1.0
D  1  1.0
  29.4837746366         1.0
D  1  1.0
  16.5781258275         1.0
D  1  1.0
  10.3220255309         1.0
D  1  1.0
  6.5596666577          1.0
D  1  1.0
  4.007682916           1.0
D  1  1.0
  1.7944178923          1.0
D  1  1.0
  0.5587734425          1.0
D  1  1.0
  0.3957251596          1.0
D  1  1.0
  0.17536               1.0
F  1  1.0
  9.7125534748          1.0
F  1  1.0
  5.494                 1.0
F  1  1.0
  3.5868196698          1.0
F  1  1.0
  0.5714                1.0
F  1  1.0
  0.4019626102          1.0
G  1  1.0
  4.554                 1.0
G  1  1.0
  0.55                  1.0
****
P     0
S  1  1.0
  1834.2                1.0
S  1  1.0
  1093.7532808179       1.0
S  1  1.0
  599.0                 1.0
S  1  1.0
  363.0935298126        1.0
S  1  1.0
  188.6374962974        1.0
S  1  1.0
  118.063564515         1.0
S  1  1.0
  73.3015037963         1.0
S  1  1.0
  40.6786723556         1.0
S  1  1.0
  20.1914344971         1.0
S  1  1.0
  12.6095428179         1.0
S  1  1.0
  7.0985122573          1.0
S  1  1.0
  4.9535301734          1.0
S  1  1.0
  3.3770281467          1.0
S  1  1.0
  2.0584524697          1.0
S  1  1.0
  1.4082685853          1.0
S  1  1.0
  0.7400193315          1.0
S  1  1.0
  0.4604                1.0
S  1  1.0
  0.1898728809          1.0
P  1  1.0
  290.5692771198        1.0
P  1  1.0
  196.6217649847        1.0
P  1  1.0
  116.3711923883        1.0
P  1  1.0
  74.5381202962         1.0
P  1  1.0
  48.5707541615         1.0
P  1  1.0
  34.0907348093         1.0
P  1  1.0
  19.5431230006         1.0
P  1  1.0
  13.1984140477         1.0
P  1  1.0
  9.0900060926          1.0
P  1  1.0
  6.2818668813          1.0
P  1  1.0
  3.6408385768          1.0
P  1  1.0
  1.7142629354          1.0
P  1  1.0
  1.1609500674          1.0
P  1  1.0
  0.7293                1.0
P  1  1.0
  0.477603671           1.0
P  1  1.0
  0.2913068202          1.0
P  1  1.0
  0.1647222222          1.0
D  1  1.0
  102.4231469118        1.0
D  1  1.0
  61.2804096939         1.0
D  1  1.0
  34.850588334          1.0
D  1  1.0
  19.6770924735         1.0
D  1  1.0
  12.2351639927         1.0
D  1  1.0
  7.8570304728          1.0
D  1  1.0
  4.8571499839          1.0
D  1  1.0
  3.271822415           1.0
D  1  1.0
  1.9376273141          1.0
D  1  1.0
  0.746283351           1.0
D  1  1.0
  0.5316856871          1.0
D  1  1.0
  0.37638125            1.0
D  1  1.0
  0.2372                1.0
F  1  1.0
  11.5047590153         1.0
F  1  1.0
  6.585                 1.0
F  1  1.0
  4.4011621094          1.0
F  1  1.0
  0.7651                1.0
F  1  1.0
  0.545026803           1.0
G  1  1.0
  5.52                  1.0
G  1  1.0
  0.746                 1.0
****
S     0
S  1  1.0
  4401.402309471        1.0
S  1  1.0
  2142.0                1.0
S  1  1.0
  1277.3350605631       1.0
S  1  1.0
  699.6                 1.0
S  1  1.0
  404.9405409423        1.0
S  1  1.0
  220.7556394382        1.0
S  1  1.0
  142.1423726736        1.0
S  1  1.0
  83.9135434748         1.0
S  1  1.0
  45.4688776558         1.0
S  1  1.0
  23.8139625798         1.0
S  1  1.0
  13.8741532103         1.0
S  1  1.0
  7.2431394871          1.0
S  1  1.0
  4.6521212782          1.0
S  1  1.0
  2.8026113848          1.0
S  1  1.0
  1.7290456204          1.0
S  1  1.0
  0.9750997123          1.0
S  1  1.0
  0.6377552461          1.0
S  1  1.0
  0.2357924169          1.0
P  1  1.0
  333.4452101891        1.0
P  1  1.0
  216.963715959         1.0
P  1  1.0
  144.8835681035        1.0
P  1  1.0
  93.3923535723         1.0
P  1  1.0
  57.6820859842         1.0
P  1  1.0
  33.7715002453         1.0
P  1  1.0
  22.5860406017         1.0
P  1  1.0
  14.3352762026         1.0
P  1  1.0
  10.096582579          1.0
P  1  1.0
  7.1617830333          1.0
P  1  1.0
  3.8671087941          1.0
P  1  1.0
  1.702664504           1.0
P  1  1.0
  1.0296976078          1.0
P  1  1.0
  0.4820055044          1.0
P  1  1.0
  0.3131893406          1.0
P  1  1.0
  0.1954166667          1.0
D  1  1.0
  112.714324169         1.0
D  1  1.0
  63.6659383875         1.0
D  1  1.0
  36.2117215216         1.0
D  1  1.0
  22.6009844548         1.0
D  1  1.0
  13.8193199322         1.0
D  1  1.0
  9.3779445181          1.0
D  1  1.0
  5.8453215259          1.0
D  1  1.0
  2.4534865651          1.0
D  1  1.0
  0.7897505121          1.0
D  1  1.0
  0.4744578125          1.0
D  1  1.0
  0.2814                1.0
F  1  1.0
  12.5408240957         1.0
F  1  1.0
  7.33                  1.0
F  1  1.0
  5.0703472522          1.0
F  1  1.0
  2.104                 1.0
F  1  1.0
  0.7297380443          1.0
G  1  1.0
  6.422                 1.0
G  1  1.0
  0.958                 1.0
****
Cl     0
S  1  1.0
  2472.0                1.0
S  1  1.0
  1474.0628762981       1.0
S  1  1.0
  807.2                 1.0
S  1  1.0
  490.6703651932        1.0
S  1  1.0
  308.3330180179        1.0
S  1  1.0
  179.764174046         1.0
S  1  1.0
  113.62                1.0
S  1  1.0
  69.1791606885         1.0
S  1  1.0
  43.1987129639         1.0
S  1  1.0
  27.4569350129         1.0
S  1  1.0
  14.3810402157         1.0
S  1  1.0
  9.2686739798          1.0
S  1  1.0
  5.5221875117          1.0
S  1  1.0
  2.6616719728          1.0
S  1  1.0
  1.1910121449          1.0
S  1  1.0
  0.7755314261          1.0
S  1  1.0
  0.4014434113          1.0
S  1  1.0
  0.28076536            1.0
P  1  1.0
  510.2986185842        1.0
P  1  1.0
  329.4841286324        1.0
P  1  1.0
  203.0900743568        1.0
P  1  1.0
  112.3965933222        1.0
P  1  1.0
  63.9959650643         1.0
P  1  1.0
  36.0980764453         1.0
P  1  1.0
  24.04824624           1.0
P  1  1.0
  15.3720248594         1.0
P  1  1.0
  10.2707153578         1.0
P  1  1.0
  6.7130377476          1.0
P  1  1.0
  4.6095990145          1.0
P  1  1.0
  3.0146088571          1.0
P  1  1.0
  2.0583028621          1.0
P  1  1.0
  1.3053488366          1.0
P  1  1.0
  0.6563463616          1.0
P  1  1.0
  0.4353255238          1.0
P  1  1.0
  0.225                 1.0
D  1  1.0
  196.66                1.0
D  1  1.0
  67.5488924484         1.0
D  1  1.0
  37.5199544552         1.0
D  1  1.0
  24.9123572827         1.0
D  1  1.0
  12.9035026635         1.0
D  1  1.0
  7.9551358555          1.0
D  1  1.0
  5.592568225           1.0
D  1  1.0
  1.9391107175          1.0
D  1  1.0
  1.1001496444          1.0
D  1  1.0
  0.6813464863          1.0
D  1  1.0
  0.324                 1.0
F  1  1.0
  13.2500901884         1.0
F  1  1.0
  7.1229105895          1.0
F  1  1.0
  2.224                 1.0
F  1  1.0
  0.8940768285          1.0
G  1  1.0
  7.402                 1.0
G  1  1.0
  1.2                   1.0
****
Ar     0
S  1  1.0
  2816.0                1.0
S  1  1.0
  1679.1414993847       1.0
S  1  1.0
  919.4                 1.0
S  1  1.0
  558.851832129         1.0
S  1  1.0
  342.9395673803        1.0
S  1  1.0
  201.9837416085        1.0
S  1  1.0
  129.38                1.0
S  1  1.0
  77.8813651889         1.0
S  1  1.0
  48.9939736792         1.0
S  1  1.0
  31.1830806963         1.0
S  1  1.0
  15.5505833376         1.0
S  1  1.0
  9.8090320905          1.0
S  1  1.0
  5.6911099747          1.0
S  1  1.0
  2.8558815932          1.0
S  1  1.0
  1.7738235247          1.0
S  1  1.0
  0.8026550643          1.0
S  1  1.0
  0.4645113864          1.0
S  1  1.0
  0.3292400186          1.0
P  1  1.0
  562.0299980882        1.0
P  1  1.0
  303.416954549         1.0
P  1  1.0
  161.7226170727        1.0
P  1  1.0
  104.6285852515        1.0
P  1  1.0
  70.4521675164         1.0
P  1  1.0
  44.3105848921         1.0
P  1  1.0
  29.1921284403         1.0
P  1  1.0
  18.2449284532         1.0
P  1  1.0
  12.9346771412         1.0
P  1  1.0
  9.0410326705          1.0
P  1  1.0
  5.2558841861          1.0
P  1  1.0
  2.4437452426          1.0
P  1  1.0
  1.4118109998          1.0
P  1  1.0
  0.745410382           1.0
P  1  1.0
  0.4641745558          1.0
P  1  1.0
  0.2572222222          1.0
D  1  1.0
  213.6                 1.0
D  1  1.0
  74.7584969143         1.0
D  1  1.0
  40.7923804392         1.0
D  1  1.0
  27.5948027979         1.0
D  1  1.0
  14.5634381494         1.0
D  1  1.0
  7.6822272393          1.0
D  1  1.0
  4.5961043652          1.0
D  1  1.0
  2.0523470689          1.0
D  1  1.0
  1.2809414975          1.0
D  1  1.0
  0.8405902401          1.0
D  1  1.0
  0.3704                1.0
F  1  1.0
  14.5186331313         1.0
F  1  1.0
  7.6020909721          1.0
F  1  1.0
  2.416                 1.0
F  1  1.0
  1.0787326342          1.0
G  1  1.0
  8.502                 1.0
G  1  1.0
  1.476                 1.0
****
