# Supplementary material for: Physics-Driven Construction of Compact Primitive Gaussian Density Fitting Basis Sets
Source: J Chem Theory Comput. 2025 Oct 25;21(21):10863–78. doi: 10.1021/acs.jctc.5c01219 (PMC12613328; doi:10.1021/acs.jctc.5c01219)
Supplement: Supplementary file 1 [file ct5c01219_si_002.zip › supplementary_info/MADF-DFBSs/nonrelativistic/cc-pvdz-madf.g94]

!-------------------------------------------------------------------------------
!       Basis set: cc-pVDZ-MADF generated from OBS:cc-pVDZ 
!            Role: Density fitting
!     MADF params: \tau_1 = 1e-6, \tau_2 = 1e-5, and zeta = 1.4
!           Atoms: H, He, Li, Be, B, C, N, O, F, Ne, Na, Mg, Al
!                  Si, P, S, Cl, Ar, Ca, Sc, Ti, V, Cr, Mn, Fe
!                  Co, Ni, Cu, Zn, Ga, Ge, As, Se, Br and Kr.
!         Authors: Kshitijkumar A. Surjuse and Edward F. Valeev 
!-------------------------------------------------------------------------------


H     0
S  1  1.0
  14.1071838238         1.0
S  1  1.0
  3.924                 1.0
S  1  1.0
  2.2394986939          1.0
S  1  1.0
  0.8892                1.0
S  1  1.0
  0.5672839622          1.0
S  1  1.0
  0.244                 1.0
P  1  1.0
  2.689                 1.0
P  1  1.0
  0.9609464008          1.0
D  1  1.0
  1.454                 1.0
****
He     0
S  1  1.0
  41.55272236           1.0
S  1  1.0
  11.54                 1.0
S  1  1.0
  6.5218000583          1.0
S  1  1.0
  2.48                  1.0
S  1  1.0
  1.5376                1.0
S  1  1.0
  0.5952                1.0
P  1  1.0
  7.045                 1.0
P  1  1.0
  2.515                 1.0
P  1  1.0
  1.6687757489          1.0
D  1  1.0
  2.55                  1.0
****
Li     0
S  1  1.0
  100.52                1.0
S  1  1.0
  58.4618322063         1.0
S  1  1.0
  28.48                 1.0
S  1  1.0
  16.8967104138         1.0
S  1  1.0
  9.162                 1.0
S  1  1.0
  5.4841196665          1.0
S  1  1.0
  3.16                  1.0
S  1  1.0
  1.8697564679          1.0
S  1  1.0
  1.1626854691          1.0
S  1  1.0
  0.214765625           1.0
S  1  1.0
  0.1240798554          1.0
S  1  1.0
  0.0566321347          1.0
S  1  1.0
  0.0381445312          1.0
P  1  1.0
  3.114                 1.0
P  1  1.0
  1.7901836512          1.0
P  1  1.0
  0.6123231897          1.0
P  1  1.0
  0.332391564           1.0
P  1  1.0
  0.14707               1.0
P  1  1.0
  0.0994715709          1.0
P  1  1.0
  0.0606574131          1.0
D  1  1.0
  0.6107244223          1.0
D  1  1.0
  0.1651166224          1.0
D  1  1.0
  0.1017323991          1.0
D  1  1.0
  0.04806               1.0
F  1  1.0
  0.1607501479          1.0
****
Be     0
S  1  1.0
  116.8914085232        1.0
S  1  1.0
  56.86                 1.0
S  1  1.0
  33.7630086154         1.0
S  1  1.0
  18.338                1.0
S  1  1.0
  11.0050243943         1.0
S  1  1.0
  6.392                 1.0
S  1  1.0
  4.355                 1.0
S  1  1.0
  2.6640143849          1.0
S  1  1.0
  1.4862281157          1.0
S  1  1.0
  0.2807502459          1.0
S  1  1.0
  0.152421875           1.0
S  1  1.0
  0.1075100686          1.0
P  1  1.0
  11.0705499258         1.0
P  1  1.0
  5.7790770944          1.0
P  1  1.0
  2.9956299347          1.0
P  1  1.0
  1.2848702806          1.0
P  1  1.0
  0.8500702565          1.0
P  1  1.0
  0.5715276184          1.0
P  1  1.0
  0.3762                1.0
P  1  1.0
  0.2161528026          1.0
P  1  1.0
  0.11908               1.0
D  1  1.0
  1.4081323801          1.0
D  1  1.0
  0.8229997705          1.0
D  1  1.0
  0.4031355851          1.0
D  1  1.0
  0.2733318754          1.0
D  1  1.0
  0.12036               1.0
F  1  1.0
  0.9464                1.0
F  1  1.0
  0.3460677901          1.0
G  1  1.0
  0.4708                1.0
****
B     0
S  1  1.0
  313.0                 1.0
S  1  1.0
  182.1993861803        1.0
S  1  1.0
  88.94                 1.0
S  1  1.0
  52.9256529143         1.0
S  1  1.0
  28.96                 1.0
S  1  1.0
  17.4433862119         1.0
S  1  1.0
  10.262                1.0
S  1  1.0
  7.029                 1.0
S  1  1.0
  4.3598550989          1.0
S  1  1.0
  2.4712007581          1.0
S  1  1.0
  0.96953125            1.0
S  1  1.0
  0.5531640585          1.0
S  1  1.0
  0.2628125             1.0
S  1  1.0
  0.1868784012          1.0
P  1  1.0
  17.6437519408         1.0
P  1  1.0
  9.5039120765          1.0
P  1  1.0
  5.742188724           1.0
P  1  1.0
  3.7477150886          1.0
P  1  1.0
  2.1104521487          1.0
P  1  1.0
  1.4885508539          1.0
P  1  1.0
  0.9840875532          1.0
P  1  1.0
  0.6693                1.0
P  1  1.0
  0.3843526366          1.0
P  1  1.0
  0.2157344278          1.0
P  1  1.0
  0.1324722222          1.0
D  1  1.0
  2.3584236261          1.0
D  1  1.0
  1.4170860765          1.0
D  1  1.0
  0.6743482187          1.0
D  1  1.0
  0.4772341563          1.0
D  1  1.0
  0.3356346875          1.0
D  1  1.0
  0.19076               1.0
F  1  1.0
  0.6144228218          1.0
F  1  1.0
  0.43838               1.0
G  1  1.0
  0.686                 1.0
****
C     0
S  1  1.0
  456.0                 1.0
S  1  1.0
  265.402985401         1.0
S  1  1.0
  129.42                1.0
S  1  1.0
  77.0254573621         1.0
S  1  1.0
  42.12                 1.0
S  1  1.0
  25.4007998459         1.0
S  1  1.0
  14.99                 1.0
S  1  1.0
  8.9371881845          1.0
S  1  1.0
  3.5981331835          1.0
S  1  1.0
  1.5640625             1.0
S  1  1.0
  0.7940789777          1.0
S  1  1.0
  0.42625               1.0
S  1  1.0
  0.29325122            1.0
S  1  1.0
  0.118515625           1.0
P  1  1.0
  30.499                1.0
P  1  1.0
  19.3975439981         1.0
P  1  1.0
  11.1135502094         1.0
P  1  1.0
  7.2888037182          1.0
P  1  1.0
  5.0485096241          1.0
P  1  1.0
  2.9975283724          1.0
P  1  1.0
  1.9555640278          1.0
P  1  1.0
  1.2329396236          1.0
P  1  1.0
  0.6177922963          1.0
P  1  1.0
  0.3407941299          1.0
P  1  1.0
  0.2106944444          1.0
D  1  1.0
  9.1102366919          1.0
D  1  1.0
  3.660790625           1.0
D  1  1.0
  2.2860520591          1.0
D  1  1.0
  1.0813051373          1.0
D  1  1.0
  0.7622749995          1.0
D  1  1.0
  0.5372390625          1.0
D  1  1.0
  0.3034                1.0
F  1  1.0
  0.988018016           1.0
F  1  1.0
  0.7017                1.0
G  1  1.0
  1.1                   1.0
****
N     0
S  1  1.0
  618.6                 1.0
S  1  1.0
  360.0238110368        1.0
S  1  1.0
  175.46                1.0
S  1  1.0
  104.453302208         1.0
S  1  1.0
  57.12                 1.0
S  1  1.0
  34.486056263          1.0
S  1  1.0
  20.42                 1.0
S  1  1.0
  12.2780071762         1.0
S  1  1.0
  6.7539559344          1.0
S  1  1.0
  4.3158212289          1.0
S  1  1.0
  2.27890625            1.0
S  1  1.0
  1.1420500412          1.0
S  1  1.0
  0.622890625           1.0
S  1  1.0
  0.4221176533          1.0
P  1  1.0
  42.11                 1.0
P  1  1.0
  26.8083191295         1.0
P  1  1.0
  18.0895688174         1.0
P  1  1.0
  12.0166579447         1.0
P  1  1.0
  7.1832756041          1.0
P  1  1.0
  4.2265436917          1.0
P  1  1.0
  2.8467315249          1.0
P  1  1.0
  1.7916478129          1.0
P  1  1.0
  0.9030661116          1.0
P  1  1.0
  0.4940270446          1.0
P  1  1.0
  0.3034722222          1.0
D  1  1.0
  12.9440629251         1.0
D  1  1.0
  5.2112637623          1.0
D  1  1.0
  3.3347462692          1.0
D  1  1.0
  1.5790239264          1.0
D  1  1.0
  1.127240121           1.0
D  1  1.0
  0.7928046875          1.0
D  1  1.0
  0.437                 1.0
F  1  1.0
  3.734                 1.0
F  1  1.0
  1.4617081179          1.0
F  1  1.0
  1.0355                1.0
G  1  1.0
  1.634                 1.0
****
O     0
S  1  1.0
  466.5540214502        1.0
S  1  1.0
  227.4                 1.0
S  1  1.0
  135.4022223436        1.0
S  1  1.0
  74.06                 1.0
S  1  1.0
  44.7490005427         1.0
S  1  1.0
  26.54                 1.0
S  1  1.0
  15.9973541516         1.0
S  1  1.0
  8.8367610748          1.0
S  1  1.0
  5.6715286652          1.0
S  1  1.0
  3.0109375             1.0
S  1  1.0
  1.5310732621          1.0
S  1  1.0
  0.8171875             1.0
S  1  1.0
  0.551442389           1.0
S  1  1.0
  0.215078125           1.0
P  1  1.0
  54.73                 1.0
P  1  1.0
  34.8667669925         1.0
P  1  1.0
  23.6359101792         1.0
P  1  1.0
  15.6006877528         1.0
P  1  1.0
  9.442072473           1.0
P  1  1.0
  5.5597518905          1.0
P  1  1.0
  3.7607134001          1.0
P  1  1.0
  2.3889450065          1.0
P  1  1.0
  1.28115546            1.0
P  1  1.0
  0.866820812           1.0
P  1  1.0
  0.5776                1.0
D  1  1.0
  16.957735711          1.0
D  1  1.0
  6.9185749978          1.0
D  1  1.0
  4.4223922997          1.0
D  1  1.0
  2.1443451215          1.0
D  1  1.0
  1.3143505074          1.0
D  1  1.0
  0.5506                1.0
F  1  1.0
  5.039                 1.0
F  1  1.0
  2.0695049408          1.0
F  1  1.0
  1.4603                1.0
G  1  1.0
  2.37                  1.0
****
F     0
S  1  1.0
  585.2892102396        1.0
S  1  1.0
  285.2                 1.0
S  1  1.0
  169.8579470981        1.0
S  1  1.0
  92.94                 1.0
S  1  1.0
  56.1991688962         1.0
S  1  1.0
  33.4                  1.0
S  1  1.0
  20.0707259922         1.0
S  1  1.0
  11.2517515231         1.0
S  1  1.0
  7.1939565192          1.0
S  1  1.0
  3.88828125            1.0
S  1  1.0
  2.1914757398          1.0
S  1  1.0
  1.05234375            1.0
S  1  1.0
  0.7216446392          1.0
S  1  1.0
  0.271171875           1.0
P  1  1.0
  69.14                 1.0
P  1  1.0
  44.0728439161         1.0
P  1  1.0
  30.2310413501         1.0
P  1  1.0
  19.8671917995         1.0
P  1  1.0
  12.1029637015         1.0
P  1  1.0
  6.1729858008          1.0
P  1  1.0
  3.9798279684          1.0
P  1  1.0
  2.663                 1.0
P  1  1.0
  1.5736796024          1.0
P  1  1.0
  1.1148718345          1.0
P  1  1.0
  0.7368                1.0
D  1  1.0
  21.7036747512         1.0
D  1  1.0
  8.9214451744          1.0
D  1  1.0
  5.7309522745          1.0
D  1  1.0
  2.4664038519          1.0
D  1  1.0
  1.6054154417          1.0
D  1  1.0
  0.6942                1.0
F  1  1.0
  6.617                 1.0
F  1  1.0
  2.8170661334          1.0
F  1  1.0
  1.9871                1.0
G  1  1.0
  3.28                  1.0
****
Ne     0
S  1  1.0
  1223.0                1.0
S  1  1.0
  711.9113766072        1.0
S  1  1.0
  347.0                 1.0
S  1  1.0
  206.7522801782        1.0
S  1  1.0
  113.28                1.0
S  1  1.0
  68.553142182          1.0
S  1  1.0
  40.84                 1.0
S  1  1.0
  24.640808176          1.0
S  1  1.0
  12.9334630091         1.0
S  1  1.0
  8.8607880406          1.0
S  1  1.0
  4.8984375             1.0
S  1  1.0
  2.7551597808          1.0
S  1  1.0
  1.32421875            1.0
S  1  1.0
  0.920190389           1.0
S  1  1.0
  0.337265625           1.0
P  1  1.0
  85.03                 1.0
P  1  1.0
  54.22856054           1.0
P  1  1.0
  37.7807637709         1.0
P  1  1.0
  25.1845306252         1.0
P  1  1.0
  15.1332452273         1.0
P  1  1.0
  7.7675724059          1.0
P  1  1.0
  5.0324232133          1.0
P  1  1.0
  3.348                 1.0
P  1  1.0
  2.0607288561          1.0
P  1  1.0
  1.4380759666          1.0
P  1  1.0
  0.9186                1.0
D  1  1.0
  27.1178081816         1.0
D  1  1.0
  11.2049310574         1.0
D  1  1.0
  7.2466894271          1.0
D  1  1.0
  3.2061440712          1.0
D  1  1.0
  2.0708293919          1.0
D  1  1.0
  0.8634                1.0
F  1  1.0
  8.472                 1.0
F  1  1.0
  3.7284761338          1.0
F  1  1.0
  2.6337                1.0
G  1  1.0
  4.404                 1.0
****
Na     0
S  1  1.0
  1259.1370971951       1.0
S  1  1.0
  612.8                 1.0
S  1  1.0
  364.7775715516        1.0
S  1  1.0
  199.06                1.0
S  1  1.0
  119.7109608354        1.0
S  1  1.0
  59.9601966433         1.0
S  1  1.0
  38.0721085447         1.0
S  1  1.0
  25.8841167514         1.0
S  1  1.0
  15.5628456414         1.0
S  1  1.0
  8.2778054157          1.0
S  1  1.0
  5.5734433168          1.0
S  1  1.0
  3.7489280251          1.0
S  1  1.0
  2.4828964311          1.0
S  1  1.0
  1.6049271012          1.0
S  1  1.0
  1.0642895958          1.0
S  1  1.0
  0.5590078731          1.0
S  1  1.0
  0.326328125           1.0
S  1  1.0
  0.1796835049          1.0
S  1  1.0
  0.1128                1.0
S  1  1.0
  0.07947               1.0
S  1  1.0
  0.0481409587          1.0
S  1  1.0
  0.0334609375          1.0
P  1  1.0
  380.2375793829        1.0
P  1  1.0
  237.63                1.0
P  1  1.0
  161.856360805         1.0
P  1  1.0
  106.8719017137        1.0
P  1  1.0
  70.5075317921         1.0
P  1  1.0
  45.1237770657         1.0
P  1  1.0
  27.6926829513         1.0
P  1  1.0
  15.4225272041         1.0
P  1  1.0
  10.6973092325         1.0
P  1  1.0
  7.4533591491          1.0
P  1  1.0
  4.8580782099          1.0
P  1  1.0
  2.9841784296          1.0
P  1  1.0
  1.9358247788          1.0
P  1  1.0
  1.0668025222          1.0
P  1  1.0
  0.5388422976          1.0
P  1  1.0
  0.2944540431          1.0
P  1  1.0
  0.12153               1.0
P  1  1.0
  0.0824085538          1.0
P  1  1.0
  0.0510912778          1.0
D  1  1.0
  156.6654195901        1.0
D  1  1.0
  102.6668253774        1.0
D  1  1.0
  64.48                 1.0
D  1  1.0
  38.0383226407         1.0
D  1  1.0
  22.2340584689         1.0
D  1  1.0
  11.9896133985         1.0
D  1  1.0
  7.3323804644          1.0
D  1  1.0
  4.1301290701          1.0
D  1  1.0
  2.5965662374          1.0
D  1  1.0
  1.4747810504          1.0
D  1  1.0
  0.7920085782          1.0
D  1  1.0
  0.4240138221          1.0
D  1  1.0
  0.136054498           1.0
D  1  1.0
  0.0862123597          1.0
F  1  1.0
  0.1321461002          1.0
****
Mg     0
S  1  1.0
  1883.3215067175       1.0
S  1  1.0
  916.8                 1.0
S  1  1.0
  546.3235671422        1.0
S  1  1.0
  298.6                 1.0
S  1  1.0
  179.1566651834        1.0
S  1  1.0
  92.3769123508         1.0
S  1  1.0
  58.4300128496         1.0
S  1  1.0
  35.7919075485         1.0
S  1  1.0
  9.6800466089          1.0
S  1  1.0
  6.1786899303          1.0
S  1  1.0
  3.5168122551          1.0
S  1  1.0
  2.2034967909          1.0
S  1  1.0
  1.3046875             1.0
S  1  1.0
  0.8037558596          1.0
S  1  1.0
  0.253580679           1.0
S  1  1.0
  0.14769               1.0
S  1  1.0
  0.0847479116          1.0
P  1  1.0
  329.2                 1.0
P  1  1.0
  215.8782049884        1.0
P  1  1.0
  143.1896496092        1.0
P  1  1.0
  95.7413383042         1.0
P  1  1.0
  58.8046157658         1.0
P  1  1.0
  35.910939687          1.0
P  1  1.0
  23.4732178906         1.0
P  1  1.0
  15.0204435374         1.0
P  1  1.0
  7.8367654852          1.0
P  1  1.0
  4.9736593512          1.0
P  1  1.0
  2.8968824147          1.0
P  1  1.0
  1.407512154           1.0
P  1  1.0
  0.762769957           1.0
P  1  1.0
  0.4597234635          1.0
P  1  1.0
  0.2388                1.0
P  1  1.0
  0.1404431745          1.0
P  1  1.0
  0.08111               1.0
D  1  1.0
  204.2019606514        1.0
D  1  1.0
  143.5712328398        1.0
D  1  1.0
  84.28                 1.0
D  1  1.0
  49.486274271          1.0
D  1  1.0
  29.1739989567         1.0
D  1  1.0
  16.489408243          1.0
D  1  1.0
  9.5335477778          1.0
D  1  1.0
  5.5876966527          1.0
D  1  1.0
  3.5112266197          1.0
D  1  1.0
  2.4839063267          1.0
D  1  1.0
  1.5824950645          1.0
D  1  1.0
  1.1205461436          1.0
D  1  1.0
  0.6620017875          1.0
D  1  1.0
  0.2753865072          1.0
D  1  1.0
  0.08224               1.0
F  1  1.0
  0.7789                1.0
F  1  1.0
  0.2732259538          1.0
****
Al     0
S  1  1.0
  1241.0                1.0
S  1  1.0
  740.0506342539        1.0
S  1  1.0
  405.4                 1.0
S  1  1.0
  246.3984413438        1.0
S  1  1.0
  119.4835334117        1.0
S  1  1.0
  79.864817151          1.0
S  1  1.0
  50.0071594508         1.0
S  1  1.0
  27.7599140196         1.0
S  1  1.0
  11.7773888935         1.0
S  1  1.0
  7.3004971705          1.0
S  1  1.0
  4.9036587903          1.0
S  1  1.0
  3.2084485406          1.0
S  1  1.0
  2.1720173515          1.0
S  1  1.0
  1.1722700253          1.0
S  1  1.0
  0.7478125             1.0
S  1  1.0
  0.4124314058          1.0
S  1  1.0
  0.23993               1.0
S  1  1.0
  0.1457031818          1.0
S  1  1.0
  0.0982302555          1.0
P  1  1.0
  200.5810528           1.0
P  1  1.0
  135.8578307584        1.0
P  1  1.0
  84.3719751861         1.0
P  1  1.0
  51.7560533099         1.0
P  1  1.0
  31.7332247332         1.0
P  1  1.0
  20.9418783592         1.0
P  1  1.0
  13.4934715815         1.0
P  1  1.0
  8.5476116078          1.0
P  1  1.0
  5.0745982893          1.0
P  1  1.0
  3.5982457759          1.0
P  1  1.0
  2.267959939           1.0
P  1  1.0
  1.2453336865          1.0
P  1  1.0
  0.3851                1.0
P  1  1.0
  0.251351265           1.0
P  1  1.0
  0.1497387997          1.0
P  1  1.0
  0.0831388889          1.0
D  1  1.0
  72.8687574216         1.0
D  1  1.0
  42.3097029873         1.0
D  1  1.0
  23.7765785958         1.0
D  1  1.0
  13.0639405186         1.0
D  1  1.0
  8.3733487982          1.0
D  1  1.0
  5.2788221342          1.0
D  1  1.0
  3.0829565271          1.0
D  1  1.0
  2.0124024542          1.0
D  1  1.0
  1.1540231255          1.0
D  1  1.0
  0.3910129921          1.0
D  1  1.0
  0.2750153748          1.0
D  1  1.0
  0.11972               1.0
F  1  1.0
  0.3989                1.0
F  1  1.0
  0.2760361476          1.0
G  1  1.0
  0.378                 1.0
****
Si     0
S  1  1.0
  1526.8                1.0
S  1  1.0
  910.6834164292        1.0
S  1  1.0
  499.2                 1.0
S  1  1.0
  303.1570562834        1.0
S  1  1.0
  159.1339265077        1.0
S  1  1.0
  98.5623342408         1.0
S  1  1.0
  61.6265827978         1.0
S  1  1.0
  34.1028971319         1.0
S  1  1.0
  14.4907287977         1.0
S  1  1.0
  8.9698413514          1.0
S  1  1.0
  6.0583800434          1.0
S  1  1.0
  3.9706131315          1.0
S  1  1.0
  2.7293526018          1.0
S  1  1.0
  1.4832454986          1.0
S  1  1.0
  0.96015625            1.0
S  1  1.0
  0.5506304947          1.0
S  1  1.0
  0.34413               1.0
S  1  1.0
  0.2068976649          1.0
S  1  1.0
  0.1413848217          1.0
P  1  1.0
  245.6817289693        1.0
P  1  1.0
  166.3938881852        1.0
P  1  1.0
  103.7009334109        1.0
P  1  1.0
  63.360936392          1.0
P  1  1.0
  39.1155155212         1.0
P  1  1.0
  25.6161009389         1.0
P  1  1.0
  16.6288957571         1.0
P  1  1.0
  10.5547651546         1.0
P  1  1.0
  6.2864807547          1.0
P  1  1.0
  4.3365395091          1.0
P  1  1.0
  2.8621383084          1.0
P  1  1.0
  0.9517336489          1.0
P  1  1.0
  0.5481                1.0
P  1  1.0
  0.3584234294          1.0
P  1  1.0
  0.2164307142          1.0
P  1  1.0
  0.1217777778          1.0
D  1  1.0
  86.5580002937         1.0
D  1  1.0
  51.8224406628         1.0
D  1  1.0
  29.2708958641         1.0
D  1  1.0
  16.1180423028         1.0
D  1  1.0
  10.3679129816         1.0
D  1  1.0
  6.5701454964          1.0
D  1  1.0
  3.8661475962          1.0
D  1  1.0
  2.5635164569          1.0
D  1  1.0
  1.4197926421          1.0
D  1  1.0
  0.5587734425          1.0
D  1  1.0
  0.3957251596          1.0
D  1  1.0
  0.17536               1.0
F  1  1.0
  1.504                 1.0
F  1  1.0
  0.5714                1.0
F  1  1.0
  0.4019626102          1.0
G  1  1.0
  0.55                  1.0
****
P     0
S  1  1.0
  1834.2                1.0
S  1  1.0
  1093.7418661927       1.0
S  1  1.0
  599.0                 1.0
S  1  1.0
  363.0820591489        1.0
S  1  1.0
  188.6357344006        1.0
S  1  1.0
  117.9833301331        1.0
S  1  1.0
  73.3015037963         1.0
S  1  1.0
  40.6037187275         1.0
S  1  1.0
  10.6526641205         1.0
S  1  1.0
  7.2219284128          1.0
S  1  1.0
  4.281049162           1.0
S  1  1.0
  2.98828125            1.0
S  1  1.0
  1.1671875             1.0
S  1  1.0
  0.6929684111          1.0
S  1  1.0
  0.4604                1.0
S  1  1.0
  0.2747348722          1.0
S  1  1.0
  0.1898728809          1.0
P  1  1.0
  290.5571420929        1.0
P  1  1.0
  196.3066589607        1.0
P  1  1.0
  116.3564570193        1.0
P  1  1.0
  74.4954665506         1.0
P  1  1.0
  43.0443476336         1.0
P  1  1.0
  30.1864231668         1.0
P  1  1.0
  18.9672087007         1.0
P  1  1.0
  13.0305751441         1.0
P  1  1.0
  9.0831268511          1.0
P  1  1.0
  5.9123013418          1.0
P  1  1.0
  3.184080897           1.0
P  1  1.0
  2.010652178           1.0
P  1  1.0
  1.2387452801          1.0
P  1  1.0
  0.7293                1.0
P  1  1.0
  0.477603671           1.0
P  1  1.0
  0.2913068202          1.0
P  1  1.0
  0.1647222222          1.0
D  1  1.0
  102.1288964466        1.0
D  1  1.0
  60.8703958038         1.0
D  1  1.0
  34.5808043507         1.0
D  1  1.0
  19.1124660383         1.0
D  1  1.0
  12.2511917232         1.0
D  1  1.0
  7.7945484254          1.0
D  1  1.0
  4.6379959702          1.0
D  1  1.0
  3.0989856607          1.0
D  1  1.0
  1.7568049361          1.0
D  1  1.0
  0.746283351           1.0
D  1  1.0
  0.5316856871          1.0
D  1  1.0
  0.2372                1.0
F  1  1.0
  1.867                 1.0
F  1  1.0
  0.7651                1.0
F  1  1.0
  0.545026803           1.0
G  1  1.0
  0.746                 1.0
****
S     0
S  1  1.0
  2142.0                1.0
S  1  1.0
  1277.320589075        1.0
S  1  1.0
  699.6                 1.0
S  1  1.0
  404.9266569538        1.0
S  1  1.0
  220.7556394382        1.0
S  1  1.0
  142.0351857687        1.0
S  1  1.0
  83.9135434748         1.0
S  1  1.0
  45.3758432798         1.0
S  1  1.0
  23.6376134424         1.0
S  1  1.0
  14.0979449332         1.0
S  1  1.0
  8.1540126242          1.0
S  1  1.0
  5.2372015225          1.0
S  1  1.0
  2.8063831482          1.0
S  1  1.0
  1.4809400578          1.0
S  1  1.0
  0.7328277727          1.0
S  1  1.0
  0.3404918318          1.0
S  1  1.0
  0.2357924169          1.0
P  1  1.0
  333.4223112229        1.0
P  1  1.0
  216.5949880882        1.0
P  1  1.0
  144.8526027739        1.0
P  1  1.0
  92.4107239909         1.0
P  1  1.0
  57.3054892499         1.0
P  1  1.0
  33.6796836496         1.0
P  1  1.0
  22.491502365          1.0
P  1  1.0
  14.2167876259         1.0
P  1  1.0
  9.2178437044          1.0
P  1  1.0
  6.0294136335          1.0
P  1  1.0
  4.1463077713          1.0
P  1  1.0
  1.9148946185          1.0
P  1  1.0
  1.3061514435          1.0
P  1  1.0
  0.9053                1.0
P  1  1.0
  0.4820055044          1.0
P  1  1.0
  0.3131893406          1.0
D  1  1.0
  112.3822949806        1.0
D  1  1.0
  62.7936100474         1.0
D  1  1.0
  36.1493109047         1.0
D  1  1.0
  22.0903975041         1.0
D  1  1.0
  13.2079166457         1.0
D  1  1.0
  8.4231765812          1.0
D  1  1.0
  5.1371208455          1.0
D  1  1.0
  1.8808580786          1.0
D  1  1.0
  0.7897505121          1.0
D  1  1.0
  0.4744578125          1.0
D  1  1.0
  0.2814                1.0
F  1  1.0
  4.598                 1.0
F  1  1.0
  2.104                 1.0
F  1  1.0
  0.7297380443          1.0
G  1  1.0
  0.958                 1.0
****
Cl     0
S  1  1.0
  2472.0                1.0
S  1  1.0
  1474.0453305751       1.0
S  1  1.0
  807.2                 1.0
S  1  1.0
  490.6350117947        1.0
S  1  1.0
  308.3330180179        1.0
S  1  1.0
  179.7022745961        1.0
S  1  1.0
  113.62                1.0
S  1  1.0
  69.0511773415         1.0
S  1  1.0
  44.6097588274         1.0
S  1  1.0
  27.2435512833         1.0
S  1  1.0
  14.6500655599         1.0
S  1  1.0
  8.9774287278          1.0
S  1  1.0
  5.5762202187          1.0
S  1  1.0
  2.9831725173          1.0
S  1  1.0
  1.167429334           1.0
S  1  1.0
  0.7755314261          1.0
S  1  1.0
  0.4014434113          1.0
S  1  1.0
  0.28076536            1.0
P  1  1.0
  510.3034915393        1.0
P  1  1.0
  329.5124083938        1.0
P  1  1.0
  202.9026134482        1.0
P  1  1.0
  112.3471190632        1.0
P  1  1.0
  64.1195753746         1.0
P  1  1.0
  40.3063160201         1.0
P  1  1.0
  26.7768530089         1.0
P  1  1.0
  12.9587373898         1.0
P  1  1.0
  7.4277528686          1.0
P  1  1.0
  4.5301282572          1.0
P  1  1.0
  2.7840382633          1.0
P  1  1.0
  1.6498190894          1.0
P  1  1.0
  1.1379590217          1.0
P  1  1.0
  0.6563463616          1.0
P  1  1.0
  0.4353255238          1.0
P  1  1.0
  0.225                 1.0
D  1  1.0
  196.66                1.0
D  1  1.0
  67.2445158903         1.0
D  1  1.0
  37.6766260218         1.0
D  1  1.0
  23.1885822616         1.0
D  1  1.0
  13.7006430693         1.0
D  1  1.0
  7.9652769431          1.0
D  1  1.0
  5.1933607648          1.0
D  1  1.0
  1.9391107175          1.0
D  1  1.0
  1.1001496444          1.0
D  1  1.0
  0.6813464863          1.0
D  1  1.0
  0.324                 1.0
F  1  1.0
  4.849                 1.0
F  1  1.0
  2.224                 1.0
F  1  1.0
  0.8940768285          1.0
G  1  1.0
  1.2                   1.0
****
Ar     0
S  1  1.0
  2816.0                1.0
S  1  1.0
  1679.1208612769       1.0
S  1  1.0
  919.4                 1.0
S  1  1.0
  558.8102528631        1.0
S  1  1.0
  342.9395673803        1.0
S  1  1.0
  202.8577600997        1.0
S  1  1.0
  129.38                1.0
S  1  1.0
  77.7326881918         1.0
S  1  1.0
  49.0183493513         1.0
S  1  1.0
  30.9332496898         1.0
S  1  1.0
  16.0188278701         1.0
S  1  1.0
  8.9970563778          1.0
S  1  1.0
  5.6682712518          1.0
S  1  1.0
  3.4181602861          1.0
S  1  1.0
  2.1826643598          1.0
S  1  1.0
  1.3058589127          1.0
S  1  1.0
  0.8026550643          1.0
S  1  1.0
  0.4645113864          1.0
S  1  1.0
  0.3292400186          1.0
P  1  1.0
  562.0363630149        1.0
P  1  1.0
  303.1341641499        1.0
P  1  1.0
  161.7357386809        1.0
P  1  1.0
  104.5019528575        1.0
P  1  1.0
  70.5941540586         1.0
P  1  1.0
  42.9917093685         1.0
P  1  1.0
  29.0494486906         1.0
P  1  1.0
  17.428751187          1.0
P  1  1.0
  12.065248946          1.0
P  1  1.0
  7.5946856963          1.0
P  1  1.0
  4.8841322675          1.0
P  1  1.0
  2.6926676603          1.0
P  1  1.0
  1.4817272931          1.0
P  1  1.0
  0.745410382           1.0
P  1  1.0
  0.4641745558          1.0
P  1  1.0
  0.2572222222          1.0
D  1  1.0
  213.6                 1.0
D  1  1.0
  73.959084407          1.0
D  1  1.0
  40.9114124209         1.0
D  1  1.0
  25.4892947531         1.0
D  1  1.0
  14.8276623374         1.0
D  1  1.0
  8.9216661186          1.0
D  1  1.0
  5.587620761           1.0
D  1  1.0
  2.0523470689          1.0
D  1  1.0
  1.2809414975          1.0
D  1  1.0
  0.8405902401          1.0
D  1  1.0
  0.3704                1.0
F  1  1.0
  5.332                 1.0
F  1  1.0
  2.416                 1.0
F  1  1.0
  1.0787326342          1.0
G  1  1.0
  1.476                 1.0
****
Ca     0
S  1  1.0
  12965.402             1.0
S  1  1.0
  3671.782              1.0
S  1  1.0
  2188.9253525928       1.0
S  1  1.0
  1197.4486             1.0
S  1  1.0
  476.4591409646        1.0
S  1  1.0
  262.1134388291        1.0
S  1  1.0
  168.02484             1.0
S  1  1.0
  106.1315664207        1.0
S  1  1.0
  65.9431483428         1.0
S  1  1.0
  39.3960567753         1.0
S  1  1.0
  21.7648454543         1.0
S  1  1.0
  14.705944245          1.0
S  1  1.0
  8.5962256837          1.0
S  1  1.0
  4.5094089081          1.0
S  1  1.0
  2.4723729053          1.0
S  1  1.0
  1.2028301661          1.0
S  1  1.0
  0.7101088127          1.0
S  1  1.0
  0.2154105782          1.0
S  1  1.0
  0.1370526469          1.0
S  1  1.0
  0.095135783           1.0
S  1  1.0
  0.0481973822          1.0
P  1  1.0
  1769.4642624114       1.0
P  1  1.0
  726.9177915162        1.0
P  1  1.0
  469.728               1.0
P  1  1.0
  275.2202251653        1.0
P  1  1.0
  176.882080436         1.0
P  1  1.0
  125.4210413383        1.0
P  1  1.0
  61.565820156          1.0
P  1  1.0
  38.0473454331         1.0
P  1  1.0
  23.0931627563         1.0
P  1  1.0
  13.5290397349         1.0
P  1  1.0
  7.2132488429          1.0
P  1  1.0
  4.5819484172          1.0
P  1  1.0
  3.2136509563          1.0
P  1  1.0
  2.0831720543          1.0
P  1  1.0
  1.2717629117          1.0
P  1  1.0
  0.7139583622          1.0
P  1  1.0
  0.4847086805          1.0
P  1  1.0
  0.3418346767          1.0
P  1  1.0
  0.2128453297          1.0
P  1  1.0
  0.1304472623          1.0
P  1  1.0
  0.0803713273          1.0
D  1  1.0
  184.8015440643        1.0
D  1  1.0
  99.7135095084         1.0
D  1  1.0
  65.9167535057         1.0
D  1  1.0
  38.1577179683         1.0
D  1  1.0
  21.3298342538         1.0
D  1  1.0
  13.0487071449         1.0
D  1  1.0
  9.0451373272          1.0
D  1  1.0
  5.3369946063          1.0
D  1  1.0
  3.3158071895          1.0
D  1  1.0
  2.3570778105          1.0
D  1  1.0
  1.6650929303          1.0
D  1  1.0
  0.9902609285          1.0
D  1  1.0
  0.5528551049          1.0
D  1  1.0
  0.3548006572          1.0
D  1  1.0
  0.1093095378          1.0
D  1  1.0
  0.0691867981          1.0
F  1  1.0
  22.4193               1.0
F  1  1.0
  13.5809548481         1.0
F  1  1.0
  8.1466467309          1.0
F  1  1.0
  4.8721981977          1.0
F  1  1.0
  3.0536863081          1.0
F  1  1.0
  1.7845422672          1.0
F  1  1.0
  1.1219660562          1.0
F  1  1.0
  0.50895               1.0
F  1  1.0
  0.0841877376          1.0
G  1  1.0
  1.5234                1.0
G  1  1.0
  0.8893836248          1.0
G  1  1.0
  0.1074                1.0
****
Sc     0
S  1  1.0
  5392.3110787291       1.0
S  1  1.0
  2096.0718011542       1.0
S  1  1.0
  1189.5612032421       1.0
S  1  1.0
  663.7624733045        1.0
S  1  1.0
  410.1967001866        1.0
S  1  1.0
  212.9214568617        1.0
S  1  1.0
  113.7632218802        1.0
S  1  1.0
  59.758672567          1.0
S  1  1.0
  37.4142332511         1.0
S  1  1.0
  23.5067640789         1.0
S  1  1.0
  13.1212204061         1.0
S  1  1.0
  8.8446371669          1.0
S  1  1.0
  6.1850676959          1.0
S  1  1.0
  4.2656788534          1.0
S  1  1.0
  2.7137451549          1.0
S  1  1.0
  1.6498279052          1.0
S  1  1.0
  0.8857962346          1.0
S  1  1.0
  0.1778043241          1.0
S  1  1.0
  0.1108021585          1.0
S  1  1.0
  0.0785880246          1.0
S  1  1.0
  0.0358488499          1.0
P  1  1.0
  1395.6146083235       1.0
P  1  1.0
  588.1886088439        1.0
P  1  1.0
  380.5800455174        1.0
P  1  1.0
  243.9549897181        1.0
P  1  1.0
  161.6579153016        1.0
P  1  1.0
  105.3695096542        1.0
P  1  1.0
  68.9434909284         1.0
P  1  1.0
  45.0516085519         1.0
P  1  1.0
  26.6390507294         1.0
P  1  1.0
  15.4128699119         1.0
P  1  1.0
  9.3858640809          1.0
P  1  1.0
  5.6563709416          1.0
P  1  1.0
  3.3354666133          1.0
P  1  1.0
  1.9444655456          1.0
P  1  1.0
  1.3483780627          1.0
P  1  1.0
  0.8695372086          1.0
P  1  1.0
  0.6101353518          1.0
P  1  1.0
  0.251721291           1.0
P  1  1.0
  0.1564042407          1.0
P  1  1.0
  0.1075551639          1.0
P  1  1.0
  0.060177339           1.0
D  1  1.0
  170.5779621825        1.0
D  1  1.0
  96.3555966259         1.0
D  1  1.0
  64.0406482411         1.0
D  1  1.0
  43.5756545459         1.0
D  1  1.0
  27.1385525141         1.0
D  1  1.0
  17.425732773          1.0
D  1  1.0
  11.0060057987         1.0
D  1  1.0
  6.4651672666          1.0
D  1  1.0
  4.531123526           1.0
D  1  1.0
  3.1589195146          1.0
D  1  1.0
  2.1810304519          1.0
D  1  1.0
  1.4578202515          1.0
D  1  1.0
  0.8061212532          1.0
D  1  1.0
  0.2708754487          1.0
D  1  1.0
  0.1543128079          1.0
D  1  1.0
  0.0967124953          1.0
D  1  1.0
  0.0553644895          1.0
F  1  1.0
  37.796107828          1.0
F  1  1.0
  20.5249952946         1.0
F  1  1.0
  13.3165319726         1.0
F  1  1.0
  9.2698254874          1.0
F  1  1.0
  5.832324359           1.0
F  1  1.0
  3.6156488733          1.0
F  1  1.0
  2.4203663651          1.0
F  1  1.0
  1.415199513           1.0
F  1  1.0
  0.8074618387          1.0
F  1  1.0
  0.5236677689          1.0
F  1  1.0
  0.3078161762          1.0
F  1  1.0
  0.1986917704          1.0
F  1  1.0
  0.1270193659          1.0
F  1  1.0
  0.0620899984          1.0
G  1  1.0
  4.8100058003          1.0
G  1  1.0
  2.6087686013          1.0
G  1  1.0
  1.7790371862          1.0
G  1  1.0
  1.1669217709          1.0
G  1  1.0
  0.7522356186          1.0
G  1  1.0
  0.367423504           1.0
G  1  1.0
  0.1632162891          1.0
G  1  1.0
  0.074704              1.0
H  1  1.0
  0.471289              1.0
H  1  1.0
  0.2365849768          1.0
****
Ti     0
S  1  1.0
  6023.1071032049       1.0
S  1  1.0
  2334.7477414384       1.0
S  1  1.0
  1330.5903133902       1.0
S  1  1.0
  739.4032008679        1.0
S  1  1.0
  458.1397059282        1.0
S  1  1.0
  232.7177021526        1.0
S  1  1.0
  149.1474423461        1.0
S  1  1.0
  94.9641276584         1.0
S  1  1.0
  59.7746141451         1.0
S  1  1.0
  28.4797805209         1.0
S  1  1.0
  17.4921505005         1.0
S  1  1.0
  10.5034108289         1.0
S  1  1.0
  6.9527852863          1.0
S  1  1.0
  4.263178666           1.0
S  1  1.0
  2.4269604123          1.0
S  1  1.0
  1.4194768639          1.0
S  1  1.0
  0.8590816802          1.0
S  1  1.0
  0.6002638758          1.0
S  1  1.0
  0.3898386951          1.0
S  1  1.0
  0.2781688848          1.0
S  1  1.0
  0.1719638098          1.0
S  1  1.0
  0.0905897054          1.0
S  1  1.0
  0.0465641698          1.0
P  1  1.0
  1589.3348109183       1.0
P  1  1.0
  658.0327647742        1.0
P  1  1.0
  427.6901874376        1.0
P  1  1.0
  236.9577769411        1.0
P  1  1.0
  131.656049552         1.0
P  1  1.0
  77.6251961382         1.0
P  1  1.0
  49.0030978216         1.0
P  1  1.0
  32.492771543          1.0
P  1  1.0
  19.7825128779         1.0
P  1  1.0
  11.6143659088         1.0
P  1  1.0
  7.7184882249          1.0
P  1  1.0
  5.4049407249          1.0
P  1  1.0
  3.6371399939          1.0
P  1  1.0
  2.3208851242          1.0
P  1  1.0
  1.4034116471          1.0
P  1  1.0
  0.8467032905          1.0
P  1  1.0
  0.5254640349          1.0
P  1  1.0
  0.3006303882          1.0
P  1  1.0
  0.1841241465          1.0
P  1  1.0
  0.1097753049          1.0
P  1  1.0
  0.0615421288          1.0
D  1  1.0
  335.5745078779        1.0
D  1  1.0
  190.5571874475        1.0
D  1  1.0
  122.1570364765        1.0
D  1  1.0
  78.9062656583         1.0
D  1  1.0
  54.5135823465         1.0
D  1  1.0
  36.3425103921         1.0
D  1  1.0
  21.2458548688         1.0
D  1  1.0
  12.3650747606         1.0
D  1  1.0
  7.5725265717          1.0
D  1  1.0
  4.7781635301          1.0
D  1  1.0
  2.9242094807          1.0
D  1  1.0
  1.6247395918          1.0
D  1  1.0
  1.094039507           1.0
D  1  1.0
  0.7477685106          1.0
D  1  1.0
  0.4282864589          1.0
D  1  1.0
  0.2332703274          1.0
D  1  1.0
  0.1183806177          1.0
D  1  1.0
  0.0686909088          1.0
F  1  1.0
  47.2244615615         1.0
F  1  1.0
  28.3109324735         1.0
F  1  1.0
  17.6180914851         1.0
F  1  1.0
  12.3451040782         1.0
F  1  1.0
  7.9804030812          1.0
F  1  1.0
  5.1123805802          1.0
F  1  1.0
  2.9431035931          1.0
F  1  1.0
  1.694495494           1.0
F  1  1.0
  1.0708951289          1.0
F  1  1.0
  0.5643858741          1.0
F  1  1.0
  0.3423937465          1.0
F  1  1.0
  0.2054389786          1.0
F  1  1.0
  0.0826569617          1.0
G  1  1.0
  8.3638502002          1.0
G  1  1.0
  4.7594779229          1.0
G  1  1.0
  2.6407822302          1.0
G  1  1.0
  1.8320801915          1.0
G  1  1.0
  1.2305726491          1.0
G  1  1.0
  0.6797800845          1.0
G  1  1.0
  0.4209438172          1.0
G  1  1.0
  0.29353811            1.0
G  1  1.0
  0.207883              1.0
G  1  1.0
  0.103768              1.0
H  1  1.0
  1.4811268234          1.0
H  1  1.0
  0.702009              1.0
H  1  1.0
  0.3888365444          1.0
****
V     0
S  1  1.0
  20919.24              1.0
S  1  1.0
  12719.6389943238      1.0
S  1  1.0
  4159.8350342909       1.0
S  1  1.0
  2579.8650475164       1.0
S  1  1.0
  1474.8089977793       1.0
S  1  1.0
  817.076933779         1.0
S  1  1.0
  504.7006716027        1.0
S  1  1.0
  257.4064657831        1.0
S  1  1.0
  151.8266234088        1.0
S  1  1.0
  102.1390300317        1.0
S  1  1.0
  46.6248664838         1.0
S  1  1.0
  30.6473244527         1.0
S  1  1.0
  16.9125726873         1.0
S  1  1.0
  11.6891995436         1.0
S  1  1.0
  8.0106357659          1.0
S  1  1.0
  4.7640611633          1.0
S  1  1.0
  2.5747173095          1.0
S  1  1.0
  1.7400941277          1.0
S  1  1.0
  1.0167145382          1.0
S  1  1.0
  0.561303356           1.0
S  1  1.0
  0.367747094           1.0
S  1  1.0
  0.246526399           1.0
S  1  1.0
  0.1635939261          1.0
S  1  1.0
  0.1029518597          1.0
S  1  1.0
  0.0510219918          1.0
P  1  1.0
  1760.5431324444       1.0
P  1  1.0
  1218.2046103976       1.0
P  1  1.0
  729.8758407736        1.0
P  1  1.0
  476.1855633732        1.0
P  1  1.0
  264.2401251822        1.0
P  1  1.0
  146.003549797         1.0
P  1  1.0
  73.3967011359         1.0
P  1  1.0
  40.5407888727         1.0
P  1  1.0
  25.0747019066         1.0
P  1  1.0
  14.8940029849         1.0
P  1  1.0
  9.0974664703          1.0
P  1  1.0
  6.1011948175          1.0
P  1  1.0
  4.1077128812          1.0
P  1  1.0
  2.6684257632          1.0
P  1  1.0
  1.8581440218          1.0
P  1  1.0
  1.2476881863          1.0
P  1  1.0
  0.6787197347          1.0
P  1  1.0
  0.4406458718          1.0
P  1  1.0
  0.29399985            1.0
P  1  1.0
  0.2089761285          1.0
P  1  1.0
  0.1354179868          1.0
P  1  1.0
  0.0845768295          1.0
D  1  1.0
  374.6771683336        1.0
D  1  1.0
  213.4629000405        1.0
D  1  1.0
  121.6695399626        1.0
D  1  1.0
  69.1701379027         1.0
D  1  1.0
  42.4673142783         1.0
D  1  1.0
  26.2518496786         1.0
D  1  1.0
  17.1741108282         1.0
D  1  1.0
  11.8002734503         1.0
D  1  1.0
  7.7281780147          1.0
D  1  1.0
  4.3941732402          1.0
D  1  1.0
  2.4874698269          1.0
D  1  1.0
  1.6023697809          1.0
D  1  1.0
  0.9934557703          1.0
D  1  1.0
  0.6319498167          1.0
D  1  1.0
  0.4220843154          1.0
D  1  1.0
  0.2563088663          1.0
D  1  1.0
  0.1198410412          1.0
D  1  1.0
  0.0743245985          1.0
F  1  1.0
  88.5825605751         1.0
F  1  1.0
  60.895639983          1.0
F  1  1.0
  35.7534874169         1.0
F  1  1.0
  22.2594408098         1.0
F  1  1.0
  14.2506360375         1.0
F  1  1.0
  8.4107282945          1.0
F  1  1.0
  5.0509638926          1.0
F  1  1.0
  3.4655658236          1.0
F  1  1.0
  2.4210125391          1.0
F  1  1.0
  1.6653847833          1.0
F  1  1.0
  1.0159256425          1.0
F  1  1.0
  0.6651182396          1.0
F  1  1.0
  0.3943538703          1.0
F  1  1.0
  0.2497973056          1.0
F  1  1.0
  0.148859              1.0
F  1  1.0
  0.1042894524          1.0
G  1  1.0
  10.0531616776         1.0
G  1  1.0
  6.8769223125          1.0
G  1  1.0
  4.4459395657          1.0
G  1  1.0
  2.997811727           1.0
G  1  1.0
  1.7584465362          1.0
G  1  1.0
  1.0003903001          1.0
G  1  1.0
  0.6780692664          1.0
G  1  1.0
  0.4571404316          1.0
G  1  1.0
  0.269924              1.0
G  1  1.0
  0.135136              1.0
H  1  1.0
  2.071756695           1.0
H  1  1.0
  0.94705               1.0
H  1  1.0
  0.5555918597          1.0
****
Cr     0
S  1  1.0
  6722.6253719129       1.0
S  1  1.0
  3429.4669676381       1.0
S  1  1.0
  1465.2867542895       1.0
S  1  1.0
  816.9795150886        1.0
S  1  1.0
  505.9926810749        1.0
S  1  1.0
  291.492216156         1.0
S  1  1.0
  183.9485557887        1.0
S  1  1.0
  119.6777537191        1.0
S  1  1.0
  68.2701407771         1.0
S  1  1.0
  41.0595820594         1.0
S  1  1.0
  25.9530067714         1.0
S  1  1.0
  17.8575879597         1.0
S  1  1.0
  10.3574067621         1.0
S  1  1.0
  6.3092596822          1.0
S  1  1.0
  4.4233979173          1.0
S  1  1.0
  2.1008714713          1.0
S  1  1.0
  1.4784451237          1.0
S  1  1.0
  0.7277027068          1.0
S  1  1.0
  0.4679725328          1.0
S  1  1.0
  0.3022726948          1.0
S  1  1.0
  0.1977009265          1.0
S  1  1.0
  0.0707940579          1.0
S  1  1.0
  0.0413945232          1.0
P  1  1.0
  4161.9922876627       1.0
P  1  1.0
  2633.8798764655       1.0
P  1  1.0
  1443.6839286345       1.0
P  1  1.0
  857.3902310286        1.0
P  1  1.0
  533.6847339406        1.0
P  1  1.0
  292.1948119326        1.0
P  1  1.0
  193.6828219988        1.0
P  1  1.0
  95.1222307998         1.0
P  1  1.0
  65.604325194          1.0
P  1  1.0
  46.2027461434         1.0
P  1  1.0
  29.1342275535         1.0
P  1  1.0
  17.7838947167         1.0
P  1  1.0
  9.4179869562          1.0
P  1  1.0
  5.5703715177          1.0
P  1  1.0
  3.734805193           1.0
P  1  1.0
  2.5468425392          1.0
P  1  1.0
  1.602178832           1.0
P  1  1.0
  0.9394099679          1.0
P  1  1.0
  0.6075112534          1.0
P  1  1.0
  0.3927159221          1.0
P  1  1.0
  0.2525058995          1.0
P  1  1.0
  0.1376991429          1.0
P  1  1.0
  0.072288959           1.0
D  1  1.0
  418.1603086122        1.0
D  1  1.0
  216.6342054264        1.0
D  1  1.0
  138.2555385636        1.0
D  1  1.0
  94.603800947          1.0
D  1  1.0
  53.3945723443         1.0
D  1  1.0
  29.408704273          1.0
D  1  1.0
  14.8968524173         1.0
D  1  1.0
  8.2418941795          1.0
D  1  1.0
  4.7984721392          1.0
D  1  1.0
  3.1722944895          1.0
D  1  1.0
  1.9817956059          1.0
D  1  1.0
  1.1362693274          1.0
D  1  1.0
  0.6766849593          1.0
D  1  1.0
  0.4482189781          1.0
D  1  1.0
  0.1870932112          1.0
D  1  1.0
  0.101665267           1.0
D  1  1.0
  0.066516              1.0
F  1  1.0
  46.725431092          1.0
F  1  1.0
  30.9271027732         1.0
F  1  1.0
  18.9602192161         1.0
F  1  1.0
  9.6277176283          1.0
F  1  1.0
  5.9414931326          1.0
F  1  1.0
  3.9420138066          1.0
F  1  1.0
  2.3294020274          1.0
F  1  1.0
  1.4277941334          1.0
F  1  1.0
  0.9133758271          1.0
F  1  1.0
  0.6283325477          1.0
F  1  1.0
  0.4322770939          1.0
F  1  1.0
  0.294821586           1.0
F  1  1.0
  0.1374495019          1.0
G  1  1.0
  11.1276915402         1.0
G  1  1.0
  7.9220526107          1.0
G  1  1.0
  4.911680209           1.0
G  1  1.0
  3.315421694           1.0
G  1  1.0
  1.924410737           1.0
G  1  1.0
  1.257856              1.0
G  1  1.0
  0.8255372482          1.0
G  1  1.0
  0.5347662983          1.0
G  1  1.0
  0.311239              1.0
G  1  1.0
  0.15363               1.0
H  1  1.0
  2.5270661705          1.0
H  1  1.0
  1.152028              1.0
H  1  1.0
  0.7042150413          1.0
****
Mn     0
S  1  1.0
  15174.7841482282      1.0
S  1  1.0
  4960.0697062551       1.0
S  1  1.0
  2837.663051183        1.0
S  1  1.0
  1685.182478928        1.0
S  1  1.0
  908.323847694         1.0
S  1  1.0
  569.377026791         1.0
S  1  1.0
  313.1491522973        1.0
S  1  1.0
  184.7699851986        1.0
S  1  1.0
  105.4789863798        1.0
S  1  1.0
  62.3002620463         1.0
S  1  1.0
  29.1998689888         1.0
S  1  1.0
  19.971826445          1.0
S  1  1.0
  14.1921108824         1.0
S  1  1.0
  8.162454613           1.0
S  1  1.0
  3.4314369731          1.0
S  1  1.0
  2.384721815           1.0
S  1  1.0
  1.3503057222          1.0
S  1  1.0
  0.8088026684          1.0
S  1  1.0
  0.5219264183          1.0
S  1  1.0
  0.2990831252          1.0
S  1  1.0
  0.1792724433          1.0
S  1  1.0
  0.1217444689          1.0
S  1  1.0
  0.083167579           1.0
S  1  1.0
  0.0487859994          1.0
P  1  1.0
  1886.9238459489       1.0
P  1  1.0
  1314.3663445498       1.0
P  1  1.0
  576.7882607191        1.0
P  1  1.0
  348.7601466335        1.0
P  1  1.0
  232.8109513859        1.0
P  1  1.0
  153.9266366099        1.0
P  1  1.0
  104.2499717788        1.0
P  1  1.0
  63.8962405458         1.0
P  1  1.0
  38.0230822218         1.0
P  1  1.0
  25.9078749039         1.0
P  1  1.0
  14.6109950793         1.0
P  1  1.0
  8.3146132726          1.0
P  1  1.0
  5.2204176875          1.0
P  1  1.0
  3.455461872           1.0
P  1  1.0
  2.273356861           1.0
P  1  1.0
  1.2180399071          1.0
P  1  1.0
  0.7559923028          1.0
P  1  1.0
  0.454790692           1.0
P  1  1.0
  0.2874141274          1.0
P  1  1.0
  0.1795105291          1.0
P  1  1.0
  0.1124585655          1.0
P  1  1.0
  0.0601145831          1.0
D  1  1.0
  355.4226659986        1.0
D  1  1.0
  199.9504023174        1.0
D  1  1.0
  142.2734673934        1.0
D  1  1.0
  93.4910024609         1.0
D  1  1.0
  62.5838278335         1.0
D  1  1.0
  37.8404548955         1.0
D  1  1.0
  20.1836949859         1.0
D  1  1.0
  11.5542472082         1.0
D  1  1.0
  6.3687381378          1.0
D  1  1.0
  3.9740038898          1.0
D  1  1.0
  2.7211382895          1.0
D  1  1.0
  1.9245958913          1.0
D  1  1.0
  1.2500005111          1.0
D  1  1.0
  0.8028548166          1.0
D  1  1.0
  0.5377435881          1.0
D  1  1.0
  0.3129951333          1.0
D  1  1.0
  0.1683281373          1.0
D  1  1.0
  0.1042601407          1.0
F  1  1.0
  103.9568058733        1.0
F  1  1.0
  73.7041482377         1.0
F  1  1.0
  44.0700531995         1.0
F  1  1.0
  29.1862835859         1.0
F  1  1.0
  18.7763175072         1.0
F  1  1.0
  10.8581860133         1.0
F  1  1.0
  6.8594320359          1.0
F  1  1.0
  4.3420889045          1.0
F  1  1.0
  3.0456622189          1.0
F  1  1.0
  1.8210682297          1.0
F  1  1.0
  1.1032480277          1.0
F  1  1.0
  0.7181511584          1.0
F  1  1.0
  0.4824453682          1.0
F  1  1.0
  0.3248042171          1.0
F  1  1.0
  0.1575084913          1.0
G  1  1.0
  24.0752146809         1.0
G  1  1.0
  14.2233243008         1.0
G  1  1.0
  10.1531972573         1.0
G  1  1.0
  5.7022823381          1.0
G  1  1.0
  3.9449095619          1.0
G  1  1.0
  2.2833346477          1.0
G  1  1.0
  1.3318099078          1.0
G  1  1.0
  0.8656626786          1.0
G  1  1.0
  0.5924911814          1.0
G  1  1.0
  0.359604              1.0
G  1  1.0
  0.176618              1.0
H  1  1.0
  4.8089046468          1.0
H  1  1.0
  3.0171953112          1.0
H  1  1.0
  1.1758108371          1.0
****
Fe     0
S  1  1.0
  16533.0181240309      1.0
S  1  1.0
  5405.2529724709       1.0
S  1  1.0
  3096.079082537        1.0
S  1  1.0
  1840.8819995422       1.0
S  1  1.0
  991.1039641617        1.0
S  1  1.0
  622.0328853813        1.0
S  1  1.0
  341.9568748678        1.0
S  1  1.0
  201.9329987744        1.0
S  1  1.0
  115.4152154427        1.0
S  1  1.0
  68.3607602759         1.0
S  1  1.0
  45.4485688904         1.0
S  1  1.0
  31.2024054719         1.0
S  1  1.0
  15.5584029876         1.0
S  1  1.0
  10.2421485142         1.0
S  1  1.0
  5.9190657648          1.0
S  1  1.0
  3.6806080543          1.0
S  1  1.0
  2.4160287214          1.0
S  1  1.0
  1.5560267712          1.0
S  1  1.0
  1.1036931558          1.0
S  1  1.0
  0.6761916451          1.0
S  1  1.0
  0.1981753059          1.0
S  1  1.0
  0.1327514709          1.0
S  1  1.0
  0.0905022929          1.0
S  1  1.0
  0.0535795305          1.0
P  1  1.0
  5608.7715040124       1.0
P  1  1.0
  3605.6198156909       1.0
P  1  1.0
  1438.3607378293       1.0
P  1  1.0
  900.3889687113        1.0
P  1  1.0
  399.7243639195        1.0
P  1  1.0
  266.1062849023        1.0
P  1  1.0
  168.7422928333        1.0
P  1  1.0
  107.7534824869        1.0
P  1  1.0
  70.9346194156         1.0
P  1  1.0
  45.7732218959         1.0
P  1  1.0
  28.904617246          1.0
P  1  1.0
  20.1724028442         1.0
P  1  1.0
  14.3208497984         1.0
P  1  1.0
  8.9380964755          1.0
P  1  1.0
  5.9723928251          1.0
P  1  1.0
  3.645110622           1.0
P  1  1.0
  2.1878845855          1.0
P  1  1.0
  1.5254635007          1.0
P  1  1.0
  1.0895099459          1.0
P  1  1.0
  0.7653067693          1.0
P  1  1.0
  0.512555544           1.0
P  1  1.0
  0.364794757           1.0
P  1  1.0
  0.223277212           1.0
P  1  1.0
  0.1401514157          1.0
P  1  1.0
  0.0823226873          1.0
D  1  1.0
  587.5086577802        1.0
D  1  1.0
  389.4010426196        1.0
D  1  1.0
  209.5215435104        1.0
D  1  1.0
  131.367823344         1.0
D  1  1.0
  87.1307603052         1.0
D  1  1.0
  57.2146227475         1.0
D  1  1.0
  38.4057939489         1.0
D  1  1.0
  25.8486478996         1.0
D  1  1.0
  18.1009753155         1.0
D  1  1.0
  10.8741491189         1.0
D  1  1.0
  5.8650427327          1.0
D  1  1.0
  3.5209810007          1.0
D  1  1.0
  2.3184404949          1.0
D  1  1.0
  1.473417377           1.0
D  1  1.0
  0.7981878058          1.0
D  1  1.0
  0.4893828167          1.0
D  1  1.0
  0.3096309276          1.0
D  1  1.0
  0.208466              1.0
D  1  1.0
  0.1485263412          1.0
D  1  1.0
  0.0900891307          1.0
F  1  1.0
  147.88050191          1.0
F  1  1.0
  88.8739187873         1.0
F  1  1.0
  51.9197143365         1.0
F  1  1.0
  33.6730236686         1.0
F  1  1.0
  21.3246105293         1.0
F  1  1.0
  12.6596278553         1.0
F  1  1.0
  7.5317440666          1.0
F  1  1.0
  4.5017841513          1.0
F  1  1.0
  2.3612360103          1.0
F  1  1.0
  1.3894385487          1.0
F  1  1.0
  0.9627238328          1.0
F  1  1.0
  0.6137931666          1.0
F  1  1.0
  0.3836124935          1.0
F  1  1.0
  0.1749933068          1.0
G  1  1.0
  42.0476795724         1.0
G  1  1.0
  26.9899047434         1.0
G  1  1.0
  13.5935944867         1.0
G  1  1.0
  6.5091239984          1.0
G  1  1.0
  4.4398329006          1.0
G  1  1.0
  2.6460845228          1.0
G  1  1.0
  1.5342009931          1.0
G  1  1.0
  1.0897167732          1.0
G  1  1.0
  0.7006171345          1.0
G  1  1.0
  0.409308              1.0
G  1  1.0
  0.20026               1.0
H  1  1.0
  5.4776965583          1.0
H  1  1.0
  3.2538573534          1.0
H  1  1.0
  1.4660633292          1.0
****
Co     0
S  1  1.0
  17910.9162879914      1.0
S  1  1.0
  5855.3464315938       1.0
S  1  1.0
  3355.8231960177       1.0
S  1  1.0
  1996.4862561391       1.0
S  1  1.0
  1074.2935430464       1.0
S  1  1.0
  674.6442062732        1.0
S  1  1.0
  370.8099768906        1.0
S  1  1.0
  219.0640226961        1.0
S  1  1.0
  125.2620857992        1.0
S  1  1.0
  42.5111686523         1.0
S  1  1.0
  20.2139217522         1.0
S  1  1.0
  11.0081887045         1.0
S  1  1.0
  7.4556424291          1.0
S  1  1.0
  5.0301352589          1.0
S  1  1.0
  3.0691353319          1.0
S  1  1.0
  1.8242224741          1.0
S  1  1.0
  1.2687815224          1.0
S  1  1.0
  0.7377532319          1.0
S  1  1.0
  0.3799582936          1.0
S  1  1.0
  0.2158390923          1.0
S  1  1.0
  0.1444222121          1.0
S  1  1.0
  0.0987406632          1.0
S  1  1.0
  0.0587239421          1.0
P  1  1.0
  2237.8723878392       1.0
P  1  1.0
  1331.1559064525       1.0
P  1  1.0
  716.4121136574        1.0
P  1  1.0
  434.0459719466        1.0
P  1  1.0
  288.9761421704        1.0
P  1  1.0
  164.6988415434        1.0
P  1  1.0
  99.0911115832         1.0
P  1  1.0
  64.5051300951         1.0
P  1  1.0
  43.3723427694         1.0
P  1  1.0
  20.6648504638         1.0
P  1  1.0
  14.3844808259         1.0
P  1  1.0
  9.682994164           1.0
P  1  1.0
  6.5076448224          1.0
P  1  1.0
  4.6202712518          1.0
P  1  1.0
  3.2699824797          1.0
P  1  1.0
  2.31426079            1.0
P  1  1.0
  1.5906870756          1.0
P  1  1.0
  1.1335835421          1.0
P  1  1.0
  0.7074297611          1.0
P  1  1.0
  0.227898258           1.0
P  1  1.0
  0.152154815           1.0
P  1  1.0
  0.0904300463          1.0
D  1  1.0
  637.9484893738        1.0
D  1  1.0
  423.2597832007        1.0
D  1  1.0
  272.1979143977        1.0
D  1  1.0
  173.9430075246        1.0
D  1  1.0
  89.8404866012         1.0
D  1  1.0
  52.2995022589         1.0
D  1  1.0
  37.115077092          1.0
D  1  1.0
  25.1661732435         1.0
D  1  1.0
  15.8675550172         1.0
D  1  1.0
  9.5022859915          1.0
D  1  1.0
  5.5870880012          1.0
D  1  1.0
  3.8131974498          1.0
D  1  1.0
  2.5992704352          1.0
D  1  1.0
  1.7730475585          1.0
D  1  1.0
  1.112923804           1.0
D  1  1.0
  0.6736129668          1.0
D  1  1.0
  0.3723012702          1.0
D  1  1.0
  0.2550808678          1.0
D  1  1.0
  0.1388799247          1.0
D  1  1.0
  0.083248              1.0
F  1  1.0
  122.0042107382        1.0
F  1  1.0
  85.1021953027         1.0
F  1  1.0
  57.0720381577         1.0
F  1  1.0
  33.720917556          1.0
F  1  1.0
  20.3533210468         1.0
F  1  1.0
  11.1031097335         1.0
F  1  1.0
  6.6349981119          1.0
F  1  1.0
  4.0427169224          1.0
F  1  1.0
  2.3189230476          1.0
F  1  1.0
  1.4490721423          1.0
F  1  1.0
  0.9183808396          1.0
F  1  1.0
  0.4274464221          1.0
F  1  1.0
  0.1944980445          1.0
G  1  1.0
  75.0452               1.0
G  1  1.0
  47.2049194285         1.0
G  1  1.0
  30.915911556          1.0
G  1  1.0
  17.3157920128         1.0
G  1  1.0
  11.6058584355         1.0
G  1  1.0
  6.2356944485          1.0
G  1  1.0
  3.75182795            1.0
G  1  1.0
  2.6039439381          1.0
G  1  1.0
  1.4823109776          1.0
G  1  1.0
  0.8048245599          1.0
G  1  1.0
  0.46059               1.0
G  1  1.0
  0.224706              1.0
H  1  1.0
  6.3076480257          1.0
H  1  1.0
  3.7518297941          1.0
H  1  1.0
  1.7119903764          1.0
I  1  1.0
  1.834                 1.0
****
Ni     0
S  1  1.0
  9578.5022537516       1.0
S  1  1.0
  3631.7712571755       1.0
S  1  1.0
  2139.1833700157       1.0
S  1  1.0
  1162.6786692284       1.0
S  1  1.0
  732.210972433         1.0
S  1  1.0
  401.9292817499        1.0
S  1  1.0
  272.3518008417        1.0
S  1  1.0
  116.7417338996        1.0
S  1  1.0
  80.9081808647         1.0
S  1  1.0
  46.2889940114         1.0
S  1  1.0
  25.9804979889         1.0
S  1  1.0
  18.3836638734         1.0
S  1  1.0
  11.9570248827         1.0
S  1  1.0
  8.1449043874          1.0
S  1  1.0
  5.4697394333          1.0
S  1  1.0
  3.3323789439          1.0
S  1  1.0
  2.00594034            1.0
S  1  1.0
  1.3803580173          1.0
S  1  1.0
  0.8067944424          1.0
S  1  1.0
  0.4176820923          1.0
S  1  1.0
  0.2679486513          1.0
S  1  1.0
  0.1743125648          1.0
S  1  1.0
  0.0656700063          1.0
P  1  1.0
  1819.4190230121       1.0
P  1  1.0
  1063.4134623439       1.0
P  1  1.0
  673.0832651109        1.0
P  1  1.0
  473.2733015181        1.0
P  1  1.0
  301.1177996293        1.0
P  1  1.0
  174.7899818759        1.0
P  1  1.0
  105.7292720549        1.0
P  1  1.0
  57.646481868          1.0
P  1  1.0
  33.5525432446         1.0
P  1  1.0
  21.6650059492         1.0
P  1  1.0
  13.432076057          1.0
P  1  1.0
  8.9200552329          1.0
P  1  1.0
  6.2329012734          1.0
P  1  1.0
  4.3430720818          1.0
P  1  1.0
  3.0107315202          1.0
P  1  1.0
  2.1021671442          1.0
P  1  1.0
  1.2492475901          1.0
P  1  1.0
  0.8056281371          1.0
P  1  1.0
  0.4853681841          1.0
P  1  1.0
  0.1812742121          1.0
P  1  1.0
  0.0830956693          1.0
D  1  1.0
  616.6502906945        1.0
D  1  1.0
  420.8120599896        1.0
D  1  1.0
  297.6510435903        1.0
D  1  1.0
  190.8217255818        1.0
D  1  1.0
  103.0880961598        1.0
D  1  1.0
  57.3809465955         1.0
D  1  1.0
  38.8177887349         1.0
D  1  1.0
  25.3924774138         1.0
D  1  1.0
  14.410886379          1.0
D  1  1.0
  7.9299170156          1.0
D  1  1.0
  4.1104718739          1.0
D  1  1.0
  2.2039752933          1.0
D  1  1.0
  1.3089142873          1.0
D  1  1.0
  0.9090021107          1.0
D  1  1.0
  0.5283353073          1.0
D  1  1.0
  0.3249790161          1.0
D  1  1.0
  0.216800404           1.0
D  1  1.0
  0.1432201881          1.0
F  1  1.0
  243.0875159522        1.0
F  1  1.0
  134.2062080858        1.0
F  1  1.0
  92.396240517          1.0
F  1  1.0
  65.1979745696         1.0
F  1  1.0
  44.4332200139         1.0
F  1  1.0
  28.5968617737         1.0
F  1  1.0
  18.0829014095         1.0
F  1  1.0
  11.7147221425         1.0
F  1  1.0
  6.5077394327          1.0
F  1  1.0
  3.9937277653          1.0
F  1  1.0
  2.7952254543          1.0
F  1  1.0
  1.6949161812          1.0
F  1  1.0
  1.1850174594          1.0
F  1  1.0
  0.7665990493          1.0
F  1  1.0
  0.4735028957          1.0
F  1  1.0
  0.1943746361          1.0
G  1  1.0
  83.4522               1.0
G  1  1.0
  34.2842759448         1.0
G  1  1.0
  19.3218649316         1.0
G  1  1.0
  12.9768293962         1.0
G  1  1.0
  7.8397964518          1.0
G  1  1.0
  5.4833775969          1.0
G  1  1.0
  3.3499767362          1.0
G  1  1.0
  1.7097443171          1.0
G  1  1.0
  0.9185455485          1.0
G  1  1.0
  0.5178                1.0
G  1  1.0
  0.2524                1.0
H  1  1.0
  7.1879310953          1.0
H  1  1.0
  4.282676456           1.0
H  1  1.0
  1.9762656374          1.0
I  1  1.0
  2.136                 1.0
****
Cu     0
S  1  1.0
  10345.3550133354      1.0
S  1  1.0
  3914.0754652821       1.0
S  1  1.0
  2352.5042574878       1.0
S  1  1.0
  1187.6186394479       1.0
S  1  1.0
  689.6408658631        1.0
S  1  1.0
  294.6163194909        1.0
S  1  1.0
  195.9127815273        1.0
S  1  1.0
  126.2386414456        1.0
S  1  1.0
  87.7294828514         1.0
S  1  1.0
  55.8950439195         1.0
S  1  1.0
  33.0546877167         1.0
S  1  1.0
  19.4936856022         1.0
S  1  1.0
  11.4111681485         1.0
S  1  1.0
  7.3425566152          1.0
S  1  1.0
  4.6338224894          1.0
S  1  1.0
  3.0789201254          1.0
S  1  1.0
  1.8741145586          1.0
S  1  1.0
  0.8676123367          1.0
S  1  1.0
  0.4120622677          1.0
S  1  1.0
  0.2426459044          1.0
S  1  1.0
  0.1718575198          1.0
S  1  1.0
  0.1071490877          1.0
P  1  1.0
  4616.9389549349       1.0
P  1  1.0
  1967.1978749736       1.0
P  1  1.0
  1147.1749240402       1.0
P  1  1.0
  727.9981927154        1.0
P  1  1.0
  510.4522177255        1.0
P  1  1.0
  231.5867397407        1.0
P  1  1.0
  146.6195596238        1.0
P  1  1.0
  97.0687456943         1.0
P  1  1.0
  68.2951165086         1.0
P  1  1.0
  47.591429311          1.0
P  1  1.0
  29.7611096711         1.0
P  1  1.0
  15.5312993429         1.0
P  1  1.0
  9.5324805413          1.0
P  1  1.0
  6.2624327722          1.0
P  1  1.0
  3.8440805552          1.0
P  1  1.0
  2.6386475915          1.0
P  1  1.0
  1.780947342           1.0
P  1  1.0
  1.2313003133          1.0
P  1  1.0
  0.7953875564          1.0
P  1  1.0
  0.3974142427          1.0
P  1  1.0
  0.1934166731          1.0
P  1  1.0
  0.0704757029          1.0
D  1  1.0
  1237.0810090273       1.0
D  1  1.0
  687.2134887038        1.0
D  1  1.0
  470.0956487696        1.0
D  1  1.0
  281.8834607735        1.0
D  1  1.0
  173.2535666772        1.0
D  1  1.0
  116.7411948182        1.0
D  1  1.0
  75.8349264782         1.0
D  1  1.0
  51.9075572989         1.0
D  1  1.0
  36.8719393532         1.0
D  1  1.0
  22.1968177902         1.0
D  1  1.0
  13.5622545365         1.0
D  1  1.0
  8.084572637           1.0
D  1  1.0
  4.7017487357          1.0
D  1  1.0
  3.0595035214          1.0
D  1  1.0
  1.922447074           1.0
D  1  1.0
  1.2564823193          1.0
D  1  1.0
  0.7693181856          1.0
D  1  1.0
  0.4373960342          1.0
D  1  1.0
  0.2479792325          1.0
D  1  1.0
  0.088712              1.0
F  1  1.0
  99.6733864501         1.0
F  1  1.0
  55.7879389642         1.0
F  1  1.0
  33.3461405938         1.0
F  1  1.0
  20.2428650589         1.0
F  1  1.0
  11.8870920589         1.0
F  1  1.0
  6.9199901851          1.0
F  1  1.0
  3.9950812965          1.0
F  1  1.0
  2.4641960015          1.0
F  1  1.0
  1.5766991203          1.0
F  1  1.0
  1.0109159883          1.0
F  1  1.0
  0.6202421523          1.0
F  1  1.0
  0.2708576728          1.0
G  1  1.0
  30.7655285326         1.0
G  1  1.0
  18.8226993628         1.0
G  1  1.0
  12.095362734          1.0
G  1  1.0
  8.6138225431          1.0
G  1  1.0
  5.6246480301          1.0
G  1  1.0
  3.3655253631          1.0
G  1  1.0
  1.7875381995          1.0
G  1  1.0
  1.1852509591          1.0
G  1  1.0
  0.739057              1.0
G  1  1.0
  0.380398              1.0
H  1  1.0
  8.8851396816          1.0
H  1  1.0
  5.6708292749          1.0
H  1  1.0
  2.2997079334          1.0
I  1  1.0
  2.5188                1.0
****
Zn     0
S  1  1.0
  11092.9084715983      1.0
S  1  1.0
  4195.7597172435       1.0
S  1  1.0
  2522.1619715448       1.0
S  1  1.0
  1273.226944491        1.0
S  1  1.0
  739.4414772358        1.0
S  1  1.0
  315.978231714         1.0
S  1  1.0
  210.0759747139        1.0
S  1  1.0
  135.4023919849        1.0
S  1  1.0
  93.8830483955         1.0
S  1  1.0
  53.5674522932         1.0
S  1  1.0
  24.8795606764         1.0
S  1  1.0
  13.6596490755         1.0
S  1  1.0
  7.8328321172          1.0
S  1  1.0
  5.1371308929          1.0
S  1  1.0
  3.2386078424          1.0
S  1  1.0
  2.2694210285          1.0
S  1  1.0
  1.5887371471          1.0
S  1  1.0
  0.9429640257          1.0
S  1  1.0
  0.4778853045          1.0
S  1  1.0
  0.3121404871          1.0
S  1  1.0
  0.1912752172          1.0
S  1  1.0
  0.0729876992          1.0
P  1  1.0
  4951.5679662906       1.0
P  1  1.0
  2995.3543892831       1.0
P  1  1.0
  1230.6648595306       1.0
P  1  1.0
  780.7587809503        1.0
P  1  1.0
  367.6289642725        1.0
P  1  1.0
  247.3242356211        1.0
P  1  1.0
  162.3509310975        1.0
P  1  1.0
  97.1260723059         1.0
P  1  1.0
  63.6429423103         1.0
P  1  1.0
  32.9952267699         1.0
P  1  1.0
  19.7922196667         1.0
P  1  1.0
  12.6368084548         1.0
P  1  1.0
  8.5947143463          1.0
P  1  1.0
  5.6828576017          1.0
P  1  1.0
  3.4980030902          1.0
P  1  1.0
  2.0799696107          1.0
P  1  1.0
  1.2387198873          1.0
P  1  1.0
  0.8418789509          1.0
P  1  1.0
  0.4958332324          1.0
P  1  1.0
  0.3180165864          1.0
P  1  1.0
  0.224965356           1.0
P  1  1.0
  0.0734747452          1.0
D  1  1.0
  1345.2447871434       1.0
D  1  1.0
  657.9525316088        1.0
D  1  1.0
  429.3854468207        1.0
D  1  1.0
  282.6190388709        1.0
D  1  1.0
  169.3839462317        1.0
D  1  1.0
  115.6470887922        1.0
D  1  1.0
  75.0999161879         1.0
D  1  1.0
  49.5146630792         1.0
D  1  1.0
  32.900277727          1.0
D  1  1.0
  22.5115015764         1.0
D  1  1.0
  15.3195917538         1.0
D  1  1.0
  10.1469469695         1.0
D  1  1.0
  6.6445070984          1.0
D  1  1.0
  3.9247492765          1.0
D  1  1.0
  1.9863519786          1.0
D  1  1.0
  0.9548706226          1.0
D  1  1.0
  0.531780941           1.0
D  1  1.0
  0.3110102385          1.0
D  1  1.0
  0.2030993246          1.0
D  1  1.0
  0.092564              1.0
F  1  1.0
  155.5843813201        1.0
F  1  1.0
  108.4725696087        1.0
F  1  1.0
  62.2493274666         1.0
F  1  1.0
  36.918041445          1.0
F  1  1.0
  25.6949961267         1.0
F  1  1.0
  18.1151963452         1.0
F  1  1.0
  12.3525225979         1.0
F  1  1.0
  8.7798454331          1.0
F  1  1.0
  5.1432406823          1.0
F  1  1.0
  2.801142386           1.0
F  1  1.0
  1.8191158817          1.0
F  1  1.0
  1.1856912476          1.0
F  1  1.0
  0.7076312209          1.0
F  1  1.0
  0.3437852503          1.0
G  1  1.0
  42.6203936305         1.0
G  1  1.0
  22.3362181694         1.0
G  1  1.0
  11.8552497675         1.0
G  1  1.0
  7.1629668237          1.0
G  1  1.0
  4.9048312398          1.0
G  1  1.0
  3.0154461524          1.0
G  1  1.0
  1.6962866511          1.0
G  1  1.0
  0.951168              1.0
G  1  1.0
  0.503216              1.0
H  1  1.0
  10.4427644166         1.0
H  1  1.0
  6.6548250925          1.0
H  1  1.0
  3.209018              1.0
I  1  1.0
  2.923                 1.0
****
Ga     0
S  1  1.0
  19266.8598170556      1.0
S  1  1.0
  9375.6                1.0
S  1  1.0
  5589.77172161         1.0
S  1  1.0
  2785.9677010421       1.0
S  1  1.0
  1210.8035889353       1.0
S  1  1.0
  685.0182738935        1.0
S  1  1.0
  365.8046213374        1.0
S  1  1.0
  207.0747543423        1.0
S  1  1.0
  108.3873112968        1.0
S  1  1.0
  72.940625             1.0
S  1  1.0
  46.1872979941         1.0
S  1  1.0
  29.3522114177         1.0
S  1  1.0
  12.2188018459         1.0
S  1  1.0
  7.890370923           1.0
S  1  1.0
  4.859179633           1.0
S  1  1.0
  3.2182616009          1.0
S  1  1.0
  2.1323298137          1.0
S  1  1.0
  1.2899146607          1.0
S  1  1.0
  0.7697590819          1.0
S  1  1.0
  0.477806067           1.0
S  1  1.0
  0.292061484           1.0
S  1  1.0
  0.1640320368          1.0
S  1  1.0
  0.1006776539          1.0
P  1  1.0
  3033.9545791932       1.0
P  1  1.0
  1484.5637383934       1.0
P  1  1.0
  918.5916402903        1.0
P  1  1.0
  434.045288845         1.0
P  1  1.0
  293.116771408         1.0
P  1  1.0
  191.5299174941        1.0
P  1  1.0
  111.0529475702        1.0
P  1  1.0
  63.3133783099         1.0
P  1  1.0
  33.1003122432         1.0
P  1  1.0
  12.8639305241         1.0
P  1  1.0
  8.9119922971          1.0
P  1  1.0
  5.7551840745          1.0
P  1  1.0
  3.8788361577          1.0
P  1  1.0
  2.62801892            1.0
P  1  1.0
  1.8649893817          1.0
P  1  1.0
  1.3148312136          1.0
P  1  1.0
  0.8521792954          1.0
P  1  1.0
  0.498562723           1.0
P  1  1.0
  0.2398709768          1.0
P  1  1.0
  0.1468211324          1.0
D  1  1.0
  542.2534878468        1.0
D  1  1.0
  300.7595840625        1.0
D  1  1.0
  200.3354323986        1.0
D  1  1.0
  139.3301291768        1.0
D  1  1.0
  81.4316868445         1.0
D  1  1.0
  47.2613195955         1.0
D  1  1.0
  25.6957197133         1.0
D  1  1.0
  16.5644893721         1.0
D  1  1.0
  11.1591622662         1.0
D  1  1.0
  7.2000824956          1.0
D  1  1.0
  4.6389266911          1.0
D  1  1.0
  3.223214809           1.0
D  1  1.0
  2.1398413768          1.0
D  1  1.0
  1.2851296957          1.0
D  1  1.0
  0.8049208293          1.0
D  1  1.0
  0.4734032808          1.0
D  1  1.0
  0.2486541985          1.0
D  1  1.0
  0.123544              1.0
F  1  1.0
  158.701               1.0
F  1  1.0
  104.8818018068        1.0
F  1  1.0
  64.7724722249         1.0
F  1  1.0
  36.8485465942         1.0
F  1  1.0
  22.8150013818         1.0
F  1  1.0
  14.5196654915         1.0
F  1  1.0
  9.6228314606          1.0
F  1  1.0
  6.1636662975          1.0
F  1  1.0
  3.197953393           1.0
F  1  1.0
  2.065519573           1.0
F  1  1.0
  1.1825154422          1.0
F  1  1.0
  0.7947937338          1.0
F  1  1.0
  0.2763231727          1.0
G  1  1.0
  76.1078038814         1.0
G  1  1.0
  36.994                1.0
G  1  1.0
  22.1495014366         1.0
G  1  1.0
  12.63                 1.0
G  1  1.0
  7.5585014782          1.0
G  1  1.0
  4.327                 1.0
G  1  1.0
  2.580012592           1.0
G  1  1.0
  1.3335                1.0
G  1  1.0
  0.85515               1.0
G  1  1.0
  0.3768                1.0
****
Ge     0
S  1  1.0
  10083.8               1.0
S  1  1.0
  6011.9302932099       1.0
S  1  1.0
  2603.1307320626       1.0
S  1  1.0
  1383.811848794        1.0
S  1  1.0
  727.7959893447        1.0
S  1  1.0
  399.0374013999        1.0
S  1  1.0
  223.8711779633        1.0
S  1  1.0
  146.6484375           1.0
S  1  1.0
  92.4586871698         1.0
S  1  1.0
  50.622293095          1.0
S  1  1.0
  28.5539587115         1.0
S  1  1.0
  15.3111245821         1.0
S  1  1.0
  8.9242554118          1.0
S  1  1.0
  5.5560479171          1.0
S  1  1.0
  3.9271161339          1.0
S  1  1.0
  2.7277299931          1.0
S  1  1.0
  1.5062088658          1.0
S  1  1.0
  0.9034995544          1.0
S  1  1.0
  0.5729084332          1.0
S  1  1.0
  0.3656331663          1.0
S  1  1.0
  0.2091737763          1.0
S  1  1.0
  0.1309217377          1.0
P  1  1.0
  1614.8454039964       1.0
P  1  1.0
  732.3369236791        1.0
P  1  1.0
  476.1634477015        1.0
P  1  1.0
  305.6379370946        1.0
P  1  1.0
  191.0977572838        1.0
P  1  1.0
  123.5483119184        1.0
P  1  1.0
  69.009768218          1.0
P  1  1.0
  38.6348332153         1.0
P  1  1.0
  21.7286939953         1.0
P  1  1.0
  11.8341241274         1.0
P  1  1.0
  7.1109513439          1.0
P  1  1.0
  4.4662584507          1.0
P  1  1.0
  2.6163024564          1.0
P  1  1.0
  1.6226563974          1.0
P  1  1.0
  0.8877023395          1.0
P  1  1.0
  0.511140341           1.0
P  1  1.0
  0.3083709111          1.0
P  1  1.0
  0.1934264063          1.0
D  1  1.0
  625.8754623766        1.0
D  1  1.0
  375.42                1.0
D  1  1.0
  248.0730896863        1.0
D  1  1.0
  131.8652734259        1.0
D  1  1.0
  70.6465503707         1.0
D  1  1.0
  39.294410256          1.0
D  1  1.0
  20.1026052638         1.0
D  1  1.0
  12.1108346196         1.0
D  1  1.0
  8.3815194953          1.0
D  1  1.0
  5.4651396199          1.0
D  1  1.0
  3.6525719327          1.0
D  1  1.0
  2.4693341504          1.0
D  1  1.0
  1.5021868548          1.0
D  1  1.0
  0.9825452768          1.0
D  1  1.0
  0.5973068762          1.0
D  1  1.0
  0.3649851448          1.0
D  1  1.0
  0.16818               1.0
F  1  1.0
  177.442               1.0
F  1  1.0
  98.6301525136         1.0
F  1  1.0
  64.2166215808         1.0
F  1  1.0
  45.3276439126         1.0
F  1  1.0
  27.2025716381         1.0
F  1  1.0
  16.6614722506         1.0
F  1  1.0
  11.0950576407         1.0
F  1  1.0
  7.1333661128          1.0
F  1  1.0
  3.6928575634          1.0
F  1  1.0
  2.4597292336          1.0
F  1  1.0
  1.421321768           1.0
F  1  1.0
  0.9869489179          1.0
F  1  1.0
  0.3639812531          1.0
G  1  1.0
  87.1988224663         1.0
G  1  1.0
  42.604                1.0
G  1  1.0
  25.5716986156         1.0
G  1  1.0
  14.6872               1.0
G  1  1.0
  8.8316897787          1.0
G  1  1.0
  5.1302                1.0
G  1  1.0
  3.0851897964          1.0
G  1  1.0
  1.6394                1.0
G  1  1.0
  1.0667                1.0
G  1  1.0
  0.494                 1.0
****
As     0
S  1  1.0
  10814.784             1.0
S  1  1.0
  6447.758897459        1.0
S  1  1.0
  2802.6905059341       1.0
S  1  1.0
  1490.6188939736       1.0
S  1  1.0
  782.0740128359        1.0
S  1  1.0
  430.4691253092        1.0
S  1  1.0
  241.0398257369        1.0
S  1  1.0
  142.4606781527        1.0
S  1  1.0
  95.403098938          1.0
S  1  1.0
  54.2443035543         1.0
S  1  1.0
  29.8384280113         1.0
S  1  1.0
  20.0865821335         1.0
S  1  1.0
  12.8232618459         1.0
S  1  1.0
  7.312045377           1.0
S  1  1.0
  4.3294100012          1.0
S  1  1.0
  3.0474137964          1.0
S  1  1.0
  1.7072804043          1.0
S  1  1.0
  1.0414121093          1.0
S  1  1.0
  0.6718154865          1.0
S  1  1.0
  0.4429258263          1.0
S  1  1.0
  0.2572258335          1.0
S  1  1.0
  0.1634180426          1.0
P  1  1.0
  1746.6101385071       1.0
P  1  1.0
  796.6085800985        1.0
P  1  1.0
  518.3162640078        1.0
P  1  1.0
  341.2237617374        1.0
P  1  1.0
  230.5495592265        1.0
P  1  1.0
  133.5506811305        1.0
P  1  1.0
  75.7207502138         1.0
P  1  1.0
  42.6890351403         1.0
P  1  1.0
  23.3972993254         1.0
P  1  1.0
  9.5311372484          1.0
P  1  1.0
  6.6198331762          1.0
P  1  1.0
  4.6380372875          1.0
P  1  1.0
  3.2999158641          1.0
P  1  1.0
  2.2601656698          1.0
P  1  1.0
  1.6010463502          1.0
P  1  1.0
  1.0191291896          1.0
P  1  1.0
  0.6187219305          1.0
P  1  1.0
  0.3819606664          1.0
P  1  1.0
  0.2431872317          1.0
D  1  1.0
  679.5465290917        1.0
D  1  1.0
  409.1683              1.0
D  1  1.0
  276.0166104005        1.0
D  1  1.0
  169.3244357689        1.0
D  1  1.0
  110.2438876053        1.0
D  1  1.0
  76.1681244345         1.0
D  1  1.0
  51.4819019545         1.0
D  1  1.0
  34.2653733717         1.0
D  1  1.0
  22.2535984323         1.0
D  1  1.0
  14.6578511688         1.0
D  1  1.0
  8.126379645           1.0
D  1  1.0
  5.0596153809          1.0
D  1  1.0
  2.9725777641          1.0
D  1  1.0
  1.7276063165          1.0
D  1  1.0
  1.153075592           1.0
D  1  1.0
  0.4547636774          1.0
D  1  1.0
  0.215398              1.0
F  1  1.0
  196.39933             1.0
F  1  1.0
  121.4135633392        1.0
F  1  1.0
  80.5631818922         1.0
F  1  1.0
  48.0463120151         1.0
F  1  1.0
  29.4131466664         1.0
F  1  1.0
  18.9609486576         1.0
F  1  1.0
  12.5976056835         1.0
F  1  1.0
  7.9259705868          1.0
F  1  1.0
  4.2423073265          1.0
F  1  1.0
  1.6693428197          1.0
F  1  1.0
  1.188763033           1.0
F  1  1.0
  0.4577474502          1.0
G  1  1.0
  98.5726871518         1.0
G  1  1.0
  48.36318              1.0
G  1  1.0
  29.0874448145         1.0
G  1  1.0
  16.803554             1.0
G  1  1.0
  10.1437502063         1.0
G  1  1.0
  5.961004              1.0
G  1  1.0
  3.6094275475          1.0
G  1  1.0
  1.958006              1.0
G  1  1.0
  1.288803              1.0
G  1  1.0
  0.6196                1.0
****
Se     0
S  1  1.0
  11573.8               1.0
S  1  1.0
  6900.1173540029       1.0
S  1  1.0
  2994.8164677757       1.0
S  1  1.0
  1592.4716636921       1.0
S  1  1.0
  836.2046112818        1.0
S  1  1.0
  459.0115347437        1.0
S  1  1.0
  257.5505356499        1.0
S  1  1.0
  151.8260546778        1.0
S  1  1.0
  101.8482791801        1.0
S  1  1.0
  58.6688599461         1.0
S  1  1.0
  30.9100899314         1.0
S  1  1.0
  18.1565614297         1.0
S  1  1.0
  12.8052098196         1.0
S  1  1.0
  7.9893168838          1.0
S  1  1.0
  4.3137380421          1.0
S  1  1.0
  2.6205787476          1.0
S  1  1.0
  1.3679086864          1.0
S  1  1.0
  0.8210915217          1.0
S  1  1.0
  0.5247292777          1.0
S  1  1.0
  0.3059313725          1.0
S  1  1.0
  0.1929531823          1.0
P  1  1.0
  1863.7599654689       1.0
P  1  1.0
  1302.3690743539       1.0
P  1  1.0
  552.7802188889        1.0
P  1  1.0
  370.6998504604        1.0
P  1  1.0
  252.3007524212        1.0
P  1  1.0
  165.5250013204        1.0
P  1  1.0
  102.7856034859        1.0
P  1  1.0
  58.3207676081         1.0
P  1  1.0
  39.376001283          1.0
P  1  1.0
  24.8941568922         1.0
P  1  1.0
  17.2491971188         1.0
P  1  1.0
  11.2926820876         1.0
P  1  1.0
  7.4658803702          1.0
P  1  1.0
  4.8984460136          1.0
P  1  1.0
  3.1246022359          1.0
P  1  1.0
  2.0140612897          1.0
P  1  1.0
  1.2491816096          1.0
P  1  1.0
  0.7281153571          1.0
P  1  1.0
  0.4508988491          1.0
P  1  1.0
  0.2880039753          1.0
D  1  1.0
  725.7675890581        1.0
D  1  1.0
  388.0392651228        1.0
D  1  1.0
  262.5632002302        1.0
D  1  1.0
  183.5929813929        1.0
D  1  1.0
  120.5108969756        1.0
D  1  1.0
  84.0724484033         1.0
D  1  1.0
  56.4872268671         1.0
D  1  1.0
  36.0835090945         1.0
D  1  1.0
  20.2762728991         1.0
D  1  1.0
  13.3273698157         1.0
D  1  1.0
  8.6984184907          1.0
D  1  1.0
  5.885777012           1.0
D  1  1.0
  4.0804387268          1.0
D  1  1.0
  2.5169383813          1.0
D  1  1.0
  1.399570232           1.0
D  1  1.0
  0.538542616           1.0
D  1  1.0
  0.24918               1.0
F  1  1.0
  213.722               1.0
F  1  1.0
  135.6368069843        1.0
F  1  1.0
  90.1135389675         1.0
F  1  1.0
  52.6246552007         1.0
F  1  1.0
  30.5907628505         1.0
F  1  1.0
  16.8580825792         1.0
F  1  1.0
  11.5833023091         1.0
F  1  1.0
  7.7560995004          1.0
F  1  1.0
  4.5335315412          1.0
F  1  1.0
  2.8963388562          1.0
F  1  1.0
  1.4678864586          1.0
F  1  1.0
  0.5421635827          1.0
G  1  1.0
  110.4037307098        1.0
G  1  1.0
  54.36                 1.0
G  1  1.0
  32.7500802859         1.0
G  1  1.0
  19.0136               1.0
G  1  1.0
  11.5136052774         1.0
G  1  1.0
  6.8336                1.0
G  1  1.0
  4.156607932           1.0
G  1  1.0
  2.2958                1.0
G  1  1.0
  1.5161                1.0
G  1  1.0
  0.7364                1.0
****
Br     0
S  1  1.0
  25412.8511529685      1.0
S  1  1.0
  12363.8               1.0
S  1  1.0
  7370.7823647847       1.0
S  1  1.0
  3697.4971602423       1.0
S  1  1.0
  1606.6845787415       1.0
S  1  1.0
  890.907257034         1.0
S  1  1.0
  486.9216586241        1.0
S  1  1.0
  273.7670201392        1.0
S  1  1.0
  178.5859375           1.0
S  1  1.0
  112.8784516766        1.0
S  1  1.0
  61.8654433755         1.0
S  1  1.0
  34.2139889482         1.0
S  1  1.0
  22.8918474015         1.0
S  1  1.0
  14.2036658944         1.0
S  1  1.0
  8.1004298816          1.0
S  1  1.0
  4.460130793           1.0
S  1  1.0
  2.6939385714          1.0
S  1  1.0
  1.7155949632          1.0
S  1  1.0
  1.1576435475          1.0
S  1  1.0
  0.6900514261          1.0
S  1  1.0
  0.3556210051          1.0
S  1  1.0
  0.2186023359          1.0
P  1  1.0
  1970.8780814033       1.0
P  1  1.0
  1225.3011861907       1.0
P  1  1.0
  827.7042215993        1.0
P  1  1.0
  500.8887732137        1.0
P  1  1.0
  287.4019830521        1.0
P  1  1.0
  151.397631694         1.0
P  1  1.0
  94.3089322338         1.0
P  1  1.0
  64.1463221787         1.0
P  1  1.0
  43.9160847808         1.0
P  1  1.0
  28.468673481          1.0
P  1  1.0
  20.0933618653         1.0
P  1  1.0
  13.5277083192         1.0
P  1  1.0
  8.1025523818          1.0
P  1  1.0
  5.4164188988          1.0
P  1  1.0
  3.5970883594          1.0
P  1  1.0
  2.0069700625          1.0
P  1  1.0
  1.2036146302          1.0
P  1  1.0
  0.8394203632          1.0
P  1  1.0
  0.5196448194          1.0
P  1  1.0
  0.3252388762          1.0
D  1  1.0
  769.6500481372        1.0
D  1  1.0
  403.7082461154        1.0
D  1  1.0
  207.5649438471        1.0
D  1  1.0
  124.4352915673        1.0
D  1  1.0
  78.8225679541         1.0
D  1  1.0
  48.539309874          1.0
D  1  1.0
  33.5526491176         1.0
D  1  1.0
  23.0188282169         1.0
D  1  1.0
  14.5881909847         1.0
D  1  1.0
  8.9567482648          1.0
D  1  1.0
  5.2220369029          1.0
D  1  1.0
  2.7631062914          1.0
D  1  1.0
  1.562659202           1.0
D  1  1.0
  0.9864421651          1.0
D  1  1.0
  0.5419886221          1.0
D  1  1.0
  0.28842               1.0
F  1  1.0
  229.99                1.0
F  1  1.0
  140.1699722236        1.0
F  1  1.0
  88.7803334812         1.0
F  1  1.0
  56.5110046642         1.0
F  1  1.0
  35.5758773111         1.0
F  1  1.0
  21.4412871626         1.0
F  1  1.0
  13.1200195607         1.0
F  1  1.0
  8.5774458408          1.0
F  1  1.0
  5.8462418799          1.0
F  1  1.0
  3.6661346017          1.0
F  1  1.0
  1.6752432738          1.0
F  1  1.0
  0.88174               1.0
F  1  1.0
  0.6064601741          1.0
G  1  1.0
  60.544                1.0
G  1  1.0
  36.5264976847         1.0
G  1  1.0
  21.298                1.0
G  1  1.0
  12.9252576758         1.0
G  1  1.0
  7.7392                1.0
G  1  1.0
  4.7143466037          1.0
G  1  1.0
  2.6478                1.0
G  1  1.0
  1.7337                1.0
G  1  1.0
  0.8196                1.0
****
Kr     0
S  1  1.0
  13164.014             1.0
S  1  1.0
  7848.0198407372       1.0
S  1  1.0
  3703.6124638959       1.0
S  1  1.0
  1980.9060092204       1.0
S  1  1.0
  955.6019743342        1.0
S  1  1.0
  506.276323364         1.0
S  1  1.0
  150.3659011269        1.0
S  1  1.0
  100.78                1.0
S  1  1.0
  64.4819952211         1.0
S  1  1.0
  36.6746408659         1.0
S  1  1.0
  20.0027571777         1.0
S  1  1.0
  11.2756365575         1.0
S  1  1.0
  7.8925248467          1.0
S  1  1.0
  4.7925581991          1.0
S  1  1.0
  2.6149725046          1.0
S  1  1.0
  1.4863553509          1.0
S  1  1.0
  0.8092547489          1.0
S  1  1.0
  0.437198691           1.0
S  1  1.0
  0.2569515805          1.0
P  1  1.0
  2065.4158168431       1.0
P  1  1.0
  1268.2669269174       1.0
P  1  1.0
  853.4434176722        1.0
P  1  1.0
  521.3476166105        1.0
P  1  1.0
  297.7355948761        1.0
P  1  1.0
  160.0160846363        1.0
P  1  1.0
  94.9551756922         1.0
P  1  1.0
  63.3517152197         1.0
P  1  1.0
  40.6008537253         1.0
P  1  1.0
  26.9228241484         1.0
P  1  1.0
  15.8727065607         1.0
P  1  1.0
  8.5414709602          1.0
P  1  1.0
  5.5553587193          1.0
P  1  1.0
  3.5051456385          1.0
P  1  1.0
  1.9323176127          1.0
P  1  1.0
  1.0968891895          1.0
P  1  1.0
  0.5862079845          1.0
P  1  1.0
  0.3527279962          1.0
D  1  1.0
  761.9476784127        1.0
D  1  1.0
  422.4185260041        1.0
D  1  1.0
  274.1202018942        1.0
D  1  1.0
  184.6317376242        1.0
D  1  1.0
  116.5287066784        1.0
D  1  1.0
  60.7974001471         1.0
D  1  1.0
  38.2737258116         1.0
D  1  1.0
  24.8683605857         1.0
D  1  1.0
  15.6728216026         1.0
D  1  1.0
  10.7090439499         1.0
D  1  1.0
  6.9471181603          1.0
D  1  1.0
  4.0060679349          1.0
D  1  1.0
  2.6291214454          1.0
D  1  1.0
  1.7805520731          1.0
D  1  1.0
  1.136662599           1.0
D  1  1.0
  0.7204382317          1.0
D  1  1.0
  0.328738              1.0
F  1  1.0
  244.5237              1.0
F  1  1.0
  151.9458199979        1.0
F  1  1.0
  92.7423181606         1.0
F  1  1.0
  59.9921006399         1.0
F  1  1.0
  39.1861012723         1.0
F  1  1.0
  25.3568038917         1.0
F  1  1.0
  13.5578312106         1.0
F  1  1.0
  6.7008871382          1.0
F  1  1.0
  3.7345540098          1.0
F  1  1.0
  1.8991597733          1.0
F  1  1.0
  0.8724530814          1.0
G  1  1.0
  66.9305               1.0
G  1  1.0
  40.4358254816         1.0
G  1  1.0
  23.66092              1.0
G  1  1.0
  14.4013064665         1.0
G  1  1.0
  8.679542              1.0
G  1  1.0
  5.3213824007          1.0
G  1  1.0
  3.015048              1.0
G  1  1.0
  2.010524              1.0
G  1  1.0
  1.006                 1.0
****
