# Supplementary material for: Physics-Driven Construction of Compact Primitive Gaussian Density Fitting Basis Sets
Source: J Chem Theory Comput. 2025 Oct 25;21(21):10863–78. doi: 10.1021/acs.jctc.5c01219 (PMC12613328; doi:10.1021/acs.jctc.5c01219)
Supplement: Supplementary file 1 [file ct5c01219_si_002.zip › supplementary_info/MADF-DFBSs/nonrelativistic/cc-pvqz-madf.g94]

!-------------------------------------------------------------------------------
!       Basis set: cc-pVQZ-MADF generated from OBS:cc-pVQZ 
!            Role: Density fitting
!     MADF params: \tau_1 = 1e-6, \tau_2 = 1e-5, and zeta = 1.4
!           Atoms: H, He, Li, Be, B, C, N, O, F, Ne, Na, Mg, Al
!                  Si, P, S, Cl, Ar, Ca, Sc, Ti, V, Cr, Mn, Fe
!                  Co, Ni, Cu, Zn, Ga, Ge, As, Se, Br and Kr.
!         Authors: Kshitijkumar A. Surjuse and Edward F. Valeev 
!-------------------------------------------------------------------------------


H     0
S  1  1.0
  14.0141249016         1.0
S  1  1.0
  5.648                 1.0
S  1  1.0
  3.2944749235          1.0
S  1  1.0
  1.6901961794          1.0
S  1  1.0
  1.0811352212          1.0
S  1  1.0
  0.5565511464          1.0
S  1  1.0
  0.334085752           1.0
S  1  1.0
  0.2025149686          1.0
P  1  1.0
  3.3924926814          1.0
P  1  1.0
  2.4002530734          1.0
P  1  1.0
  1.6876687341          1.0
P  1  1.0
  1.1893093543          1.0
P  1  1.0
  0.8309804903          1.0
P  1  1.0
  0.4579902055          1.0
D  1  1.0
  2.9760089213          1.0
D  1  1.0
  1.9754557434          1.0
D  1  1.0
  1.2118187244          1.0
D  1  1.0
  0.8471876995          1.0
D  1  1.0
  0.584                 1.0
F  1  1.0
  1.5758700781          1.0
F  1  1.0
  1.0114878941          1.0
G  1  1.0
  1.9068502091          1.0
****
He     0
S  1  1.0
  36.1                  1.0
S  1  1.0
  20.9788841715         1.0
S  1  1.0
  10.17                 1.0
S  1  1.0
  5.8131021405          1.0
S  1  1.0
  2.8257970418          1.0
S  1  1.0
  1.946444436           1.0
S  1  1.0
  1.1583345415          1.0
S  1  1.0
  0.6529867719          1.0
S  1  1.0
  0.4004840821          1.0
P  1  1.0
  11.079                1.0
P  1  1.0
  6.8867945046          1.0
P  1  1.0
  4.001362637           1.0
P  1  1.0
  2.127383905           1.0
P  1  1.0
  1.5174783658          1.0
P  1  1.0
  0.8760355241          1.0
D  1  1.0
  8.5606103705          1.0
D  1  1.0
  5.3227953069          1.0
D  1  1.0
  3.5659544402          1.0
D  1  1.0
  2.1965008695          1.0
D  1  1.0
  1.274248362           1.0
F  1  1.0
  4.5871861619          1.0
F  1  1.0
  3.1879802369          1.0
F  1  1.0
  1.8795176456          1.0
G  1  1.0
  3.6759915464          1.0
****
Li     0
S  1  1.0
  76.8067885199         1.0
S  1  1.0
  42.36                 1.0
S  1  1.0
  25.7968522126         1.0
S  1  1.0
  15.448                1.0
S  1  1.0
  9.5235655946          1.0
S  1  1.0
  5.2198685997          1.0
S  1  1.0
  2.8638405016          1.0
S  1  1.0
  1.705                 1.0
S  1  1.0
  1.1452330377          1.0
S  1  1.0
  0.614937795           1.0
S  1  1.0
  0.1711237397          1.0
S  1  1.0
  0.1054046878          1.0
S  1  1.0
  0.065597557           1.0
S  1  1.0
  0.0374413178          1.0
P  1  1.0
  7.3544631661          1.0
P  1  1.0
  4.875910862           1.0
P  1  1.0
  2.8988914856          1.0
P  1  1.0
  1.6176736678          1.0
P  1  1.0
  0.9139039885          1.0
P  1  1.0
  0.5489182969          1.0
P  1  1.0
  0.1988992098          1.0
P  1  1.0
  0.1152093958          1.0
P  1  1.0
  0.062286119           1.0
P  1  1.0
  0.0420195828          1.0
D  1  1.0
  2.9711898355          1.0
D  1  1.0
  1.0388798099          1.0
D  1  1.0
  0.6042517952          1.0
D  1  1.0
  0.3084898644          1.0
D  1  1.0
  0.1630238528          1.0
D  1  1.0
  0.0962081082          1.0
D  1  1.0
  0.0633257606          1.0
D  1  1.0
  0.0359                1.0
F  1  1.0
  0.3642418051          1.0
F  1  1.0
  0.21970087            1.0
F  1  1.0
  0.1170681755          1.0
G  1  1.0
  0.3617445655          1.0
G  1  1.0
  0.2537140724          1.0
****
Be     0
S  1  1.0
  167.9116524799        1.0
S  1  1.0
  91.72                 1.0
S  1  1.0
  55.6806194494         1.0
S  1  1.0
  32.94                 1.0
S  1  1.0
  20.2579972325         1.0
S  1  1.0
  11.7696358535         1.0
S  1  1.0
  7.8292460329          1.0
S  1  1.0
  5.3720934046          1.0
S  1  1.0
  3.57                  1.0
S  1  1.0
  2.3472040926          1.0
S  1  1.0
  1.3847277781          1.0
S  1  1.0
  0.6035119842          1.0
S  1  1.0
  0.3398702239          1.0
S  1  1.0
  0.226248345           1.0
S  1  1.0
  0.1390904628          1.0
S  1  1.0
  0.0608828125          1.0
P  1  1.0
  17.739029735          1.0
P  1  1.0
  6.77110494            1.0
P  1  1.0
  3.7865417373          1.0
P  1  1.0
  2.1621139158          1.0
P  1  1.0
  0.6369247111          1.0
P  1  1.0
  0.3811377874          1.0
P  1  1.0
  0.2438047757          1.0
P  1  1.0
  0.1322566626          1.0
P  1  1.0
  0.08547               1.0
D  1  1.0
  3.3110018855          1.0
D  1  1.0
  1.7031143514          1.0
D  1  1.0
  1.0314907298          1.0
D  1  1.0
  0.563128909           1.0
D  1  1.0
  0.3675346769          1.0
D  1  1.0
  0.2514090472          1.0
D  1  1.0
  0.1668608487          1.0
D  1  1.0
  0.08572               1.0
F  1  1.0
  0.8286960156          1.0
F  1  1.0
  0.5310617905          1.0
F  1  1.0
  0.3324514542          1.0
G  1  1.0
  0.6013866692          1.0
G  1  1.0
  0.3474864033          1.0
H  1  1.0
  0.4883644002          1.0
****
B     0
S  1  1.0
  273.7007726583        1.0
S  1  1.0
  149.38                1.0
S  1  1.0
  90.6985891972         1.0
S  1  1.0
  53.62                 1.0
S  1  1.0
  33.0163562476         1.0
S  1  1.0
  18.9457778938         1.0
S  1  1.0
  12.7967468835         1.0
S  1  1.0
  8.693292293           1.0
S  1  1.0
  5.905                 1.0
S  1  1.0
  3.8112566142          1.0
S  1  1.0
  2.277492317           1.0
S  1  1.0
  0.9972443138          1.0
S  1  1.0
  0.5840528632          1.0
S  1  1.0
  0.3313743437          1.0
S  1  1.0
  0.2026607352          1.0
S  1  1.0
  0.1190677982          1.0
P  1  1.0
  26.1857901134         1.0
P  1  1.0
  17.4532458305         1.0
P  1  1.0
  10.2538202682         1.0
P  1  1.0
  6.0996406972          1.0
P  1  1.0
  3.5159874279          1.0
P  1  1.0
  2.1126806602          1.0
P  1  1.0
  1.5081126304          1.0
P  1  1.0
  0.9519819132          1.0
P  1  1.0
  0.6334036724          1.0
P  1  1.0
  0.415190106           1.0
P  1  1.0
  0.2880398897          1.0
P  1  1.0
  0.1808419153          1.0
P  1  1.0
  0.1042565436          1.0
D  1  1.0
  5.0939988605          1.0
D  1  1.0
  3.189485262           1.0
D  1  1.0
  2.0274197156          1.0
D  1  1.0
  1.3523495808          1.0
D  1  1.0
  0.9572917044          1.0
D  1  1.0
  0.5601008315          1.0
D  1  1.0
  0.3225110499          1.0
D  1  1.0
  0.2299181228          1.0
D  1  1.0
  0.1481918233          1.0
F  1  1.0
  1.7085319993          1.0
F  1  1.0
  0.9708368725          1.0
F  1  1.0
  0.5391924849          1.0
F  1  1.0
  0.2219055813          1.0
G  1  1.0
  0.8947169671          1.0
G  1  1.0
  0.5214545337          1.0
G  1  1.0
  0.3316927635          1.0
H  1  1.0
  1.346810436           1.0
H  1  1.0
  0.8318323619          1.0
I  1  1.0
  0.7232991106          1.0
****
C     0
S  1  1.0
  389.1378942313        1.0
S  1  1.0
  212.2                 1.0
S  1  1.0
  128.89927827          1.0
S  1  1.0
  76.22                 1.0
S  1  1.0
  47.0104565296         1.0
S  1  1.0
  24.2110857468         1.0
S  1  1.0
  13.7772546921         1.0
S  1  1.0
  7.4626962047          1.0
S  1  1.0
  4.5083247651          1.0
S  1  1.0
  2.9984379462          1.0
S  1  1.0
  1.5815276331          1.0
S  1  1.0
  0.9319386066          1.0
S  1  1.0
  0.5291241014          1.0
S  1  1.0
  0.3076450738          1.0
S  1  1.0
  0.1873973265          1.0
S  1  1.0
  0.110465332           1.0
P  1  1.0
  41.8304491953         1.0
P  1  1.0
  16.2086006422         1.0
P  1  1.0
  9.4409862595          1.0
P  1  1.0
  5.5161385935          1.0
P  1  1.0
  2.7782865868          1.0
P  1  1.0
  1.623900939           1.0
P  1  1.0
  0.9407076824          1.0
P  1  1.0
  0.5502742052          1.0
P  1  1.0
  0.3324473645          1.0
P  1  1.0
  0.1624951846          1.0
D  1  1.0
  9.202109536           1.0
D  1  1.0
  5.4513651618          1.0
D  1  1.0
  2.7100541879          1.0
D  1  1.0
  1.3496176409          1.0
D  1  1.0
  0.8031005418          1.0
D  1  1.0
  0.4585496283          1.0
D  1  1.0
  0.2317929259          1.0
F  1  1.0
  2.8248583056          1.0
F  1  1.0
  1.8464429975          1.0
F  1  1.0
  1.1567721752          1.0
F  1  1.0
  0.8249137482          1.0
F  1  1.0
  0.548627424           1.0
F  1  1.0
  0.3484374148          1.0
G  1  1.0
  2.3661757875          1.0
G  1  1.0
  1.4239539456          1.0
G  1  1.0
  0.8214500075          1.0
G  1  1.0
  0.519731847           1.0
H  1  1.0
  1.96534071            1.0
H  1  1.0
  1.2152352954          1.0
I  1  1.0
  1.1126849921          1.0
****
N     0
S  1  1.0
  527.5928883102        1.0
S  1  1.0
  288.6                 1.0
S  1  1.0
  175.5721649768        1.0
S  1  1.0
  104.36                1.0
S  1  1.0
  64.4756373463         1.0
S  1  1.0
  39.5950636128         1.0
S  1  1.0
  25.1149041679         1.0
S  1  1.0
  16.762                1.0
S  1  1.0
  10.3834526123         1.0
S  1  1.0
  4.241192924           1.0
S  1  1.0
  2.2874732013          1.0
S  1  1.0
  1.317147006           1.0
S  1  1.0
  0.8331424639          1.0
S  1  1.0
  0.5424905844          1.0
S  1  1.0
  0.354186927           1.0
S  1  1.0
  0.2293667299          1.0
S  1  1.0
  0.1623065186          1.0
P  1  1.0
  59.8110377511         1.0
P  1  1.0
  37.6573660746         1.0
P  1  1.0
  22.7646355688         1.0
P  1  1.0
  13.5877586637         1.0
P  1  1.0
  7.8727627857          1.0
P  1  1.0
  4.0221976791          1.0
P  1  1.0
  2.3034243512          1.0
P  1  1.0
  1.3444942491          1.0
P  1  1.0
  0.6730641068          1.0
P  1  1.0
  0.403868746           1.0
P  1  1.0
  0.2326625629          1.0
D  1  1.0
  13.291431724          1.0
D  1  1.0
  7.8220007001          1.0
D  1  1.0
  4.1290915094          1.0
D  1  1.0
  1.6569623112          1.0
D  1  1.0
  1.1041546741          1.0
D  1  1.0
  0.7664290639          1.0
D  1  1.0
  0.5470034436          1.0
D  1  1.0
  0.3336865074          1.0
F  1  1.0
  3.64640818            1.0
F  1  1.0
  2.2732681927          1.0
F  1  1.0
  1.4872692223          1.0
F  1  1.0
  0.9182403077          1.0
F  1  1.0
  0.509217105           1.0
G  1  1.0
  3.4671742194          1.0
G  1  1.0
  2.0327069157          1.0
G  1  1.0
  1.3447752058          1.0
G  1  1.0
  0.9386541174          1.0
H  1  1.0
  2.2116006465          1.0
H  1  1.0
  1.5681962469          1.0
I  1  1.0
  2.57722515            1.0
****
O     0
S  1  1.0
  704.357126987         1.0
S  1  1.0
  384.6                 1.0
S  1  1.0
  233.8308203715        1.0
S  1  1.0
  138.64                1.0
S  1  1.0
  85.6241779111         1.0
S  1  1.0
  44.3632383954         1.0
S  1  1.0
  25.2075110423         1.0
S  1  1.0
  13.7683004627         1.0
S  1  1.0
  5.5270516645          1.0
S  1  1.0
  3.1542263314          1.0
S  1  1.0
  2.028330412           1.0
S  1  1.0
  1.1002380635          1.0
S  1  1.0
  0.7106349504          1.0
S  1  1.0
  0.4608799475          1.0
S  1  1.0
  0.2489944144          1.0
P  1  1.0
  76.6505161551         1.0
P  1  1.0
  29.8084683446         1.0
P  1  1.0
  17.5941531076         1.0
P  1  1.0
  10.4134202361         1.0
P  1  1.0
  5.2471414373          1.0
P  1  1.0
  3.0375964982          1.0
P  1  1.0
  1.7869618304          1.0
P  1  1.0
  0.8883379694          1.0
P  1  1.0
  0.5032029695          1.0
P  1  1.0
  0.3546015022          1.0
D  1  1.0
  17.1335811335         1.0
D  1  1.0
  10.1729635999         1.0
D  1  1.0
  5.4222207332          1.0
D  1  1.0
  3.5308772942          1.0
D  1  1.0
  2.213096383           1.0
D  1  1.0
  1.2191222055          1.0
D  1  1.0
  0.7833388259          1.0
D  1  1.0
  0.5108700267          1.0
D  1  1.0
  0.35                  1.0
F  1  1.0
  5.1185509489          1.0
F  1  1.0
  3.011294409           1.0
F  1  1.0
  1.8133210788          1.0
F  1  1.0
  0.947548153           1.0
F  1  1.0
  0.6672588104          1.0
G  1  1.0
  4.5714612276          1.0
G  1  1.0
  2.734961618           1.0
G  1  1.0
  1.8870188432          1.0
G  1  1.0
  1.1305755313          1.0
H  1  1.0
  3.7415490256          1.0
H  1  1.0
  2.3123803692          1.0
I  1  1.0
  3.3588966426          1.0
****
F     0
S  1  1.0
  860.4050758419        1.0
S  1  1.0
  471.8                 1.0
S  1  1.0
  287.2846816877        1.0
S  1  1.0
  171.2                 1.0
S  1  1.0
  105.9287171203        1.0
S  1  1.0
  55.5180239545         1.0
S  1  1.0
  31.6876703156         1.0
S  1  1.0
  17.2923703074         1.0
S  1  1.0
  7.0061066672          1.0
S  1  1.0
  4.0493135992          1.0
S  1  1.0
  2.5931161606          1.0
S  1  1.0
  1.4425213662          1.0
S  1  1.0
  0.9161853512          1.0
S  1  1.0
  0.5955254732          1.0
S  1  1.0
  0.325696022           1.0
P  1  1.0
  97.8793962765         1.0
P  1  1.0
  61.5576319071         1.0
P  1  1.0
  37.8695463604         1.0
P  1  1.0
  22.3486845591         1.0
P  1  1.0
  12.8497953719         1.0
P  1  1.0
  6.8135784143          1.0
P  1  1.0
  3.1357809549          1.0
P  1  1.0
  1.7672638297          1.0
P  1  1.0
  1.110090457           1.0
P  1  1.0
  0.6557488791          1.0
P  1  1.0
  0.4583751789          1.0
D  1  1.0
  36.2682118825         1.0
D  1  1.0
  13.1946984717         1.0
D  1  1.0
  7.2201694636          1.0
D  1  1.0
  4.3938443936          1.0
D  1  1.0
  2.4741020149          1.0
D  1  1.0
  1.5699287341          1.0
D  1  1.0
  0.9609089376          1.0
D  1  1.0
  0.4332                1.0
F  1  1.0
  6.7261461963          1.0
F  1  1.0
  3.9540718384          1.0
F  1  1.0
  2.3090057927          1.0
F  1  1.0
  1.2716301263          1.0
F  1  1.0
  0.8728827138          1.0
G  1  1.0
  7.9099634347          1.0
G  1  1.0
  4.8402363854          1.0
G  1  1.0
  2.7874237048          1.0
G  1  1.0
  1.4952311372          1.0
H  1  1.0
  5.7535110678          1.0
H  1  1.0
  3.297793041           1.0
H  1  1.0
  1.8527883234          1.0
I  1  1.0
  4.402164933           1.0
****
Ne     0
S  1  1.0
  1142.3355872282       1.0
S  1  1.0
  622.4                 1.0
S  1  1.0
  378.0797824924        1.0
S  1  1.0
  223.4                 1.0
S  1  1.0
  137.8843146847        1.0
S  1  1.0
  70.8550483304         1.0
S  1  1.0
  42.2842954259         1.0
S  1  1.0
  22.0698315286         1.0
S  1  1.0
  13.3178033451         1.0
S  1  1.0
  8.8169450887          1.0
S  1  1.0
  5.0946350458          1.0
S  1  1.0
  3.3270892189          1.0
S  1  1.0
  1.9099538091          1.0
S  1  1.0
  1.157468797           1.0
S  1  1.0
  0.7502954468          1.0
S  1  1.0
  0.4593204758          1.0
P  1  1.0
  123.8482126896        1.0
P  1  1.0
  76.8659567426         1.0
P  1  1.0
  47.516213256          1.0
P  1  1.0
  31.3939340832         1.0
P  1  1.0
  21.7945524745         1.0
P  1  1.0
  14.1688274752         1.0
P  1  1.0
  8.5283608887          1.0
P  1  1.0
  5.2100683713          1.0
P  1  1.0
  3.5407655585          1.0
P  1  1.0
  2.3461070851          1.0
P  1  1.0
  1.3829206846          1.0
P  1  1.0
  0.8705386427          1.0
P  1  1.0
  0.5776475124          1.0
D  1  1.0
  47.3251721887         1.0
D  1  1.0
  16.5914765003         1.0
D  1  1.0
  8.0357816004          1.0
D  1  1.0
  4.8576932474          1.0
D  1  1.0
  3.1739678774          1.0
D  1  1.0
  1.9902533163          1.0
D  1  1.0
  1.2716450728          1.0
D  1  1.0
  0.5324                1.0
F  1  1.0
  11.2318313649         1.0
F  1  1.0
  7.2661169809          1.0
F  1  1.0
  5.1885900358          1.0
F  1  1.0
  3.4342328718          1.0
F  1  1.0
  2.4356827407          1.0
F  1  1.0
  1.6620023726          1.0
F  1  1.0
  1.107300252           1.0
G  1  1.0
  10.9336857812         1.0
G  1  1.0
  5.9746749963          1.0
G  1  1.0
  3.4120359014          1.0
G  1  1.0
  1.7516294021          1.0
H  1  1.0
  6.446315299           1.0
H  1  1.0
  3.7275235383          1.0
I  1  1.0
  5.6355409248          1.0
****
Na     0
S  1  1.0
  1085.0                1.0
S  1  1.0
  449.8                 1.0
S  1  1.0
  285.9570023515        1.0
S  1  1.0
  182.8129111552        1.0
S  1  1.0
  125.7125447845        1.0
S  1  1.0
  73.1455333394         1.0
S  1  1.0
  46.5440015213         1.0
S  1  1.0
  26.1889250314         1.0
S  1  1.0
  14.8180556428         1.0
S  1  1.0
  6.2797830066          1.0
S  1  1.0
  4.4662212238          1.0
S  1  1.0
  2.2614157357          1.0
S  1  1.0
  1.3878370086          1.0
S  1  1.0
  0.607421875           1.0
S  1  1.0
  0.3745474153          1.0
S  1  1.0
  0.1979684015          1.0
S  1  1.0
  0.1339837064          1.0
S  1  1.0
  0.0917901507          1.0
S  1  1.0
  0.0587145767          1.0
S  1  1.0
  0.0377188305          1.0
S  1  1.0
  0.0245651923          1.0
P  1  1.0
  328.4220914111        1.0
P  1  1.0
  218.1083263807        1.0
P  1  1.0
  110.5854374344        1.0
P  1  1.0
  72.9224912291         1.0
P  1  1.0
  47.8602375617         1.0
P  1  1.0
  27.3932716451         1.0
P  1  1.0
  14.5731113984         1.0
P  1  1.0
  9.2274971662          1.0
P  1  1.0
  5.5606933854          1.0
P  1  1.0
  3.585153612           1.0
P  1  1.0
  2.3615786682          1.0
P  1  1.0
  1.276757877           1.0
P  1  1.0
  0.6759787135          1.0
P  1  1.0
  0.4060061884          1.0
P  1  1.0
  0.2548084343          1.0
P  1  1.0
  0.1579442202          1.0
P  1  1.0
  0.1017427561          1.0
P  1  1.0
  0.0589246093          1.0
P  1  1.0
  0.0322016005          1.0
D  1  1.0
  216.9743054063        1.0
D  1  1.0
  116.6277674802        1.0
D  1  1.0
  68.1333051967         1.0
D  1  1.0
  38.696326884          1.0
D  1  1.0
  21.8499982676         1.0
D  1  1.0
  14.4345844913         1.0
D  1  1.0
  8.1240655147          1.0
D  1  1.0
  5.0027768795          1.0
D  1  1.0
  3.2455553916          1.0
D  1  1.0
  2.0876852301          1.0
D  1  1.0
  1.2092823488          1.0
D  1  1.0
  0.725749659           1.0
D  1  1.0
  0.41209012            1.0
D  1  1.0
  0.2339643663          1.0
D  1  1.0
  0.1497288169          1.0
D  1  1.0
  0.0767833751          1.0
D  1  1.0
  0.02684               1.0
F  1  1.0
  0.9367184509          1.0
F  1  1.0
  0.2000545091          1.0
F  1  1.0
  0.1215838888          1.0
G  1  1.0
  0.1818233652          1.0
****
Mg     0
S  1  1.0
  3756.5783029442       1.0
S  1  1.0
  2050.0                1.0
S  1  1.0
  737.6                 1.0
S  1  1.0
  454.9354743603        1.0
S  1  1.0
  240.2183563916        1.0
S  1  1.0
  159.013705499         1.0
S  1  1.0
  95.6930279463         1.0
S  1  1.0
  60.5792600572         1.0
S  1  1.0
  32.2693872293         1.0
S  1  1.0
  19.4625220778         1.0
S  1  1.0
  12.1887402299         1.0
S  1  1.0
  7.2564807529          1.0
S  1  1.0
  4.4186260648          1.0
S  1  1.0
  3.0047467221          1.0
S  1  1.0
  1.8953854072          1.0
S  1  1.0
  1.2364361819          1.0
S  1  1.0
  0.7952499283          1.0
S  1  1.0
  0.4937223022          1.0
S  1  1.0
  0.2995390828          1.0
S  1  1.0
  0.1940127446          1.0
S  1  1.0
  0.1365866206          1.0
S  1  1.0
  0.0762818561          1.0
S  1  1.0
  0.0457090904          1.0
P  1  1.0
  454.470315842         1.0
P  1  1.0
  278.9525954188        1.0
P  1  1.0
  162.3219770317        1.0
P  1  1.0
  105.8480082123        1.0
P  1  1.0
  62.4626318468         1.0
P  1  1.0
  41.2234684622         1.0
P  1  1.0
  29.1316296854         1.0
P  1  1.0
  20.3742401721         1.0
P  1  1.0
  12.8914615191         1.0
P  1  1.0
  7.2316232148          1.0
P  1  1.0
  4.6379543719          1.0
P  1  1.0
  3.0040024932          1.0
P  1  1.0
  1.6890488917          1.0
P  1  1.0
  1.0527988616          1.0
P  1  1.0
  0.6885710885          1.0
P  1  1.0
  0.4273287367          1.0
P  1  1.0
  0.2826315226          1.0
P  1  1.0
  0.1765142079          1.0
P  1  1.0
  0.1073618438          1.0
P  1  1.0
  0.0622421572          1.0
D  1  1.0
  152.3803734039        1.0
D  1  1.0
  89.013472533          1.0
D  1  1.0
  50.8745331231         1.0
D  1  1.0
  26.9682084883         1.0
D  1  1.0
  16.8178202009         1.0
D  1  1.0
  10.376080177          1.0
D  1  1.0
  6.7879320848          1.0
D  1  1.0
  4.3911456907          1.0
D  1  1.0
  2.7693111094          1.0
D  1  1.0
  1.9568826192          1.0
D  1  1.0
  1.2632542538          1.0
D  1  1.0
  0.741356293           1.0
D  1  1.0
  0.4154228063          1.0
D  1  1.0
  0.2429690471          1.0
D  1  1.0
  0.1597458786          1.0
D  1  1.0
  0.1004152526          1.0
D  1  1.0
  0.04776               1.0
F  1  1.0
  2.4511405438          1.0
F  1  1.0
  1.3094285127          1.0
F  1  1.0
  0.359660798           1.0
F  1  1.0
  0.2002876967          1.0
G  1  1.0
  1.2500922401          1.0
G  1  1.0
  0.4034084397          1.0
G  1  1.0
  0.2485938443          1.0
H  1  1.0
  0.4522728589          1.0
****
Al     0
S  1  1.0
  1593.6677968144       1.0
S  1  1.0
  590.3242514499        1.0
S  1  1.0
  396.6024872926        1.0
S  1  1.0
  227.3416487652        1.0
S  1  1.0
  156.7910532365        1.0
S  1  1.0
  94.6850029697         1.0
S  1  1.0
  56.1745675362         1.0
S  1  1.0
  30.7324978319         1.0
S  1  1.0
  17.345619497          1.0
S  1  1.0
  11.1636757799         1.0
S  1  1.0
  7.8631036136          1.0
S  1  1.0
  5.3516523923          1.0
S  1  1.0
  3.4085030164          1.0
S  1  1.0
  2.212766017           1.0
S  1  1.0
  0.7642037285          1.0
S  1  1.0
  0.4186911503          1.0
S  1  1.0
  0.2633173245          1.0
S  1  1.0
  0.1490214281          1.0
S  1  1.0
  0.0921237666          1.0
S  1  1.0
  0.0617082601          1.0
P  1  1.0
  259.1325433279        1.0
P  1  1.0
  171.4444180796        1.0
P  1  1.0
  104.7192495461        1.0
P  1  1.0
  61.8031350074         1.0
P  1  1.0
  37.354952596          1.0
P  1  1.0
  22.7917787205         1.0
P  1  1.0
  13.9722189978         1.0
P  1  1.0
  9.3562240472          1.0
P  1  1.0
  6.5772034954          1.0
P  1  1.0
  4.4908029796          1.0
P  1  1.0
  3.0726455032          1.0
P  1  1.0
  2.177487233           1.0
P  1  1.0
  1.335026388           1.0
P  1  1.0
  0.8816281067          1.0
P  1  1.0
  0.5943051886          1.0
P  1  1.0
  0.4186073306          1.0
P  1  1.0
  0.2586426272          1.0
P  1  1.0
  0.1472969377          1.0
P  1  1.0
  0.0931832886          1.0
D  1  1.0
  84.06396203           1.0
D  1  1.0
  45.1882647686         1.0
D  1  1.0
  29.0234137996         1.0
D  1  1.0
  20.5784054525         1.0
D  1  1.0
  13.3261909323         1.0
D  1  1.0
  7.6971012428          1.0
D  1  1.0
  5.133628534           1.0
D  1  1.0
  3.3550456858          1.0
D  1  1.0
  2.1907261714          1.0
D  1  1.0
  1.530294309           1.0
D  1  1.0
  1.0583918246          1.0
D  1  1.0
  0.6673336184          1.0
D  1  1.0
  0.3578734374          1.0
D  1  1.0
  0.2036462769          1.0
D  1  1.0
  0.0874390068          1.0
F  1  1.0
  2.5627969883          1.0
F  1  1.0
  0.9092051221          1.0
F  1  1.0
  0.4935033056          1.0
F  1  1.0
  0.289810721           1.0
F  1  1.0
  0.1944229251          1.0
F  1  1.0
  0.1251700121          1.0
G  1  1.0
  0.6418999815          1.0
G  1  1.0
  0.4329587966          1.0
G  1  1.0
  0.1832466594          1.0
H  1  1.0
  0.4177587433          1.0
****
Si     0
S  1  1.0
  1945.5500226956       1.0
S  1  1.0
  979.2152912003        1.0
S  1  1.0
  531.3478322323        1.0
S  1  1.0
  273.1056746125        1.0
S  1  1.0
  181.08                1.0
S  1  1.0
  116.9621829416        1.0
S  1  1.0
  63.3734115085         1.0
S  1  1.0
  38.8069523944         1.0
S  1  1.0
  21.3109378108         1.0
S  1  1.0
  14.0410812684         1.0
S  1  1.0
  9.8698016381          1.0
S  1  1.0
  6.7290191816          1.0
S  1  1.0
  4.3228318265          1.0
S  1  1.0
  2.8137883496          1.0
S  1  1.0
  1.7243184725          1.0
S  1  1.0
  0.9812465266          1.0
S  1  1.0
  0.5596836495          1.0
S  1  1.0
  0.3319744198          1.0
S  1  1.0
  0.2061114349          1.0
S  1  1.0
  0.1338180836          1.0
S  1  1.0
  0.0894337057          1.0
P  1  1.0
  362.9348732517        1.0
P  1  1.0
  226.7879640973        1.0
P  1  1.0
  131.2201538484        1.0
P  1  1.0
  65.9995783045         1.0
P  1  1.0
  43.9757685297         1.0
P  1  1.0
  28.323846733          1.0
P  1  1.0
  18.2980370217         1.0
P  1  1.0
  10.9051554565         1.0
P  1  1.0
  6.4486384663          1.0
P  1  1.0
  4.4463550256          1.0
P  1  1.0
  2.8784003156          1.0
P  1  1.0
  1.7567789642          1.0
P  1  1.0
  1.1445379285          1.0
P  1  1.0
  0.8043424704          1.0
P  1  1.0
  0.5234625152          1.0
P  1  1.0
  0.2996563392          1.0
P  1  1.0
  0.2039438731          1.0
P  1  1.0
  0.134999578           1.0
D  1  1.0
  105.5258591096        1.0
D  1  1.0
  56.8722158854         1.0
D  1  1.0
  30.6434779885         1.0
D  1  1.0
  18.1271472647         1.0
D  1  1.0
  12.4839649365         1.0
D  1  1.0
  7.4286018409          1.0
D  1  1.0
  4.2835243697          1.0
D  1  1.0
  2.8513174829          1.0
D  1  1.0
  1.6122364886          1.0
D  1  1.0
  0.9674503857          1.0
D  1  1.0
  0.5589227588          1.0
D  1  1.0
  0.3188994439          1.0
D  1  1.0
  0.1981140292          1.0
D  1  1.0
  0.1276037849          1.0
F  1  1.0
  2.8641372399          1.0
F  1  1.0
  1.2598958025          1.0
F  1  1.0
  0.7489329087          1.0
F  1  1.0
  0.4630151862          1.0
F  1  1.0
  0.2195375577          1.0
G  1  1.0
  0.9593402198          1.0
G  1  1.0
  0.5961689546          1.0
G  1  1.0
  0.2638949597          1.0
H  1  1.0
  0.8972540927          1.0
H  1  1.0
  0.56854112            1.0
I  1  1.0
  0.6879735853          1.0
****
P     0
S  1  1.0
  2333.5478263412       1.0
S  1  1.0
  1178.2083013563       1.0
S  1  1.0
  642.7060557825        1.0
S  1  1.0
  327.3920418051        1.0
S  1  1.0
  216.4                 1.0
S  1  1.0
  99.1959111971         1.0
S  1  1.0
  52.3964436213         1.0
S  1  1.0
  29.3931317711         1.0
S  1  1.0
  19.5932851797         1.0
S  1  1.0
  12.0371027972         1.0
S  1  1.0
  8.2122074876          1.0
S  1  1.0
  5.3079551147          1.0
S  1  1.0
  3.4251044722          1.0
S  1  1.0
  2.2404770697          1.0
S  1  1.0
  1.0318272627          1.0
S  1  1.0
  0.6626281058          1.0
S  1  1.0
  0.4392918779          1.0
S  1  1.0
  0.2723403435          1.0
S  1  1.0
  0.1585800148          1.0
P  1  1.0
  374.900455172         1.0
P  1  1.0
  226.9538732643        1.0
P  1  1.0
  136.2099275642        1.0
P  1  1.0
  80.1314750214         1.0
P  1  1.0
  52.6448949721         1.0
P  1  1.0
  34.3965935065         1.0
P  1  1.0
  18.3158969478         1.0
P  1  1.0
  10.02458505           1.0
P  1  1.0
  6.4156160236          1.0
P  1  1.0
  4.3909383769          1.0
P  1  1.0
  2.70082678            1.0
P  1  1.0
  1.5843446298          1.0
P  1  1.0
  0.9482303287          1.0
P  1  1.0
  0.6413438802          1.0
P  1  1.0
  0.4550074057          1.0
P  1  1.0
  0.2888061623          1.0
P  1  1.0
  0.1803555679          1.0
D  1  1.0
  128.6168274888        1.0
D  1  1.0
  69.2571796482         1.0
D  1  1.0
  37.2833734737         1.0
D  1  1.0
  21.1077386543         1.0
D  1  1.0
  11.84050725           1.0
D  1  1.0
  7.9380607454          1.0
D  1  1.0
  5.2647824832          1.0
D  1  1.0
  3.5304043875          1.0
D  1  1.0
  2.1367640968          1.0
D  1  1.0
  0.7872507781          1.0
D  1  1.0
  0.5303180524          1.0
D  1  1.0
  0.3783050777          1.0
D  1  1.0
  0.2640968697          1.0
D  1  1.0
  0.1731436673          1.0
F  1  1.0
  3.9362661233          1.0
F  1  1.0
  2.6554726457          1.0
F  1  1.0
  1.439813623           1.0
F  1  1.0
  0.8578042634          1.0
F  1  1.0
  0.539587346           1.0
F  1  1.0
  0.2960712991          1.0
G  1  1.0
  3.6088913225          1.0
G  1  1.0
  1.1289667334          1.0
G  1  1.0
  0.7779241999          1.0
G  1  1.0
  0.4439014117          1.0
H  1  1.0
  1.2581565389          1.0
H  1  1.0
  0.7843321645          1.0
H  1  1.0
  0.4635422619          1.0
I  1  1.0
  0.6551161304          1.0
****
S     0
S  1  1.0
  4556.0                1.0
S  1  1.0
  2765.1641372287       1.0
S  1  1.0
  1379.1154879518       1.0
S  1  1.0
  784.3060995435        1.0
S  1  1.0
  391.5080093232        1.0
S  1  1.0
  270.3853731251        1.0
S  1  1.0
  163.299234432         1.0
S  1  1.0
  88.6780776753         1.0
S  1  1.0
  53.8387718596         1.0
S  1  1.0
  30.0448735568         1.0
S  1  1.0
  19.3669457172         1.0
S  1  1.0
  12.1930180916         1.0
S  1  1.0
  7.0715747704          1.0
S  1  1.0
  4.0568324739          1.0
S  1  1.0
  2.3606431492          1.0
S  1  1.0
  0.7536392751          1.0
S  1  1.0
  0.4482994714          1.0
S  1  1.0
  0.3165592511          1.0
S  1  1.0
  0.2010011834          1.0
S  1  1.0
  0.1102202189          1.0
P  1  1.0
  448.4998421994        1.0
P  1  1.0
  296.4337453246        1.0
P  1  1.0
  181.3491411314        1.0
P  1  1.0
  107.7270246578        1.0
P  1  1.0
  64.8631827244         1.0
P  1  1.0
  39.8754027519         1.0
P  1  1.0
  22.1248788374         1.0
P  1  1.0
  13.9795877388         1.0
P  1  1.0
  9.2417501981          1.0
P  1  1.0
  6.1671421117          1.0
P  1  1.0
  4.1281811297          1.0
P  1  1.0
  1.1936720214          1.0
P  1  1.0
  0.8413941473          1.0
P  1  1.0
  0.4904704499          1.0
P  1  1.0
  0.3108155748          1.0
P  1  1.0
  0.1892113704          1.0
D  1  1.0
  78.3768924315         1.0
D  1  1.0
  50.198124363          1.0
D  1  1.0
  35.7178920207         1.0
D  1  1.0
  23.0863817581         1.0
D  1  1.0
  12.9408450093         1.0
D  1  1.0
  7.4869428698          1.0
D  1  1.0
  4.6371114195          1.0
D  1  1.0
  2.596849662           1.0
D  1  1.0
  1.4818467458          1.0
D  1  1.0
  0.7410095156          1.0
D  1  1.0
  0.3846447774          1.0
D  1  1.0
  0.2113592797          1.0
F  1  1.0
  4.353571516           1.0
F  1  1.0
  1.4068264419          1.0
F  1  1.0
  0.8745508563          1.0
F  1  1.0
  0.543566064           1.0
F  1  1.0
  0.3236525141          1.0
G  1  1.0
  2.1606019785          1.0
G  1  1.0
  1.073845447           1.0
G  1  1.0
  0.6487718277          1.0
G  1  1.0
  0.4411617669          1.0
H  1  1.0
  0.9786449269          1.0
H  1  1.0
  0.5574986959          1.0
I  1  1.0
  0.7723575825          1.0
****
Cl     0
S  1  1.0
  3166.7552279964       1.0
S  1  1.0
  1867.8                1.0
S  1  1.0
  757.5439745311        1.0
S  1  1.0
  449.9966823434        1.0
S  1  1.0
  304.4698260912        1.0
S  1  1.0
  141.5707702831        1.0
S  1  1.0
  95.971773194          1.0
S  1  1.0
  63.9481009625         1.0
S  1  1.0
  34.3393105839         1.0
S  1  1.0
  21.2251985055         1.0
S  1  1.0
  14.1020492925         1.0
S  1  1.0
  8.0135462654          1.0
S  1  1.0
  4.8751065722          1.0
S  1  1.0
  3.322753424           1.0
S  1  1.0
  2.3671624612          1.0
S  1  1.0
  1.5328847717          1.0
S  1  1.0
  0.8867617874          1.0
S  1  1.0
  0.4699639691          1.0
S  1  1.0
  0.2537651136          1.0
S  1  1.0
  0.1360385555          1.0
P  1  1.0
  451.9537337998        1.0
P  1  1.0
  300.5975116184        1.0
P  1  1.0
  170.5044573436        1.0
P  1  1.0
  85.4652438152         1.0
P  1  1.0
  44.3900142646         1.0
P  1  1.0
  24.5409717517         1.0
P  1  1.0
  15.7194801801         1.0
P  1  1.0
  10.429636819          1.0
P  1  1.0
  5.8363917187          1.0
P  1  1.0
  3.0432168419          1.0
P  1  1.0
  2.0566513756          1.0
P  1  1.0
  1.355345264           1.0
P  1  1.0
  0.9149070338          1.0
P  1  1.0
  0.5815509239          1.0
P  1  1.0
  0.3738121681          1.0
P  1  1.0
  0.2312645555          1.0
D  1  1.0
  89.838282869          1.0
D  1  1.0
  60.2732257657         1.0
D  1  1.0
  39.4015519808         1.0
D  1  1.0
  25.981450209          1.0
D  1  1.0
  14.0427087512         1.0
D  1  1.0
  8.2361487153          1.0
D  1  1.0
  4.9154681591          1.0
D  1  1.0
  2.7284378484          1.0
D  1  1.0
  1.7905200542          1.0
D  1  1.0
  1.1924498241          1.0
D  1  1.0
  0.78763663            1.0
D  1  1.0
  0.5157078809          1.0
D  1  1.0
  0.3081887733          1.0
D  1  1.0
  0.212                 1.0
F  1  1.0
  6.7520558458          1.0
F  1  1.0
  2.1887062887          1.0
F  1  1.0
  1.2025864659          1.0
F  1  1.0
  0.6938448618          1.0
F  1  1.0
  0.4016641865          1.0
G  1  1.0
  2.9761364158          1.0
G  1  1.0
  1.9465281567          1.0
G  1  1.0
  1.1478843891          1.0
G  1  1.0
  0.6429594573          1.0
H  1  1.0
  1.593401711           1.0
H  1  1.0
  1.0085693975          1.0
H  1  1.0
  0.702740256           1.0
I  1  1.0
  1.3706572499          1.0
****
Ar     0
S  1  1.0
  3606.8747656738       1.0
S  1  1.0
  2128.0                1.0
S  1  1.0
  843.6362681192        1.0
S  1  1.0
  513.7247844079        1.0
S  1  1.0
  342.8520088901        1.0
S  1  1.0
  210.007085734         1.0
S  1  1.0
  124.822669573         1.0
S  1  1.0
  70.2442713109         1.0
S  1  1.0
  35.781513482          1.0
S  1  1.0
  23.8471960268         1.0
S  1  1.0
  16.8289464449         1.0
S  1  1.0
  11.1126063581         1.0
S  1  1.0
  7.0667729866          1.0
S  1  1.0
  4.8325423523          1.0
S  1  1.0
  3.2324261618          1.0
S  1  1.0
  2.1751072666          1.0
S  1  1.0
  1.4456331063          1.0
S  1  1.0
  0.9755855992          1.0
S  1  1.0
  0.5517028292          1.0
S  1  1.0
  0.3072235985          1.0
S  1  1.0
  0.1664339615          1.0
P  1  1.0
  507.214748865         1.0
P  1  1.0
  334.5688565734        1.0
P  1  1.0
  205.4682049195        1.0
P  1  1.0
  132.6998768223        1.0
P  1  1.0
  87.6533847855         1.0
P  1  1.0
  49.4503850528         1.0
P  1  1.0
  27.5533451471         1.0
P  1  1.0
  17.1056489503         1.0
P  1  1.0
  11.5337818493         1.0
P  1  1.0
  7.564743261           1.0
P  1  1.0
  5.1845348051          1.0
P  1  1.0
  2.983388118           1.0
P  1  1.0
  1.7678827524          1.0
P  1  1.0
  1.1131007288          1.0
P  1  1.0
  0.6975677421          1.0
P  1  1.0
  0.4522972503          1.0
P  1  1.0
  0.2828041568          1.0
D  1  1.0
  178.0537112184        1.0
D  1  1.0
  95.2657541199         1.0
D  1  1.0
  51.5361035935         1.0
D  1  1.0
  28.8920047329         1.0
D  1  1.0
  18.3593037382         1.0
D  1  1.0
  12.3818788972         1.0
D  1  1.0
  7.3925976592          1.0
D  1  1.0
  4.9030481526          1.0
D  1  1.0
  3.2775264652          1.0
D  1  1.0
  1.8727075525          1.0
D  1  1.0
  1.1457101544          1.0
D  1  1.0
  0.6607005428          1.0
D  1  1.0
  0.3794249565          1.0
D  1  1.0
  0.2484                1.0
F  1  1.0
  6.8094070556          1.0
F  1  1.0
  4.2970976459          1.0
F  1  1.0
  2.897305539           1.0
F  1  1.0
  1.8148264             1.0
F  1  1.0
  1.0519617779          1.0
F  1  1.0
  0.747117157           1.0
F  1  1.0
  0.4954001849          1.0
G  1  1.0
  3.0008373352          1.0
G  1  1.0
  1.6158039929          1.0
G  1  1.0
  1.0151141281          1.0
G  1  1.0
  0.695749058           1.0
H  1  1.0
  1.9341164894          1.0
H  1  1.0
  1.0520336821          1.0
I  1  1.0
  1.6757103904          1.0
****
Ca     0
S  1  1.0
  10558.0263657639      1.0
S  1  1.0
  6976.9628797666       1.0
S  1  1.0
  4148.381128126        1.0
S  1  1.0
  1766.744312463        1.0
S  1  1.0
  1047.3624371974       1.0
S  1  1.0
  616.8705892956        1.0
S  1  1.0
  334.9680555897        1.0
S  1  1.0
  202.830157467         1.0
S  1  1.0
  134.5512545901        1.0
S  1  1.0
  80.4269547811         1.0
S  1  1.0
  51.4849577885         1.0
S  1  1.0
  35.8479218835         1.0
S  1  1.0
  23.5423862497         1.0
S  1  1.0
  13.5262671467         1.0
S  1  1.0
  6.6850443017          1.0
S  1  1.0
  3.8089717592          1.0
S  1  1.0
  2.38618491            1.0
S  1  1.0
  1.2910126825          1.0
S  1  1.0
  0.7168231231          1.0
S  1  1.0
  0.3908369417          1.0
S  1  1.0
  0.2553963901          1.0
S  1  1.0
  0.1621784889          1.0
S  1  1.0
  0.1157206268          1.0
S  1  1.0
  0.0716927828          1.0
S  1  1.0
  0.0171981768          1.0
P  1  1.0
  3329.4242001533       1.0
P  1  1.0
  1429.6873170435       1.0
P  1  1.0
  898.4880947733        1.0
P  1  1.0
  578.3968193658        1.0
P  1  1.0
  349.7438216969        1.0
P  1  1.0
  212.5320747754        1.0
P  1  1.0
  131.8123829678        1.0
P  1  1.0
  91.9652316564         1.0
P  1  1.0
  61.5459924335         1.0
P  1  1.0
  34.9486312873         1.0
P  1  1.0
  20.2236898546         1.0
P  1  1.0
  13.3570600844         1.0
P  1  1.0
  8.0289193288          1.0
P  1  1.0
  4.4928790872          1.0
P  1  1.0
  2.6600155173          1.0
P  1  1.0
  1.5545357385          1.0
P  1  1.0
  0.9102518339          1.0
P  1  1.0
  0.5736193236          1.0
P  1  1.0
  0.3252699226          1.0
P  1  1.0
  0.2007083358          1.0
P  1  1.0
  0.1245536694          1.0
P  1  1.0
  0.0511896138          1.0
P  1  1.0
  0.030883245           1.0
D  1  1.0
  359.4766975604        1.0
D  1  1.0
  222.7352565854        1.0
D  1  1.0
  143.8153520837        1.0
D  1  1.0
  86.070021022          1.0
D  1  1.0
  45.6600296838         1.0
D  1  1.0
  28.784164539          1.0
D  1  1.0
  18.4583948854         1.0
D  1  1.0
  10.944149676          1.0
D  1  1.0
  6.0189926568          1.0
D  1  1.0
  3.0784049299          1.0
D  1  1.0
  1.8146474217          1.0
D  1  1.0
  1.1341360779          1.0
D  1  1.0
  0.6807196655          1.0
D  1  1.0
  0.4408158193          1.0
D  1  1.0
  0.2933817834          1.0
D  1  1.0
  0.1805933254          1.0
D  1  1.0
  0.115247174           1.0
D  1  1.0
  0.0737838055          1.0
D  1  1.0
  0.0488745097          1.0
F  1  1.0
  40.002705405          1.0
F  1  1.0
  28.4675082579         1.0
F  1  1.0
  19.3648748587         1.0
F  1  1.0
  13.8101842474         1.0
F  1  1.0
  9.1605744405          1.0
F  1  1.0
  5.8157334703          1.0
F  1  1.0
  3.7024244203          1.0
F  1  1.0
  2.3605474968          1.0
F  1  1.0
  1.6801063132          1.0
F  1  1.0
  1.1232928763          1.0
F  1  1.0
  0.6311427387          1.0
F  1  1.0
  0.3848458748          1.0
F  1  1.0
  0.1866998241          1.0
F  1  1.0
  0.0557681425          1.0
G  1  1.0
  3.0017038924          1.0
G  1  1.0
  1.8982664672          1.0
G  1  1.0
  1.2851807248          1.0
G  1  1.0
  0.7857576694          1.0
G  1  1.0
  0.2177759313          1.0
H  1  1.0
  0.9121323772          1.0
H  1  1.0
  0.2906                1.0
****
Sc     0
S  1  1.0
  4617.1398093097       1.0
S  1  1.0
  2573.1193931028       1.0
S  1  1.0
  1538.3818019219       1.0
S  1  1.0
  683.1829615061        1.0
S  1  1.0
  312.256475115         1.0
S  1  1.0
  197.5906516033        1.0
S  1  1.0
  127.1821188729        1.0
S  1  1.0
  79.0496088803         1.0
S  1  1.0
  53.8605908072         1.0
S  1  1.0
  34.2442170838         1.0
S  1  1.0
  21.3753151132         1.0
S  1  1.0
  11.820734827          1.0
S  1  1.0
  7.542341022           1.0
S  1  1.0
  5.2571510252          1.0
S  1  1.0
  3.7502658697          1.0
S  1  1.0
  2.3611564936          1.0
S  1  1.0
  1.6012041369          1.0
S  1  1.0
  0.9646507118          1.0
S  1  1.0
  0.5465268521          1.0
S  1  1.0
  0.3045096927          1.0
S  1  1.0
  0.1838672022          1.0
S  1  1.0
  0.1273860281          1.0
S  1  1.0
  0.0735032263          1.0
S  1  1.0
  0.0414046785          1.0
S  1  1.0
  0.0291500235          1.0
S  1  1.0
  0.0189591017          1.0
P  1  1.0
  859.3833051831        1.0
P  1  1.0
  513.7824076877        1.0
P  1  1.0
  331.5268168941        1.0
P  1  1.0
  190.3920354648        1.0
P  1  1.0
  116.4829605624        1.0
P  1  1.0
  75.4284157893         1.0
P  1  1.0
  42.2012909128         1.0
P  1  1.0
  25.4557388335         1.0
P  1  1.0
  18.0294881472         1.0
P  1  1.0
  11.1113085521         1.0
P  1  1.0
  6.9986661268          1.0
P  1  1.0
  4.3351002706          1.0
P  1  1.0
  2.8231884854          1.0
P  1  1.0
  1.601099905           1.0
P  1  1.0
  0.9894667169          1.0
P  1  1.0
  0.617301545           1.0
P  1  1.0
  0.2769778219          1.0
P  1  1.0
  0.1566465342          1.0
P  1  1.0
  0.0919541661          1.0
P  1  1.0
  0.0630581178          1.0
P  1  1.0
  0.0388730036          1.0
D  1  1.0
  274.4504973243        1.0
D  1  1.0
  168.8898335459        1.0
D  1  1.0
  118.5857752526        1.0
D  1  1.0
  82.2994116527         1.0
D  1  1.0
  56.3163641413         1.0
D  1  1.0
  37.7488736452         1.0
D  1  1.0
  25.910057287          1.0
D  1  1.0
  15.8910051296         1.0
D  1  1.0
  8.566242008           1.0
D  1  1.0
  5.0398190347          1.0
D  1  1.0
  3.0070857454          1.0
D  1  1.0
  1.6283695788          1.0
D  1  1.0
  1.0064150949          1.0
D  1  1.0
  0.6126294489          1.0
D  1  1.0
  0.2290803367          1.0
D  1  1.0
  0.1561420431          1.0
D  1  1.0
  0.1085036725          1.0
D  1  1.0
  0.073761521           1.0
D  1  1.0
  0.0481714433          1.0
F  1  1.0
  29.8554097194         1.0
F  1  1.0
  18.4566862506         1.0
F  1  1.0
  12.7832446805         1.0
F  1  1.0
  8.3174498981          1.0
F  1  1.0
  5.2770452707          1.0
F  1  1.0
  3.660943121           1.0
F  1  1.0
  2.1448836216          1.0
F  1  1.0
  1.3232686809          1.0
F  1  1.0
  0.861960149           1.0
F  1  1.0
  0.521194209           1.0
F  1  1.0
  0.2933211088          1.0
F  1  1.0
  0.1730656295          1.0
F  1  1.0
  0.1216342463          1.0
F  1  1.0
  0.0748589501          1.0
F  1  1.0
  0.042128451           1.0
G  1  1.0
  5.5115320216          1.0
G  1  1.0
  3.1867081915          1.0
G  1  1.0
  1.9993342063          1.0
G  1  1.0
  1.3922024536          1.0
G  1  1.0
  0.9769448622          1.0
G  1  1.0
  0.6752227885          1.0
G  1  1.0
  0.4240707221          1.0
G  1  1.0
  0.2452163879          1.0
G  1  1.0
  0.1309188382          1.0
G  1  1.0
  0.080624              1.0
G  1  1.0
  0.046708              1.0
H  1  1.0
  2.9945448164          1.0
H  1  1.0
  1.6623909798          1.0
H  1  1.0
  0.6490351615          1.0
H  1  1.0
  0.2913683483          1.0
I  1  1.0
  1.6247695917          1.0
I  1  1.0
  1.1331500659          1.0
I  1  1.0
  0.4491989703          1.0
J  1  1.0
  0.6692281016          1.0
****
Ti     0
S  1  1.0
  5169.4408586467       1.0
S  1  1.0
  2885.1866206729       1.0
S  1  1.0
  1711.0400127467       1.0
S  1  1.0
  954.519532402         1.0
S  1  1.0
  562.4257286721        1.0
S  1  1.0
  348.9840694968        1.0
S  1  1.0
  146.9117444998        1.0
S  1  1.0
  50.3100072522         1.0
S  1  1.0
  29.0121010537         1.0
S  1  1.0
  19.9839847826         1.0
S  1  1.0
  14.1222690198         1.0
S  1  1.0
  9.3910994741          1.0
S  1  1.0
  4.88531263            1.0
S  1  1.0
  3.1507058507          1.0
S  1  1.0
  2.1980510687          1.0
S  1  1.0
  1.433413044           1.0
S  1  1.0
  0.8930643943          1.0
S  1  1.0
  0.5072321117          1.0
S  1  1.0
  0.3095580023          1.0
S  1  1.0
  0.2112151575          1.0
S  1  1.0
  0.1178054524          1.0
S  1  1.0
  0.0601371347          1.0
S  1  1.0
  0.0317558811          1.0
P  1  1.0
  1710.3675237279       1.0
P  1  1.0
  971.1763807618        1.0
P  1  1.0
  579.4774120153        1.0
P  1  1.0
  377.6611503683        1.0
P  1  1.0
  254.6266364713        1.0
P  1  1.0
  177.5716749818        1.0
P  1  1.0
  107.6580441995        1.0
P  1  1.0
  58.4513558337         1.0
P  1  1.0
  37.2768612992         1.0
P  1  1.0
  25.459460258          1.0
P  1  1.0
  16.0703719841         1.0
P  1  1.0
  10.1298058417         1.0
P  1  1.0
  6.4169729364          1.0
P  1  1.0
  3.8696389803          1.0
P  1  1.0
  2.5627959091          1.0
P  1  1.0
  1.7879655268          1.0
P  1  1.0
  1.0373453458          1.0
P  1  1.0
  0.6265167832          1.0
P  1  1.0
  0.3899371921          1.0
P  1  1.0
  0.2604210029          1.0
P  1  1.0
  0.1833526712          1.0
P  1  1.0
  0.1257354859          1.0
P  1  1.0
  0.0809616148          1.0
P  1  1.0
  0.0538143457          1.0
D  1  1.0
  233.3498557147        1.0
D  1  1.0
  158.5600291793        1.0
D  1  1.0
  106.8495431637        1.0
D  1  1.0
  70.5548263595         1.0
D  1  1.0
  44.3694792618         1.0
D  1  1.0
  26.290517756          1.0
D  1  1.0
  17.2079397288         1.0
D  1  1.0
  9.1517337371          1.0
D  1  1.0
  5.4897002508          1.0
D  1  1.0
  3.6995055915          1.0
D  1  1.0
  2.4878983708          1.0
D  1  1.0
  1.6215380539          1.0
D  1  1.0
  0.9436628705          1.0
D  1  1.0
  0.4871717413          1.0
D  1  1.0
  0.3051204467          1.0
D  1  1.0
  0.1825517485          1.0
D  1  1.0
  0.1169221602          1.0
D  1  1.0
  0.0776534993          1.0
D  1  1.0
  0.0477678891          1.0
F  1  1.0
  68.9856398298         1.0
F  1  1.0
  42.1125917944         1.0
F  1  1.0
  26.8724530764         1.0
F  1  1.0
  18.6510925867         1.0
F  1  1.0
  11.6434339473         1.0
F  1  1.0
  7.4915443157          1.0
F  1  1.0
  4.6920245927          1.0
F  1  1.0
  2.4280405142          1.0
F  1  1.0
  1.5153523758          1.0
F  1  1.0
  1.0577295371          1.0
F  1  1.0
  0.6675564497          1.0
F  1  1.0
  0.3823637906          1.0
F  1  1.0
  0.2266769412          1.0
F  1  1.0
  0.1557207513          1.0
F  1  1.0
  0.0997603897          1.0
F  1  1.0
  0.0551682928          1.0
G  1  1.0
  9.3374284877          1.0
G  1  1.0
  6.1367773758          1.0
G  1  1.0
  3.9222097554          1.0
G  1  1.0
  2.6592768723          1.0
G  1  1.0
  1.8560098857          1.0
G  1  1.0
  1.2863863752          1.0
G  1  1.0
  0.9160770539          1.0
G  1  1.0
  0.6180022824          1.0
G  1  1.0
  0.3888684383          1.0
G  1  1.0
  0.2005045927          1.0
G  1  1.0
  0.113787              1.0
G  1  1.0
  0.06457               1.0
H  1  1.0
  4.1857966589          1.0
H  1  1.0
  2.561833804           1.0
H  1  1.0
  1.556741004           1.0
H  1  1.0
  0.9566214643          1.0
H  1  1.0
  0.4034389645          1.0
I  1  1.0
  3.1773181368          1.0
I  1  1.0
  2.1740261246          1.0
I  1  1.0
  1.4223298907          1.0
I  1  1.0
  0.8859487292          1.0
J  1  1.0
  1.1408152497          1.0
****
V     0
S  1  1.0
  5699.5572130789       1.0
S  1  1.0
  3215.5419545582       1.0
S  1  1.0
  1890.2960795874       1.0
S  1  1.0
  1052.2833003353       1.0
S  1  1.0
  434.3364445289        1.0
S  1  1.0
  270.4252745904        1.0
S  1  1.0
  184.3149848587        1.0
S  1  1.0
  101.6573932041        1.0
S  1  1.0
  55.8075104067         1.0
S  1  1.0
  32.171563485          1.0
S  1  1.0
  19.8635062768         1.0
S  1  1.0
  11.2759754203         1.0
S  1  1.0
  7.5824539719          1.0
S  1  1.0
  5.0267952279          1.0
S  1  1.0
  2.7981859902          1.0
S  1  1.0
  1.6417446519          1.0
S  1  1.0
  1.0321189587          1.0
S  1  1.0
  0.71752187            1.0
S  1  1.0
  0.4987277477          1.0
S  1  1.0
  0.2886373077          1.0
S  1  1.0
  0.1690966147          1.0
S  1  1.0
  0.1167200567          1.0
S  1  1.0
  0.077414341           1.0
S  1  1.0
  0.0515609139          1.0
S  1  1.0
  0.0361798806          1.0
P  1  1.0
  1840.1581141528       1.0
P  1  1.0
  1078.2531563532       1.0
P  1  1.0
  576.9120354593        1.0
P  1  1.0
  364.1565156819        1.0
P  1  1.0
  229.8611076694        1.0
P  1  1.0
  133.4735698639        1.0
P  1  1.0
  94.140488837          1.0
P  1  1.0
  62.9785515195         1.0
P  1  1.0
  39.8154027896         1.0
P  1  1.0
  23.4291650505         1.0
P  1  1.0
  14.9371960605         1.0
P  1  1.0
  9.8081472294          1.0
P  1  1.0
  6.706375973           1.0
P  1  1.0
  4.7146974867          1.0
P  1  1.0
  2.8180136173          1.0
P  1  1.0
  1.6027017603          1.0
P  1  1.0
  0.9744458685          1.0
P  1  1.0
  0.6817214516          1.0
P  1  1.0
  0.4378636465          1.0
P  1  1.0
  0.2963008197          1.0
P  1  1.0
  0.1918480604          1.0
P  1  1.0
  0.1008905872          1.0
P  1  1.0
  0.0611352683          1.0
D  1  1.0
  669.4486555629        1.0
D  1  1.0
  467.3220702401        1.0
D  1  1.0
  307.5089237754        1.0
D  1  1.0
  206.4182767793        1.0
D  1  1.0
  124.5888049692        1.0
D  1  1.0
  81.3577515059         1.0
D  1  1.0
  54.7772275197         1.0
D  1  1.0
  31.4036530925         1.0
D  1  1.0
  19.0869455618         1.0
D  1  1.0
  13.4512684661         1.0
D  1  1.0
  9.3334499451          1.0
D  1  1.0
  5.6591872479          1.0
D  1  1.0
  3.503526126           1.0
D  1  1.0
  2.234702135           1.0
D  1  1.0
  1.5669308456          1.0
D  1  1.0
  1.0461834351          1.0
D  1  1.0
  0.6385308557          1.0
D  1  1.0
  0.3979963003          1.0
D  1  1.0
  0.218983992           1.0
D  1  1.0
  0.1438453707          1.0
D  1  1.0
  0.0897712496          1.0
D  1  1.0
  0.0601289878          1.0
F  1  1.0
  116.5710013036        1.0
F  1  1.0
  81.5629007191         1.0
F  1  1.0
  57.3568586854         1.0
F  1  1.0
  39.5383945155         1.0
F  1  1.0
  25.3013605207         1.0
F  1  1.0
  15.2357016236         1.0
F  1  1.0
  9.5535917416          1.0
F  1  1.0
  6.4222755918          1.0
F  1  1.0
  3.5489157165          1.0
F  1  1.0
  1.8981666351          1.0
F  1  1.0
  1.101029298           1.0
F  1  1.0
  0.6053426193          1.0
F  1  1.0
  0.3799018944          1.0
F  1  1.0
  0.2615541089          1.0
F  1  1.0
  0.1226739424          1.0
F  1  1.0
  0.0681464741          1.0
G  1  1.0
  15.6228484792         1.0
G  1  1.0
  9.338348651           1.0
G  1  1.0
  6.1764028494          1.0
G  1  1.0
  3.9692946737          1.0
G  1  1.0
  2.4686839226          1.0
G  1  1.0
  1.7136615312          1.0
G  1  1.0
  1.002940171           1.0
G  1  1.0
  0.5430944051          1.0
G  1  1.0
  0.3329954381          1.0
G  1  1.0
  0.2288030273          1.0
G  1  1.0
  0.082786              1.0
H  1  1.0
  5.7994487397          1.0
H  1  1.0
  3.2730478458          1.0
H  1  1.0
  2.0431433341          1.0
H  1  1.0
  1.191877994           1.0
H  1  1.0
  0.4745336014          1.0
I  1  1.0
  4.2116931278          1.0
I  1  1.0
  2.6318769382          1.0
I  1  1.0
  1.3477823686          1.0
I  1  1.0
  0.8474598334          1.0
J  1  1.0
  2.6778567455          1.0
J  1  1.0
  1.6711232603          1.0
****
Cr     0
S  1  1.0
  42210.1071933546      1.0
S  1  1.0
  6145.5338046058       1.0
S  1  1.0
  3525.8267436958       1.0
S  1  1.0
  2045.0630212906       1.0
S  1  1.0
  763.6788915751        1.0
S  1  1.0
  474.703385406         1.0
S  1  1.0
  294.6040189695        1.0
S  1  1.0
  197.3877404596        1.0
S  1  1.0
  115.3429634989        1.0
S  1  1.0
  60.9942282306         1.0
S  1  1.0
  32.9965172408         1.0
S  1  1.0
  20.4544298298         1.0
S  1  1.0
  14.1221970594         1.0
S  1  1.0
  8.7160263076          1.0
S  1  1.0
  5.2877600422          1.0
S  1  1.0
  3.1051560553          1.0
S  1  1.0
  1.872592104           1.0
S  1  1.0
  1.0813882403          1.0
S  1  1.0
  0.5841888842          1.0
S  1  1.0
  0.3350851519          1.0
S  1  1.0
  0.2308524648          1.0
S  1  1.0
  0.1561234376          1.0
S  1  1.0
  0.0920590154          1.0
S  1  1.0
  0.0465571404          1.0
S  1  1.0
  0.0228054185          1.0
P  1  1.0
  1170.7090338093       1.0
P  1  1.0
  722.932258836         1.0
P  1  1.0
  471.6492826889        1.0
P  1  1.0
  318.902558315         1.0
P  1  1.0
  198.4830835627        1.0
P  1  1.0
  115.3250012034        1.0
P  1  1.0
  67.4999645382         1.0
P  1  1.0
  41.634917705          1.0
P  1  1.0
  26.7625696565         1.0
P  1  1.0
  17.8435161065         1.0
P  1  1.0
  12.106204986          1.0
P  1  1.0
  8.3269134204          1.0
P  1  1.0
  5.5251625605          1.0
P  1  1.0
  3.6485955783          1.0
P  1  1.0
  2.5431465246          1.0
P  1  1.0
  1.692211665           1.0
P  1  1.0
  0.9670372775          1.0
P  1  1.0
  0.5812828266          1.0
P  1  1.0
  0.36868771            1.0
P  1  1.0
  0.2326715291          1.0
P  1  1.0
  0.1493513811          1.0
P  1  1.0
  0.0946628325          1.0
P  1  1.0
  0.061036119           1.0
D  1  1.0
  320.8722196951        1.0
D  1  1.0
  209.087457692         1.0
D  1  1.0
  133.9543966609        1.0
D  1  1.0
  75.1855071834         1.0
D  1  1.0
  41.0522968745         1.0
D  1  1.0
  24.9572847686         1.0
D  1  1.0
  17.2989543465         1.0
D  1  1.0
  11.5329013363         1.0
D  1  1.0
  7.0818661638          1.0
D  1  1.0
  4.11516104            1.0
D  1  1.0
  2.7268199393          1.0
D  1  1.0
  1.8468318434          1.0
D  1  1.0
  1.2443084172          1.0
D  1  1.0
  0.8378341167          1.0
D  1  1.0
  0.5114314394          1.0
D  1  1.0
  0.2729125651          1.0
D  1  1.0
  0.1633843786          1.0
D  1  1.0
  0.0990660961          1.0
D  1  1.0
  0.0648500471          1.0
F  1  1.0
  63.5581768176         1.0
F  1  1.0
  40.179708135          1.0
F  1  1.0
  25.0635272632         1.0
F  1  1.0
  17.4793478621         1.0
F  1  1.0
  11.9318069932         1.0
F  1  1.0
  7.3054080657          1.0
F  1  1.0
  4.0708826685          1.0
F  1  1.0
  2.4327329768          1.0
F  1  1.0
  1.4654285945          1.0
F  1  1.0
  0.8795772049          1.0
F  1  1.0
  0.5559834104          1.0
F  1  1.0
  0.3906405238          1.0
F  1  1.0
  0.2388880679          1.0
F  1  1.0
  0.1291668186          1.0
F  1  1.0
  0.0751236704          1.0
G  1  1.0
  19.1576379072         1.0
G  1  1.0
  12.6277085588         1.0
G  1  1.0
  8.1472865154          1.0
G  1  1.0
  5.2116834258          1.0
G  1  1.0
  3.1540641188          1.0
G  1  1.0
  2.0997591456          1.0
G  1  1.0
  1.2600991584          1.0
G  1  1.0
  0.6866975655          1.0
G  1  1.0
  0.4056689125          1.0
G  1  1.0
  0.237336              1.0
G  1  1.0
  0.164599              1.0
G  1  1.0
  0.091862              1.0
H  1  1.0
  6.7017610222          1.0
H  1  1.0
  4.0627987584          1.0
H  1  1.0
  2.6201946759          1.0
H  1  1.0
  1.4414963352          1.0
H  1  1.0
  0.5817904089          1.0
I  1  1.0
  4.6566143373          1.0
I  1  1.0
  3.0694540897          1.0
I  1  1.0
  1.6723504657          1.0
I  1  1.0
  1.0312159126          1.0
J  1  1.0
  3.2695600797          1.0
J  1  1.0
  2.0957211441          1.0
****
Mn     0
S  1  1.0
  46783.1858864787      1.0
S  1  1.0
  6812.3793988004       1.0
S  1  1.0
  3911.3535138352       1.0
S  1  1.0
  2267.2948009051       1.0
S  1  1.0
  846.9104231042        1.0
S  1  1.0
  526.3493329452        1.0
S  1  1.0
  326.6986078994        1.0
S  1  1.0
  218.8926850419        1.0
S  1  1.0
  128.47482293          1.0
S  1  1.0
  67.8816371794         1.0
S  1  1.0
  36.7674910828         1.0
S  1  1.0
  18.656608832          1.0
S  1  1.0
  9.733816876           1.0
S  1  1.0
  6.2188995608          1.0
S  1  1.0
  3.468655915           1.0
S  1  1.0
  1.6695233716          1.0
S  1  1.0
  0.922081591           1.0
S  1  1.0
  0.4101110167          1.0
S  1  1.0
  0.2761765336          1.0
S  1  1.0
  0.168832167           1.0
S  1  1.0
  0.097408815           1.0
S  1  1.0
  0.0619630016          1.0
S  1  1.0
  0.0439337987          1.0
P  1  1.0
  1299.1860389648       1.0
P  1  1.0
  811.1451940768        1.0
P  1  1.0
  528.1017470252        1.0
P  1  1.0
  305.1971782912        1.0
P  1  1.0
  193.6789649054        1.0
P  1  1.0
  129.3598832419        1.0
P  1  1.0
  78.8510060754         1.0
P  1  1.0
  48.8567872078         1.0
P  1  1.0
  27.4401179661         1.0
P  1  1.0
  16.4978168881         1.0
P  1  1.0
  11.4422605269         1.0
P  1  1.0
  7.7118981181          1.0
P  1  1.0
  5.4377761239          1.0
P  1  1.0
  3.5925466532          1.0
P  1  1.0
  2.3384284249          1.0
P  1  1.0
  1.5704592537          1.0
P  1  1.0
  0.9345742319          1.0
P  1  1.0
  0.3772383891          1.0
P  1  1.0
  0.230790678           1.0
P  1  1.0
  0.1481387448          1.0
P  1  1.0
  0.1008108466          1.0
P  1  1.0
  0.0664525579          1.0
D  1  1.0
  504.8886868447        1.0
D  1  1.0
  346.0788779253        1.0
D  1  1.0
  223.2469594361        1.0
D  1  1.0
  150.6884809744        1.0
D  1  1.0
  107.3241477279        1.0
D  1  1.0
  63.3211297194         1.0
D  1  1.0
  39.1281150696         1.0
D  1  1.0
  27.0943334952         1.0
D  1  1.0
  17.4176191192         1.0
D  1  1.0
  9.9661859865          1.0
D  1  1.0
  6.2252328739          1.0
D  1  1.0
  4.1452393974          1.0
D  1  1.0
  2.655006577           1.0
D  1  1.0
  1.6450911351          1.0
D  1  1.0
  1.1169893417          1.0
D  1  1.0
  0.7262553369          1.0
D  1  1.0
  0.4354822765          1.0
D  1  1.0
  0.2657142548          1.0
D  1  1.0
  0.1754377133          1.0
D  1  1.0
  0.1089015781          1.0
D  1  1.0
  0.0713768077          1.0
F  1  1.0
  171.0180460143        1.0
F  1  1.0
  90.5758587764         1.0
F  1  1.0
  57.4762536071         1.0
F  1  1.0
  36.4846810631         1.0
F  1  1.0
  22.2677582539         1.0
F  1  1.0
  14.3901831054         1.0
F  1  1.0
  8.62208961            1.0
F  1  1.0
  4.4902139961          1.0
F  1  1.0
  2.4046648487          1.0
F  1  1.0
  1.296070298           1.0
F  1  1.0
  0.7715293939          1.0
F  1  1.0
  0.5469885903          1.0
F  1  1.0
  0.3505632349          1.0
F  1  1.0
  0.2275652341          1.0
F  1  1.0
  0.1431587631          1.0
F  1  1.0
  0.0833990753          1.0
G  1  1.0
  46.8255929772         1.0
G  1  1.0
  25.7445393028         1.0
G  1  1.0
  17.2296625352         1.0
G  1  1.0
  10.5945095495         1.0
G  1  1.0
  6.2996122493          1.0
G  1  1.0
  3.9239982224          1.0
G  1  1.0
  2.4267968409          1.0
G  1  1.0
  1.663570151           1.0
G  1  1.0
  1.095426751           1.0
G  1  1.0
  0.6790952253          1.0
G  1  1.0
  0.4045555711          1.0
G  1  1.0
  0.268856              1.0
G  1  1.0
  0.185998              1.0
G  1  1.0
  0.10314               1.0
H  1  1.0
  7.6368984538          1.0
H  1  1.0
  5.2685694825          1.0
H  1  1.0
  3.2674040593          1.0
H  1  1.0
  1.7283901569          1.0
H  1  1.0
  0.8557573031          1.0
I  1  1.0
  5.4308060025          1.0
I  1  1.0
  3.4310322403          1.0
I  1  1.0
  2.0065443785          1.0
I  1  1.0
  1.2442487996          1.0
J  1  1.0
  4.6454132685          1.0
J  1  1.0
  2.4974698944          1.0
****
Fe     0
S  1  1.0
  11776.876             1.0
S  1  1.0
  4268.1693941384       1.0
S  1  1.0
  2469.9553123582       1.0
S  1  1.0
  1570.6866110693       1.0
S  1  1.0
  660.6181890528        1.0
S  1  1.0
  415.5838595144        1.0
S  1  1.0
  261.0674033645        1.0
S  1  1.0
  185.5967727397        1.0
S  1  1.0
  102.4526743576        1.0
S  1  1.0
  56.7113583833         1.0
S  1  1.0
  35.1296939624         1.0
S  1  1.0
  23.060312638          1.0
S  1  1.0
  13.9803682138         1.0
S  1  1.0
  7.4272691843          1.0
S  1  1.0
  4.395913047           1.0
S  1  1.0
  3.1301963986          1.0
S  1  1.0
  1.8434146345          1.0
S  1  1.0
  1.1292536076          1.0
S  1  1.0
  0.7404617655          1.0
S  1  1.0
  0.474904593           1.0
S  1  1.0
  0.3209498048          1.0
S  1  1.0
  0.1956325274          1.0
S  1  1.0
  0.1162597503          1.0
S  1  1.0
  0.0678509152          1.0
S  1  1.0
  0.0477408624          1.0
P  1  1.0
  2356.9226700951       1.0
P  1  1.0
  1035.9351590473       1.0
P  1  1.0
  577.2461155935        1.0
P  1  1.0
  332.7190702336        1.0
P  1  1.0
  198.6014048912        1.0
P  1  1.0
  127.9183307914        1.0
P  1  1.0
  82.6545206898         1.0
P  1  1.0
  52.4269690687         1.0
P  1  1.0
  32.762370958          1.0
P  1  1.0
  20.5201810193         1.0
P  1  1.0
  12.3349765446         1.0
P  1  1.0
  7.8683733507          1.0
P  1  1.0
  5.4772582164          1.0
P  1  1.0
  3.3492768345          1.0
P  1  1.0
  1.8306902801          1.0
P  1  1.0
  1.0687288493          1.0
P  1  1.0
  0.7387736739          1.0
P  1  1.0
  0.5123454924          1.0
P  1  1.0
  0.3351260844          1.0
P  1  1.0
  0.1790665074          1.0
P  1  1.0
  0.107253888           1.0
P  1  1.0
  0.0695947156          1.0
D  1  1.0
  900.4806742605        1.0
D  1  1.0
  577.1028178298        1.0
D  1  1.0
  314.2296027568        1.0
D  1  1.0
  186.1857520506        1.0
D  1  1.0
  100.2414526806        1.0
D  1  1.0
  61.6656962565         1.0
D  1  1.0
  37.0722623435         1.0
D  1  1.0
  20.9969866178         1.0
D  1  1.0
  12.4043569559         1.0
D  1  1.0
  6.979685608           1.0
D  1  1.0
  4.7238672727          1.0
D  1  1.0
  3.3346939036          1.0
D  1  1.0
  2.2591231764          1.0
D  1  1.0
  1.6065353404          1.0
D  1  1.0
  1.0548246467          1.0
D  1  1.0
  0.6304102115          1.0
D  1  1.0
  0.4214780397          1.0
D  1  1.0
  0.2993226253          1.0
D  1  1.0
  0.2102670173          1.0
D  1  1.0
  0.0988772585          1.0
D  1  1.0
  0.0679373944          1.0
F  1  1.0
  185.8685169235        1.0
F  1  1.0
  102.6020518329        1.0
F  1  1.0
  64.8491997444         1.0
F  1  1.0
  41.9931088549         1.0
F  1  1.0
  26.3522932464         1.0
F  1  1.0
  16.119231284          1.0
F  1  1.0
  9.8672188219          1.0
F  1  1.0
  5.5222767052          1.0
F  1  1.0
  3.440799507           1.0
F  1  1.0
  2.0085872636          1.0
F  1  1.0
  1.2140999066          1.0
F  1  1.0
  0.822521393           1.0
F  1  1.0
  0.5131627138          1.0
F  1  1.0
  0.3480506763          1.0
F  1  1.0
  0.1575840579          1.0
F  1  1.0
  0.0922845283          1.0
G  1  1.0
  61.2667328032         1.0
G  1  1.0
  43.2027885918         1.0
G  1  1.0
  27.8046201161         1.0
G  1  1.0
  19.3278453508         1.0
G  1  1.0
  12.0212127692         1.0
G  1  1.0
  6.8759799068          1.0
G  1  1.0
  4.0798996851          1.0
G  1  1.0
  2.70553346            1.0
G  1  1.0
  1.9310140405          1.0
G  1  1.0
  1.2360244734          1.0
G  1  1.0
  0.7766048087          1.0
G  1  1.0
  0.4746424425          1.0
G  1  1.0
  0.305082              1.0
G  1  1.0
  0.210532              1.0
G  1  1.0
  0.115982              1.0
H  1  1.0
  10.8142723127         1.0
H  1  1.0
  6.3006507481          1.0
H  1  1.0
  3.7325326115          1.0
H  1  1.0
  2.2742971682          1.0
H  1  1.0
  0.8872477442          1.0
I  1  1.0
  6.1609111345          1.0
I  1  1.0
  4.0329607364          1.0
I  1  1.0
  1.8616640729          1.0
J  1  1.0
  5.4904170071          1.0
J  1  1.0
  2.9693167883          1.0
****
Co     0
S  1  1.0
  8036.5007047349       1.0
S  1  1.0
  4637.2561220656       1.0
S  1  1.0
  2681.263552686        1.0
S  1  1.0
  1506.5699190438       1.0
S  1  1.0
  615.7479531753        1.0
S  1  1.0
  331.8003769789        1.0
S  1  1.0
  202.9466791976        1.0
S  1  1.0
  112.9554666287        1.0
S  1  1.0
  61.786403505          1.0
S  1  1.0
  35.7473806198         1.0
S  1  1.0
  22.08712644           1.0
S  1  1.0
  13.1575800299         1.0
S  1  1.0
  8.2186378835          1.0
S  1  1.0
  4.5440322885          1.0
S  1  1.0
  2.8897626394          1.0
S  1  1.0
  1.7946244044          1.0
S  1  1.0
  0.9246701483          1.0
S  1  1.0
  0.5278090793          1.0
S  1  1.0
  0.2899825538          1.0
S  1  1.0
  0.1848505158          1.0
S  1  1.0
  0.1258313052          1.0
S  1  1.0
  0.0745598292          1.0
S  1  1.0
  0.0529730621          1.0
P  1  1.0
  4109.8094543386       1.0
P  1  1.0
  1811.0977250518       1.0
P  1  1.0
  1132.6394062612       1.0
P  1  1.0
  628.5717717342        1.0
P  1  1.0
  425.3361064763        1.0
P  1  1.0
  278.4661203748        1.0
P  1  1.0
  193.1362055841        1.0
P  1  1.0
  110.0243294896        1.0
P  1  1.0
  59.7559096875         1.0
P  1  1.0
  37.9235911896         1.0
P  1  1.0
  22.2782657576         1.0
P  1  1.0
  12.878332038          1.0
P  1  1.0
  8.0523865294          1.0
P  1  1.0
  4.9495012529          1.0
P  1  1.0
  2.8661875031          1.0
P  1  1.0
  1.6630267794          1.0
P  1  1.0
  0.9339491975          1.0
P  1  1.0
  0.6281300476          1.0
P  1  1.0
  0.3813528267          1.0
P  1  1.0
  0.2255110792          1.0
P  1  1.0
  0.1516892801          1.0
P  1  1.0
  0.0945063462          1.0
D  1  1.0
  837.8553150216        1.0
D  1  1.0
  499.5105369405        1.0
D  1  1.0
  293.2944382854        1.0
D  1  1.0
  158.3786235817        1.0
D  1  1.0
  94.4683122065         1.0
D  1  1.0
  56.136517242          1.0
D  1  1.0
  33.9016250775         1.0
D  1  1.0
  21.5006618784         1.0
D  1  1.0
  14.9710515635         1.0
D  1  1.0
  8.3688638687          1.0
D  1  1.0
  5.2418588749          1.0
D  1  1.0
  3.7377302921          1.0
D  1  1.0
  2.4482194064          1.0
D  1  1.0
  1.4938850446          1.0
D  1  1.0
  0.9259228963          1.0
D  1  1.0
  0.5488450699          1.0
D  1  1.0
  0.3401737663          1.0
D  1  1.0
  0.2324671803          1.0
D  1  1.0
  0.1644228888          1.0
D  1  1.0
  0.0749146077          1.0
F  1  1.0
  205.195772394         1.0
F  1  1.0
  113.2855354222        1.0
F  1  1.0
  71.7126058952         1.0
F  1  1.0
  42.614593455          1.0
F  1  1.0
  29.4308229861         1.0
F  1  1.0
  20.6518145051         1.0
F  1  1.0
  14.7281504142         1.0
F  1  1.0
  10.2636220854         1.0
F  1  1.0
  6.8872459777          1.0
F  1  1.0
  4.8238405136          1.0
F  1  1.0
  3.3843903288          1.0
F  1  1.0
  2.2947116492          1.0
F  1  1.0
  1.5530858462          1.0
F  1  1.0
  1.0395434217          1.0
F  1  1.0
  0.6700629663          1.0
F  1  1.0
  0.4382937183          1.0
F  1  1.0
  0.2714769343          1.0
F  1  1.0
  0.1022402696          1.0
G  1  1.0
  54.2357622843         1.0
G  1  1.0
  30.7916582321         1.0
G  1  1.0
  19.2402209996         1.0
G  1  1.0
  12.0485952382         1.0
G  1  1.0
  6.9322577108          1.0
G  1  1.0
  4.0830376841          1.0
G  1  1.0
  2.4297381318          1.0
G  1  1.0
  1.4934634056          1.0
G  1  1.0
  0.9032678894          1.0
G  1  1.0
  0.548133331           1.0
G  1  1.0
  0.340888              1.0
G  1  1.0
  0.234823              1.0
G  1  1.0
  0.128758              1.0
H  1  1.0
  12.1758186333         1.0
H  1  1.0
  7.0293309225          1.0
H  1  1.0
  4.0549487433          1.0
H  1  1.0
  2.5466214249          1.0
H  1  1.0
  0.9449959647          1.0
I  1  1.0
  10.806357412          1.0
I  1  1.0
  6.7453603748          1.0
I  1  1.0
  4.3314657718          1.0
I  1  1.0
  2.418660425           1.0
J  1  1.0
  6.380502487           1.0
J  1  1.0
  3.4698472486          1.0
****
Ni     0
S  1  1.0
  21981.9903012915      1.0
S  1  1.0
  8663.7391988918       1.0
S  1  1.0
  5009.6803254124       1.0
S  1  1.0
  2888.9670237231       1.0
S  1  1.0
  1620.988700021        1.0
S  1  1.0
  663.0278978687        1.0
S  1  1.0
  357.3531472584        1.0
S  1  1.0
  217.7105508904        1.0
S  1  1.0
  121.0164026858        1.0
S  1  1.0
  70.4512995983         1.0
S  1  1.0
  48.3781003398         1.0
S  1  1.0
  28.9784989533         1.0
S  1  1.0
  17.3287387987         1.0
S  1  1.0
  11.5552885927         1.0
S  1  1.0
  7.8576462539          1.0
S  1  1.0
  4.9896579039          1.0
S  1  1.0
  3.1413615343          1.0
S  1  1.0
  2.0286657506          1.0
S  1  1.0
  1.2962569807          1.0
S  1  1.0
  0.8851262248          1.0
S  1  1.0
  0.5610267051          1.0
S  1  1.0
  0.3855856752          1.0
S  1  1.0
  0.2420210115          1.0
S  1  1.0
  0.167961235           1.0
S  1  1.0
  0.1124621283          1.0
P  1  1.0
  6730.8940099743       1.0
P  1  1.0
  2854.586601314        1.0
P  1  1.0
  1949.6509512396       1.0
P  1  1.0
  1218.0643710487       1.0
P  1  1.0
  644.4703261008        1.0
P  1  1.0
  337.2338964547        1.0
P  1  1.0
  204.0390047639        1.0
P  1  1.0
  118.1878278099        1.0
P  1  1.0
  68.3975194965         1.0
P  1  1.0
  39.4845010559         1.0
P  1  1.0
  22.3428362102         1.0
P  1  1.0
  14.5442037325         1.0
P  1  1.0
  9.5119612273          1.0
P  1  1.0
  5.457378743           1.0
P  1  1.0
  3.3973344636          1.0
P  1  1.0
  2.169031983           1.0
P  1  1.0
  1.5266934141          1.0
P  1  1.0
  1.0808586391          1.0
P  1  1.0
  0.6999488249          1.0
P  1  1.0
  0.4299815658          1.0
P  1  1.0
  0.2932270058          1.0
P  1  1.0
  0.1778464382          1.0
P  1  1.0
  0.1015413967          1.0
P  1  1.0
  0.0563260907          1.0
D  1  1.0
  904.4202616986        1.0
D  1  1.0
  504.837696202         1.0
D  1  1.0
  303.30551532          1.0
D  1  1.0
  196.2560377446        1.0
D  1  1.0
  136.5345758955        1.0
D  1  1.0
  94.8196647513         1.0
D  1  1.0
  61.1987228397         1.0
D  1  1.0
  36.2426170794         1.0
D  1  1.0
  24.1964096657         1.0
D  1  1.0
  15.5857034887         1.0
D  1  1.0
  9.3725528014          1.0
D  1  1.0
  4.9846448431          1.0
D  1  1.0
  2.6011859237          1.0
D  1  1.0
  1.3572333369          1.0
D  1  1.0
  0.7331075331          1.0
D  1  1.0
  0.3566808372          1.0
D  1  1.0
  0.2476390819          1.0
D  1  1.0
  0.1662487147          1.0
D  1  1.0
  0.1151340776          1.0
D  1  1.0
  0.0779751809          1.0
F  1  1.0
  282.9640057739        1.0
F  1  1.0
  194.030015868         1.0
F  1  1.0
  128.2535073992        1.0
F  1  1.0
  75.7157850252         1.0
F  1  1.0
  49.7328025176         1.0
F  1  1.0
  31.4847434148         1.0
F  1  1.0
  19.7269576481         1.0
F  1  1.0
  12.0120252589         1.0
F  1  1.0
  7.4311690654          1.0
F  1  1.0
  5.1575888866          1.0
F  1  1.0
  3.484825459           1.0
F  1  1.0
  2.1195413971          1.0
F  1  1.0
  1.2788842787          1.0
F  1  1.0
  0.7910153301          1.0
F  1  1.0
  0.4801286169          1.0
F  1  1.0
  0.293410192           1.0
F  1  1.0
  0.1114018568          1.0
G  1  1.0
  73.8383969706         1.0
G  1  1.0
  51.5765770959         1.0
G  1  1.0
  35.8033996509         1.0
G  1  1.0
  22.3225671376         1.0
G  1  1.0
  12.8140565788         1.0
G  1  1.0
  7.3200112211          1.0
G  1  1.0
  4.8170053446          1.0
G  1  1.0
  3.298099482           1.0
G  1  1.0
  2.0939017245          1.0
G  1  1.0
  1.4770635799          1.0
G  1  1.0
  1.0232472253          1.0
G  1  1.0
  0.5947451167          1.0
G  1  1.0
  0.38                  1.0
G  1  1.0
  0.2615                1.0
G  1  1.0
  0.143                 1.0
H  1  1.0
  12.0668586845         1.0
H  1  1.0
  7.1545545584          1.0
H  1  1.0
  4.7870610678          1.0
H  1  1.0
  3.1940703219          1.0
H  1  1.0
  1.3201592272          1.0
I  1  1.0
  11.7383645251         1.0
I  1  1.0
  7.6905437929          1.0
I  1  1.0
  5.3313783389          1.0
I  1  1.0
  3.194453894           1.0
J  1  1.0
  5.1750730301          1.0
J  1  1.0
  3.6893819294          1.0
****
Cu     0
S  1  1.0
  37783.9958333986      1.0
S  1  1.0
  14783.31              1.0
S  1  1.0
  5373.0880437317       1.0
S  1  1.0
  3104.2279106993       1.0
S  1  1.0
  1976.5458578536       1.0
S  1  1.0
  830.5702807781        1.0
S  1  1.0
  522.8084655457        1.0
S  1  1.0
  299.3432701196        1.0
S  1  1.0
  212.4618710863        1.0
S  1  1.0
  128.6638860968        1.0
S  1  1.0
  66.7562138075         1.0
S  1  1.0
  36.904378363          1.0
S  1  1.0
  19.3426368434         1.0
S  1  1.0
  12.5243631538         1.0
S  1  1.0
  8.48166982            1.0
S  1  1.0
  5.7788608247          1.0
S  1  1.0
  3.3595461431          1.0
S  1  1.0
  1.7643569496          1.0
S  1  1.0
  1.0566974238          1.0
S  1  1.0
  0.6242835767          1.0
S  1  1.0
  0.3365939985          1.0
S  1  1.0
  0.1983998634          1.0
S  1  1.0
  0.119859229           1.0
S  1  1.0
  0.0626393482          1.0
P  1  1.0
  4596.9573569189       1.0
P  1  1.0
  2968.9297287658       1.0
P  1  1.0
  1307.1003948641       1.0
P  1  1.0
  817.7437517401        1.0
P  1  1.0
  504.3475601871        1.0
P  1  1.0
  258.6548453754        1.0
P  1  1.0
  133.2117209595        1.0
P  1  1.0
  94.5600077384         1.0
P  1  1.0
  63.180404359          1.0
P  1  1.0
  36.8987389733         1.0
P  1  1.0
  20.7407197951         1.0
P  1  1.0
  12.4078609856         1.0
P  1  1.0
  8.6485258757          1.0
P  1  1.0
  6.0080670236          1.0
P  1  1.0
  3.5254712557          1.0
P  1  1.0
  2.2381715364          1.0
P  1  1.0
  1.5332625924          1.0
P  1  1.0
  1.0912278623          1.0
P  1  1.0
  0.7553200807          1.0
P  1  1.0
  0.4422547578          1.0
P  1  1.0
  0.3013343223          1.0
P  1  1.0
  0.20803262            1.0
P  1  1.0
  0.0855691206          1.0
P  1  1.0
  0.0514402778          1.0
D  1  1.0
  679.1233251594        1.0
D  1  1.0
  336.0704785079        1.0
D  1  1.0
  185.9680821822        1.0
D  1  1.0
  120.4562353347        1.0
D  1  1.0
  77.0305594614         1.0
D  1  1.0
  42.9950487891         1.0
D  1  1.0
  25.3903630352         1.0
D  1  1.0
  17.7970882069         1.0
D  1  1.0
  11.4491977458         1.0
D  1  1.0
  7.0519787032          1.0
D  1  1.0
  4.3994308235          1.0
D  1  1.0
  2.9186512645          1.0
D  1  1.0
  2.0523205956          1.0
D  1  1.0
  1.4585502805          1.0
D  1  1.0
  0.8409463526          1.0
D  1  1.0
  0.4832973527          1.0
D  1  1.0
  0.3002384898          1.0
D  1  1.0
  0.1946112512          1.0
D  1  1.0
  0.1322785879          1.0
F  1  1.0
  160.8089858601        1.0
F  1  1.0
  104.5399267528        1.0
F  1  1.0
  66.622914732          1.0
F  1  1.0
  40.206544325          1.0
F  1  1.0
  25.947334422          1.0
F  1  1.0
  16.4017327966         1.0
F  1  1.0
  10.2862624127         1.0
F  1  1.0
  6.6836367363          1.0
F  1  1.0
  3.4278032613          1.0
F  1  1.0
  1.9797809852          1.0
F  1  1.0
  1.3920807728          1.0
F  1  1.0
  0.8596362127          1.0
F  1  1.0
  0.5132555917          1.0
F  1  1.0
  0.3475733129          1.0
F  1  1.0
  0.1736808863          1.0
G  1  1.0
  44.532382214          1.0
G  1  1.0
  26.1275623947         1.0
G  1  1.0
  17.0379079384         1.0
G  1  1.0
  11.4582332953         1.0
G  1  1.0
  7.2014358504          1.0
G  1  1.0
  5.0059931161          1.0
G  1  1.0
  3.3262819293          1.0
G  1  1.0
  2.1455051899          1.0
G  1  1.0
  1.2725274141          1.0
G  1  1.0
  0.8202774411          1.0
G  1  1.0
  0.573384              1.0
G  1  1.0
  0.230028              1.0
H  1  1.0
  12.6897758629         1.0
H  1  1.0
  8.3897191245          1.0
H  1  1.0
  5.968259372           1.0
H  1  1.0
  3.9489835558          1.0
H  1  1.0
  2.7986882253          1.0
H  1  1.0
  1.5420084669          1.0
I  1  1.0
  13.353618852          1.0
I  1  1.0
  8.1412365507          1.0
I  1  1.0
  4.2297170413          1.0
I  1  1.0
  2.2861455647          1.0
J  1  1.0
  8.6746998477          1.0
J  1  1.0
  4.7650385189          1.0
K  1  1.0
  5.4421641399          1.0
****
Zn     0
S  1  1.0
  10003.4928521563      1.0
S  1  1.0
  5813.3677267277       1.0
S  1  1.0
  3487.4752056977       1.0
S  1  1.0
  1366.1737987244       1.0
S  1  1.0
  784.2768653506        1.0
S  1  1.0
  486.4141010753        1.0
S  1  1.0
  208.9939930343        1.0
S  1  1.0
  136.2979101743        1.0
S  1  1.0
  71.7583508466         1.0
S  1  1.0
  47.4547831091         1.0
S  1  1.0
  28.1385062487         1.0
S  1  1.0
  17.1251057874         1.0
S  1  1.0
  12.0857093279         1.0
S  1  1.0
  8.0277338173          1.0
S  1  1.0
  4.448193265           1.0
S  1  1.0
  2.8145762472          1.0
S  1  1.0
  1.9680191401          1.0
S  1  1.0
  1.1726103364          1.0
S  1  1.0
  0.669918071           1.0
S  1  1.0
  0.4554650655          1.0
S  1  1.0
  0.3128515335          1.0
S  1  1.0
  0.1994650941          1.0
S  1  1.0
  0.1288448426          1.0
S  1  1.0
  0.0646456118          1.0
P  1  1.0
  7846.3139945701       1.0
P  1  1.0
  4414.9415901641       1.0
P  1  1.0
  2619.4854811654       1.0
P  1  1.0
  1446.1691326461       1.0
P  1  1.0
  753.5981110402        1.0
P  1  1.0
  438.7220514221        1.0
P  1  1.0
  259.3247182306        1.0
P  1  1.0
  160.5184639198        1.0
P  1  1.0
  100.9078636519        1.0
P  1  1.0
  61.8908440156         1.0
P  1  1.0
  43.0817436928         1.0
P  1  1.0
  27.0515304321         1.0
P  1  1.0
  16.8470112653         1.0
P  1  1.0
  10.5911435207         1.0
P  1  1.0
  5.9459020388          1.0
P  1  1.0
  3.5782522494          1.0
P  1  1.0
  1.9657377147          1.0
P  1  1.0
  1.1927093025          1.0
P  1  1.0
  0.7759471287          1.0
P  1  1.0
  0.5454961892          1.0
P  1  1.0
  0.3131592925          1.0
P  1  1.0
  0.2034631657          1.0
P  1  1.0
  0.1157586561          1.0
P  1  1.0
  0.0538263889          1.0
D  1  1.0
  896.8173245582        1.0
D  1  1.0
  495.4637756485        1.0
D  1  1.0
  274.988247103         1.0
D  1  1.0
  176.9572314311        1.0
D  1  1.0
  112.5436645744        1.0
D  1  1.0
  72.5471789404         1.0
D  1  1.0
  47.4524490564         1.0
D  1  1.0
  28.8290038679         1.0
D  1  1.0
  19.6035118066         1.0
D  1  1.0
  13.401007527          1.0
D  1  1.0
  7.8010020783          1.0
D  1  1.0
  4.8674621854          1.0
D  1  1.0
  3.326520478           1.0
D  1  1.0
  2.1323522243          1.0
D  1  1.0
  1.4235718812          1.0
D  1  1.0
  0.9890733747          1.0
D  1  1.0
  0.6674196527          1.0
D  1  1.0
  0.3916663011          1.0
D  1  1.0
  0.2221620972          1.0
D  1  1.0
  0.1461425818          1.0
D  1  1.0
  0.07751               1.0
F  1  1.0
  350.0322539649        1.0
F  1  1.0
  205.3006539568        1.0
F  1  1.0
  110.0829922684        1.0
F  1  1.0
  70.0081393747         1.0
F  1  1.0
  48.9608240426         1.0
F  1  1.0
  31.7275865592         1.0
F  1  1.0
  21.8721577906         1.0
F  1  1.0
  15.1069790917         1.0
F  1  1.0
  10.1044543321         1.0
F  1  1.0
  6.9164620192          1.0
F  1  1.0
  4.9307885266          1.0
F  1  1.0
  2.8089338524          1.0
F  1  1.0
  1.5874456398          1.0
F  1  1.0
  1.0552187576          1.0
F  1  1.0
  0.7330519957          1.0
F  1  1.0
  0.4587860813          1.0
F  1  1.0
  0.2268398953          1.0
G  1  1.0
  55.2853906465         1.0
G  1  1.0
  33.2718009045         1.0
G  1  1.0
  22.3527335736         1.0
G  1  1.0
  14.6034330525         1.0
G  1  1.0
  8.3575934078          1.0
G  1  1.0
  4.1210801135          1.0
G  1  1.0
  2.5480527709          1.0
G  1  1.0
  1.5917471451          1.0
G  1  1.0
  0.9398890995          1.0
G  1  1.0
  0.544117              1.0
G  1  1.0
  0.318674              1.0
H  1  1.0
  14.5097150904         1.0
H  1  1.0
  8.6444496991          1.0
H  1  1.0
  5.6462683072          1.0
H  1  1.0
  3.7100594312          1.0
H  1  1.0
  2.1244663542          1.0
H  1  1.0
  1.1687613339          1.0
I  1  1.0
  16.0319990811         1.0
I  1  1.0
  8.8015341839          1.0
I  1  1.0
  4.852179538           1.0
I  1  1.0
  2.7318820225          1.0
J  1  1.0
  9.8969334463          1.0
J  1  1.0
  5.5884701313          1.0
K  1  1.0
  6.3209817284          1.0
****
Ga     0
S  1  1.0
  15730.5449130244      1.0
S  1  1.0
  6278.0236110237       1.0
S  1  1.0
  4112.7192728407       1.0
S  1  1.0
  2352.2437830087       1.0
S  1  1.0
  1164.5061564288       1.0
S  1  1.0
  669.4271845219        1.0
S  1  1.0
  420.2216860803        1.0
S  1  1.0
  249.9315364491        1.0
S  1  1.0
  138.9441143343        1.0
S  1  1.0
  88.6270068448         1.0
S  1  1.0
  52.0949546601         1.0
S  1  1.0
  32.6301621038         1.0
S  1  1.0
  20.7327147613         1.0
S  1  1.0
  13.5652312231         1.0
S  1  1.0
  9.5721010605          1.0
S  1  1.0
  6.6108105566          1.0
S  1  1.0
  4.72043576            1.0
S  1  1.0
  2.6878459846          1.0
S  1  1.0
  1.2507435524          1.0
S  1  1.0
  0.748405391           1.0
S  1  1.0
  0.4868780024          1.0
S  1  1.0
  0.2667851283          1.0
S  1  1.0
  0.1558657824          1.0
S  1  1.0
  0.1095866593          1.0
S  1  1.0
  0.0665291849          1.0
P  1  1.0
  2572.3819125876       1.0
P  1  1.0
  1467.0743527639       1.0
P  1  1.0
  803.0727130539        1.0
P  1  1.0
  472.6064697762        1.0
P  1  1.0
  305.2981721091        1.0
P  1  1.0
  215.9501598052        1.0
P  1  1.0
  138.8444393595        1.0
P  1  1.0
  74.9697904764         1.0
P  1  1.0
  45.9663398808         1.0
P  1  1.0
  27.6276533106         1.0
P  1  1.0
  16.4068777767         1.0
P  1  1.0
  9.6697602112          1.0
P  1  1.0
  4.8881273489          1.0
P  1  1.0
  3.0739487244          1.0
P  1  1.0
  1.8573953278          1.0
P  1  1.0
  1.0496829878          1.0
P  1  1.0
  0.6519603264          1.0
P  1  1.0
  0.2114623912          1.0
P  1  1.0
  0.1478731427          1.0
P  1  1.0
  0.1024395381          1.0
D  1  1.0
  475.2655284904        1.0
D  1  1.0
  262.930060755         1.0
D  1  1.0
  174.9149410123        1.0
D  1  1.0
  109.8952853719        1.0
D  1  1.0
  72.2983383825         1.0
D  1  1.0
  47.8334213748         1.0
D  1  1.0
  25.2148340502         1.0
D  1  1.0
  14.5095564746         1.0
D  1  1.0
  7.6116088493          1.0
D  1  1.0
  4.5718997852          1.0
D  1  1.0
  2.748900092           1.0
D  1  1.0
  1.6116468547          1.0
D  1  1.0
  1.0570945688          1.0
D  1  1.0
  0.711592328           1.0
D  1  1.0
  0.4797298872          1.0
D  1  1.0
  0.3094512657          1.0
D  1  1.0
  0.1615053335          1.0
D  1  1.0
  0.0856144215          1.0
F  1  1.0
  238.3838737715        1.0
F  1  1.0
  139.0124538032        1.0
F  1  1.0
  82.4712773608         1.0
F  1  1.0
  45.4436345111         1.0
F  1  1.0
  32.3893574358         1.0
F  1  1.0
  22.2949251329         1.0
F  1  1.0
  15.7942347741         1.0
F  1  1.0
  11.2701232123         1.0
F  1  1.0
  7.9847573614          1.0
F  1  1.0
  5.5997377445          1.0
F  1  1.0
  3.0416127789          1.0
F  1  1.0
  1.6530123019          1.0
F  1  1.0
  0.9903984152          1.0
F  1  1.0
  0.6327567998          1.0
F  1  1.0
  0.3405378256          1.0
F  1  1.0
  0.2028044179          1.0
F  1  1.0
  0.1271131554          1.0
G  1  1.0
  69.3922962231         1.0
G  1  1.0
  40.3206564622         1.0
G  1  1.0
  23.0201292517         1.0
G  1  1.0
  12.2963100809         1.0
G  1  1.0
  7.3352325479          1.0
G  1  1.0
  4.8320137899          1.0
G  1  1.0
  2.9483963523          1.0
G  1  1.0
  1.6840476195          1.0
G  1  1.0
  1.1065953684          1.0
G  1  1.0
  0.7567254325          1.0
G  1  1.0
  0.4903543186          1.0
G  1  1.0
  0.34565781            1.0
G  1  1.0
  0.2461411907          1.0
H  1  1.0
  1.3978897632          1.0
H  1  1.0
  0.844088378           1.0
I  1  1.0
  0.8426201383          1.0
****
Ge     0
S  1  1.0
  17216.2701497498      1.0
S  1  1.0
  6885.2656663538       1.0
S  1  1.0
  4494.8741145648       1.0
S  1  1.0
  2573.1571563134       1.0
S  1  1.0
  1276.1227862941       1.0
S  1  1.0
  784.6073202211        1.0
S  1  1.0
  458.0896249175        1.0
S  1  1.0
  254.8764486676        1.0
S  1  1.0
  157.3410870637        1.0
S  1  1.0
  108.9463523797        1.0
S  1  1.0
  61.951112614          1.0
S  1  1.0
  33.5545254538         1.0
S  1  1.0
  12.1333719926         1.0
S  1  1.0
  7.3927317563          1.0
S  1  1.0
  4.3564818104          1.0
S  1  1.0
  2.5899671343          1.0
S  1  1.0
  1.7707478333          1.0
S  1  1.0
  1.2238830479          1.0
S  1  1.0
  0.4465878428          1.0
S  1  1.0
  0.2951324825          1.0
S  1  1.0
  0.2004611162          1.0
S  1  1.0
  0.1421049565          1.0
S  1  1.0
  0.0852833617          1.0
P  1  1.0
  1613.8213019186       1.0
P  1  1.0
  899.4043854451        1.0
P  1  1.0
  545.62346843          1.0
P  1  1.0
  374.7035064601        1.0
P  1  1.0
  261.4399066511        1.0
P  1  1.0
  154.608094909         1.0
P  1  1.0
  73.2167900479         1.0
P  1  1.0
  50.6172848978         1.0
P  1  1.0
  30.7241742649         1.0
P  1  1.0
  19.0845079957         1.0
P  1  1.0
  11.6729360679         1.0
P  1  1.0
  8.226554408           1.0
P  1  1.0
  5.563325616           1.0
P  1  1.0
  3.2815535785          1.0
P  1  1.0
  1.8316946729          1.0
P  1  1.0
  1.1250978587          1.0
P  1  1.0
  0.7288835241          1.0
P  1  1.0
  0.4508725956          1.0
P  1  1.0
  0.2659906257          1.0
P  1  1.0
  0.1806229719          1.0
P  1  1.0
  0.1251675084          1.0
D  1  1.0
  514.6748014417        1.0
D  1  1.0
  346.1322238095        1.0
D  1  1.0
  245.7599583377        1.0
D  1  1.0
  160.7348447234        1.0
D  1  1.0
  102.3479684913        1.0
D  1  1.0
  72.5157940109         1.0
D  1  1.0
  44.2806507834         1.0
D  1  1.0
  27.8510912585         1.0
D  1  1.0
  19.1879720124         1.0
D  1  1.0
  12.2054528943         1.0
D  1  1.0
  8.5991257628          1.0
D  1  1.0
  5.9738251864          1.0
D  1  1.0
  3.5249875426          1.0
D  1  1.0
  2.2516052548          1.0
D  1  1.0
  1.5993954148          1.0
D  1  1.0
  0.8861748805          1.0
D  1  1.0
  0.5232086962          1.0
D  1  1.0
  0.3518667025          1.0
D  1  1.0
  0.2089430176          1.0
D  1  1.0
  0.1143182763          1.0
F  1  1.0
  157.7205922308        1.0
F  1  1.0
  93.2385609066         1.0
F  1  1.0
  55.4511742343         1.0
F  1  1.0
  35.8339426974         1.0
F  1  1.0
  20.9571810887         1.0
F  1  1.0
  12.5934195491         1.0
F  1  1.0
  7.7976305073          1.0
F  1  1.0
  3.9559162933          1.0
F  1  1.0
  2.2064283724          1.0
F  1  1.0
  1.3287889242          1.0
F  1  1.0
  0.9066241791          1.0
F  1  1.0
  0.5818800214          1.0
F  1  1.0
  0.3482227499          1.0
F  1  1.0
  0.1649684067          1.0
G  1  1.0
  199.3041807103        1.0
G  1  1.0
  128.3061204947        1.0
G  1  1.0
  78.4922120811         1.0
G  1  1.0
  51.9682576738         1.0
G  1  1.0
  36.2396122956         1.0
G  1  1.0
  25.0936782083         1.0
G  1  1.0
  14.7830093406         1.0
G  1  1.0
  7.7370599148          1.0
G  1  1.0
  5.065634393           1.0
G  1  1.0
  2.4760315115          1.0
G  1  1.0
  1.3746147157          1.0
G  1  1.0
  0.7499055174          1.0
G  1  1.0
  0.4718607946          1.0
G  1  1.0
  0.3037972959          1.0
G  1  1.0
  0.2126                1.0
H  1  1.0
  2.9315502353          1.0
H  1  1.0
  1.3185453992          1.0
H  1  1.0
  0.5612227323          1.0
I  1  1.0
  0.9478630669          1.0
****
As     0
S  1  1.0
  52099.6220613163      1.0
S  1  1.0
  11299.3059497416      1.0
S  1  1.0
  7572.7159915627       1.0
S  1  1.0
  3316.8458263792       1.0
S  1  1.0
  1386.4909214834       1.0
S  1  1.0
  848.6366206875        1.0
S  1  1.0
  547.2072504415        1.0
S  1  1.0
  252.1564436018        1.0
S  1  1.0
  142.4329739529        1.0
S  1  1.0
  70.391706065          1.0
S  1  1.0
  34.4270789194         1.0
S  1  1.0
  15.3180503036         1.0
S  1  1.0
  8.0849313743          1.0
S  1  1.0
  4.7594767289          1.0
S  1  1.0
  3.2329498127          1.0
S  1  1.0
  1.9002256927          1.0
S  1  1.0
  1.0195713378          1.0
S  1  1.0
  0.503071743           1.0
S  1  1.0
  0.2911942153          1.0
S  1  1.0
  0.1940133796          1.0
S  1  1.0
  0.1136202382          1.0
P  1  1.0
  1986.8110537387       1.0
P  1  1.0
  1320.470281107        1.0
P  1  1.0
  596.7842336497        1.0
P  1  1.0
  376.3898706054        1.0
P  1  1.0
  209.5612177871        1.0
P  1  1.0
  113.9896127621        1.0
P  1  1.0
  70.4985446201         1.0
P  1  1.0
  42.2547109267         1.0
P  1  1.0
  26.627528684          1.0
P  1  1.0
  16.640187227          1.0
P  1  1.0
  10.1688068408         1.0
P  1  1.0
  7.0814966867          1.0
P  1  1.0
  4.267096595           1.0
P  1  1.0
  2.6045388904          1.0
P  1  1.0
  1.7898086949          1.0
P  1  1.0
  1.176475219           1.0
P  1  1.0
  0.7090370489          1.0
P  1  1.0
  0.3904661605          1.0
P  1  1.0
  0.238425677           1.0
P  1  1.0
  0.1536242368          1.0
D  1  1.0
  712.7738994047        1.0
D  1  1.0
  375.4615292729        1.0
D  1  1.0
  213.1374822132        1.0
D  1  1.0
  114.3987151542        1.0
D  1  1.0
  66.3712285284         1.0
D  1  1.0
  39.4696720127         1.0
D  1  1.0
  24.1319594128         1.0
D  1  1.0
  14.093190162          1.0
D  1  1.0
  9.8722298698          1.0
D  1  1.0
  6.6558297909          1.0
D  1  1.0
  4.5680708083          1.0
D  1  1.0
  3.0600621719          1.0
D  1  1.0
  2.088509136           1.0
D  1  1.0
  1.2650182184          1.0
D  1  1.0
  0.8638608769          1.0
D  1  1.0
  0.4188255104          1.0
D  1  1.0
  0.2538304866          1.0
D  1  1.0
  0.142797441           1.0
F  1  1.0
  160.8207579258        1.0
F  1  1.0
  89.6629363194         1.0
F  1  1.0
  57.5597656063         1.0
F  1  1.0
  40.7908694424         1.0
F  1  1.0
  27.0383839549         1.0
F  1  1.0
  19.0163805614         1.0
F  1  1.0
  12.7019914093         1.0
F  1  1.0
  8.8619529122          1.0
F  1  1.0
  6.1983020432          1.0
F  1  1.0
  4.2190022328          1.0
F  1  1.0
  2.9633038642          1.0
F  1  1.0
  2.0572043493          1.0
F  1  1.0
  1.4656434631          1.0
F  1  1.0
  0.9954910887          1.0
F  1  1.0
  0.5662111716          1.0
F  1  1.0
  0.3284200959          1.0
F  1  1.0
  0.2029666623          1.0
G  1  1.0
  119.6209359299        1.0
G  1  1.0
  70.4781701644         1.0
G  1  1.0
  41.0771166433         1.0
G  1  1.0
  28.0582878177         1.0
G  1  1.0
  16.6676631351         1.0
G  1  1.0
  8.4964126539          1.0
G  1  1.0
  5.2103001763          1.0
G  1  1.0
  3.6720402022          1.0
G  1  1.0
  2.5434283472          1.0
G  1  1.0
  1.7412860196          1.0
G  1  1.0
  1.2067501136          1.0
G  1  1.0
  0.7732954069          1.0
G  1  1.0
  0.4086723139          1.0
G  1  1.0
  0.26                  1.0
H  1  1.0
  1.7258810121          1.0
H  1  1.0
  1.0244771696          1.0
H  1  1.0
  0.6707684318          1.0
I  1  1.0
  1.1146224461          1.0
****
Se     0
S  1  1.0
  21101.2430811201      1.0
S  1  1.0
  11202.2920129977      1.0
S  1  1.0
  4871.3472922919       1.0
S  1  1.0
  2801.6497929636       1.0
S  1  1.0
  1554.727254992        1.0
S  1  1.0
  944.9837771822        1.0
S  1  1.0
  605.8741681887        1.0
S  1  1.0
  330.8409736468        1.0
S  1  1.0
  156.548798843         1.0
S  1  1.0
  102.4720157452        1.0
S  1  1.0
  61.1396420652         1.0
S  1  1.0
  36.4455377165         1.0
S  1  1.0
  17.6629857894         1.0
S  1  1.0
  8.8716744146          1.0
S  1  1.0
  3.9328700477          1.0
S  1  1.0
  1.9744023298          1.0
S  1  1.0
  1.218740969           1.0
S  1  1.0
  0.8231969276          1.0
S  1  1.0
  0.5000928035          1.0
S  1  1.0
  0.2758654181          1.0
S  1  1.0
  0.1505132895          1.0
P  1  1.0
  3529.3433943913       1.0
P  1  1.0
  1369.7808110124       1.0
P  1  1.0
  916.1493733086        1.0
P  1  1.0
  387.8373973119        1.0
P  1  1.0
  255.879464294         1.0
P  1  1.0
  156.2091441882        1.0
P  1  1.0
  102.1124618889        1.0
P  1  1.0
  71.2028066932         1.0
P  1  1.0
  43.3752873026         1.0
P  1  1.0
  28.0797866499         1.0
P  1  1.0
  16.6085750177         1.0
P  1  1.0
  8.9996769453          1.0
P  1  1.0
  5.5685079695          1.0
P  1  1.0
  3.3077066197          1.0
P  1  1.0
  2.2186942799          1.0
P  1  1.0
  1.5086854387          1.0
P  1  1.0
  0.8774236606          1.0
P  1  1.0
  0.4792035798          1.0
P  1  1.0
  0.2736625065          1.0
P  1  1.0
  0.1657287971          1.0
D  1  1.0
  623.4801482779        1.0
D  1  1.0
  376.8477340552        1.0
D  1  1.0
  248.6745104682        1.0
D  1  1.0
  151.5215692165        1.0
D  1  1.0
  98.4419841132         1.0
D  1  1.0
  65.5761029069         1.0
D  1  1.0
  44.5858686041         1.0
D  1  1.0
  29.7482803964         1.0
D  1  1.0
  17.5305444493         1.0
D  1  1.0
  10.1362561683         1.0
D  1  1.0
  6.2658234853          1.0
D  1  1.0
  3.9367471174          1.0
D  1  1.0
  2.6155350877          1.0
D  1  1.0
  1.6040468283          1.0
D  1  1.0
  1.0795888295          1.0
D  1  1.0
  0.6658817207          1.0
D  1  1.0
  0.4404726228          1.0
D  1  1.0
  0.2706675632          1.0
D  1  1.0
  0.1596133579          1.0
F  1  1.0
  226.7738353828        1.0
F  1  1.0
  142.0817400512        1.0
F  1  1.0
  84.3856103324         1.0
F  1  1.0
  45.0543675052         1.0
F  1  1.0
  27.4689683293         1.0
F  1  1.0
  14.4611424588         1.0
F  1  1.0
  8.519383189           1.0
F  1  1.0
  4.8293393705          1.0
F  1  1.0
  2.5966461167          1.0
F  1  1.0
  1.5132693648          1.0
F  1  1.0
  0.8715022051          1.0
F  1  1.0
  0.5745022197          1.0
F  1  1.0
  0.355092141           1.0
F  1  1.0
  0.2354508679          1.0
G  1  1.0
  55.0017383346         1.0
G  1  1.0
  31.0615595887         1.0
G  1  1.0
  19.2626800691         1.0
G  1  1.0
  9.7821854681          1.0
G  1  1.0
  5.9415635688          1.0
G  1  1.0
  4.2419565812          1.0
G  1  1.0
  2.9278165891          1.0
G  1  1.0
  1.8925732676          1.0
G  1  1.0
  1.133686145           1.0
G  1  1.0
  0.7093953307          1.0
G  1  1.0
  0.4822656303          1.0
G  1  1.0
  0.3323079742          1.0
H  1  1.0
  2.3076124148          1.0
H  1  1.0
  1.0741506564          1.0
H  1  1.0
  0.7129356313          1.0
I  1  1.0
  1.2189455435          1.0
****
Br     0
S  1  1.0
  12202.5095794942      1.0
S  1  1.0
  5294.1134171968       1.0
S  1  1.0
  3010.3974700689       1.0
S  1  1.0
  1698.3993002421       1.0
S  1  1.0
  1151.2563859758       1.0
S  1  1.0
  696.4181494304        1.0
S  1  1.0
  332.7504230221        1.0
S  1  1.0
  169.6970761613        1.0
S  1  1.0
  90.3866443671         1.0
S  1  1.0
  51.3175369953         1.0
S  1  1.0
  32.0063622722         1.0
S  1  1.0
  21.3924107454         1.0
S  1  1.0
  15.2796316509         1.0
S  1  1.0
  9.4773424394          1.0
S  1  1.0
  4.822509427           1.0
S  1  1.0
  2.7052292499          1.0
S  1  1.0
  1.6903689553          1.0
S  1  1.0
  0.5753977298          1.0
S  1  1.0
  0.3918555072          1.0
S  1  1.0
  0.2650559715          1.0
S  1  1.0
  0.1689409347          1.0
P  1  1.0
  2445.8120963014       1.0
P  1  1.0
  1322.4864810583       1.0
P  1  1.0
  723.7768313368        1.0
P  1  1.0
  399.0460448472        1.0
P  1  1.0
  205.5851837989        1.0
P  1  1.0
  124.11523965          1.0
P  1  1.0
  78.8419336021         1.0
P  1  1.0
  48.6544977754         1.0
P  1  1.0
  34.5128770939         1.0
P  1  1.0
  24.4116191541         1.0
P  1  1.0
  15.4366749415         1.0
P  1  1.0
  9.3653149293          1.0
P  1  1.0
  6.6597125207          1.0
P  1  1.0
  4.7346099883          1.0
P  1  1.0
  2.9090880356          1.0
P  1  1.0
  1.4854477967          1.0
P  1  1.0
  0.8920758972          1.0
P  1  1.0
  0.5423552089          1.0
P  1  1.0
  0.3526331667          1.0
P  1  1.0
  0.2319629617          1.0
D  1  1.0
  578.8014832113        1.0
D  1  1.0
  302.6409913055        1.0
D  1  1.0
  196.2038956008        1.0
D  1  1.0
  135.9841255578        1.0
D  1  1.0
  88.2650209702         1.0
D  1  1.0
  61.1765879178         1.0
D  1  1.0
  40.9323782435         1.0
D  1  1.0
  22.1912383469         1.0
D  1  1.0
  13.5056222944         1.0
D  1  1.0
  7.721543343           1.0
D  1  1.0
  4.1922219772          1.0
D  1  1.0
  2.4781163984          1.0
D  1  1.0
  1.6631248366          1.0
D  1  1.0
  1.0421678571          1.0
D  1  1.0
  0.7180158902          1.0
D  1  1.0
  0.5078770718          1.0
D  1  1.0
  0.3151812864          1.0
D  1  1.0
  0.1814223755          1.0
F  1  1.0
  272.757205912         1.0
F  1  1.0
  169.0674914654        1.0
F  1  1.0
  118.6846281675        1.0
F  1  1.0
  76.7226034799         1.0
F  1  1.0
  45.1675446066         1.0
F  1  1.0
  24.1418425464         1.0
F  1  1.0
  12.2724937408         1.0
F  1  1.0
  6.8693860574          1.0
F  1  1.0
  4.3601524094          1.0
F  1  1.0
  2.8968992898          1.0
F  1  1.0
  1.7093643804          1.0
F  1  1.0
  1.0070110643          1.0
F  1  1.0
  0.6798219158          1.0
F  1  1.0
  0.4237242208          1.0
F  1  1.0
  0.2720977795          1.0
G  1  1.0
  76.8487403362         1.0
G  1  1.0
  53.8866898379         1.0
G  1  1.0
  29.8044668638         1.0
G  1  1.0
  15.105835864          1.0
G  1  1.0
  8.6350012248          1.0
G  1  1.0
  5.356662688           1.0
G  1  1.0
  3.2861104972          1.0
G  1  1.0
  2.106014207           1.0
G  1  1.0
  1.0016520645          1.0
G  1  1.0
  0.6899353794          1.0
G  1  1.0
  0.4083914751          1.0
H  1  1.0
  2.5947598172          1.0
H  1  1.0
  1.506750067           1.0
H  1  1.0
  0.8466203449          1.0
I  1  1.0
  1.1333447424          1.0
****
Kr     0
S  1  1.0
  25652.2830149237      1.0
S  1  1.0
  13217.5817440108      1.0
S  1  1.0
  5812.822743714        1.0
S  1  1.0
  3274.0097214848       1.0
S  1  1.0
  1870.6091622891       1.0
S  1  1.0
  816.9916115548        1.0
S  1  1.0
  393.442891918         1.0
S  1  1.0
  199.4207369767        1.0
S  1  1.0
  133.6918606676        1.0
S  1  1.0
  82.6569307433         1.0
S  1  1.0
  49.1901264399         1.0
S  1  1.0
  30.1427286275         1.0
S  1  1.0
  18.7290270942         1.0
S  1  1.0
  10.1137537118         1.0
S  1  1.0
  5.9073312772          1.0
S  1  1.0
  3.7418412924          1.0
S  1  1.0
  2.0573741821          1.0
S  1  1.0
  1.2752453597          1.0
S  1  1.0
  0.9040423016          1.0
S  1  1.0
  0.6408292148          1.0
S  1  1.0
  0.4406091973          1.0
S  1  1.0
  0.2578725322          1.0
S  1  1.0
  0.1094679819          1.0
P  1  1.0
  2632.6207268231       1.0
P  1  1.0
  1426.951467009        1.0
P  1  1.0
  805.0847063028        1.0
P  1  1.0
  479.6332060938        1.0
P  1  1.0
  342.4025720647        1.0
P  1  1.0
  213.4736851181        1.0
P  1  1.0
  133.882744816         1.0
P  1  1.0
  84.6765305304         1.0
P  1  1.0
  51.5782931682         1.0
P  1  1.0
  31.2435197407         1.0
P  1  1.0
  12.3831742382         1.0
P  1  1.0
  7.9732583801          1.0
P  1  1.0
  5.4724723244          1.0
P  1  1.0
  3.3257129709          1.0
P  1  1.0
  1.9286830373          1.0
P  1  1.0
  1.1797995136          1.0
P  1  1.0
  0.6951861285          1.0
P  1  1.0
  0.4380785457          1.0
P  1  1.0
  0.2714934524          1.0
D  1  1.0
  803.1692635435        1.0
D  1  1.0
  507.7523234903        1.0
D  1  1.0
  302.3620274985        1.0
D  1  1.0
  158.137580824         1.0
D  1  1.0
  102.9044509186        1.0
D  1  1.0
  63.3555144142         1.0
D  1  1.0
  37.5773633491         1.0
D  1  1.0
  26.1091152647         1.0
D  1  1.0
  17.2462328948         1.0
D  1  1.0
  10.7796214205         1.0
D  1  1.0
  7.3871335365          1.0
D  1  1.0
  4.6387589028          1.0
D  1  1.0
  2.8844221772          1.0
D  1  1.0
  1.6894621948          1.0
D  1  1.0
  1.1397057196          1.0
D  1  1.0
  0.6884258744          1.0
D  1  1.0
  0.3973829342          1.0
D  1  1.0
  0.20776488            1.0
F  1  1.0
  186.7183725738        1.0
F  1  1.0
  127.5958054764        1.0
F  1  1.0
  88.8128127847         1.0
F  1  1.0
  58.5178954637         1.0
F  1  1.0
  41.0383976917         1.0
F  1  1.0
  24.7392947841         1.0
F  1  1.0
  15.3451445576         1.0
F  1  1.0
  10.3406505263         1.0
F  1  1.0
  6.6679185455          1.0
F  1  1.0
  4.2895327187          1.0
F  1  1.0
  2.4837845783          1.0
F  1  1.0
  1.484532562           1.0
F  1  1.0
  0.910696009           1.0
F  1  1.0
  0.5328543892          1.0
F  1  1.0
  0.3133672123          1.0
G  1  1.0
  78.2575398466         1.0
G  1  1.0
  49.0068501464         1.0
G  1  1.0
  30.1820338958         1.0
G  1  1.0
  16.7161459516         1.0
G  1  1.0
  9.0633432906          1.0
G  1  1.0
  5.3418990968          1.0
G  1  1.0
  3.6980199446          1.0
G  1  1.0
  2.3888593874          1.0
G  1  1.0
  1.4495697776          1.0
G  1  1.0
  0.935862241           1.0
G  1  1.0
  0.6636603646          1.0
G  1  1.0
  0.4581399348          1.0
H  1  1.0
  2.9316722779          1.0
H  1  1.0
  1.3556415487          1.0
H  1  1.0
  0.9301063249          1.0
I  1  1.0
  1.3034536228          1.0
****
