# Supplementary material for: Physics-Driven Construction of Compact Primitive Gaussian Density Fitting Basis Sets
Source: J Chem Theory Comput. 2025 Oct 25;21(21):10863–78. doi: 10.1021/acs.jctc.5c01219 (PMC12613328; doi:10.1021/acs.jctc.5c01219)
Supplement: Supplementary file 1 [file ct5c01219_si_002.zip › supplementary_info/MADF-DFBSs/nonrelativistic/def2-qzvp-madf.g94]

!-------------------------------------------------------------------------------
!       Basis set: def2-QZVP-MADF generated from OBS:def2-QZVP 
!            Role: Density fitting
!     MADF params: \tau_1 = 1e-6, \tau_2 = 1e-5, and zeta = 1.4
!           Atoms: H, He, Li, Be, B, C, N, O, F, Ne, Na, Mg, Al
!                  Si, P, S, Cl, Ar, K, Ca, Sc, Ti, V, Cr, Mn
!                  Fe, Co, Ni, Cu, Zn, Ga, Ge, As, Se, Br and Kr.
!         Authors: Kshitijkumar A. Surjuse and Edward F. Valeev 
!-------------------------------------------------------------------------------


H     0
S  1  1.0
  7.579034366           1.0
S  1  1.0
  3.682491              1.0
S  1  1.0
  2.14531401            1.0
S  1  1.0
  1.1022103327          1.0
S  1  1.0
  0.736710908           1.0
S  1  1.0
  0.4616672239          1.0
S  1  1.0
  0.2647393726          1.0
S  1  1.0
  0.160632572           1.0
P  1  1.0
  7.8880498444          1.0
P  1  1.0
  4.1332455             1.0
P  1  1.0
  2.7052657628          1.0
P  1  1.0
  1.6337684845          1.0
P  1  1.0
  0.968167065           1.0
P  1  1.0
  0.4569974383          1.0
D  1  1.0
  3.6964074445          1.0
D  1  1.0
  2.0389179471          1.0
D  1  1.0
  1.2046166732          1.0
D  1  1.0
  0.67933781            1.0
F  1  1.0
  1.7830575379          1.0
F  1  1.0
  1.0114878941          1.0
G  1  1.0
  1.9068502091          1.0
****
He     0
S  1  1.0
  45.4484241742         1.0
S  1  1.0
  22.102803978          1.0
S  1  1.0
  13.1453153302         1.0
S  1  1.0
  7.1451148946          1.0
S  1  1.0
  4.2902434482          1.0
S  1  1.0
  2.3983298857          1.0
S  1  1.0
  1.5267572193          1.0
S  1  1.0
  0.9192699371          1.0
S  1  1.0
  0.6022860454          1.0
S  1  1.0
  0.3789476446          1.0
P  1  1.0
  10.4298512678         1.0
P  1  1.0
  6.0429805912          1.0
P  1  1.0
  4.2383322272          1.0
P  1  1.0
  2.6872268028          1.0
P  1  1.0
  1.5673031655          1.0
P  1  1.0
  0.8612479649          1.0
D  1  1.0
  7.1532231552          1.0
D  1  1.0
  4.9930156345          1.0
D  1  1.0
  3.5659544402          1.0
D  1  1.0
  2.2685538558          1.0
D  1  1.0
  1.2875475498          1.0
F  1  1.0
  4.1692111323          1.0
F  1  1.0
  2.823306998           1.0
F  1  1.0
  1.8795176456          1.0
G  1  1.0
  3.6759915464          1.0
****
Li     0
S  1  1.0
  92.63119916           1.0
S  1  1.0
  55.60412349           1.0
S  1  1.0
  33.310670948          1.0
S  1  1.0
  19.3509133569         1.0
S  1  1.0
  11.818878297          1.0
S  1  1.0
  7.993848449           1.0
S  1  1.0
  4.8807459158          1.0
S  1  1.0
  3.395974171           1.0
S  1  1.0
  2.4155995443          1.0
S  1  1.0
  1.4097481734          1.0
S  1  1.0
  0.921349412           1.0
S  1  1.0
  0.5248786855          1.0
S  1  1.0
  0.2932838788          1.0
S  1  1.0
  0.1254344314          1.0
S  1  1.0
  0.0795967738          1.0
S  1  1.0
  0.0347970315          1.0
P  1  1.0
  18.4318215026         1.0
P  1  1.0
  9.7268172684          1.0
P  1  1.0
  6.5366611526          1.0
P  1  1.0
  4.1120626122          1.0
P  1  1.0
  2.1423085464          1.0
P  1  1.0
  1.2284840953          1.0
P  1  1.0
  0.2356667652          1.0
P  1  1.0
  0.131600739           1.0
P  1  1.0
  0.0738284537          1.0
P  1  1.0
  0.0465402787          1.0
D  1  1.0
  6.5687061733          1.0
D  1  1.0
  3.5929782363          1.0
D  1  1.0
  0.5155356954          1.0
D  1  1.0
  0.2782345949          1.0
D  1  1.0
  0.1810021386          1.0
D  1  1.0
  0.1061786577          1.0
D  1  1.0
  0.0749227926          1.0
D  1  1.0
  0.0409799185          1.0
F  1  1.0
  0.2617781321          1.0
F  1  1.0
  0.1582674815          1.0
G  1  1.0
  0.1684453832          1.0
****
Be     0
S  1  1.0
  185.008712922         1.0
S  1  1.0
  110.1626979942        1.0
S  1  1.0
  61.2474240402         1.0
S  1  1.0
  41.2741929079         1.0
S  1  1.0
  26.6323882639         1.0
S  1  1.0
  18.8444334981         1.0
S  1  1.0
  12.7135772704         1.0
S  1  1.0
  7.2854740642          1.0
S  1  1.0
  4.2496549438          1.0
S  1  1.0
  2.7044583134          1.0
S  1  1.0
  1.1524376576          1.0
S  1  1.0
  0.7069470351          1.0
S  1  1.0
  0.4269682175          1.0
S  1  1.0
  0.2515474958          1.0
S  1  1.0
  0.1532208717          1.0
S  1  1.0
  0.094994857           1.0
S  1  1.0
  0.0608819532          1.0
P  1  1.0
  41.2984573827         1.0
P  1  1.0
  24.6550828247         1.0
P  1  1.0
  14.0667849656         1.0
P  1  1.0
  8.1201722314          1.0
P  1  1.0
  4.7788514153          1.0
P  1  1.0
  2.9638194511          1.0
P  1  1.0
  1.8032353132          1.0
P  1  1.0
  0.6083642203          1.0
P  1  1.0
  0.3663690326          1.0
P  1  1.0
  0.2207922457          1.0
P  1  1.0
  0.1265449771          1.0
P  1  1.0
  0.0670523147          1.0
D  1  1.0
  15.4658022454         1.0
D  1  1.0
  10.0699291505         1.0
D  1  1.0
  2.0938685148          1.0
D  1  1.0
  1.118846083           1.0
D  1  1.0
  0.6755124089          1.0
D  1  1.0
  0.4068544136          1.0
D  1  1.0
  0.2410284076          1.0
D  1  1.0
  0.1430941264          1.0
D  1  1.0
  0.0955368062          1.0
F  1  1.0
  0.6094975688          1.0
F  1  1.0
  0.4138185814          1.0
F  1  1.0
  0.2315400967          1.0
G  1  1.0
  0.6404247281          1.0
G  1  1.0
  0.3745525508          1.0
****
B     0
S  1  1.0
  292.57278524          1.0
S  1  1.0
  174.3154472679        1.0
S  1  1.0
  97.0911975081         1.0
S  1  1.0
  65.4870462084         1.0
S  1  1.0
  41.9426612884         1.0
S  1  1.0
  29.6459518108         1.0
S  1  1.0
  20.1592570559         1.0
S  1  1.0
  11.043811865          1.0
S  1  1.0
  6.0065798204          1.0
S  1  1.0
  3.382036882           1.0
S  1  1.0
  1.5618368892          1.0
S  1  1.0
  0.9025619305          1.0
S  1  1.0
  0.5871556725          1.0
S  1  1.0
  0.3475653777          1.0
S  1  1.0
  0.2192833537          1.0
S  1  1.0
  0.1500828561          1.0
S  1  1.0
  0.1020111823          1.0
S  1  1.0
  0.0686780951          1.0
P  1  1.0
  24.0340089909         1.0
P  1  1.0
  14.1832817549         1.0
P  1  1.0
  7.9312125363          1.0
P  1  1.0
  4.4994792351          1.0
P  1  1.0
  2.6638036577          1.0
P  1  1.0
  1.4808318249          1.0
P  1  1.0
  0.8548807839          1.0
P  1  1.0
  0.5976180881          1.0
P  1  1.0
  0.3991671984          1.0
P  1  1.0
  0.257469771           1.0
P  1  1.0
  0.1800425289          1.0
P  1  1.0
  0.1169198041          1.0
D  1  1.0
  4.0009821203          1.0
D  1  1.0
  2.0920640334          1.0
D  1  1.0
  1.3674809334          1.0
D  1  1.0
  0.8593274032          1.0
D  1  1.0
  0.5611434498          1.0
D  1  1.0
  0.360167813           1.0
D  1  1.0
  0.2488359749          1.0
D  1  1.0
  0.1619587871          1.0
D  1  1.0
  0.0997307872          1.0
F  1  1.0
  1.2702826603          1.0
F  1  1.0
  0.7913399099          1.0
F  1  1.0
  0.4196475383          1.0
F  1  1.0
  0.2463200515          1.0
G  1  1.0
  1.1032005394          1.0
G  1  1.0
  0.6858308787          1.0
G  1  1.0
  0.3428337145          1.0
H  1  1.0
  1.3434754189          1.0
H  1  1.0
  0.8661871186          1.0
I  1  1.0
  1.2411955152          1.0
****
C     0
S  1  1.0
  422.1894467           1.0
S  1  1.0
  251.6424125639        1.0
S  1  1.0
  140.3027415814        1.0
S  1  1.0
  60.8971727576         1.0
S  1  1.0
  43.1328824264         1.0
S  1  1.0
  29.1650936528         1.0
S  1  1.0
  18.6847950142         1.0
S  1  1.0
  12.0003412303         1.0
S  1  1.0
  7.5308979843          1.0
S  1  1.0
  5.0066708913          1.0
S  1  1.0
  3.2910510315          1.0
S  1  1.0
  2.3463925024          1.0
S  1  1.0
  1.3898365677          1.0
S  1  1.0
  0.8640577338          1.0
S  1  1.0
  0.5319411944          1.0
S  1  1.0
  0.3469739074          1.0
S  1  1.0
  0.2371310666          1.0
S  1  1.0
  0.1587083934          1.0
S  1  1.0
  0.1070064637          1.0
P  1  1.0
  24.5274981505         1.0
P  1  1.0
  17.1989228415         1.0
P  1  1.0
  11.7563590175         1.0
P  1  1.0
  6.7585307119          1.0
P  1  1.0
  3.8077052027          1.0
P  1  1.0
  2.636320595           1.0
P  1  1.0
  1.7073718993          1.0
P  1  1.0
  1.1249590911          1.0
P  1  1.0
  0.7063754434          1.0
P  1  1.0
  0.4288318009          1.0
P  1  1.0
  0.2794203054          1.0
P  1  1.0
  0.1821742137          1.0
D  1  1.0
  11.9369842569         1.0
D  1  1.0
  7.252888117           1.0
D  1  1.0
  3.6012246019          1.0
D  1  1.0
  1.9002588395          1.0
D  1  1.0
  1.1150624193          1.0
D  1  1.0
  0.6652056364          1.0
D  1  1.0
  0.3876897505          1.0
D  1  1.0
  0.252498182           1.0
D  1  1.0
  0.1519675832          1.0
F  1  1.0
  2.1288678773          1.0
F  1  1.0
  1.4589934659          1.0
F  1  1.0
  1.0186207387          1.0
F  1  1.0
  0.6497221673          1.0
F  1  1.0
  0.3506049722          1.0
G  1  1.0
  1.8167535843          1.0
G  1  1.0
  1.0680992664          1.0
G  1  1.0
  0.5367303145          1.0
H  1  1.0
  1.9753744332          1.0
H  1  1.0
  1.2737123936          1.0
I  1  1.0
  1.1126849921          1.0
****
N     0
S  1  1.0
  571.48939964          1.0
S  1  1.0
  328.7481805326        1.0
S  1  1.0
  188.6217996296        1.0
S  1  1.0
  126.7737864786        1.0
S  1  1.0
  70.0322469741         1.0
S  1  1.0
  39.4504708399         1.0
S  1  1.0
  24.6133809826         1.0
S  1  1.0
  16.04715584           1.0
S  1  1.0
  10.2616892865         1.0
S  1  1.0
  6.9586368258          1.0
S  1  1.0
  3.8722778994          1.0
S  1  1.0
  1.997970296           1.0
S  1  1.0
  1.2248808235          1.0
S  1  1.0
  0.803125142           1.0
S  1  1.0
  0.4993965781          1.0
S  1  1.0
  0.3413467484          1.0
S  1  1.0
  0.2256292695          1.0
S  1  1.0
  0.1547846681          1.0
P  1  1.0
  46.0808409888         1.0
P  1  1.0
  29.1228814321         1.0
P  1  1.0
  17.5034237595         1.0
P  1  1.0
  11.2331551054         1.0
P  1  1.0
  6.8717711502          1.0
P  1  1.0
  4.0724531294          1.0
P  1  1.0
  2.5547112432          1.0
P  1  1.0
  1.7533835742          1.0
P  1  1.0
  1.0127752764          1.0
P  1  1.0
  0.6081167541          1.0
P  1  1.0
  0.3974332058          1.0
P  1  1.0
  0.2743011383          1.0
D  1  1.0
  18.2935587736         1.0
D  1  1.0
  8.6965793638          1.0
D  1  1.0
  4.5595897577          1.0
D  1  1.0
  2.7838060086          1.0
D  1  1.0
  1.6131210821          1.0
D  1  1.0
  0.9165003938          1.0
D  1  1.0
  0.5204190918          1.0
D  1  1.0
  0.366140579           1.0
D  1  1.0
  0.2137749997          1.0
F  1  1.0
  4.767797715           1.0
F  1  1.0
  2.1303013679          1.0
F  1  1.0
  1.2069603871          1.0
F  1  1.0
  0.7238098609          1.0
F  1  1.0
  0.4897063877          1.0
G  1  1.0
  2.7174598649          1.0
G  1  1.0
  1.5342060618          1.0
G  1  1.0
  0.7747330519          1.0
H  1  1.0
  2.2285180037          1.0
H  1  1.0
  1.5810679324          1.0
I  1  1.0
  2.57722515            1.0
****
O     0
S  1  1.0
  739.99139188          1.0
S  1  1.0
  425.7239324565        1.0
S  1  1.0
  244.3699221695        1.0
S  1  1.0
  163.3619463418        1.0
S  1  1.0
  89.8456794044         1.0
S  1  1.0
  51.1950319441         1.0
S  1  1.0
  32.988113274          1.0
S  1  1.0
  21.4659447063         1.0
S  1  1.0
  13.3770553182         1.0
S  1  1.0
  9.0100453537          1.0
S  1  1.0
  2.4914991991          1.0
S  1  1.0
  1.699721363           1.0
S  1  1.0
  1.0679742864          1.0
S  1  1.0
  0.677763299           1.0
S  1  1.0
  0.4582540881          1.0
S  1  1.0
  0.2814154235          1.0
S  1  1.0
  0.1976323562          1.0
P  1  1.0
  98.1983663857         1.0
P  1  1.0
  52.1121060342         1.0
P  1  1.0
  30.5847897658         1.0
P  1  1.0
  21.001380383          1.0
P  1  1.0
  12.3584426673         1.0
P  1  1.0
  6.7696968601          1.0
P  1  1.0
  3.9934784683          1.0
P  1  1.0
  2.3268960733          1.0
P  1  1.0
  1.5695735316          1.0
P  1  1.0
  1.1123252356          1.0
P  1  1.0
  0.7444591073          1.0
P  1  1.0
  0.4467113968          1.0
P  1  1.0
  0.3143576082          1.0
D  1  1.0
  36.3929711339         1.0
D  1  1.0
  13.2442199019         1.0
D  1  1.0
  6.5721554539          1.0
D  1  1.0
  3.7789807511          1.0
D  1  1.0
  2.2307007114          1.0
D  1  1.0
  1.5550067517          1.0
D  1  1.0
  1.1083182301          1.0
D  1  1.0
  0.6677760299          1.0
D  1  1.0
  0.4514294151          1.0
D  1  1.0
  0.2572799595          1.0
F  1  1.0
  6.2687421506          1.0
F  1  1.0
  2.906646605           1.0
F  1  1.0
  1.6414836909          1.0
F  1  1.0
  0.8471005125          1.0
F  1  1.0
  0.5726399797          1.0
G  1  1.0
  4.687976744           1.0
G  1  1.0
  2.7654678688          1.0
G  1  1.0
  1.907380014           1.0
G  1  1.0
  1.0826203986          1.0
H  1  1.0
  3.7425452173          1.0
H  1  1.0
  2.3292220791          1.0
H  1  1.0
  1.3893098162          1.0
I  1  1.0
  3.3588966426          1.0
****
F     0
S  1  1.0
  837.87662472          1.0
S  1  1.0
  516.2412381214        1.0
S  1  1.0
  278.0036010125        1.0
S  1  1.0
  175.9724820955        1.0
S  1  1.0
  106.3284183645        1.0
S  1  1.0
  66.5684907863         1.0
S  1  1.0
  47.2146045389         1.0
S  1  1.0
  28.1346367489         1.0
S  1  1.0
  12.6155380925         1.0
S  1  1.0
  6.1173515559          1.0
S  1  1.0
  3.1459385195          1.0
S  1  1.0
  2.1648582643          1.0
S  1  1.0
  1.3088094059          1.0
S  1  1.0
  0.8639167398          1.0
S  1  1.0
  0.5197313244          1.0
S  1  1.0
  0.2621354541          1.0
P  1  1.0
  97.5608872628         1.0
P  1  1.0
  56.353054912          1.0
P  1  1.0
  35.4027186745         1.0
P  1  1.0
  21.2603114488         1.0
P  1  1.0
  11.719078706          1.0
P  1  1.0
  6.5364065144          1.0
P  1  1.0
  3.9797487409          1.0
P  1  1.0
  2.6278989317          1.0
P  1  1.0
  1.5712161407          1.0
P  1  1.0
  1.0815848617          1.0
P  1  1.0
  0.6437731193          1.0
P  1  1.0
  0.3990789639          1.0
D  1  1.0
  29.488683606          1.0
D  1  1.0
  19.6621006965         1.0
D  1  1.0
  13.5378956066         1.0
D  1  1.0
  9.4603502837          1.0
D  1  1.0
  6.2750666068          1.0
D  1  1.0
  4.2808242046          1.0
D  1  1.0
  2.6645299859          1.0
D  1  1.0
  1.534564469           1.0
D  1  1.0
  0.8967553463          1.0
D  1  1.0
  0.57300009            1.0
D  1  1.0
  0.314951766           1.0
F  1  1.0
  7.8202967728          1.0
F  1  1.0
  4.9877824338          1.0
F  1  1.0
  3.1902157085          1.0
F  1  1.0
  2.0268160959          1.0
F  1  1.0
  1.1321770707          1.0
G  1  1.0
  6.1350402475          1.0
G  1  1.0
  3.9373613511          1.0
G  1  1.0
  2.5233410907          1.0
G  1  1.0
  1.3774162042          1.0
H  1  1.0
  5.4269420866          1.0
H  1  1.0
  3.0160467804          1.0
H  1  1.0
  1.8527883234          1.0
I  1  1.0
  4.402164933           1.0
****
Ne     0
S  1  1.0
  1015.77628538         1.0
S  1  1.0
  625.6350545691        1.0
S  1  1.0
  340.5803639023        1.0
S  1  1.0
  225.0866760105        1.0
S  1  1.0
  140.0844075461        1.0
S  1  1.0
  93.1169495175         1.0
S  1  1.0
  44.4393481579         1.0
S  1  1.0
  28.5109638435         1.0
S  1  1.0
  12.9862820596         1.0
S  1  1.0
  6.9554108192          1.0
S  1  1.0
  4.3029408046          1.0
S  1  1.0
  2.5456517271          1.0
S  1  1.0
  1.517257958           1.0
S  1  1.0
  0.9017093542          1.0
S  1  1.0
  0.5161382254          1.0
S  1  1.0
  0.3486368151          1.0
P  1  1.0
  134.9583731006        1.0
P  1  1.0
  73.2127594581         1.0
P  1  1.0
  45.7028624754         1.0
P  1  1.0
  25.3790454315         1.0
P  1  1.0
  14.4537194321         1.0
P  1  1.0
  9.5982628266          1.0
P  1  1.0
  6.2760503011          1.0
P  1  1.0
  3.8320615064          1.0
P  1  1.0
  2.1678423744          1.0
P  1  1.0
  1.3188058609          1.0
P  1  1.0
  0.8803478786          1.0
P  1  1.0
  0.5245553214          1.0
D  1  1.0
  46.024322259          1.0
D  1  1.0
  28.1862346723         1.0
D  1  1.0
  19.7453559067         1.0
D  1  1.0
  13.4284768644         1.0
D  1  1.0
  8.9206361997          1.0
D  1  1.0
  5.5301289909          1.0
D  1  1.0
  2.8960183826          1.0
D  1  1.0
  1.640886463           1.0
D  1  1.0
  0.9971622484          1.0
D  1  1.0
  0.6479821857          1.0
D  1  1.0
  0.3377941691          1.0
F  1  1.0
  11.2452928016         1.0
F  1  1.0
  7.4513862145          1.0
F  1  1.0
  5.2241679575          1.0
F  1  1.0
  3.4683913621          1.0
F  1  1.0
  2.0379681526          1.0
F  1  1.0
  1.3220078516          1.0
G  1  1.0
  8.2569394868          1.0
G  1  1.0
  4.4925579648          1.0
G  1  1.0
  2.8367742332          1.0
G  1  1.0
  1.8121935274          1.0
H  1  1.0
  6.5138490932          1.0
H  1  1.0
  3.7076757255          1.0
I  1  1.0
  5.6355409248          1.0
****
Na     0
S  1  1.0
  1447.3473015493       1.0
S  1  1.0
  861.96385834          1.0
S  1  1.0
  502.8206915251        1.0
S  1  1.0
  295.2589777987        1.0
S  1  1.0
  163.631486383         1.0
S  1  1.0
  89.5691210222         1.0
S  1  1.0
  56.4710788539         1.0
S  1  1.0
  34.0449207008         1.0
S  1  1.0
  22.1422821333         1.0
S  1  1.0
  13.0113223058         1.0
S  1  1.0
  7.5406677301          1.0
S  1  1.0
  4.109996257           1.0
S  1  1.0
  2.3246668255          1.0
S  1  1.0
  1.3143341249          1.0
S  1  1.0
  0.7933018467          1.0
S  1  1.0
  0.5462898713          1.0
S  1  1.0
  0.2042642446          1.0
S  1  1.0
  0.1259044139          1.0
S  1  1.0
  0.0852480257          1.0
S  1  1.0
  0.0549413331          1.0
S  1  1.0
  0.0338956991          1.0
P  1  1.0
  315.8750265152        1.0
P  1  1.0
  203.3912025487        1.0
P  1  1.0
  134.0015699333        1.0
P  1  1.0
  74.9727854695         1.0
P  1  1.0
  45.4646296773         1.0
P  1  1.0
  29.3674669491         1.0
P  1  1.0
  20.6854425674         1.0
P  1  1.0
  13.28387572           1.0
P  1  1.0
  7.355562984           1.0
P  1  1.0
  4.2989586466          1.0
P  1  1.0
  2.9483971532          1.0
P  1  1.0
  1.8039730101          1.0
P  1  1.0
  1.0213842097          1.0
P  1  1.0
  0.5757295562          1.0
P  1  1.0
  0.3087879718          1.0
P  1  1.0
  0.1695141709          1.0
P  1  1.0
  0.0917830856          1.0
P  1  1.0
  0.059682513           1.0
P  1  1.0
  0.0366097403          1.0
D  1  1.0
  113.4453804284        1.0
D  1  1.0
  64.1284087378         1.0
D  1  1.0
  34.8130762957         1.0
D  1  1.0
  21.9992478871         1.0
D  1  1.0
  14.346940477          1.0
D  1  1.0
  9.0892669192          1.0
D  1  1.0
  5.8539583592          1.0
D  1  1.0
  3.7172249828          1.0
D  1  1.0
  2.5729425521          1.0
D  1  1.0
  1.7284175972          1.0
D  1  1.0
  1.1613997543          1.0
D  1  1.0
  0.8061473725          1.0
D  1  1.0
  0.4381076842          1.0
D  1  1.0
  0.2309759892          1.0
D  1  1.0
  0.1326784135          1.0
D  1  1.0
  0.0660481786          1.0
F  1  1.0
  21.2943614952         1.0
F  1  1.0
  7.3225630817          1.0
F  1  1.0
  3.9001745504          1.0
F  1  1.0
  2.2688336554          1.0
F  1  1.0
  1.4444022917          1.0
F  1  1.0
  0.1744491626          1.0
G  1  1.0
  5.8                   1.0
****
Mg     0
S  1  1.0
  2310.4792332002       1.0
S  1  1.0
  1366.91882042         1.0
S  1  1.0
  794.4901111387        1.0
S  1  1.0
  460.9568088193        1.0
S  1  1.0
  297.2289110616        1.0
S  1  1.0
  197.4610552726        1.0
S  1  1.0
  108.5488374259        1.0
S  1  1.0
  59.6458285982         1.0
S  1  1.0
  39.1999309985         1.0
S  1  1.0
  25.6639125713         1.0
S  1  1.0
  7.6598237625          1.0
S  1  1.0
  5.2662082126          1.0
S  1  1.0
  3.3508523134          1.0
S  1  1.0
  2.0398055163          1.0
S  1  1.0
  1.2116883242          1.0
S  1  1.0
  0.7944885603          1.0
S  1  1.0
  0.4315379683          1.0
S  1  1.0
  0.2983457485          1.0
S  1  1.0
  0.1801642793          1.0
S  1  1.0
  0.0925001915          1.0
S  1  1.0
  0.0580337096          1.0
P  1  1.0
  706.4447767291        1.0
P  1  1.0
  302.7073849174        1.0
P  1  1.0
  198.2937032936        1.0
P  1  1.0
  126.2503331604        1.0
P  1  1.0
  82.0895970592         1.0
P  1  1.0
  51.572954076          1.0
P  1  1.0
  32.4960308335         1.0
P  1  1.0
  17.398992602          1.0
P  1  1.0
  9.5159639011          1.0
P  1  1.0
  5.1479602498          1.0
P  1  1.0
  3.4137955913          1.0
P  1  1.0
  2.325869126           1.0
P  1  1.0
  1.5406031442          1.0
P  1  1.0
  0.992048109           1.0
P  1  1.0
  0.6786610056          1.0
P  1  1.0
  0.476521597           1.0
P  1  1.0
  0.3135196242          1.0
P  1  1.0
  0.194691623           1.0
P  1  1.0
  0.118793445           1.0
P  1  1.0
  0.0422484122          1.0
D  1  1.0
  87.8646335389         1.0
D  1  1.0
  44.842807919          1.0
D  1  1.0
  24.2368760401         1.0
D  1  1.0
  14.3088323603         1.0
D  1  1.0
  9.7753203495          1.0
D  1  1.0
  5.9315252872          1.0
D  1  1.0
  3.3832532258          1.0
D  1  1.0
  1.9385118621          1.0
D  1  1.0
  0.9929189723          1.0
D  1  1.0
  0.5991863476          1.0
D  1  1.0
  0.378174309           1.0
D  1  1.0
  0.2386063783          1.0
D  1  1.0
  0.1665332991          1.0
D  1  1.0
  0.0608377135          1.0
F  1  1.0
  9.4655314288          1.0
F  1  1.0
  5.4629525365          1.0
F  1  1.0
  1.8620784806          1.0
F  1  1.0
  0.9528079211          1.0
F  1  1.0
  0.3445556319          1.0
F  1  1.0
  0.2150602102          1.0
G  1  1.0
  7.62                  1.0
G  1  1.0
  1.103927683           1.0
G  1  1.0
  0.3364202643          1.0
****
Al     0
S  1  1.0
  1715.30936174         1.0
S  1  1.0
  996.7851058701        1.0
S  1  1.0
  416.0191296976        1.0
S  1  1.0
  261.9855704301        1.0
S  1  1.0
  159.6217854693        1.0
S  1  1.0
  90.3703331608         1.0
S  1  1.0
  57.463749811          1.0
S  1  1.0
  30.428725887          1.0
S  1  1.0
  9.4562806255          1.0
S  1  1.0
  5.9267271326          1.0
S  1  1.0
  3.4624995633          1.0
S  1  1.0
  1.8897052469          1.0
S  1  1.0
  1.0921760576          1.0
S  1  1.0
  0.6219457375          1.0
S  1  1.0
  0.338289722           1.0
S  1  1.0
  0.2051612175          1.0
S  1  1.0
  0.1214523849          1.0
S  1  1.0
  0.0607893281          1.0
P  1  1.0
  246.042905851         1.0
P  1  1.0
  164.3652747601        1.0
P  1  1.0
  96.6633635234         1.0
P  1  1.0
  58.502495889          1.0
P  1  1.0
  41.455247559          1.0
P  1  1.0
  26.4757216639         1.0
P  1  1.0
  16.5060931329         1.0
P  1  1.0
  9.3771414792          1.0
P  1  1.0
  5.4030554104          1.0
P  1  1.0
  3.4516300968          1.0
P  1  1.0
  2.3394569525          1.0
P  1  1.0
  1.3097617818          1.0
P  1  1.0
  0.4766003734          1.0
P  1  1.0
  0.3190819172          1.0
P  1  1.0
  0.2241685152          1.0
P  1  1.0
  0.1524577896          1.0
P  1  1.0
  0.0891430921          1.0
D  1  1.0
  80.8314973746         1.0
D  1  1.0
  54.4094097807         1.0
D  1  1.0
  31.6857368718         1.0
D  1  1.0
  20.2929675096         1.0
D  1  1.0
  13.3345806681         1.0
D  1  1.0
  7.8124459071          1.0
D  1  1.0
  4.4685253975          1.0
D  1  1.0
  3.0134558996          1.0
D  1  1.0
  2.1403561728          1.0
D  1  1.0
  0.732327485           1.0
D  1  1.0
  0.4619669637          1.0
D  1  1.0
  0.2900164525          1.0
D  1  1.0
  0.1466185319          1.0
D  1  1.0
  0.0824951298          1.0
F  1  1.0
  5.909316612           1.0
F  1  1.0
  3.3211891581          1.0
F  1  1.0
  0.777658213           1.0
F  1  1.0
  0.4836235331          1.0
F  1  1.0
  0.2786823932          1.0
F  1  1.0
  0.1431060943          1.0
G  1  1.0
  4.2133784435          1.0
G  1  1.0
  0.657381978           1.0
G  1  1.0
  0.4521443324          1.0
G  1  1.0
  0.2669805016          1.0
G  1  1.0
  0.1759058932          1.0
H  1  1.0
  0.6352127291          1.0
H  1  1.0
  0.4126483086          1.0
****
Si     0
S  1  1.0
  5781.3886312          1.0
S  1  1.0
  2086.8127958          1.0
S  1  1.0
  1255.5447427206       1.0
S  1  1.0
  776.1074747455        1.0
S  1  1.0
  508.7930644477        1.0
S  1  1.0
  301.3290529531        1.0
S  1  1.0
  182.7913768424        1.0
S  1  1.0
  95.6774347121         1.0
S  1  1.0
  53.5088579692         1.0
S  1  1.0
  37.0498143058         1.0
S  1  1.0
  25.0242353361         1.0
S  1  1.0
  16.9693429551         1.0
S  1  1.0
  10.578660533          1.0
S  1  1.0
  6.3604579687          1.0
S  1  1.0
  3.7869845907          1.0
S  1  1.0
  2.2411170789          1.0
S  1  1.0
  0.7541768248          1.0
S  1  1.0
  0.4495915473          1.0
S  1  1.0
  0.2590969391          1.0
S  1  1.0
  0.1481311897          1.0
S  1  1.0
  0.0860517445          1.0
P  1  1.0
  309.6101307172        1.0
P  1  1.0
  198.9827805149        1.0
P  1  1.0
  91.5596054209         1.0
P  1  1.0
  62.5848165682         1.0
P  1  1.0
  40.3982866243         1.0
P  1  1.0
  24.718620403          1.0
P  1  1.0
  16.9525883012         1.0
P  1  1.0
  11.3240474627         1.0
P  1  1.0
  7.1422471943          1.0
P  1  1.0
  5.0615067459          1.0
P  1  1.0
  3.2252103341          1.0
P  1  1.0
  2.1483131346          1.0
P  1  1.0
  1.3181434337          1.0
P  1  1.0
  0.7547855924          1.0
P  1  1.0
  0.5248991623          1.0
P  1  1.0
  0.3250401609          1.0
P  1  1.0
  0.2006133287          1.0
P  1  1.0
  0.1255993664          1.0
D  1  1.0
  57.871061197          1.0
D  1  1.0
  38.8375861174         1.0
D  1  1.0
  27.2124675592         1.0
D  1  1.0
  16.1698187727         1.0
D  1  1.0
  9.3048592859          1.0
D  1  1.0
  5.7000658044          1.0
D  1  1.0
  3.6277372755          1.0
D  1  1.0
  1.8784567021          1.0
D  1  1.0
  1.1093541982          1.0
D  1  1.0
  0.6587991639          1.0
D  1  1.0
  0.3907455143          1.0
D  1  1.0
  0.2022995238          1.0
D  1  1.0
  0.1189254731          1.0
F  1  1.0
  11.0202525445         1.0
F  1  1.0
  7.2260371185          1.0
F  1  1.0
  4.2120092227          1.0
F  1  1.0
  0.6953004718          1.0
F  1  1.0
  0.4893479097          1.0
F  1  1.0
  0.3492337587          1.0
F  1  1.0
  0.2046212843          1.0
G  1  1.0
  5.2748968011          1.0
G  1  1.0
  1.3528380601          1.0
G  1  1.0
  0.8312543775          1.0
G  1  1.0
  0.5643957559          1.0
G  1  1.0
  0.3628843602          1.0
G  1  1.0
  0.2465681328          1.0
H  1  1.0
  0.854054154           1.0
H  1  1.0
  0.5562885466          1.0
I  1  1.0
  0.4970502604          1.0
****
P     0
S  1  1.0
  2479.072096           1.0
S  1  1.0
  1501.4912382505       1.0
S  1  1.0
  607.6109775348        1.0
S  1  1.0
  398.2719997746        1.0
S  1  1.0
  188.1954294573        1.0
S  1  1.0
  128.7653389904        1.0
S  1  1.0
  74.8770567808         1.0
S  1  1.0
  38.7248204894         1.0
S  1  1.0
  22.6272851191         1.0
S  1  1.0
  12.2870530689         1.0
S  1  1.0
  7.5759377346          1.0
S  1  1.0
  4.89224251            1.0
S  1  1.0
  3.4056908772          1.0
S  1  1.0
  1.9432066281          1.0
S  1  1.0
  1.1347485977          1.0
S  1  1.0
  0.634166289           1.0
S  1  1.0
  0.4138108385          1.0
S  1  1.0
  0.2554040527          1.0
S  1  1.0
  0.1508289682          1.0
P  1  1.0
  419.2824081041        1.0
P  1  1.0
  228.2569780913        1.0
P  1  1.0
  140.754513841         1.0
P  1  1.0
  90.0641941708         1.0
P  1  1.0
  53.1727350918         1.0
P  1  1.0
  29.5730453447         1.0
P  1  1.0
  19.8640083113         1.0
P  1  1.0
  12.2895057724         1.0
P  1  1.0
  6.4881902551          1.0
P  1  1.0
  3.765061928           1.0
P  1  1.0
  1.9504780141          1.0
P  1  1.0
  1.0813932811          1.0
P  1  1.0
  0.7184394771          1.0
P  1  1.0
  0.4343186652          1.0
P  1  1.0
  0.2684028133          1.0
P  1  1.0
  0.1681398768          1.0
D  1  1.0
  105.7843611488        1.0
D  1  1.0
  65.9343129519         1.0
D  1  1.0
  41.9101134866         1.0
D  1  1.0
  23.5976614336         1.0
D  1  1.0
  12.5326112277         1.0
D  1  1.0
  7.4377384325          1.0
D  1  1.0
  4.6769497225          1.0
D  1  1.0
  3.0511250621          1.0
D  1  1.0
  1.9357919913          1.0
D  1  1.0
  1.0188491921          1.0
D  1  1.0
  0.5167485966          1.0
D  1  1.0
  0.2729980999          1.0
D  1  1.0
  0.1612907943          1.0
F  1  1.0
  12.7425224931         1.0
F  1  1.0
  8.523521999           1.0
F  1  1.0
  5.9221330516          1.0
F  1  1.0
  1.1421260925          1.0
F  1  1.0
  0.7010772366          1.0
F  1  1.0
  0.4741991049          1.0
F  1  1.0
  0.2753293182          1.0
G  1  1.0
  6.224955977           1.0
G  1  1.0
  1.2055573426          1.0
G  1  1.0
  0.7654998069          1.0
G  1  1.0
  0.4975314195          1.0
G  1  1.0
  0.3426356302          1.0
H  1  1.0
  1.1132364763          1.0
H  1  1.0
  0.7321513672          1.0
I  1  1.0
  0.6527389587          1.0
****
S     0
S  1  1.0
  2894.706206           1.0
S  1  1.0
  1691.473809823        1.0
S  1  1.0
  962.4364010456        1.0
S  1  1.0
  401.294477491         1.0
S  1  1.0
  241.4083892183        1.0
S  1  1.0
  151.1688223414        1.0
S  1  1.0
  71.8773277074         1.0
S  1  1.0
  50.0799289895         1.0
S  1  1.0
  30.7687176989         1.0
S  1  1.0
  18.5932333722         1.0
S  1  1.0
  11.0521114041         1.0
S  1  1.0
  7.3719576886          1.0
S  1  1.0
  5.1886105362          1.0
S  1  1.0
  3.3607968322          1.0
S  1  1.0
  2.2015843573          1.0
S  1  1.0
  1.236626806           1.0
S  1  1.0
  0.7913782361          1.0
S  1  1.0
  0.5257841821          1.0
S  1  1.0
  0.3261633978          1.0
S  1  1.0
  0.1798608219          1.0
S  1  1.0
  0.1037564381          1.0
P  1  1.0
  637.8190147201        1.0
P  1  1.0
  277.9867775904        1.0
P  1  1.0
  192.8503846515        1.0
P  1  1.0
  121.3452937977        1.0
P  1  1.0
  70.7271203149         1.0
P  1  1.0
  47.8839899206         1.0
P  1  1.0
  30.3096579754         1.0
P  1  1.0
  20.9628476862         1.0
P  1  1.0
  12.9083328719         1.0
P  1  1.0
  7.7841364005          1.0
P  1  1.0
  4.6030059956          1.0
P  1  1.0
  2.675001262           1.0
P  1  1.0
  1.6858101138          1.0
P  1  1.0
  0.9811589251          1.0
P  1  1.0
  0.5646442142          1.0
P  1  1.0
  0.3489877604          1.0
P  1  1.0
  0.1780374909          1.0
D  1  1.0
  135.633186468         1.0
D  1  1.0
  82.7512100256         1.0
D  1  1.0
  44.3164556798         1.0
D  1  1.0
  26.1245687344         1.0
D  1  1.0
  15.0105247212         1.0
D  1  1.0
  8.7770660955          1.0
D  1  1.0
  5.6911448418          1.0
D  1  1.0
  3.7912762708          1.0
D  1  1.0
  2.4237326588          1.0
D  1  1.0
  1.6669679209          1.0
D  1  1.0
  1.0289147732          1.0
D  1  1.0
  0.6247045601          1.0
D  1  1.0
  0.4370414883          1.0
D  1  1.0
  0.2674942847          1.0
D  1  1.0
  0.1614872314          1.0
F  1  1.0
  10.6709991475         1.0
F  1  1.0
  5.7309756478          1.0
F  1  1.0
  4.0227281384          1.0
F  1  1.0
  1.5888899694          1.0
F  1  1.0
  1.0610479662          1.0
F  1  1.0
  0.6505402631          1.0
F  1  1.0
  0.3552926896          1.0
G  1  1.0
  9.9097490792          1.0
G  1  1.0
  4.7300395087          1.0
G  1  1.0
  1.3304315785          1.0
G  1  1.0
  0.7626788401          1.0
G  1  1.0
  0.4572389179          1.0
H  1  1.0
  1.2883428777          1.0
H  1  1.0
  0.8668374721          1.0
H  1  1.0
  0.5528159361          1.0
I  1  1.0
  0.7703886617          1.0
****
Cl     0
S  1  1.0
  3335.798327           1.0
S  1  1.0
  2024.6002211928       1.0
S  1  1.0
  1115.1240060984       1.0
S  1  1.0
  631.9582639802        1.0
S  1  1.0
  280.7725508473        1.0
S  1  1.0
  175.7823047759        1.0
S  1  1.0
  114.4632448628        1.0
S  1  1.0
  71.1201924784         1.0
S  1  1.0
  44.8054412618         1.0
S  1  1.0
  28.3586390168         1.0
S  1  1.0
  15.6759487058         1.0
S  1  1.0
  8.2988396531          1.0
S  1  1.0
  4.5266419438          1.0
S  1  1.0
  2.6311417158          1.0
S  1  1.0
  1.4508512582          1.0
S  1  1.0
  1.0282990219          1.0
S  1  1.0
  0.560130341           1.0
S  1  1.0
  0.3289369855          1.0
S  1  1.0
  0.2086065496          1.0
P  1  1.0
  511.6632388152        1.0
P  1  1.0
  322.2253995177        1.0
P  1  1.0
  193.205313128         1.0
P  1  1.0
  110.6389133054        1.0
P  1  1.0
  63.5874832432         1.0
P  1  1.0
  36.5863106331         1.0
P  1  1.0
  20.420297859          1.0
P  1  1.0
  12.1026114592         1.0
P  1  1.0
  8.3023891855          1.0
P  1  1.0
  5.2936887149          1.0
P  1  1.0
  3.5007201299          1.0
P  1  1.0
  2.3601401986          1.0
P  1  1.0
  1.4822696105          1.0
P  1  1.0
  0.961993532           1.0
P  1  1.0
  0.6450736994          1.0
P  1  1.0
  0.3997805163          1.0
P  1  1.0
  0.2184157385          1.0
D  1  1.0
  194.4718527565        1.0
D  1  1.0
  127.2506669887        1.0
D  1  1.0
  69.1836111459         1.0
D  1  1.0
  39.1452781815         1.0
D  1  1.0
  25.6712524351         1.0
D  1  1.0
  17.4070006908         1.0
D  1  1.0
  11.5420829969         1.0
D  1  1.0
  7.4163809501          1.0
D  1  1.0
  4.6451894911          1.0
D  1  1.0
  2.8615159262          1.0
D  1  1.0
  1.6752150057          1.0
D  1  1.0
  1.0628235461          1.0
D  1  1.0
  0.6457859587          1.0
D  1  1.0
  0.3009681878          1.0
D  1  1.0
  0.1863289818          1.0
F  1  1.0
  12.3623316368         1.0
F  1  1.0
  7.1722726353          1.0
F  1  1.0
  1.6963906083          1.0
F  1  1.0
  1.0299881704          1.0
F  1  1.0
  0.7132659411          1.0
F  1  1.0
  0.4884752249          1.0
F  1  1.0
  0.3361644909          1.0
G  1  1.0
  4.2239876355          1.0
G  1  1.0
  2.767033498           1.0
G  1  1.0
  1.7657119151          1.0
G  1  1.0
  1.0724425949          1.0
G  1  1.0
  0.5796014674          1.0
H  1  1.0
  1.975159479           1.0
H  1  1.0
  1.2014581448          1.0
H  1  1.0
  0.6970077592          1.0
I  1  1.0
  0.9577325931          1.0
****
Ar     0
S  1  1.0
  3804.0631082          1.0
S  1  1.0
  2223.1306018822       1.0
S  1  1.0
  1264.6952932008       1.0
S  1  1.0
  718.1685334249        1.0
S  1  1.0
  312.3105587219        1.0
S  1  1.0
  200.1314708107        1.0
S  1  1.0
  130.7640118162        1.0
S  1  1.0
  93.0679571052         1.0
S  1  1.0
  58.3144710562         1.0
S  1  1.0
  32.6021612628         1.0
S  1  1.0
  18.0681639123         1.0
S  1  1.0
  9.6244728816          1.0
S  1  1.0
  5.3460981473          1.0
S  1  1.0
  3.2036808092          1.0
S  1  1.0
  1.7516299384          1.0
S  1  1.0
  1.2284921316          1.0
S  1  1.0
  0.7038168741          1.0
S  1  1.0
  0.4808188176          1.0
S  1  1.0
  0.3004427225          1.0
S  1  1.0
  0.1717015026          1.0
P  1  1.0
  501.4829961291        1.0
P  1  1.0
  332.8507418625        1.0
P  1  1.0
  202.3588991659        1.0
P  1  1.0
  108.088975997         1.0
P  1  1.0
  67.4739196088         1.0
P  1  1.0
  42.0722532218         1.0
P  1  1.0
  27.5827238255         1.0
P  1  1.0
  17.9510057785         1.0
P  1  1.0
  12.2621396621         1.0
P  1  1.0
  7.9683841553          1.0
P  1  1.0
  5.2562800626          1.0
P  1  1.0
  3.5340348452          1.0
P  1  1.0
  2.2799815257          1.0
P  1  1.0
  1.2680533306          1.0
P  1  1.0
  0.7373855167          1.0
P  1  1.0
  0.4743438791          1.0
P  1  1.0
  0.3192962285          1.0
D  1  1.0
  146.3261383557        1.0
D  1  1.0
  93.9854757201         1.0
D  1  1.0
  57.5559175521         1.0
D  1  1.0
  39.5117052553         1.0
D  1  1.0
  26.250963346          1.0
D  1  1.0
  15.247783659          1.0
D  1  1.0
  8.2983190157          1.0
D  1  1.0
  3.4286130794          1.0
D  1  1.0
  1.8963880061          1.0
D  1  1.0
  1.1883439567          1.0
D  1  1.0
  0.6944888204          1.0
D  1  1.0
  0.365156367           1.0
D  1  1.0
  0.218103649           1.0
F  1  1.0
  25.7256722528         1.0
F  1  1.0
  13.784603869          1.0
F  1  1.0
  7.9603497228          1.0
F  1  1.0
  2.6664191118          1.0
F  1  1.0
  1.802765934           1.0
F  1  1.0
  1.278861471           1.0
F  1  1.0
  0.7783897847          1.0
F  1  1.0
  0.4568116571          1.0
G  1  1.0
  14.6967973521         1.0
G  1  1.0
  3.302295696           1.0
G  1  1.0
  1.8237033109          1.0
G  1  1.0
  1.1065691704          1.0
G  1  1.0
  0.7130482248          1.0
H  1  1.0
  2.5817838174          1.0
H  1  1.0
  1.5409002699          1.0
H  1  1.0
  1.0086377782          1.0
I  1  1.0
  1.2031031759          1.0
****
K     0
S  1  1.0
  4610.7005716          1.0
S  1  1.0
  2812.2731609924       1.0
S  1  1.0
  1516.6407178766       1.0
S  1  1.0
  618.6201188728        1.0
S  1  1.0
  370.9174518234        1.0
S  1  1.0
  187.6241909791        1.0
S  1  1.0
  115.2147688584        1.0
S  1  1.0
  79.8448503709         1.0
S  1  1.0
  44.3441117136         1.0
S  1  1.0
  25.0089493183         1.0
S  1  1.0
  16.0544208239         1.0
S  1  1.0
  10.579442128          1.0
S  1  1.0
  7.252119678           1.0
S  1  1.0
  3.9874038757          1.0
S  1  1.0
  2.4068586165          1.0
S  1  1.0
  1.5634847472          1.0
S  1  1.0
  0.9092799165          1.0
S  1  1.0
  0.5118960099          1.0
S  1  1.0
  0.2981362311          1.0
S  1  1.0
  0.1711232833          1.0
S  1  1.0
  0.059983579           1.0
S  1  1.0
  0.0360750183          1.0
P  1  1.0
  6298.5290320937       1.0
P  1  1.0
  3905.741891433        1.0
P  1  1.0
  1639.0961527944       1.0
P  1  1.0
  1067.0314006839       1.0
P  1  1.0
  686.3832690806        1.0
P  1  1.0
  438.9335567731        1.0
P  1  1.0
  197.7212956865        1.0
P  1  1.0
  124.6823759342        1.0
P  1  1.0
  79.9132549548         1.0
P  1  1.0
  53.4121217547         1.0
P  1  1.0
  31.3948374607         1.0
P  1  1.0
  21.0307166335         1.0
P  1  1.0
  13.9789829254         1.0
P  1  1.0
  9.7991355806          1.0
P  1  1.0
  6.6281035169          1.0
P  1  1.0
  4.5243677237          1.0
P  1  1.0
  3.2121848568          1.0
P  1  1.0
  2.1006273095          1.0
P  1  1.0
  1.3790854473          1.0
P  1  1.0
  0.9334861997          1.0
P  1  1.0
  0.5475055238          1.0
P  1  1.0
  0.3758468357          1.0
P  1  1.0
  0.2353518054          1.0
P  1  1.0
  0.1331468057          1.0
P  1  1.0
  0.0912565573          1.0
P  1  1.0
  0.0346581994          1.0
P  1  1.0
  0.02125               1.0
D  1  1.0
  585.620827355         1.0
D  1  1.0
  330.4972164639        1.0
D  1  1.0
  208.1424434798        1.0
D  1  1.0
  133.1465022246        1.0
D  1  1.0
  78.0041676917         1.0
D  1  1.0
  50.8725711881         1.0
D  1  1.0
  31.0074424383         1.0
D  1  1.0
  17.5610745403         1.0
D  1  1.0
  11.3594286601         1.0
D  1  1.0
  7.750301173           1.0
D  1  1.0
  5.1251267527          1.0
D  1  1.0
  3.335632843           1.0
D  1  1.0
  2.3509675099          1.0
D  1  1.0
  1.3813334023          1.0
D  1  1.0
  0.7877696488          1.0
D  1  1.0
  0.5269980402          1.0
D  1  1.0
  0.3495245254          1.0
D  1  1.0
  0.2229074437          1.0
D  1  1.0
  0.154285751           1.0
D  1  1.0
  0.078224705           1.0
D  1  1.0
  0.0306                1.0
F  1  1.0
  9.8782106222          1.0
F  1  1.0
  3.9207770273          1.0
F  1  1.0
  2.2083854876          1.0
F  1  1.0
  1.4637813143          1.0
F  1  1.0
  0.9087979207          1.0
F  1  1.0
  0.5782576327          1.0
F  1  1.0
  0.3455892886          1.0
G  1  1.0
  1.8680558362          1.0
G  1  1.0
  1.0332603245          1.0
G  1  1.0
  0.6276479108          1.0
G  1  1.0
  0.380262383           1.0
G  1  1.0
  0.2592570496          1.0
H  1  1.0
  0.4536696294          1.0
****
Ca     0
S  1  1.0
  5540.4661374          1.0
S  1  1.0
  3357.2119804794       1.0
S  1  1.0
  1827.7039250369       1.0
S  1  1.0
  742.8611938932        1.0
S  1  1.0
  431.5001008591        1.0
S  1  1.0
  266.7421845078        1.0
S  1  1.0
  189.4840553006        1.0
S  1  1.0
  116.4690160458        1.0
S  1  1.0
  61.9257506889         1.0
S  1  1.0
  24.9717676962         1.0
S  1  1.0
  15.5786707797         1.0
S  1  1.0
  9.2883373405          1.0
S  1  1.0
  5.2023810436          1.0
S  1  1.0
  3.6203245916          1.0
S  1  1.0
  2.3396062872          1.0
S  1  1.0
  1.36952022            1.0
S  1  1.0
  0.8141232523          1.0
S  1  1.0
  0.4200651053          1.0
S  1  1.0
  0.1835405975          1.0
S  1  1.0
  0.1091648458          1.0
S  1  1.0
  0.0749322121          1.0
S  1  1.0
  0.0462127769          1.0
S  1  1.0
  0.032421875           1.0
S  1  1.0
  0.0219692135          1.0
S  1  1.0
  0.015625              1.0
P  1  1.0
  1914.686609143        1.0
P  1  1.0
  1227.027409236        1.0
P  1  1.0
  810.3675104197        1.0
P  1  1.0
  475.9103694219        1.0
P  1  1.0
  233.1397204872        1.0
P  1  1.0
  145.690181684         1.0
P  1  1.0
  93.0646799558         1.0
P  1  1.0
  60.5270117845         1.0
P  1  1.0
  39.4994903176         1.0
P  1  1.0
  24.7012672505         1.0
P  1  1.0
  16.4558313168         1.0
P  1  1.0
  11.7400288465         1.0
P  1  1.0
  8.2646581092          1.0
P  1  1.0
  5.7006560967          1.0
P  1  1.0
  3.6232599237          1.0
P  1  1.0
  2.3416549898          1.0
P  1  1.0
  1.6609262495          1.0
P  1  1.0
  1.0606565224          1.0
P  1  1.0
  0.6667551348          1.0
P  1  1.0
  0.4421833686          1.0
P  1  1.0
  0.2847844535          1.0
P  1  1.0
  0.1923720986          1.0
P  1  1.0
  0.126350918           1.0
P  1  1.0
  0.0708334908          1.0
P  1  1.0
  0.0433025621          1.0
D  1  1.0
  225.4157739914        1.0
D  1  1.0
  140.2063718071        1.0
D  1  1.0
  87.9636839803         1.0
D  1  1.0
  57.3497525011         1.0
D  1  1.0
  37.8814753462         1.0
D  1  1.0
  21.9018788657         1.0
D  1  1.0
  10.3285459181         1.0
D  1  1.0
  5.7458248557          1.0
D  1  1.0
  3.384873831           1.0
D  1  1.0
  1.9770967034          1.0
D  1  1.0
  1.1331817703          1.0
D  1  1.0
  0.7412502079          1.0
D  1  1.0
  0.461618251           1.0
D  1  1.0
  0.2768274821          1.0
D  1  1.0
  0.1861374882          1.0
D  1  1.0
  0.132418286           1.0
D  1  1.0
  0.0943718673          1.0
D  1  1.0
  0.0625649018          1.0
F  1  1.0
  34.9621735701         1.0
F  1  1.0
  24.5881223944         1.0
F  1  1.0
  16.0684903274         1.0
F  1  1.0
  10.1319838804         1.0
F  1  1.0
  6.8329087692          1.0
F  1  1.0
  4.343113632           1.0
F  1  1.0
  2.2878580007          1.0
F  1  1.0
  1.3094609792          1.0
F  1  1.0
  0.820465628           1.0
F  1  1.0
  0.5708015105          1.0
F  1  1.0
  0.3464036905          1.0
F  1  1.0
  0.234802522           1.0
F  1  1.0
  0.0730159383          1.0
G  1  1.0
  2.6625423069          1.0
G  1  1.0
  1.6244708656          1.0
G  1  1.0
  0.8004703653          1.0
G  1  1.0
  0.3309824818          1.0
H  1  1.0
  0.7865237678          1.0
****
Sc     0
S  1  1.0
  17897.4648818         1.0
S  1  1.0
  10842.4262144349      1.0
S  1  1.0
  3864.9821858196       1.0
S  1  1.0
  2092.0337496069       1.0
S  1  1.0
  1368.4391141262       1.0
S  1  1.0
  890.8879567802        1.0
S  1  1.0
  501.6559853256        1.0
S  1  1.0
  306.9553260575        1.0
S  1  1.0
  217.5958995387        1.0
S  1  1.0
  116.9355188681        1.0
S  1  1.0
  58.9944493107         1.0
S  1  1.0
  30.2060828971         1.0
S  1  1.0
  17.8036010678         1.0
S  1  1.0
  10.9024826519         1.0
S  1  1.0
  6.2981590266          1.0
S  1  1.0
  4.2246773582          1.0
S  1  1.0
  2.3346670014          1.0
S  1  1.0
  1.2966782164          1.0
S  1  1.0
  0.8718114856          1.0
S  1  1.0
  0.5577342481          1.0
S  1  1.0
  0.3566850417          1.0
S  1  1.0
  0.2444888815          1.0
S  1  1.0
  0.1331962105          1.0
S  1  1.0
  0.0862140308          1.0
S  1  1.0
  0.0553814415          1.0
S  1  1.0
  0.0335621059          1.0
P  1  1.0
  900.3415997609        1.0
P  1  1.0
  554.9231574725        1.0
P  1  1.0
  381.2635815355        1.0
P  1  1.0
  267.4890557703        1.0
P  1  1.0
  170.8028704284        1.0
P  1  1.0
  93.6976236273         1.0
P  1  1.0
  56.4208823818         1.0
P  1  1.0
  31.8062199            1.0
P  1  1.0
  17.9859229308         1.0
P  1  1.0
  11.2752934179         1.0
P  1  1.0
  6.8097758385          1.0
P  1  1.0
  3.8126694133          1.0
P  1  1.0
  2.2936447395          1.0
P  1  1.0
  1.2350949456          1.0
P  1  1.0
  0.6715686528          1.0
P  1  1.0
  0.3701467728          1.0
P  1  1.0
  0.2277556665          1.0
P  1  1.0
  0.1538711636          1.0
P  1  1.0
  0.1096584376          1.0
P  1  1.0
  0.076025957           1.0
P  1  1.0
  0.0487601574          1.0
D  1  1.0
  391.7786319737        1.0
D  1  1.0
  266.4090037103        1.0
D  1  1.0
  158.5836476485        1.0
D  1  1.0
  99.1872398365         1.0
D  1  1.0
  63.0148562548         1.0
D  1  1.0
  39.3901701425         1.0
D  1  1.0
  22.15243188           1.0
D  1  1.0
  12.6243855892         1.0
D  1  1.0
  7.1304164828          1.0
D  1  1.0
  3.8846601111          1.0
D  1  1.0
  2.387128095           1.0
D  1  1.0
  1.6761951004          1.0
D  1  1.0
  1.1051644063          1.0
D  1  1.0
  0.61854635            1.0
D  1  1.0
  0.3252606874          1.0
D  1  1.0
  0.2212823105          1.0
D  1  1.0
  0.1529581733          1.0
D  1  1.0
  0.0693644985          1.0
D  1  1.0
  0.0449406896          1.0
F  1  1.0
  27.4053704992         1.0
F  1  1.0
  19.5139686501         1.0
F  1  1.0
  13.7298563002         1.0
F  1  1.0
  9.088733256           1.0
F  1  1.0
  6.2717497093          1.0
F  1  1.0
  4.4356376257          1.0
F  1  1.0
  3.0853764079          1.0
F  1  1.0
  1.9880525433          1.0
F  1  1.0
  1.1195211524          1.0
F  1  1.0
  0.5597910886          1.0
F  1  1.0
  0.3447564738          1.0
F  1  1.0
  0.217123558           1.0
F  1  1.0
  0.131700616           1.0
F  1  1.0
  0.0924066886          1.0
F  1  1.0
  0.0573463164          1.0
G  1  1.0
  6.1934572482          1.0
G  1  1.0
  4.3036204117          1.0
G  1  1.0
  2.6683397619          1.0
G  1  1.0
  1.3935330112          1.0
G  1  1.0
  0.7079380255          1.0
G  1  1.0
  0.4701166569          1.0
G  1  1.0
  0.2760756792          1.0
G  1  1.0
  0.1450435367          1.0
G  1  1.0
  0.07                  1.0
H  1  1.0
  3.0570941478          1.0
H  1  1.0
  0.6459916741          1.0
H  1  1.0
  0.1670411705          1.0
I  1  1.0
  0.4363894903          1.0
****
Ti     0
S  1  1.0
  19357.7785376         1.0
S  1  1.0
  6980.3755824          1.0
S  1  1.0
  4229.6488425252       1.0
S  1  1.0
  2273.1455655225       1.0
S  1  1.0
  1321.9350758185       1.0
S  1  1.0
  833.7198497238        1.0
S  1  1.0
  369.4086643411        1.0
S  1  1.0
  239.9440844978        1.0
S  1  1.0
  146.8112303063        1.0
S  1  1.0
  78.3656769814         1.0
S  1  1.0
  47.2188455994         1.0
S  1  1.0
  28.6783267162         1.0
S  1  1.0
  17.1795576256         1.0
S  1  1.0
  11.8522290506         1.0
S  1  1.0
  8.0453125034          1.0
S  1  1.0
  5.1944541665          1.0
S  1  1.0
  3.1125291326          1.0
S  1  1.0
  2.1740165127          1.0
S  1  1.0
  1.4492009337          1.0
S  1  1.0
  0.8889383335          1.0
S  1  1.0
  0.4886942852          1.0
S  1  1.0
  0.2900962926          1.0
S  1  1.0
  0.1606947201          1.0
S  1  1.0
  0.0577378382          1.0
S  1  1.0
  0.0330888978          1.0
P  1  1.0
  1559.0435351449       1.0
P  1  1.0
  1023.5563428971       1.0
P  1  1.0
  605.9926047134        1.0
P  1  1.0
  388.8350725587        1.0
P  1  1.0
  187.2487940022        1.0
P  1  1.0
  124.1778278846        1.0
P  1  1.0
  75.753668065          1.0
P  1  1.0
  48.8860985345         1.0
P  1  1.0
  31.3792919821         1.0
P  1  1.0
  18.532402618          1.0
P  1  1.0
  11.880996005          1.0
P  1  1.0
  8.260526605           1.0
P  1  1.0
  5.6580709161          1.0
P  1  1.0
  3.8850861199          1.0
P  1  1.0
  2.5607441654          1.0
P  1  1.0
  1.6030449836          1.0
P  1  1.0
  0.9452078626          1.0
P  1  1.0
  0.5328866533          1.0
P  1  1.0
  0.3216452684          1.0
P  1  1.0
  0.1630761185          1.0
P  1  1.0
  0.0872914053          1.0
P  1  1.0
  0.0493404444          1.0
D  1  1.0
  429.2612312837        1.0
D  1  1.0
  287.4552388963        1.0
D  1  1.0
  173.2833191149        1.0
D  1  1.0
  107.1220716704        1.0
D  1  1.0
  70.7633249899         1.0
D  1  1.0
  45.3039058919         1.0
D  1  1.0
  28.608292352          1.0
D  1  1.0
  20.1597466907         1.0
D  1  1.0
  14.2923772137         1.0
D  1  1.0
  8.6213043359          1.0
D  1  1.0
  4.6322354872          1.0
D  1  1.0
  2.8991593132          1.0
D  1  1.0
  1.7851361189          1.0
D  1  1.0
  1.1547704062          1.0
D  1  1.0
  0.7333357661          1.0
D  1  1.0
  0.4306225402          1.0
D  1  1.0
  0.2779769084          1.0
D  1  1.0
  0.1794190438          1.0
D  1  1.0
  0.1122829201          1.0
D  1  1.0
  0.0714753515          1.0
D  1  1.0
  0.0497961858          1.0
F  1  1.0
  58.3042236169         1.0
F  1  1.0
  36.0293341465         1.0
F  1  1.0
  19.6880217684         1.0
F  1  1.0
  10.4173524625         1.0
F  1  1.0
  5.92457847            1.0
F  1  1.0
  4.2042802209          1.0
F  1  1.0
  2.7972249956          1.0
F  1  1.0
  1.5934638423          1.0
F  1  1.0
  0.8857672082          1.0
F  1  1.0
  0.5500020601          1.0
F  1  1.0
  0.2651199983          1.0
F  1  1.0
  0.1472396614          1.0
F  1  1.0
  0.081784483           1.0
G  1  1.0
  12.7796686467         1.0
G  1  1.0
  7.0885505373          1.0
G  1  1.0
  4.4149907039          1.0
G  1  1.0
  2.5985996552          1.0
G  1  1.0
  1.6765336676          1.0
G  1  1.0
  1.0514986403          1.0
G  1  1.0
  0.6147789171          1.0
G  1  1.0
  0.3763155965          1.0
G  1  1.0
  0.2356030531          1.0
G  1  1.0
  0.09                  1.0
H  1  1.0
  3.8536979153          1.0
H  1  1.0
  2.4285862978          1.0
H  1  1.0
  1.2311502213          1.0
H  1  1.0
  0.8453626989          1.0
H  1  1.0
  0.272775935           1.0
I  1  1.0
  1.1599968186          1.0
I  1  1.0
  0.7073554162          1.0
****
V     0
S  1  1.0
  12761.4805163025      1.0
S  1  1.0
  4627.3050201441       1.0
S  1  1.0
  2599.7466100298       1.0
S  1  1.0
  1610.5657351748       1.0
S  1  1.0
  634.7334985199        1.0
S  1  1.0
  408.1332830607        1.0
S  1  1.0
  224.9426493593        1.0
S  1  1.0
  132.6897879901        1.0
S  1  1.0
  75.0052914392         1.0
S  1  1.0
  42.3452243269         1.0
S  1  1.0
  27.0051948021         1.0
S  1  1.0
  19.2714266778         1.0
S  1  1.0
  12.4128593083         1.0
S  1  1.0
  7.157787957           1.0
S  1  1.0
  4.1808458723          1.0
S  1  1.0
  2.6464101933          1.0
S  1  1.0
  1.6642874785          1.0
S  1  1.0
  1.0494167167          1.0
S  1  1.0
  0.5766179091          1.0
S  1  1.0
  0.331463387           1.0
S  1  1.0
  0.2020405289          1.0
S  1  1.0
  0.1347181788          1.0
S  1  1.0
  0.0918066415          1.0
S  1  1.0
  0.0514829493          1.0
S  1  1.0
  0.0280590046          1.0
P  1  1.0
  2701.3737646464       1.0
P  1  1.0
  1746.3953331269       1.0
P  1  1.0
  1080.1646410522       1.0
P  1  1.0
  614.9717748578        1.0
P  1  1.0
  346.1169675634        1.0
P  1  1.0
  235.1224878571        1.0
P  1  1.0
  146.3311638352        1.0
P  1  1.0
  84.9368818918         1.0
P  1  1.0
  45.9555392612         1.0
P  1  1.0
  28.2118430621         1.0
P  1  1.0
  17.6977631915         1.0
P  1  1.0
  9.6182649817          1.0
P  1  1.0
  5.3684788979          1.0
P  1  1.0
  3.0583275166          1.0
P  1  1.0
  1.918813339           1.0
P  1  1.0
  1.152825693           1.0
P  1  1.0
  0.6781958754          1.0
P  1  1.0
  0.4505194025          1.0
P  1  1.0
  0.2642224524          1.0
P  1  1.0
  0.1350166423          1.0
P  1  1.0
  0.0878972654          1.0
P  1  1.0
  0.0455858952          1.0
D  1  1.0
  466.3588987334        1.0
D  1  1.0
  317.8969739338        1.0
D  1  1.0
  197.6506039634        1.0
D  1  1.0
  128.4647185835        1.0
D  1  1.0
  82.1392479808         1.0
D  1  1.0
  51.3776050435         1.0
D  1  1.0
  34.4007854724         1.0
D  1  1.0
  22.6762050002         1.0
D  1  1.0
  15.7226755503         1.0
D  1  1.0
  10.6384857963         1.0
D  1  1.0
  5.63319695            1.0
D  1  1.0
  3.1164903422          1.0
D  1  1.0
  1.9385384987          1.0
D  1  1.0
  1.139116427           1.0
D  1  1.0
  0.6856074909          1.0
D  1  1.0
  0.441332115           1.0
D  1  1.0
  0.2708055675          1.0
D  1  1.0
  0.1809162361          1.0
D  1  1.0
  0.1269063906          1.0
D  1  1.0
  0.0806146765          1.0
D  1  1.0
  0.0555258641          1.0
F  1  1.0
  81.5645028998         1.0
F  1  1.0
  51.9546280143         1.0
F  1  1.0
  35.5344599373         1.0
F  1  1.0
  23.3315777759         1.0
F  1  1.0
  13.8557244917         1.0
F  1  1.0
  8.5974750476          1.0
F  1  1.0
  4.8653110756          1.0
F  1  1.0
  3.1027472247          1.0
F  1  1.0
  2.14880701            1.0
F  1  1.0
  1.430922326           1.0
F  1  1.0
  0.9216859837          1.0
F  1  1.0
  0.65373895            1.0
F  1  1.0
  0.4342441732          1.0
F  1  1.0
  0.2529127995          1.0
F  1  1.0
  0.1658658102          1.0
F  1  1.0
  0.0928312417          1.0
G  1  1.0
  25.0088820987         1.0
G  1  1.0
  14.8828493762         1.0
G  1  1.0
  8.2120504127          1.0
G  1  1.0
  4.4362374545          1.0
G  1  1.0
  2.6759789032          1.0
G  1  1.0
  1.6282398107          1.0
G  1  1.0
  1.0793764722          1.0
G  1  1.0
  0.7638641581          1.0
G  1  1.0
  0.4407291594          1.0
G  1  1.0
  0.2944112554          1.0
G  1  1.0
  0.104                 1.0
H  1  1.0
  5.2281214253          1.0
H  1  1.0
  3.5463289761          1.0
H  1  1.0
  2.4449568386          1.0
H  1  1.0
  1.4826214652          1.0
H  1  1.0
  0.6065322188          1.0
I  1  1.0
  3.3438692809          1.0
I  1  1.0
  1.7408297757          1.0
I  1  1.0
  1.2170151089          1.0
****
Cr     0
S  1  1.0
  5053.941923676        1.0
S  1  1.0
  2801.8744727544       1.0
S  1  1.0
  1130.0955964279       1.0
S  1  1.0
  642.2487053248        1.0
S  1  1.0
  332.3450656016        1.0
S  1  1.0
  212.2608222889        1.0
S  1  1.0
  145.9152257729        1.0
S  1  1.0
  82.8979155865         1.0
S  1  1.0
  47.1724361207         1.0
S  1  1.0
  25.3604934427         1.0
S  1  1.0
  14.3879354879         1.0
S  1  1.0
  8.022633465           1.0
S  1  1.0
  4.8666638497          1.0
S  1  1.0
  3.1071954357          1.0
S  1  1.0
  1.9066593546          1.0
S  1  1.0
  1.2470585175          1.0
S  1  1.0
  0.7044626951          1.0
S  1  1.0
  0.4320920503          1.0
S  1  1.0
  0.2877308851          1.0
S  1  1.0
  0.158401513           1.0
S  1  1.0
  0.0990605234          1.0
S  1  1.0
  0.0583613786          1.0
P  1  1.0
  1921.479580956        1.0
P  1  1.0
  1262.3661863282       1.0
P  1  1.0
  734.9300805303        1.0
P  1  1.0
  435.3909950527        1.0
P  1  1.0
  285.0195689364        1.0
P  1  1.0
  172.2669782086        1.0
P  1  1.0
  106.1358167618        1.0
P  1  1.0
  73.4709777758         1.0
P  1  1.0
  47.9786075621         1.0
P  1  1.0
  31.9864898368         1.0
P  1  1.0
  21.3326959764         1.0
P  1  1.0
  13.9014739882         1.0
P  1  1.0
  8.260902656           1.0
P  1  1.0
  4.6053083803          1.0
P  1  1.0
  2.8832137424          1.0
P  1  1.0
  1.8731912577          1.0
P  1  1.0
  1.2035682375          1.0
P  1  1.0
  0.8150143081          1.0
P  1  1.0
  0.5142925416          1.0
P  1  1.0
  0.3102731462          1.0
P  1  1.0
  0.1741725137          1.0
P  1  1.0
  0.1001675159          1.0
P  1  1.0
  0.0509879145          1.0
D  1  1.0
  350.4666500653        1.0
D  1  1.0
  211.9808348208        1.0
D  1  1.0
  132.8779034332        1.0
D  1  1.0
  82.7145909895         1.0
D  1  1.0
  46.0921404979         1.0
D  1  1.0
  26.8770291423         1.0
D  1  1.0
  15.2304743001         1.0
D  1  1.0
  7.328962871           1.0
D  1  1.0
  4.3869685766          1.0
D  1  1.0
  2.9791709385          1.0
D  1  1.0
  2.0738990399          1.0
D  1  1.0
  1.2603025212          1.0
D  1  1.0
  0.7424215819          1.0
D  1  1.0
  0.4714107927          1.0
D  1  1.0
  0.271562082           1.0
D  1  1.0
  0.1463624971          1.0
D  1  1.0
  0.0781625346          1.0
D  1  1.0
  0.052                 1.0
F  1  1.0
  77.0226392184         1.0
F  1  1.0
  50.0250861036         1.0
F  1  1.0
  33.1678882503         1.0
F  1  1.0
  22.2912182227         1.0
F  1  1.0
  14.4589162043         1.0
F  1  1.0
  8.7766583593          1.0
F  1  1.0
  4.7643101197          1.0
F  1  1.0
  3.0703619399          1.0
F  1  1.0
  1.8755761053          1.0
F  1  1.0
  1.2495653253          1.0
F  1  1.0
  0.7746673357          1.0
F  1  1.0
  0.4461095142          1.0
F  1  1.0
  0.2723346508          1.0
F  1  1.0
  0.1878596802          1.0
F  1  1.0
  0.1043072894          1.0
G  1  1.0
  17.0513655104         1.0
G  1  1.0
  9.4416080001          1.0
G  1  1.0
  5.2737809289          1.0
G  1  1.0
  3.0777637311          1.0
G  1  1.0
  1.6487160208          1.0
G  1  1.0
  1.1198515546          1.0
G  1  1.0
  0.7295841747          1.0
G  1  1.0
  0.4823225679          1.0
G  1  1.0
  0.3367396878          1.0
G  1  1.0
  0.2113558955          1.0
G  1  1.0
  0.12                  1.0
H  1  1.0
  6.1738751565          1.0
H  1  1.0
  4.4073275255          1.0
H  1  1.0
  2.9603148682          1.0
H  1  1.0
  1.5215619015          1.0
H  1  1.0
  0.6968359225          1.0
I  1  1.0
  4.2658434392          1.0
I  1  1.0
  1.9176570316          1.0
I  1  1.0
  0.732                 1.0
****
Mn     0
S  1  1.0
  15857.3562156101      1.0
S  1  1.0
  5702.1459057215       1.0
S  1  1.0
  2997.0569554099       1.0
S  1  1.0
  1777.217692068        1.0
S  1  1.0
  978.8655961448        1.0
S  1  1.0
  521.162983987         1.0
S  1  1.0
  315.4444900148        1.0
S  1  1.0
  190.4350729485        1.0
S  1  1.0
  116.4625105626        1.0
S  1  1.0
  71.3957327869         1.0
S  1  1.0
  34.549739689          1.0
S  1  1.0
  22.436939623          1.0
S  1  1.0
  15.2471599652         1.0
S  1  1.0
  9.2244035945          1.0
S  1  1.0
  6.3352851839          1.0
S  1  1.0
  4.4227036161          1.0
S  1  1.0
  3.1588155349          1.0
S  1  1.0
  2.1731697816          1.0
S  1  1.0
  1.3320089226          1.0
S  1  1.0
  0.7913665457          1.0
S  1  1.0
  0.5192544632          1.0
S  1  1.0
  0.3578928612          1.0
S  1  1.0
  0.2412371205          1.0
S  1  1.0
  0.169241029           1.0
S  1  1.0
  0.110790121           1.0
S  1  1.0
  0.0765554375          1.0
P  1  1.0
  2075.5520503988       1.0
P  1  1.0
  1363.4514148785       1.0
P  1  1.0
  770.7998917146        1.0
P  1  1.0
  511.0049898002        1.0
P  1  1.0
  327.3801855496        1.0
P  1  1.0
  183.6395615601        1.0
P  1  1.0
  104.0575367039        1.0
P  1  1.0
  70.1294246832         1.0
P  1  1.0
  45.5734571643         1.0
P  1  1.0
  24.9161559161         1.0
P  1  1.0
  13.5531537041         1.0
P  1  1.0
  7.834074361           1.0
P  1  1.0
  4.7908140501          1.0
P  1  1.0
  3.2932035441          1.0
P  1  1.0
  2.0106798144          1.0
P  1  1.0
  1.2425113583          1.0
P  1  1.0
  0.830171856           1.0
P  1  1.0
  0.5540034958          1.0
P  1  1.0
  0.3595652654          1.0
P  1  1.0
  0.2486354538          1.0
P  1  1.0
  0.1739894077          1.0
P  1  1.0
  0.1036076165          1.0
P  1  1.0
  0.0565253029          1.0
D  1  1.0
  989.4774099228        1.0
D  1  1.0
  650.7604692389        1.0
D  1  1.0
  374.5864485448        1.0
D  1  1.0
  218.798222531         1.0
D  1  1.0
  121.5120497174        1.0
D  1  1.0
  76.4964083274         1.0
D  1  1.0
  44.4707566037         1.0
D  1  1.0
  27.3119998961         1.0
D  1  1.0
  17.0833667645         1.0
D  1  1.0
  10.1047306815         1.0
D  1  1.0
  7.0740051845          1.0
D  1  1.0
  4.3266671714          1.0
D  1  1.0
  2.5111350466          1.0
D  1  1.0
  1.6969605085          1.0
D  1  1.0
  1.1586148041          1.0
D  1  1.0
  0.7525679785          1.0
D  1  1.0
  0.5179773844          1.0
D  1  1.0
  0.3594197923          1.0
D  1  1.0
  0.2516116385          1.0
D  1  1.0
  0.150673703           1.0
D  1  1.0
  0.0919125252          1.0
D  1  1.0
  0.0616596865          1.0
F  1  1.0
  166.4779478382        1.0
F  1  1.0
  108.4666790656        1.0
F  1  1.0
  72.6308887939         1.0
F  1  1.0
  39.448545981          1.0
F  1  1.0
  21.9978157287         1.0
F  1  1.0
  12.242439068          1.0
F  1  1.0
  6.7576747933          1.0
F  1  1.0
  4.5905505124          1.0
F  1  1.0
  2.9985953164          1.0
F  1  1.0
  1.6711835025          1.0
F  1  1.0
  0.8670539001          1.0
F  1  1.0
  0.51116315            1.0
F  1  1.0
  0.3382271604          1.0
F  1  1.0
  0.1965168368          1.0
F  1  1.0
  0.1063528017          1.0
G  1  1.0
  21.8961938233         1.0
G  1  1.0
  10.8605830573         1.0
G  1  1.0
  5.7399090687          1.0
G  1  1.0
  3.2687075265          1.0
G  1  1.0
  1.9887821467          1.0
G  1  1.0
  1.1342299012          1.0
G  1  1.0
  0.621041248           1.0
G  1  1.0
  0.421603907           1.0
G  1  1.0
  0.2962309518          1.0
G  1  1.0
  0.2081154759          1.0
G  1  1.0
  0.12                  1.0
H  1  1.0
  9.1553593674          1.0
H  1  1.0
  5.854272692           1.0
H  1  1.0
  3.8483473298          1.0
H  1  1.0
  2.395037849           1.0
H  1  1.0
  0.7426978938          1.0
I  1  1.0
  3.7087618373          1.0
I  1  1.0
  2.3047022787          1.0
I  1  1.0
  0.816                 1.0
****
Fe     0
S  1  1.0
  9804.1241226          1.0
S  1  1.0
  5719.6333006779       1.0
S  1  1.0
  3344.805636088        1.0
S  1  1.0
  1341.3499079414       1.0
S  1  1.0
  765.4778785849        1.0
S  1  1.0
  407.3094825844        1.0
S  1  1.0
  247.6627945812        1.0
S  1  1.0
  170.2533788139        1.0
S  1  1.0
  104.5534280835        1.0
S  1  1.0
  61.1143885855         1.0
S  1  1.0
  37.0269497934         1.0
S  1  1.0
  24.3227021173         1.0
S  1  1.0
  16.0760559884         1.0
S  1  1.0
  11.1763854076         1.0
S  1  1.0
  7.3141995567          1.0
S  1  1.0
  4.4093007696          1.0
S  1  1.0
  2.9280895996          1.0
S  1  1.0
  1.929139268           1.0
S  1  1.0
  1.1281925446          1.0
S  1  1.0
  0.7794369404          1.0
S  1  1.0
  0.4776429062          1.0
S  1  1.0
  0.2820933126          1.0
S  1  1.0
  0.185229954           1.0
S  1  1.0
  0.1184610073          1.0
S  1  1.0
  0.0813922493          1.0
S  1  1.0
  0.0573429401          1.0
P  1  1.0
  3578.3499948208       1.0
P  1  1.0
  1583.5849963207       1.0
P  1  1.0
  875.7467233472        1.0
P  1  1.0
  576.7828018865        1.0
P  1  1.0
  353.9389946068        1.0
P  1  1.0
  207.2666265826        1.0
P  1  1.0
  128.0312269142        1.0
P  1  1.0
  80.4436713491         1.0
P  1  1.0
  49.2808659655         1.0
P  1  1.0
  32.4520330953         1.0
P  1  1.0
  19.250766717          1.0
P  1  1.0
  11.1455592589         1.0
P  1  1.0
  7.0208776309          1.0
P  1  1.0
  4.8993904585          1.0
P  1  1.0
  3.3675791958          1.0
P  1  1.0
  2.1015182241          1.0
P  1  1.0
  1.3416500364          1.0
P  1  1.0
  0.7891596075          1.0
P  1  1.0
  0.5024090508          1.0
P  1  1.0
  0.3241258001          1.0
P  1  1.0
  0.1874751655          1.0
P  1  1.0
  0.1097840717          1.0
P  1  1.0
  0.0590701367          1.0
D  1  1.0
  548.1774022053        1.0
D  1  1.0
  362.4312719179        1.0
D  1  1.0
  257.4099195103        1.0
D  1  1.0
  164.447735364         1.0
D  1  1.0
  93.290334291          1.0
D  1  1.0
  55.2245637491         1.0
D  1  1.0
  38.2052988034         1.0
D  1  1.0
  23.1673063252         1.0
D  1  1.0
  12.8819889885         1.0
D  1  1.0
  8.5821321435          1.0
D  1  1.0
  5.3895827691          1.0
D  1  1.0
  3.1505878973          1.0
D  1  1.0
  1.9678911419          1.0
D  1  1.0
  1.2602359117          1.0
D  1  1.0
  0.7769831582          1.0
D  1  1.0
  0.46822945            1.0
D  1  1.0
  0.3170334189          1.0
D  1  1.0
  0.2082309865          1.0
D  1  1.0
  0.0964045253          1.0
D  1  1.0
  0.0638468345          1.0
F  1  1.0
  280.5686558654        1.0
F  1  1.0
  169.8990159233        1.0
F  1  1.0
  112.8593546028        1.0
F  1  1.0
  69.7840849702         1.0
F  1  1.0
  40.8251161757         1.0
F  1  1.0
  24.3391770131         1.0
F  1  1.0
  15.5292936887         1.0
F  1  1.0
  9.5564736419          1.0
F  1  1.0
  5.0928893903          1.0
F  1  1.0
  2.6968796122          1.0
F  1  1.0
  1.6670115341          1.0
F  1  1.0
  1.1060826742          1.0
F  1  1.0
  0.6719492524          1.0
F  1  1.0
  0.3629136739          1.0
F  1  1.0
  0.2075869894          1.0
F  1  1.0
  0.1107470479          1.0
G  1  1.0
  41.1006622825         1.0
G  1  1.0
  23.686383977          1.0
G  1  1.0
  13.8535178122         1.0
G  1  1.0
  9.2193240013          1.0
G  1  1.0
  5.7562987619          1.0
G  1  1.0
  3.8674946184          1.0
G  1  1.0
  2.6046607431          1.0
G  1  1.0
  1.6920195126          1.0
G  1  1.0
  1.1351886948          1.0
G  1  1.0
  0.7425747632          1.0
G  1  1.0
  0.5083731384          1.0
G  1  1.0
  0.3137482946          1.0
G  1  1.0
  0.2188741473          1.0
G  1  1.0
  0.124                 1.0
H  1  1.0
  10.2901699614         1.0
H  1  1.0
  6.6892074445          1.0
H  1  1.0
  4.4687434929          1.0
H  1  1.0
  2.8622988644          1.0
H  1  1.0
  0.8894674851          1.0
I  1  1.0
  6.0631906134          1.0
I  1  1.0
  4.2595982534          1.0
I  1  1.0
  2.7381730707          1.0
****
Co     0
S  1  1.0
  6184.1000467659       1.0
S  1  1.0
  3633.0047689892       1.0
S  1  1.0
  1449.9986892349       1.0
S  1  1.0
  840.5622188147        1.0
S  1  1.0
  452.3908638731        1.0
S  1  1.0
  268.2114335371        1.0
S  1  1.0
  184.4126848163        1.0
S  1  1.0
  107.9841265999        1.0
S  1  1.0
  57.9912329004         1.0
S  1  1.0
  40.1252881837         1.0
S  1  1.0
  18.0178201898         1.0
S  1  1.0
  11.9661784748         1.0
S  1  1.0
  7.6296588463          1.0
S  1  1.0
  5.409400406           1.0
S  1  1.0
  3.6257353565          1.0
S  1  1.0
  2.1377331916          1.0
S  1  1.0
  1.1844729598          1.0
S  1  1.0
  0.6546155041          1.0
S  1  1.0
  0.4491314258          1.0
S  1  1.0
  0.307374895           1.0
S  1  1.0
  0.2015006508          1.0
S  1  1.0
  0.1317730506          1.0
S  1  1.0
  0.0908757246          1.0
S  1  1.0
  0.0611976509          1.0
S  1  1.0
  0.0358687445          1.0
P  1  1.0
  3896.4805181258       1.0
P  1  1.0
  1718.0679469498       1.0
P  1  1.0
  953.6122502135        1.0
P  1  1.0
  570.7034518002        1.0
P  1  1.0
  371.1523521636        1.0
P  1  1.0
  224.1429999135        1.0
P  1  1.0
  138.9611486492        1.0
P  1  1.0
  99.0973982725         1.0
P  1  1.0
  67.0224415095         1.0
P  1  1.0
  44.4838654301         1.0
P  1  1.0
  28.3645653174         1.0
P  1  1.0
  18.4377740952         1.0
P  1  1.0
  12.4987051486         1.0
P  1  1.0
  7.8668001697          1.0
P  1  1.0
  5.6010890108          1.0
P  1  1.0
  3.9469784086          1.0
P  1  1.0
  2.4615394265          1.0
P  1  1.0
  1.6342444376          1.0
P  1  1.0
  1.1277873305          1.0
P  1  1.0
  0.7993552503          1.0
P  1  1.0
  0.5471049007          1.0
P  1  1.0
  0.3557416299          1.0
P  1  1.0
  0.2034462755          1.0
P  1  1.0
  0.1185530615          1.0
P  1  1.0
  0.063373722           1.0
D  1  1.0
  563.9255021255        1.0
D  1  1.0
  394.8797471155        1.0
D  1  1.0
  277.3787135966        1.0
D  1  1.0
  179.693312149         1.0
D  1  1.0
  101.8353786505        1.0
D  1  1.0
  60.7445423891         1.0
D  1  1.0
  38.7548671704         1.0
D  1  1.0
  23.4203186094         1.0
D  1  1.0
  13.9675398376         1.0
D  1  1.0
  8.1180930884          1.0
D  1  1.0
  4.8726673049          1.0
D  1  1.0
  3.1764596745          1.0
D  1  1.0
  2.0330749285          1.0
D  1  1.0
  1.15586489            1.0
D  1  1.0
  0.7086568362          1.0
D  1  1.0
  0.4949286248          1.0
D  1  1.0
  0.3499381329          1.0
D  1  1.0
  0.2253146499          1.0
D  1  1.0
  0.1476744639          1.0
D  1  1.0
  0.10174041            1.0
F  1  1.0
  306.0554708343        1.0
F  1  1.0
  184.8419637728        1.0
F  1  1.0
  123.2478510971        1.0
F  1  1.0
  81.6212708301         1.0
F  1  1.0
  54.6599837619         1.0
F  1  1.0
  34.8620218609         1.0
F  1  1.0
  19.7559186323         1.0
F  1  1.0
  12.2032436832         1.0
F  1  1.0
  8.0102712069          1.0
F  1  1.0
  4.5470584339          1.0
F  1  1.0
  2.5916643704          1.0
F  1  1.0
  1.7796335832          1.0
F  1  1.0
  1.0677853485          1.0
F  1  1.0
  0.5733817298          1.0
F  1  1.0
  0.3746635635          1.0
F  1  1.0
  0.2236594909          1.0
F  1  1.0
  0.1186697277          1.0
G  1  1.0
  39.8344781582         1.0
G  1  1.0
  28.1027411506         1.0
G  1  1.0
  17.5651941329         1.0
G  1  1.0
  9.9287837976          1.0
G  1  1.0
  6.4206907129          1.0
G  1  1.0
  3.8691863327          1.0
G  1  1.0
  2.1719631497          1.0
G  1  1.0
  1.2644325694          1.0
G  1  1.0
  0.8178358084          1.0
G  1  1.0
  0.5829228748          1.0
G  1  1.0
  0.337900099           1.0
G  1  1.0
  0.2349500495          1.0
G  1  1.0
  0.132                 1.0
H  1  1.0
  11.612564256          1.0
H  1  1.0
  6.7153330411          1.0
H  1  1.0
  4.4661066216          1.0
H  1  1.0
  2.8888385436          1.0
H  1  1.0
  1.0280923535          1.0
I  1  1.0
  7.1161444493          1.0
I  1  1.0
  4.2219206685          1.0
I  1  1.0
  2.769808412           1.0
J  1  1.0
  4.4313470209          1.0
****
Ni     0
S  1  1.0
  19228.0735323437      1.0
S  1  1.0
  6938.3392212756       1.0
S  1  1.0
  3943.7997360978       1.0
S  1  1.0
  2054.5704025262       1.0
S  1  1.0
  1216.9055877626       1.0
S  1  1.0
  665.0724835334        1.0
S  1  1.0
  412.1014124674        1.0
S  1  1.0
  200.1704699621        1.0
S  1  1.0
  126.1197834944        1.0
S  1  1.0
  79.4948366449         1.0
S  1  1.0
  49.4342841561         1.0
S  1  1.0
  28.6791563157         1.0
S  1  1.0
  19.5874282036         1.0
S  1  1.0
  13.079438898          1.0
S  1  1.0
  8.3039535266          1.0
S  1  1.0
  5.1634753265          1.0
S  1  1.0
  3.4616056587          1.0
S  1  1.0
  2.4298619601          1.0
S  1  1.0
  1.6986160258          1.0
S  1  1.0
  1.103013299           1.0
S  1  1.0
  0.7171291924          1.0
S  1  1.0
  0.48775619            1.0
S  1  1.0
  0.3335643642          1.0
S  1  1.0
  0.2196250299          1.0
S  1  1.0
  0.1416531499          1.0
S  1  1.0
  0.09669483            1.0
S  1  1.0
  0.0645378294          1.0
S  1  1.0
  0.0379535289          1.0
P  1  1.0
  1808.4228791709       1.0
P  1  1.0
  1082.9428308024       1.0
P  1  1.0
  612.2968598736        1.0
P  1  1.0
  403.8388717696        1.0
P  1  1.0
  242.8360894775        1.0
P  1  1.0
  139.3356729575        1.0
P  1  1.0
  92.3536036093         1.0
P  1  1.0
  55.8338994996         1.0
P  1  1.0
  32.129483855          1.0
P  1  1.0
  20.1495764677         1.0
P  1  1.0
  13.1154426336         1.0
P  1  1.0
  7.2507381182          1.0
P  1  1.0
  4.0584078357          1.0
P  1  1.0
  2.4640945596          1.0
P  1  1.0
  1.6547215608          1.0
P  1  1.0
  1.0361318517          1.0
P  1  1.0
  0.591652811           1.0
P  1  1.0
  0.3397994335          1.0
P  1  1.0
  0.2097003045          1.0
P  1  1.0
  0.1254970114          1.0
P  1  1.0
  0.0668726141          1.0
D  1  1.0
  1808.7979026662       1.0
D  1  1.0
  1115.9069890454       1.0
D  1  1.0
  635.3555030401        1.0
D  1  1.0
  428.0178310197        1.0
D  1  1.0
  301.4842595053        1.0
D  1  1.0
  185.4932647082        1.0
D  1  1.0
  95.424395465          1.0
D  1  1.0
  62.8931286462         1.0
D  1  1.0
  38.9876151078         1.0
D  1  1.0
  24.6948599319         1.0
D  1  1.0
  15.3514774813         1.0
D  1  1.0
  10.2412943956         1.0
D  1  1.0
  6.6538535599          1.0
D  1  1.0
  3.9127541434          1.0
D  1  1.0
  2.4557201522          1.0
D  1  1.0
  1.6345648958          1.0
D  1  1.0
  0.8959365973          1.0
D  1  1.0
  0.5268717304          1.0
D  1  1.0
  0.3700256865          1.0
D  1  1.0
  0.2409641183          1.0
D  1  1.0
  0.1582793963          1.0
D  1  1.0
  0.062                 1.0
F  1  1.0
  536.4838336184        1.0
F  1  1.0
  332.469077117         1.0
F  1  1.0
  201.8498785763        1.0
F  1  1.0
  134.0796819453        1.0
F  1  1.0
  82.4753620419         1.0
F  1  1.0
  48.7310592409         1.0
F  1  1.0
  29.2197894061         1.0
F  1  1.0
  19.3212803316         1.0
F  1  1.0
  12.2071321549         1.0
F  1  1.0
  6.971558005           1.0
F  1  1.0
  4.3461422197          1.0
F  1  1.0
  2.7918225345          1.0
F  1  1.0
  1.8290943799          1.0
F  1  1.0
  1.1185449125          1.0
F  1  1.0
  0.735622328           1.0
F  1  1.0
  0.4209555191          1.0
F  1  1.0
  0.2397029883          1.0
F  1  1.0
  0.1262691592          1.0
G  1  1.0
  61.4487747301         1.0
G  1  1.0
  43.3986519774         1.0
G  1  1.0
  28.8236037922         1.0
G  1  1.0
  17.4717304452         1.0
G  1  1.0
  10.8425619947         1.0
G  1  1.0
  7.424392077           1.0
G  1  1.0
  4.8101658122          1.0
G  1  1.0
  2.8132128277          1.0
G  1  1.0
  2.0077123251          1.0
G  1  1.0
  1.3860764044          1.0
G  1  1.0
  0.9141325063          1.0
G  1  1.0
  0.612518565           1.0
G  1  1.0
  0.3632371664          1.0
G  1  1.0
  0.2526185832          1.0
G  1  1.0
  0.142                 1.0
H  1  1.0
  13.5140792956         1.0
H  1  1.0
  7.611568412           1.0
H  1  1.0
  5.0068745034          1.0
H  1  1.0
  3.510105637           1.0
H  1  1.0
  1.1644526945          1.0
I  1  1.0
  8.0442198926          1.0
I  1  1.0
  4.7670871772          1.0
I  1  1.0
  3.1637807822          1.0
J  1  1.0
  5.0846054073          1.0
****
Cu     0
S  1  1.0
  7124.105414222        1.0
S  1  1.0
  3793.2748494888       1.0
S  1  1.0
  2508.9361144264       1.0
S  1  1.0
  1628.0556238587       1.0
S  1  1.0
  892.5709505007        1.0
S  1  1.0
  471.6803792576        1.0
S  1  1.0
  265.9468642183        1.0
S  1  1.0
  166.8860428174        1.0
S  1  1.0
  48.1027996051         1.0
S  1  1.0
  29.7711375717         1.0
S  1  1.0
  20.3745927059         1.0
S  1  1.0
  13.7314517983         1.0
S  1  1.0
  8.7613793664          1.0
S  1  1.0
  4.3063875343          1.0
S  1  1.0
  2.2442146522          1.0
S  1  1.0
  1.3631840456          1.0
S  1  1.0
  0.8517317818          1.0
S  1  1.0
  0.5631680222          1.0
S  1  1.0
  0.3122829622          1.0
S  1  1.0
  0.2037240579          1.0
S  1  1.0
  0.12360239            1.0
S  1  1.0
  0.0664864202          1.0
P  1  1.0
  4922.270203689        1.0
P  1  1.0
  1970.3853198066       1.0
P  1  1.0
  1129.1101150139       1.0
P  1  1.0
  719.9216412934        1.0
P  1  1.0
  457.2883727475        1.0
P  1  1.0
  265.1914709308        1.0
P  1  1.0
  161.4408769675        1.0
P  1  1.0
  107.2452789936        1.0
P  1  1.0
  64.4521852778         1.0
P  1  1.0
  44.1548699614         1.0
P  1  1.0
  30.1908860068         1.0
P  1  1.0
  18.5142236685         1.0
P  1  1.0
  12.0437445931         1.0
P  1  1.0
  8.404967395           1.0
P  1  1.0
  5.8527607807          1.0
P  1  1.0
  3.9848240845          1.0
P  1  1.0
  2.6392894237          1.0
P  1  1.0
  1.6647362495          1.0
P  1  1.0
  1.0009892582          1.0
P  1  1.0
  0.6386614672          1.0
P  1  1.0
  0.4199175622          1.0
P  1  1.0
  0.2779340793          1.0
P  1  1.0
  0.1980946113          1.0
P  1  1.0
  0.1327635729          1.0
P  1  1.0
  0.0498764205          1.0
D  1  1.0
  943.3325806235        1.0
D  1  1.0
  589.1634685606        1.0
D  1  1.0
  394.3297365332        1.0
D  1  1.0
  240.3366981878        1.0
D  1  1.0
  135.6799301157        1.0
D  1  1.0
  72.1449012007         1.0
D  1  1.0
  37.9026090063         1.0
D  1  1.0
  20.7656846353         1.0
D  1  1.0
  11.2817682093         1.0
D  1  1.0
  6.8013849808          1.0
D  1  1.0
  4.2989202217          1.0
D  1  1.0
  2.3465340257          1.0
D  1  1.0
  1.4805235918          1.0
D  1  1.0
  1.0015895546          1.0
D  1  1.0
  0.6041366888          1.0
D  1  1.0
  0.3910083928          1.0
D  1  1.0
  0.277450817           1.0
D  1  1.0
  0.1670443603          1.0
D  1  1.0
  0.0936965611          1.0
F  1  1.0
  337.1727752601        1.0
F  1  1.0
  186.7394361921        1.0
F  1  1.0
  103.684586954         1.0
F  1  1.0
  63.1611928712         1.0
F  1  1.0
  41.8488424047         1.0
F  1  1.0
  29.297631155          1.0
F  1  1.0
  16.970798319          1.0
F  1  1.0
  9.6205433381          1.0
F  1  1.0
  5.3237085302          1.0
F  1  1.0
  3.0128990674          1.0
F  1  1.0
  1.8615816551          1.0
F  1  1.0
  1.1476731906          1.0
F  1  1.0
  0.7035379035          1.0
F  1  1.0
  0.4082043836          1.0
F  1  1.0
  0.2441810633          1.0
F  1  1.0
  0.1617205188          1.0
F  1  1.0
  0.108314542           1.0
G  1  1.0
  136.2777838364        1.0
G  1  1.0
  94.8673736431         1.0
G  1  1.0
  55.9599785913         1.0
G  1  1.0
  29.5510428891         1.0
G  1  1.0
  17.8314913843         1.0
G  1  1.0
  11.7899615922         1.0
G  1  1.0
  6.1770134684          1.0
G  1  1.0
  3.5579109685          1.0
G  1  1.0
  2.3313098955          1.0
G  1  1.0
  1.4315554617          1.0
G  1  1.0
  1.0063714281          1.0
G  1  1.0
  0.6019057426          1.0
G  1  1.0
  0.2537772872          1.0
G  1  1.0
  0.142                 1.0
H  1  1.0
  16.0474048575         1.0
H  1  1.0
  7.7685400586          1.0
H  1  1.0
  4.2981320549          1.0
H  1  1.0
  2.8009615298          1.0
H  1  1.0
  1.161430664           1.0
I  1  1.0
  8.2229740349          1.0
I  1  1.0
  4.7938705051          1.0
I  1  1.0
  3.2198575745          1.0
J  1  1.0
  5.6313144476          1.0
****
Zn     0
S  1  1.0
  228583.383495061      1.0
S  1  1.0
  36367.804788          1.0
S  1  1.0
  13139.2896038         1.0
S  1  1.0
  7979.439166625        1.0
S  1  1.0
  2798.6495797199       1.0
S  1  1.0
  1814.5776230414       1.0
S  1  1.0
  996.5364875692        1.0
S  1  1.0
  527.8036284451        1.0
S  1  1.0
  294.5230936414        1.0
S  1  1.0
  184.623866471         1.0
S  1  1.0
  116.4554273428        1.0
S  1  1.0
  68.4675218626         1.0
S  1  1.0
  37.8280454398         1.0
S  1  1.0
  22.4880227192         1.0
S  1  1.0
  15.5300433864         1.0
S  1  1.0
  9.9305857506          1.0
S  1  1.0
  6.9440409954          1.0
S  1  1.0
  4.6266546865          1.0
S  1  1.0
  2.8822276703          1.0
S  1  1.0
  2.0050816233          1.0
S  1  1.0
  1.2325838358          1.0
S  1  1.0
  0.8298696508          1.0
S  1  1.0
  0.5828611378          1.0
S  1  1.0
  0.3537851462          1.0
S  1  1.0
  0.2132036998          1.0
S  1  1.0
  0.1271070731          1.0
S  1  1.0
  0.0735260614          1.0
S  1  1.0
  0.0446512897          1.0
S  1  1.0
  0.0266088605          1.0
P  1  1.0
  8141.25844271         1.0
P  1  1.0
  4920.7086831881       1.0
P  1  1.0
  2167.5020312269       1.0
P  1  1.0
  1292.8649476902       1.0
P  1  1.0
  816.8473645743        1.0
P  1  1.0
  505.8515875312        1.0
P  1  1.0
  316.58647644          1.0
P  1  1.0
  153.7303003252        1.0
P  1  1.0
  106.9126719291        1.0
P  1  1.0
  73.9012994445         1.0
P  1  1.0
  51.5433220942         1.0
P  1  1.0
  31.2117696478         1.0
P  1  1.0
  21.316682747          1.0
P  1  1.0
  15.0149266001         1.0
P  1  1.0
  10.2338134406         1.0
P  1  1.0
  6.1901964105          1.0
P  1  1.0
  3.5948815449          1.0
P  1  1.0
  2.4628942434          1.0
P  1  1.0
  1.5218450526          1.0
P  1  1.0
  0.9073466459          1.0
P  1  1.0
  0.3078889076          1.0
P  1  1.0
  0.1763163271          1.0
P  1  1.0
  0.1248256098          1.0
P  1  1.0
  0.0778340906          1.0
D  1  1.0
  1004.5957847933       1.0
D  1  1.0
  575.8577691584        1.0
D  1  1.0
  352.6543158553        1.0
D  1  1.0
  248.1064955947        1.0
D  1  1.0
  159.2674306301        1.0
D  1  1.0
  96.773540995          1.0
D  1  1.0
  66.1175472856         1.0
D  1  1.0
  46.8232569047         1.0
D  1  1.0
  30.7137727687         1.0
D  1  1.0
  18.4430689021         1.0
D  1  1.0
  9.9974439578          1.0
D  1  1.0
  6.039209644           1.0
D  1  1.0
  3.6338151091          1.0
D  1  1.0
  2.1947939431          1.0
D  1  1.0
  1.2904978374          1.0
D  1  1.0
  0.7407777348          1.0
D  1  1.0
  0.4322170471          1.0
D  1  1.0
  0.2640228716          1.0
D  1  1.0
  0.1774615938          1.0
D  1  1.0
  0.1113383691          1.0
D  1  1.0
  0.0681186828          1.0
F  1  1.0
  245.1452643321        1.0
F  1  1.0
  157.6595427059        1.0
F  1  1.0
  95.9768446304         1.0
F  1  1.0
  58.480982759          1.0
F  1  1.0
  37.1140590497         1.0
F  1  1.0
  23.1691365298         1.0
F  1  1.0
  14.892737217          1.0
F  1  1.0
  8.5729796702          1.0
F  1  1.0
  5.1831020318          1.0
F  1  1.0
  3.0640374345          1.0
F  1  1.0
  1.9593527791          1.0
F  1  1.0
  1.3218629664          1.0
F  1  1.0
  0.9235257625          1.0
F  1  1.0
  0.5757814221          1.0
F  1  1.0
  0.2796826618          1.0
F  1  1.0
  0.1758631924          1.0
F  1  1.0
  0.1254583558          1.0
G  1  1.0
  57.4700369311         1.0
G  1  1.0
  35.2522696839         1.0
G  1  1.0
  22.8405498543         1.0
G  1  1.0
  13.6814413342         1.0
G  1  1.0
  7.5403238221          1.0
G  1  1.0
  3.8045128319          1.0
G  1  1.0
  2.4210251697          1.0
G  1  1.0
  1.6539723034          1.0
G  1  1.0
  1.1478646864          1.0
G  1  1.0
  0.7316344364          1.0
G  1  1.0
  0.4236159857          1.0
G  1  1.0
  0.2948079929          1.0
G  1  1.0
  0.166                 1.0
H  1  1.0
  15.355065917          1.0
H  1  1.0
  6.1108949971          1.0
H  1  1.0
  3.5382638854          1.0
H  1  1.0
  1.4180592189          1.0
I  1  1.0
  9.6191259771          1.0
I  1  1.0
  5.9499103827          1.0
I  1  1.0
  3.8844556134          1.0
J  1  1.0
  6.3408071413          1.0
****
Ga     0
S  1  1.0
  14858.3344964         1.0
S  1  1.0
  6693.850775194        1.0
S  1  1.0
  2828.2003588019       1.0
S  1  1.0
  1597.8322533039       1.0
S  1  1.0
  962.4774064229        1.0
S  1  1.0
  532.5664797915        1.0
S  1  1.0
  304.4752257773        1.0
S  1  1.0
  188.3577421179        1.0
S  1  1.0
  58.7971968311         1.0
S  1  1.0
  32.4606554026         1.0
S  1  1.0
  21.4239521792         1.0
S  1  1.0
  15.2320313357         1.0
S  1  1.0
  9.531171931           1.0
S  1  1.0
  5.4314419907          1.0
S  1  1.0
  2.9259237958          1.0
S  1  1.0
  1.6445810413          1.0
S  1  1.0
  1.0035978818          1.0
S  1  1.0
  0.6857737412          1.0
S  1  1.0
  0.3997292778          1.0
S  1  1.0
  0.2506102134          1.0
S  1  1.0
  0.1620635856          1.0
S  1  1.0
  0.0584735157          1.0
P  1  1.0
  1993.2469126314       1.0
P  1  1.0
  1214.0751110496       1.0
P  1  1.0
  747.4846931106        1.0
P  1  1.0
  457.6991069319        1.0
P  1  1.0
  281.7350439147        1.0
P  1  1.0
  182.4922024983        1.0
P  1  1.0
  125.2868030506        1.0
P  1  1.0
  74.4458950749         1.0
P  1  1.0
  40.9963862742         1.0
P  1  1.0
  26.7744722072         1.0
P  1  1.0
  16.7517964198         1.0
P  1  1.0
  9.7543915622          1.0
P  1  1.0
  6.295986781           1.0
P  1  1.0
  4.1257744098          1.0
P  1  1.0
  2.7572062734          1.0
P  1  1.0
  1.9142927167          1.0
P  1  1.0
  1.2503037964          1.0
P  1  1.0
  0.6112637101          1.0
P  1  1.0
  0.39425836            1.0
P  1  1.0
  0.1952424769          1.0
P  1  1.0
  0.1009390497          1.0
D  1  1.0
  617.5011036501        1.0
D  1  1.0
  394.9294139279        1.0
D  1  1.0
  245.8993901232        1.0
D  1  1.0
  135.8774404934        1.0
D  1  1.0
  81.0404636333         1.0
D  1  1.0
  51.6427508611         1.0
D  1  1.0
  30.4793832818         1.0
D  1  1.0
  17.2430186948         1.0
D  1  1.0
  9.3411153569          1.0
D  1  1.0
  6.0880631851          1.0
D  1  1.0
  4.1261241426          1.0
D  1  1.0
  2.4646134247          1.0
D  1  1.0
  1.4147311423          1.0
D  1  1.0
  0.8795531984          1.0
D  1  1.0
  0.5527205513          1.0
D  1  1.0
  0.2807860627          1.0
D  1  1.0
  0.1386237439          1.0
D  1  1.0
  0.0832557554          1.0
F  1  1.0
  217.8366648767        1.0
F  1  1.0
  120.344959076         1.0
F  1  1.0
  69.2154216975         1.0
F  1  1.0
  39.1502389378         1.0
F  1  1.0
  22.8928859998         1.0
F  1  1.0
  11.7586207608         1.0
F  1  1.0
  6.2198604361          1.0
F  1  1.0
  4.0727128615          1.0
F  1  1.0
  2.6883380386          1.0
F  1  1.0
  1.6614611519          1.0
F  1  1.0
  0.9814262079          1.0
F  1  1.0
  0.6210029438          1.0
F  1  1.0
  0.3646339897          1.0
F  1  1.0
  0.1812717271          1.0
G  1  1.0
  74.7596076895         1.0
G  1  1.0
  46.0631498892         1.0
G  1  1.0
  32.0185231988         1.0
G  1  1.0
  22.4849355192         1.0
G  1  1.0
  14.0658006769         1.0
G  1  1.0
  9.1914773636          1.0
G  1  1.0
  6.0876172199          1.0
G  1  1.0
  3.6079653614          1.0
G  1  1.0
  2.1051990654          1.0
G  1  1.0
  1.4023330181          1.0
G  1  1.0
  0.8889044527          1.0
G  1  1.0
  0.6109982161          1.0
G  1  1.0
  0.267034909           1.0
H  1  1.0
  2.3407724855          1.0
H  1  1.0
  1.0631479953          1.0
H  1  1.0
  0.5055699637          1.0
I  1  1.0
  1.0316161818          1.0
****
Ge     0
S  1  1.0
  14026.8409609508      1.0
S  1  1.0
  5038.1842242724       1.0
S  1  1.0
  3151.9812691536       1.0
S  1  1.0
  1805.343315338        1.0
S  1  1.0
  885.612842624         1.0
S  1  1.0
  569.5906638876        1.0
S  1  1.0
  338.7816604623        1.0
S  1  1.0
  139.1804649457        1.0
S  1  1.0
  89.1283710341         1.0
S  1  1.0
  55.1950441072         1.0
S  1  1.0
  36.899440326          1.0
S  1  1.0
  24.5849178757         1.0
S  1  1.0
  16.3280110792         1.0
S  1  1.0
  10.7458258604         1.0
S  1  1.0
  6.3035592643          1.0
S  1  1.0
  3.6562430726          1.0
S  1  1.0
  2.0754015456          1.0
S  1  1.0
  1.4590303295          1.0
S  1  1.0
  1.0172077212          1.0
S  1  1.0
  0.6156226584          1.0
S  1  1.0
  0.3577215496          1.0
S  1  1.0
  0.2073870595          1.0
S  1  1.0
  0.07392702            1.0
P  1  1.0
  2272.3313960809       1.0
P  1  1.0
  1352.7507172926       1.0
P  1  1.0
  861.792157281         1.0
P  1  1.0
  526.2035045975        1.0
P  1  1.0
  350.3712754405        1.0
P  1  1.0
  224.4456494461        1.0
P  1  1.0
  140.184697824         1.0
P  1  1.0
  84.7077998337         1.0
P  1  1.0
  53.2228964359         1.0
P  1  1.0
  33.8050241757         1.0
P  1  1.0
  21.7341255412         1.0
P  1  1.0
  14.8259405514         1.0
P  1  1.0
  9.317396037           1.0
P  1  1.0
  5.1385235946          1.0
P  1  1.0
  3.2829891027          1.0
P  1  1.0
  2.037352134           1.0
P  1  1.0
  1.1782832085          1.0
P  1  1.0
  0.7361605668          1.0
P  1  1.0
  0.4850529335          1.0
P  1  1.0
  0.3099208477          1.0
P  1  1.0
  0.2090886557          1.0
P  1  1.0
  0.141815564           1.0
D  1  1.0
  680.7025707868        1.0
D  1  1.0
  417.2873982608        1.0
D  1  1.0
  233.306823028         1.0
D  1  1.0
  147.3001778519        1.0
D  1  1.0
  89.2715307666         1.0
D  1  1.0
  55.2517720765         1.0
D  1  1.0
  31.8805196413         1.0
D  1  1.0
  17.5300550067         1.0
D  1  1.0
  10.2814066296         1.0
D  1  1.0
  6.0098177878          1.0
D  1  1.0
  3.7148236868          1.0
D  1  1.0
  2.3922249733          1.0
D  1  1.0
  1.5194131983          1.0
D  1  1.0
  1.041573066           1.0
D  1  1.0
  0.6802452181          1.0
D  1  1.0
  0.3933028865          1.0
D  1  1.0
  0.2455999806          1.0
D  1  1.0
  0.1157540718          1.0
F  1  1.0
  242.8318450522        1.0
F  1  1.0
  101.5878510332        1.0
F  1  1.0
  68.7652299974         1.0
F  1  1.0
  40.9442218461         1.0
F  1  1.0
  20.4910269612         1.0
F  1  1.0
  13.8213244724         1.0
F  1  1.0
  8.5521503801          1.0
F  1  1.0
  4.5307372188          1.0
F  1  1.0
  3.0554781624          1.0
F  1  1.0
  1.9629844551          1.0
F  1  1.0
  1.0937735843          1.0
F  1  1.0
  0.5882377006          1.0
F  1  1.0
  0.3343984287          1.0
F  1  1.0
  0.2168959522          1.0
G  1  1.0
  48.5576148573         1.0
G  1  1.0
  28.3578511941         1.0
G  1  1.0
  16.291196593          1.0
G  1  1.0
  9.9139660658          1.0
G  1  1.0
  5.7754244021          1.0
G  1  1.0
  3.6124259863          1.0
G  1  1.0
  2.0482378151          1.0
G  1  1.0
  1.2681355098          1.0
G  1  1.0
  0.6583957511          1.0
G  1  1.0
  0.3457011919          1.0
H  1  1.0
  2.3835965672          1.0
H  1  1.0
  1.2741265641          1.0
H  1  1.0
  0.5492313627          1.0
I  1  1.0
  1.2235454912          1.0
****
As     0
S  1  1.0
  94854.2150980394      1.0
S  1  1.0
  51927.566702          1.0
S  1  1.0
  19219.0202712079      1.0
S  1  1.0
  6757.6031690246       1.0
S  1  1.0
  4108.2829763862       1.0
S  1  1.0
  2465.6454916467       1.0
S  1  1.0
  1010.54938214         1.0
S  1  1.0
  672.1471709888        1.0
S  1  1.0
  375.3000151562        1.0
S  1  1.0
  193.3290135594        1.0
S  1  1.0
  110.0167719314        1.0
S  1  1.0
  76.6861634934         1.0
S  1  1.0
  50.6739317616         1.0
S  1  1.0
  31.4237280823         1.0
S  1  1.0
  17.2772289485         1.0
S  1  1.0
  10.7277793123         1.0
S  1  1.0
  7.2641211596          1.0
S  1  1.0
  4.2382612278          1.0
S  1  1.0
  2.6328749113          1.0
S  1  1.0
  1.4693113743          1.0
S  1  1.0
  0.8782273026          1.0
S  1  1.0
  0.5825502849          1.0
S  1  1.0
  0.3462204923          1.0
S  1  1.0
  0.2171423962          1.0
S  1  1.0
  0.1466227297          1.0
S  1  1.0
  0.0869296776          1.0
P  1  1.0
  1948.8700854287       1.0
P  1  1.0
  1380.5220175332       1.0
P  1  1.0
  903.0309488698        1.0
P  1  1.0
  505.5532821907        1.0
P  1  1.0
  300.962822082         1.0
P  1  1.0
  192.1886333041        1.0
P  1  1.0
  128.2902259504        1.0
P  1  1.0
  90.1798300402         1.0
P  1  1.0
  56.6166670676         1.0
P  1  1.0
  37.8930888826         1.0
P  1  1.0
  21.9787596419         1.0
P  1  1.0
  14.2153925687         1.0
P  1  1.0
  9.895711412           1.0
P  1  1.0
  6.2825302527          1.0
P  1  1.0
  3.6913417694          1.0
P  1  1.0
  2.5996303416          1.0
P  1  1.0
  1.6379202052          1.0
P  1  1.0
  1.0335824188          1.0
P  1  1.0
  0.6745025328          1.0
P  1  1.0
  0.421550766           1.0
P  1  1.0
  0.2723227675          1.0
P  1  1.0
  0.1449206811          1.0
D  1  1.0
  479.2964103383        1.0
D  1  1.0
  258.0876477063        1.0
D  1  1.0
  166.8543297431        1.0
D  1  1.0
  116.3447756458        1.0
D  1  1.0
  82.0374280844         1.0
D  1  1.0
  48.701342757          1.0
D  1  1.0
  30.674976277          1.0
D  1  1.0
  19.6984207397         1.0
D  1  1.0
  10.5579472034         1.0
D  1  1.0
  6.2723766534          1.0
D  1  1.0
  3.8115491066          1.0
D  1  1.0
  2.3295494295          1.0
D  1  1.0
  1.274334959           1.0
D  1  1.0
  0.7592844226          1.0
D  1  1.0
  0.493615186           1.0
D  1  1.0
  0.3504196556          1.0
D  1  1.0
  0.2079449322          1.0
D  1  1.0
  0.1319634122          1.0
F  1  1.0
  141.6685543715        1.0
F  1  1.0
  93.4183424179         1.0
F  1  1.0
  59.2114159978         1.0
F  1  1.0
  35.2055390356         1.0
F  1  1.0
  19.8333463566         1.0
F  1  1.0
  12.8105253456         1.0
F  1  1.0
  7.9008547135          1.0
F  1  1.0
  4.9150040775          1.0
F  1  1.0
  3.0429458365          1.0
F  1  1.0
  1.9697552042          1.0
F  1  1.0
  1.1041973786          1.0
F  1  1.0
  0.6444141264          1.0
F  1  1.0
  0.4491294549          1.0
F  1  1.0
  0.2719491859          1.0
G  1  1.0
  67.184376471          1.0
G  1  1.0
  42.5863376313         1.0
G  1  1.0
  27.8055570438         1.0
G  1  1.0
  18.7849129956         1.0
G  1  1.0
  12.4902046625         1.0
G  1  1.0
  8.2818176462          1.0
G  1  1.0
  4.9483793378          1.0
G  1  1.0
  2.3598948081          1.0
G  1  1.0
  0.8103463665          1.0
G  1  1.0
  0.5615729308          1.0
G  1  1.0
  0.3902413227          1.0
H  1  1.0
  1.5716750063          1.0
H  1  1.0
  1.0067307001          1.0
H  1  1.0
  0.685135613           1.0
I  1  1.0
  1.4424052             1.0
****
Se     0
S  1  1.0
  20691.4626004184      1.0
S  1  1.0
  9388.074238815        1.0
S  1  1.0
  5521.193169462        1.0
S  1  1.0
  2893.1435848719       1.0
S  1  1.0
  1751.2090987858       1.0
S  1  1.0
  982.40762643          1.0
S  1  1.0
  617.626102861         1.0
S  1  1.0
  286.3372940381        1.0
S  1  1.0
  179.4341897125        1.0
S  1  1.0
  78.9564495224         1.0
S  1  1.0
  52.4416932412         1.0
S  1  1.0
  33.8032559525         1.0
S  1  1.0
  17.6658180787         1.0
S  1  1.0
  9.3582484671          1.0
S  1  1.0
  6.4108716539          1.0
S  1  1.0
  3.6454838477          1.0
S  1  1.0
  1.6643423595          1.0
S  1  1.0
  1.0071474858          1.0
S  1  1.0
  0.6812609593          1.0
S  1  1.0
  0.2323219348          1.0
S  1  1.0
  0.1641939665          1.0
S  1  1.0
  0.1022761536          1.0
P  1  1.0
  3007.5792051121       1.0
P  1  1.0
  1669.5081160415       1.0
P  1  1.0
  892.5025097354        1.0
P  1  1.0
  596.9182367787        1.0
P  1  1.0
  405.8944547937        1.0
P  1  1.0
  265.570737099         1.0
P  1  1.0
  185.392615306         1.0
P  1  1.0
  108.6743822854        1.0
P  1  1.0
  58.3914576554         1.0
P  1  1.0
  32.9523400031         1.0
P  1  1.0
  21.3833046476         1.0
P  1  1.0
  13.2437617987         1.0
P  1  1.0
  8.840009994           1.0
P  1  1.0
  5.3201680644          1.0
P  1  1.0
  3.4794413214          1.0
P  1  1.0
  2.0400019417          1.0
P  1  1.0
  1.244329833           1.0
P  1  1.0
  0.7483589154          1.0
P  1  1.0
  0.4979309539          1.0
P  1  1.0
  0.3309131641          1.0
P  1  1.0
  0.1718391461          1.0
D  1  1.0
  593.0091646146        1.0
D  1  1.0
  396.5225380655        1.0
D  1  1.0
  267.7051296107        1.0
D  1  1.0
  179.8072917202        1.0
D  1  1.0
  109.2202162749        1.0
D  1  1.0
  76.6141058291         1.0
D  1  1.0
  54.7144714679         1.0
D  1  1.0
  33.8533632002         1.0
D  1  1.0
  18.5735959522         1.0
D  1  1.0
  12.3854274092         1.0
D  1  1.0
  8.3653363103          1.0
D  1  1.0
  5.6194682292          1.0
D  1  1.0
  3.189856952           1.0
D  1  1.0
  1.9222557572          1.0
D  1  1.0
  1.1686834451          1.0
D  1  1.0
  0.7594326051          1.0
D  1  1.0
  0.4697673725          1.0
D  1  1.0
  0.2765762014          1.0
D  1  1.0
  0.1525126786          1.0
F  1  1.0
  216.0745164871        1.0
F  1  1.0
  123.442525439         1.0
F  1  1.0
  73.4608180239         1.0
F  1  1.0
  47.878290623          1.0
F  1  1.0
  31.0353740137         1.0
F  1  1.0
  19.0502287867         1.0
F  1  1.0
  10.5751695359         1.0
F  1  1.0
  6.4268845396          1.0
F  1  1.0
  3.7300192715          1.0
F  1  1.0
  2.5814430223          1.0
F  1  1.0
  1.8129525369          1.0
F  1  1.0
  1.2003472912          1.0
F  1  1.0
  0.6760965497          1.0
F  1  1.0
  0.3574502602          1.0
G  1  1.0
  55.8512317939         1.0
G  1  1.0
  37.836242972          1.0
G  1  1.0
  26.1025830318         1.0
G  1  1.0
  17.2033690784         1.0
G  1  1.0
  12.2657847545         1.0
G  1  1.0
  7.8779963091          1.0
G  1  1.0
  4.6163190714          1.0
G  1  1.0
  2.6790135237          1.0
G  1  1.0
  1.4507588263          1.0
G  1  1.0
  0.7614677825          1.0
G  1  1.0
  0.4434941679          1.0
H  1  1.0
  3.1916933966          1.0
H  1  1.0
  1.0515841922          1.0
H  1  1.0
  0.5659523796          1.0
I  1  1.0
  0.8831637035          1.0
****
Br     0
S  1  1.0
  66979.693336          1.0
S  1  1.0
  40265.6535698206      1.0
S  1  1.0
  22403.3282712927      1.0
S  1  1.0
  11948.7196633577      1.0
S  1  1.0
  6194.807426509        1.0
S  1  1.0
  2644.1466516543       1.0
S  1  1.0
  1251.8087626063       1.0
S  1  1.0
  848.468403087         1.0
S  1  1.0
  507.7623941626        1.0
S  1  1.0
  315.4041518528        1.0
S  1  1.0
  192.5479629247        1.0
S  1  1.0
  109.957595579         1.0
S  1  1.0
  58.3947761965         1.0
S  1  1.0
  31.4991104135         1.0
S  1  1.0
  18.7755805376         1.0
S  1  1.0
  11.8880697746         1.0
S  1  1.0
  7.6448418202          1.0
S  1  1.0
  5.112210863           1.0
S  1  1.0
  3.3712775463          1.0
S  1  1.0
  1.8708431774          1.0
S  1  1.0
  1.0716466627          1.0
S  1  1.0
  0.7635709413          1.0
S  1  1.0
  0.4618723764          1.0
S  1  1.0
  0.2203681746          1.0
S  1  1.0
  0.0655809414          1.0
P  1  1.0
  3701.2934992929       1.0
P  1  1.0
  1860.7166487598       1.0
P  1  1.0
  974.6426014616        1.0
P  1  1.0
  573.7118620106        1.0
P  1  1.0
  394.6127695961        1.0
P  1  1.0
  238.0970757528        1.0
P  1  1.0
  121.5456860845        1.0
P  1  1.0
  63.671299182          1.0
P  1  1.0
  41.2454268783         1.0
P  1  1.0
  27.3581071682         1.0
P  1  1.0
  18.6739173501         1.0
P  1  1.0
  13.2255201414         1.0
P  1  1.0
  8.8004493143          1.0
P  1  1.0
  5.7324486794          1.0
P  1  1.0
  3.7693692299          1.0
P  1  1.0
  2.1356467753          1.0
P  1  1.0
  1.3167854749          1.0
P  1  1.0
  0.9233068287          1.0
P  1  1.0
  0.6147984899          1.0
P  1  1.0
  0.3789913489          1.0
P  1  1.0
  0.2487532286          1.0
D  1  1.0
  625.4802495553        1.0
D  1  1.0
  361.5665572015        1.0
D  1  1.0
  254.377697767         1.0
D  1  1.0
  162.2862412582        1.0
D  1  1.0
  109.5002178825        1.0
D  1  1.0
  60.4579165082         1.0
D  1  1.0
  35.8785645435         1.0
D  1  1.0
  25.5501192227         1.0
D  1  1.0
  17.0685051053         1.0
D  1  1.0
  11.1570825663         1.0
D  1  1.0
  6.9875873534          1.0
D  1  1.0
  4.1088925621          1.0
D  1  1.0
  2.6599508594          1.0
D  1  1.0
  1.895175386           1.0
D  1  1.0
  1.2797307592          1.0
D  1  1.0
  0.8076750159          1.0
D  1  1.0
  0.5486486174          1.0
D  1  1.0
  0.3210337642          1.0
D  1  1.0
  0.16788721            1.0
F  1  1.0
  181.5896704861        1.0
F  1  1.0
  115.8532471641        1.0
F  1  1.0
  73.6536588314         1.0
F  1  1.0
  43.4827524672         1.0
F  1  1.0
  24.0056172214         1.0
F  1  1.0
  13.6328709689         1.0
F  1  1.0
  8.1946787269          1.0
F  1  1.0
  4.6143834021          1.0
F  1  1.0
  2.9029053685          1.0
F  1  1.0
  1.7394836769          1.0
F  1  1.0
  1.0499194759          1.0
F  1  1.0
  0.6964121257          1.0
F  1  1.0
  0.4123078593          1.0
G  1  1.0
  82.7357382025         1.0
G  1  1.0
  55.4822641564         1.0
G  1  1.0
  38.6359272339         1.0
G  1  1.0
  23.0198641212         1.0
G  1  1.0
  13.8545289662         1.0
G  1  1.0
  8.6995207372          1.0
G  1  1.0
  5.4723516944          1.0
G  1  1.0
  3.0674229438          1.0
G  1  1.0
  1.1499737787          1.0
G  1  1.0
  0.8142225254          1.0
G  1  1.0
  0.513237723           1.0
H  1  1.0
  2.0245827071          1.0
H  1  1.0
  0.9888719756          1.0
H  1  1.0
  0.6561321293          1.0
I  1  1.0
  1.0713669188          1.0
****
Kr     0
S  1  1.0
  16678.1224293602      1.0
S  1  1.0
  6827.2836060637       1.0
S  1  1.0
  3874.6595418507       1.0
S  1  1.0
  2156.859148317        1.0
S  1  1.0
  877.7668522682        1.0
S  1  1.0
  419.4874428173        1.0
S  1  1.0
  264.550230931         1.0
S  1  1.0
  162.9231124494        1.0
S  1  1.0
  111.5381097673        1.0
S  1  1.0
  65.2141145624         1.0
S  1  1.0
  29.0333334291         1.0
S  1  1.0
  19.7357190834         1.0
S  1  1.0
  13.0736009024         1.0
S  1  1.0
  8.5711210735          1.0
S  1  1.0
  5.2565051841          1.0
S  1  1.0
  1.9994371589          1.0
S  1  1.0
  1.1472368995          1.0
S  1  1.0
  0.4665461482          1.0
S  1  1.0
  0.3268064914          1.0
S  1  1.0
  0.2231417656          1.0
S  1  1.0
  0.1382484445          1.0
P  1  1.0
  2405.7251557765       1.0
P  1  1.0
  1132.8798022524       1.0
P  1  1.0
  705.0032224534        1.0
P  1  1.0
  354.240146202         1.0
P  1  1.0
  196.3825822793        1.0
P  1  1.0
  118.0697694698        1.0
P  1  1.0
  75.7038379425         1.0
P  1  1.0
  49.4490014812         1.0
P  1  1.0
  30.7786417946         1.0
P  1  1.0
  13.411130699          1.0
P  1  1.0
  9.5757735971          1.0
P  1  1.0
  6.312073861           1.0
P  1  1.0
  3.7480796202          1.0
P  1  1.0
  2.3831570354          1.0
P  1  1.0
  1.4824209907          1.0
P  1  1.0
  0.9993962141          1.0
P  1  1.0
  0.6397473338          1.0
P  1  1.0
  0.40188542            1.0
P  1  1.0
  0.2242011352          1.0
D  1  1.0
  739.9080829598        1.0
D  1  1.0
  488.7497018201        1.0
D  1  1.0
  275.6097192863        1.0
D  1  1.0
  150.5721960986        1.0
D  1  1.0
  99.7489856103         1.0
D  1  1.0
  63.5424049002         1.0
D  1  1.0
  43.8770254638         1.0
D  1  1.0
  29.0879999868         1.0
D  1  1.0
  18.9523867125         1.0
D  1  1.0
  12.6510777326         1.0
D  1  1.0
  8.0692815082          1.0
D  1  1.0
  4.6391834712          1.0
D  1  1.0
  3.0129191568          1.0
D  1  1.0
  2.067286298           1.0
D  1  1.0
  0.9546847413          1.0
D  1  1.0
  0.6353919285          1.0
D  1  1.0
  0.4272729308          1.0
D  1  1.0
  0.3028889932          1.0
D  1  1.0
  0.1936474502          1.0
F  1  1.0
  182.3009544014        1.0
F  1  1.0
  127.3322085663        1.0
F  1  1.0
  87.5490870466         1.0
F  1  1.0
  49.2408525663         1.0
F  1  1.0
  29.7988333201         1.0
F  1  1.0
  17.4164768299         1.0
F  1  1.0
  9.347521475           1.0
F  1  1.0
  5.1621164353          1.0
F  1  1.0
  2.8167121967          1.0
F  1  1.0
  1.5257371459          1.0
F  1  1.0
  1.0135474177          1.0
F  1  1.0
  0.6237995621          1.0
F  1  1.0
  0.3948432048          1.0
G  1  1.0
  92.2333771287         1.0
G  1  1.0
  53.7067910681         1.0
G  1  1.0
  33.1386821923         1.0
G  1  1.0
  21.7198817211         1.0
G  1  1.0
  15.4093193185         1.0
G  1  1.0
  10.3880251029         1.0
G  1  1.0
  6.344411099           1.0
G  1  1.0
  3.4541006813          1.0
G  1  1.0
  1.7181268744          1.0
G  1  1.0
  1.0022424932          1.0
G  1  1.0
  0.6168774482          1.0
H  1  1.0
  2.5920725142          1.0
H  1  1.0
  1.8359918503          1.0
H  1  1.0
  1.1406989659          1.0
H  1  1.0
  0.7717387991          1.0
I  1  1.0
  1.4407033586          1.0
I  1  1.0
  0.9457299434          1.0
****
