# Supplementary material for: Physics-Driven Construction of Compact Primitive Gaussian Density Fitting Basis Sets
Source: J Chem Theory Comput. 2025 Oct 25;21(21):10863–78. doi: 10.1021/acs.jctc.5c01219 (PMC12613328; doi:10.1021/acs.jctc.5c01219)
Supplement: Supplementary file 1 [file ct5c01219_si_002.zip › supplementary_info/MADF-DFBSs/nonrelativistic/def2-svp-madf.g94]

!-------------------------------------------------------------------------------
!       Basis set: def2-SVP-MADF generated from OBS:def2-SVP 
!            Role: Density fitting
!     MADF params: \tau_1 = 1e-6, \tau_2 = 1e-5, and zeta = 1.4
!           Atoms: H, He, Li, Be, B, C, N, O, F, Ne, Na, Mg, Al
!                  Si, P, S, Cl, Ar, K, Ca, Sc, Ti, V, Cr, Mn
!                  Fe, Co, Ni, Cu, Zn, Ga, Ge, As, Se, Br and Kr.
!         Authors: Kshitijkumar A. Surjuse and Edward F. Valeev 
!-------------------------------------------------------------------------------


H     0
S  1  1.0
  14.107977471          1.0
S  1  1.0
  3.9245144             1.0
S  1  1.0
  2.2397006244          1.0
S  1  1.0
  0.88907592            1.0
S  1  1.0
  0.595024989           1.0
S  1  1.0
  0.24389924            1.0
P  1  1.0
  2.7622572             1.0
P  1  1.0
  1.0412260006          1.0
D  1  1.0
  1.6                   1.0
****
He     0
S  1  1.0
  41.5471142641         1.0
S  1  1.0
  11.5378162958         1.0
S  1  1.0
  6.5206660387          1.0
S  1  1.0
  2.479881407           1.0
S  1  1.0
  1.537518863           1.0
S  1  1.0
  0.6818840622          1.0
P  1  1.0
  6.7689081479          1.0
P  1  1.0
  2.2399407035          1.0
P  1  1.0
  1.3424574065          1.0
D  1  1.0
  2.0                   1.0
****
Li     0
S  1  1.0
  80.139566894          1.0
S  1  1.0
  45.1364121024         1.0
S  1  1.0
  18.1119888778         1.0
S  1  1.0
  10.4161318972         1.0
S  1  1.0
  4.9006018102          1.0
S  1  1.0
  2.80894666            1.0
S  1  1.0
  1.2790614185          1.0
S  1  1.0
  0.6565122483          1.0
S  1  1.0
  0.1056217694          1.0
S  1  1.0
  0.0687459678          1.0
S  1  1.0
  0.0419218976          1.0
P  1  1.0
  3.9003009051          1.0
P  1  1.0
  2.3493758319          1.0
P  1  1.0
  1.2937302657          1.0
P  1  1.0
  0.3744492127          1.0
P  1  1.0
  0.2652777778          1.0
P  1  1.0
  0.1208233721          1.0
D  1  1.0
  1.6373759495          1.0
D  1  1.0
  0.6                   1.0
D  1  1.0
  0.164                 1.0
****
Be     0
S  1  1.0
  155.02207519          1.0
S  1  1.0
  87.3546368548         1.0
S  1  1.0
  35.104963386          1.0
S  1  1.0
  20.2319749148         1.0
S  1  1.0
  9.6057881192          1.0
S  1  1.0
  5.5314792297          1.0
S  1  1.0
  2.8700613903          1.0
S  1  1.0
  1.5524125944          1.0
S  1  1.0
  0.5601226122          1.0
S  1  1.0
  0.3181622407          1.0
S  1  1.0
  0.1651523628          1.0
S  1  1.0
  0.0957347346          1.0
P  1  1.0
  8.4345857741          1.0
P  1  1.0
  5.2252795748          1.0
P  1  1.0
  3.7207644179          1.0
P  1  1.0
  1.5781479985          1.0
P  1  1.0
  0.8953810923          1.0
P  1  1.0
  0.5848802978          1.0
P  1  1.0
  0.2898154175          1.0
P  1  1.0
  0.1853681304          1.0
P  1  1.0
  0.0945456353          1.0
D  1  1.0
  1.4339138873          1.0
D  1  1.0
  0.8422276289          1.0
D  1  1.0
  0.3908386572          1.0
D  1  1.0
  0.2559347945          1.0
D  1  1.0
  0.1210309318          1.0
****
B     0
S  1  1.0
  909.0530248826        1.0
S  1  1.0
  252.52929686          1.0
S  1  1.0
  142.3364488249        1.0
S  1  1.0
  57.241201526          1.0
S  1  1.0
  33.0287507539         1.0
S  1  1.0
  15.758744542          1.0
S  1  1.0
  9.098476554           1.0
S  1  1.0
  4.7653277655          1.0
S  1  1.0
  0.9764967083          1.0
S  1  1.0
  0.5646999854          1.0
S  1  1.0
  0.2911050893          1.0
S  1  1.0
  0.1686303546          1.0
S  1  1.0
  0.0753247128          1.0
P  1  1.0
  13.9125946329         1.0
P  1  1.0
  7.3114299754          1.0
P  1  1.0
  4.0868779876          1.0
P  1  1.0
  2.6236562662          1.0
P  1  1.0
  1.5671855709          1.0
P  1  1.0
  1.0143680119          1.0
P  1  1.0
  0.5168498737          1.0
P  1  1.0
  0.3279608463          1.0
P  1  1.0
  0.1552821468          1.0
D  1  1.0
  6.6089383452          1.0
D  1  1.0
  2.6966134982          1.0
D  1  1.0
  1.4606899372          1.0
D  1  1.0
  0.6811445287          1.0
D  1  1.0
  0.4457519698          1.0
D  1  1.0
  0.1928312647          1.0
F  1  1.0
  1.7499157866          1.0
F  1  1.0
  0.7011316862          1.0
G  1  1.0
  1.0                   1.0
****
C     0
S  1  1.0
  372.58009984          1.0
S  1  1.0
  210.0353530303        1.0
S  1  1.0
  84.502352692          1.0
S  1  1.0
  48.7943490486         1.0
S  1  1.0
  23.353115864          1.0
S  1  1.0
  13.5039524689         1.0
S  1  1.0
  7.2907638795          1.0
S  1  1.0
  4.1526053934          1.0
S  1  1.0
  1.5705894642          1.0
S  1  1.0
  0.9077741811          1.0
S  1  1.0
  0.4660558498          1.0
S  1  1.0
  0.2676330569          1.0
P  1  1.0
  47.3900919056         1.0
P  1  1.0
  21.1446549941         1.0
P  1  1.0
  11.1143596753         1.0
P  1  1.0
  6.3852150612          1.0
P  1  1.0
  3.938299082           1.0
P  1  1.0
  2.519230134           1.0
P  1  1.0
  1.6313747358          1.0
P  1  1.0
  0.8326778965          1.0
P  1  1.0
  0.5249240987          1.0
P  1  1.0
  0.2452321777          1.0
D  1  1.0
  9.2307575661          1.0
D  1  1.0
  4.2027584279          1.0
D  1  1.0
  2.3491796195          1.0
D  1  1.0
  1.0910557514          1.0
D  1  1.0
  0.7147511487          1.0
D  1  1.0
  0.3053722759          1.0
F  1  1.0
  2.8103545142          1.0
F  1  1.0
  1.1220837938          1.0
G  1  1.0
  1.6                   1.0
****
N     0
S  1  1.0
  515.29625354          1.0
S  1  1.0
  290.5201347255        1.0
S  1  1.0
  116.916491706         1.0
S  1  1.0
  67.5450096314         1.0
S  1  1.0
  32.39673581           1.0
S  1  1.0
  18.752457678          1.0
S  1  1.0
  10.3023615464         1.0
S  1  1.0
  5.9229424042          1.0
S  1  1.0
  2.2857322558          1.0
S  1  1.0
  1.3221319892          1.0
S  1  1.0
  0.6956402652          1.0
S  1  1.0
  0.4327153873          1.0
S  1  1.0
  0.171518344           1.0
P  1  1.0
  65.8296843916         1.0
P  1  1.0
  29.769838138          1.0
P  1  1.0
  15.7232881719         1.0
P  1  1.0
  9.108083557           1.0
P  1  1.0
  5.5070471819          1.0
P  1  1.0
  3.6659017692          1.0
P  1  1.0
  2.3501776861          1.0
P  1  1.0
  1.2000398274          1.0
P  1  1.0
  0.751430039           1.0
P  1  1.0
  0.3523645892          1.0
D  1  1.0
  13.1070933749         1.0
D  1  1.0
  5.9278686455          1.0
D  1  1.0
  3.384255868           1.0
D  1  1.0
  1.435171323           1.0
D  1  1.0
  0.9753391091          1.0
D  1  1.0
  0.4390869607          1.0
F  1  1.0
  3.9257372874          1.0
F  1  1.0
  1.4429521705          1.0
G  1  1.0
  2.0                   1.0
****
O     0
S  1  1.0
  681.74020382          1.0
S  1  1.0
  384.3912484702        1.0
S  1  1.0
  154.726270334         1.0
S  1  1.0
  89.4228426268         1.0
S  1  1.0
  42.95928988           1.0
S  1  1.0
  24.8865929431         1.0
S  1  1.0
  13.5788491698         1.0
S  1  1.0
  7.7822477441          1.0
S  1  1.0
  3.0183988625          1.0
S  1  1.0
  1.7620942976          1.0
S  1  1.0
  0.9338632789          1.0
S  1  1.0
  0.5466549741          1.0
S  1  1.0
  0.2159495657          1.0
P  1  1.0
  87.0036601696         1.0
P  1  1.0
  39.201149257          1.0
P  1  1.0
  20.7043900361         1.0
P  1  1.0
  7.3110228732          1.0
P  1  1.0
  4.8520740186          1.0
P  1  1.0
  3.0804764659          1.0
P  1  1.0
  1.5824880756          1.0
P  1  1.0
  0.8803093234          1.0
P  1  1.0
  0.4518119311          1.0
D  1  1.0
  17.0920523888         1.0
D  1  1.0
  7.7927433821          1.0
D  1  1.0
  4.4358861108          1.0
D  1  1.0
  1.8795699699          1.0
D  1  1.0
  1.2562739401          1.0
D  1  1.0
  0.5528308882          1.0
F  1  1.0
  5.063550544           1.0
F  1  1.0
  2.0905241017          1.0
F  1  1.0
  1.4764154441          1.0
G  1  1.0
  2.4                   1.0
****
F     0
S  1  1.0
  870.8387824           1.0
S  1  1.0
  491.042188754         1.0
S  1  1.0
  197.686657732         1.0
S  1  1.0
  114.2843239226        1.0
S  1  1.0
  54.970396002          1.0
S  1  1.0
  31.8632974524         1.0
S  1  1.0
  17.4033820666         1.0
S  1  1.0
  9.9818732784          1.0
S  1  1.0
  3.8962765045          1.0
S  1  1.0
  2.2839004407          1.0
S  1  1.0
  1.2138635711          1.0
S  1  1.0
  0.6711139284          1.0
S  1  1.0
  0.2721084529          1.0
P  1  1.0
  111.1999584622        1.0
P  1  1.0
  50.181831925          1.0
P  1  1.0
  26.5228907754         1.0
P  1  1.0
  15.2769420472         1.0
P  1  1.0
  6.2693526059          1.0
P  1  1.0
  3.9508024975          1.0
P  1  1.0
  2.4146191992          1.0
P  1  1.0
  1.5244425524          1.0
P  1  1.0
  0.7954915546          1.0
P  1  1.0
  0.4837483608          1.0
D  1  1.0
  21.8172913557         1.0
D  1  1.0
  9.9574943925          1.0
D  1  1.0
  5.6891555963          1.0
D  1  1.0
  2.3300006399          1.0
D  1  1.0
  1.5155019685          1.0
D  1  1.0
  0.6965976395          1.0
F  1  1.0
  6.3872339257          1.0
F  1  1.0
  2.4970178303          1.0
F  1  1.0
  1.7482988198          1.0
G  1  1.0
  2.8                   1.0
****
Ne     0
S  1  1.0
  1082.64146224         1.0
S  1  1.0
  610.5008998731        1.0
S  1  1.0
  245.80900124          1.0
S  1  1.0
  142.1360447652        1.0
S  1  1.0
  68.433234044          1.0
S  1  1.0
  39.6844618697         1.0
S  1  1.0
  21.7490221038         1.0
S  1  1.0
  12.4984026689         1.0
S  1  1.0
  4.9080086682          1.0
S  1  1.0
  2.8827062048          1.0
S  1  1.0
  1.5339048012          1.0
S  1  1.0
  0.8741529354          1.0
S  1  1.0
  0.3382867201          1.0
P  1  1.0
  138.3861480852        1.0
P  1  1.0
  62.640670807          1.0
P  1  1.0
  33.1553948662         1.0
P  1  1.0
  19.1563324635         1.0
P  1  1.0
  11.6989415443         1.0
P  1  1.0
  7.9006354348          1.0
P  1  1.0
  4.9942565117          1.0
P  1  1.0
  3.0524669039          1.0
P  1  1.0
  1.9445199187          1.0
P  1  1.0
  0.8522006281          1.0
D  1  1.0
  27.381294551          1.0
D  1  1.0
  12.5515364674         1.0
D  1  1.0
  7.1917293768          1.0
D  1  1.0
  3.0182993433          1.0
D  1  1.0
  1.9886717064          1.0
D  1  1.0
  0.8660140034          1.0
F  1  1.0
  8.1702510953          1.0
F  1  1.0
  3.3117371815          1.0
F  1  1.0
  2.3210070017          1.0
G  1  1.0
  3.776                 1.0
****
Na     0
S  1  1.0
  1232.98748062         1.0
S  1  1.0
  695.899979143         1.0
S  1  1.0
  279.93288002          1.0
S  1  1.0
  163.0416984649        1.0
S  1  1.0
  78.146882102          1.0
S  1  1.0
  55.0042738039         1.0
S  1  1.0
  34.3595475394         1.0
S  1  1.0
  22.0945329993         1.0
S  1  1.0
  12.9670398013         1.0
S  1  1.0
  7.9045086527          1.0
S  1  1.0
  4.0087660261          1.0
S  1  1.0
  2.3734305076          1.0
S  1  1.0
  1.2968480764          1.0
S  1  1.0
  0.7632949394          1.0
S  1  1.0
  0.4002541325          1.0
S  1  1.0
  0.2204395662          1.0
S  1  1.0
  0.0918839109          1.0
S  1  1.0
  0.059668953           1.0
P  1  1.0
  215.368302027         1.0
P  1  1.0
  149.9661887868        1.0
P  1  1.0
  93.6048304601         1.0
P  1  1.0
  59.2639962703         1.0
P  1  1.0
  41.494207455          1.0
P  1  1.0
  26.0311256027         1.0
P  1  1.0
  14.707102287          1.0
P  1  1.0
  8.1538629617          1.0
P  1  1.0
  5.3911825034          1.0
P  1  1.0
  3.7947577498          1.0
P  1  1.0
  2.6042049072          1.0
P  1  1.0
  1.8057444016          1.0
P  1  1.0
  1.0576968718          1.0
P  1  1.0
  0.6244899059          1.0
P  1  1.0
  0.1066515025          1.0
P  1  1.0
  0.0760345714          1.0
D  1  1.0
  85.2669179457         1.0
D  1  1.0
  57.8298474818         1.0
D  1  1.0
  36.8035221763         1.0
D  1  1.0
  19.8488636424         1.0
D  1  1.0
  11.465141603          1.0
D  1  1.0
  6.1139831859          1.0
D  1  1.0
  3.6758194638          1.0
D  1  1.0
  1.8122909153          1.0
D  1  1.0
  0.8936302337          1.0
D  1  1.0
  0.5272154414          1.0
D  1  1.0
  0.1551139438          1.0
F  1  1.0
  0.6433252896          1.0
****
Mg     0
S  1  1.0
  1490.36088308         1.0
S  1  1.0
  841.195377166         1.0
S  1  1.0
  338.43209944          1.0
S  1  1.0
  197.1416310338        1.0
S  1  1.0
  80.0532234058         1.0
S  1  1.0
  44.064144009          1.0
S  1  1.0
  26.6191383095         1.0
S  1  1.0
  16.0674041317         1.0
S  1  1.0
  10.3580304934         1.0
S  1  1.0
  5.1625891477          1.0
S  1  1.0
  3.1049792831          1.0
S  1  1.0
  1.7504432793          1.0
S  1  1.0
  1.0343948796          1.0
S  1  1.0
  0.5594265577          1.0
S  1  1.0
  0.3260876946          1.0
S  1  1.0
  0.1605465278          1.0
S  1  1.0
  0.1070690361          1.0
P  1  1.0
  267.269060214         1.0
P  1  1.0
  160.1535965573        1.0
P  1  1.0
  108.1671371241        1.0
P  1  1.0
  77.0872952649         1.0
P  1  1.0
  50.8355150335         1.0
P  1  1.0
  34.155613352          1.0
P  1  1.0
  23.9179868301         1.0
P  1  1.0
  15.6492941444         1.0
P  1  1.0
  10.6573655379         1.0
P  1  1.0
  7.1330531987          1.0
P  1  1.0
  5.0280177363          1.0
P  1  1.0
  3.4136043436          1.0
P  1  1.0
  2.3805442853          1.0
P  1  1.0
  1.6360808562          1.0
P  1  1.0
  1.1216001819          1.0
P  1  1.0
  0.7760091591          1.0
P  1  1.0
  0.5018354265          1.0
P  1  1.0
  0.2449867306          1.0
P  1  1.0
  0.1508075672          1.0
P  1  1.0
  0.0795313398          1.0
D  1  1.0
  110.9814089141        1.0
D  1  1.0
  75.1491642845         1.0
D  1  1.0
  46.2743634361         1.0
D  1  1.0
  26.5230904506         1.0
D  1  1.0
  15.6574605989         1.0
D  1  1.0
  8.1111112422          1.0
D  1  1.0
  4.8716886485          1.0
D  1  1.0
  2.6998676122          1.0
D  1  1.0
  1.5998396563          1.0
D  1  1.0
  0.729763177           1.0
D  1  1.0
  0.3782959239          1.0
D  1  1.0
  0.2090970068          1.0
D  1  1.0
  0.117350426           1.0
F  1  1.0
  0.1591328493          1.0
****
Al     0
S  1  1.0
  1771.22451992         1.0
S  1  1.0
  999.7602939454        1.0
S  1  1.0
  402.27209798          1.0
S  1  1.0
  234.3696413265        1.0
S  1  1.0
  112.9714415403        1.0
S  1  1.0
  78.3336846033         1.0
S  1  1.0
  52.1225791517         1.0
S  1  1.0
  28.865325044          1.0
S  1  1.0
  8.1014555336          1.0
S  1  1.0
  4.9794303605          1.0
S  1  1.0
  2.9367955491          1.0
S  1  1.0
  2.0381626876          1.0
S  1  1.0
  1.3277431265          1.0
S  1  1.0
  0.5324003809          1.0
S  1  1.0
  0.2846835032          1.0
S  1  1.0
  0.2021368708          1.0
S  1  1.0
  0.1226625872          1.0
P  1  1.0
  220.6638771705        1.0
P  1  1.0
  97.6159584893         1.0
P  1  1.0
  54.8147341488         1.0
P  1  1.0
  32.136030889          1.0
P  1  1.0
  19.2270871129         1.0
P  1  1.0
  12.2224502248         1.0
P  1  1.0
  6.8384547329          1.0
P  1  1.0
  3.9088993776          1.0
P  1  1.0
  2.2236292505          1.0
P  1  1.0
  1.4676035452          1.0
P  1  1.0
  0.3471196077          1.0
P  1  1.0
  0.2245764341          1.0
P  1  1.0
  0.1112059773          1.0
D  1  1.0
  61.7725865605         1.0
D  1  1.0
  39.7207308733         1.0
D  1  1.0
  27.7845073537         1.0
D  1  1.0
  19.0671993904         1.0
D  1  1.0
  12.3808205489         1.0
D  1  1.0
  7.5766331593          1.0
D  1  1.0
  4.7115666309          1.0
D  1  1.0
  2.7692034696          1.0
D  1  1.0
  1.3208261767          1.0
D  1  1.0
  0.4824274992          1.0
D  1  1.0
  0.3151875542          1.0
D  1  1.0
  0.142006724           1.0
F  1  1.0
  1.4980050273          1.0
F  1  1.0
  0.5243981395          1.0
F  1  1.0
  0.371003362           1.0
G  1  1.0
  0.6                   1.0
****
Si     0
S  1  1.0
  2076.8692838          1.0
S  1  1.0
  1172.3218688252       1.0
S  1  1.0
  471.7516296           1.0
S  1  1.0
  274.8940321484        1.0
S  1  1.0
  136.2549140783        1.0
S  1  1.0
  81.9810756019         1.0
S  1  1.0
  54.601427491          1.0
S  1  1.0
  19.7276758503         1.0
S  1  1.0
  10.1213237242         1.0
S  1  1.0
  6.1572040056          1.0
S  1  1.0
  3.6193755583          1.0
S  1  1.0
  2.5586248345          1.0
S  1  1.0
  1.4225868579          1.0
S  1  1.0
  0.691282307           1.0
S  1  1.0
  0.4096882961          1.0
S  1  1.0
  0.2805017062          1.0
S  1  1.0
  0.1646665056          1.0
P  1  1.0
  224.5852490526        1.0
P  1  1.0
  120.0199042559        1.0
P  1  1.0
  66.2777193293         1.0
P  1  1.0
  38.1850983637         1.0
P  1  1.0
  22.9231326892         1.0
P  1  1.0
  15.2373166368         1.0
P  1  1.0
  8.5189147858          1.0
P  1  1.0
  5.4062882332          1.0
P  1  1.0
  3.4719374942          1.0
P  1  1.0
  2.3382382655          1.0
P  1  1.0
  1.247631385           1.0
P  1  1.0
  0.4610989733          1.0
P  1  1.0
  0.2723281879          1.0
P  1  1.0
  0.1573349424          1.0
D  1  1.0
  137.9572595745        1.0
D  1  1.0
  83.814517692          1.0
D  1  1.0
  51.8475747761         1.0
D  1  1.0
  29.465326627          1.0
D  1  1.0
  16.1773874889         1.0
D  1  1.0
  9.5092207626          1.0
D  1  1.0
  5.9845515297          1.0
D  1  1.0
  3.6137903662          1.0
D  1  1.0
  1.6151870632          1.0
D  1  1.0
  0.712152246           1.0
D  1  1.0
  0.4927979337          1.0
D  1  1.0
  0.2001702752          1.0
F  1  1.0
  1.8962247904          1.0
F  1  1.0
  0.6327283475          1.0
F  1  1.0
  0.4500851376          1.0
G  1  1.0
  0.7                   1.0
****
P     0
S  1  1.0
  2407.362718           1.0
S  1  1.0
  1358.9168542182       1.0
S  1  1.0
  546.88454062          1.0
S  1  1.0
  318.7211535494        1.0
S  1  1.0
  162.1461086065        1.0
S  1  1.0
  95.74990889           1.0
S  1  1.0
  63.308610874          1.0
S  1  1.0
  43.059538482          1.0
S  1  1.0
  12.4387467906         1.0
S  1  1.0
  7.4472323918          1.0
S  1  1.0
  4.446097708           1.0
S  1  1.0
  3.1422927379          1.0
S  1  1.0
  1.7763472694          1.0
S  1  1.0
  0.880712474           1.0
S  1  1.0
  0.5513534929          1.0
S  1  1.0
  0.3770313099          1.0
S  1  1.0
  0.2266293736          1.0
P  1  1.0
  268.6109483495        1.0
P  1  1.0
  122.3156244368        1.0
P  1  1.0
  84.5277764132         1.0
P  1  1.0
  43.7795735019         1.0
P  1  1.0
  23.6122825725         1.0
P  1  1.0
  13.97638255           1.0
P  1  1.0
  8.2757904906          1.0
P  1  1.0
  5.3875383186          1.0
P  1  1.0
  3.3538995178          1.0
P  1  1.0
  1.9345219749          1.0
P  1  1.0
  1.3620775935          1.0
P  1  1.0
  0.6159597993          1.0
P  1  1.0
  0.3546185116          1.0
P  1  1.0
  0.2140508578          1.0
D  1  1.0
  102.54831006          1.0
D  1  1.0
  35.6537084678         1.0
D  1  1.0
  19.6463330695         1.0
D  1  1.0
  11.7496723487         1.0
D  1  1.0
  6.5848611938          1.0
D  1  1.0
  4.2595124317          1.0
D  1  1.0
  2.0434690959          1.0
D  1  1.0
  0.9560679586          1.0
D  1  1.0
  0.6480471216          1.0
D  1  1.0
  0.2731590524          1.0
F  1  1.0
  2.4037719426          1.0
F  1  1.0
  0.9280339793          1.0
F  1  1.0
  0.6539239058          1.0
G  1  1.0
  0.9                   1.0
****
S     0
S  1  1.0
  2763.0211006          1.0
S  1  1.0
  1559.7234086366       1.0
S  1  1.0
  627.7429516           1.0
S  1  1.0
  365.8922300859        1.0
S  1  1.0
  189.8542145383        1.0
S  1  1.0
  113.2218570038        1.0
S  1  1.0
  72.688646208          1.0
S  1  1.0
  49.4966866762         1.0
S  1  1.0
  14.9247889742         1.0
S  1  1.0
  8.8445695312          1.0
S  1  1.0
  4.4441508477          1.0
S  1  1.0
  2.3780779669          1.0
S  1  1.0
  1.086254249           1.0
S  1  1.0
  0.7132215403          1.0
S  1  1.0
  0.4871335768          1.0
S  1  1.0
  0.287323821           1.0
P  1  1.0
  316.6238107683        1.0
P  1  1.0
  144.3897858516        1.0
P  1  1.0
  98.6577531197         1.0
P  1  1.0
  51.3892520326         1.0
P  1  1.0
  29.4452494833         1.0
P  1  1.0
  16.7869356085         1.0
P  1  1.0
  9.9328479976          1.0
P  1  1.0
  6.4988922747          1.0
P  1  1.0
  4.0766002215          1.0
P  1  1.0
  2.3861943488          1.0
P  1  1.0
  0.790642367           1.0
P  1  1.0
  0.5042238562          1.0
P  1  1.0
  0.3416860584          1.0
D  1  1.0
  295.2593916307        1.0
D  1  1.0
  201.0013185173        1.0
D  1  1.0
  122.613789472         1.0
D  1  1.0
  74.2277914822         1.0
D  1  1.0
  42.2749059094         1.0
D  1  1.0
  23.3626574447         1.0
D  1  1.0
  14.1539411229         1.0
D  1  1.0
  7.9871897734          1.0
D  1  1.0
  5.141730224           1.0
D  1  1.0
  2.6920431895          1.0
D  1  1.0
  1.2355232336          1.0
D  1  1.0
  0.6466992124          1.0
D  1  1.0
  0.3398675374          1.0
F  1  1.0
  2.9459635161          1.0
F  1  1.0
  1.1677616168          1.0
F  1  1.0
  0.8009125969          1.0
G  1  1.0
  1.1                   1.0
****
Cl     0
S  1  1.0
  3143.4730442          1.0
S  1  1.0
  1774.5316611334       1.0
S  1  1.0
  714.24131046          1.0
S  1  1.0
  416.3575835294        1.0
S  1  1.0
  219.5317446           1.0
S  1  1.0
  137.5758189664        1.0
S  1  1.0
  92.1121679964         1.0
S  1  1.0
  58.2595741316         1.0
S  1  1.0
  33.4353259355         1.0
S  1  1.0
  17.6036564547         1.0
S  1  1.0
  10.0795936381         1.0
S  1  1.0
  5.1730204382          1.0
S  1  1.0
  2.8287746335          1.0
S  1  1.0
  1.3114768502          1.0
S  1  1.0
  0.8921024934          1.0
S  1  1.0
  0.6098274775          1.0
S  1  1.0
  0.3540323044          1.0
P  1  1.0
  357.4048619067        1.0
P  1  1.0
  168.0879987249        1.0
P  1  1.0
  113.8011487282        1.0
P  1  1.0
  65.7524711768         1.0
P  1  1.0
  34.2410158547         1.0
P  1  1.0
  19.8173011443         1.0
P  1  1.0
  11.7182415101         1.0
P  1  1.0
  6.8529697007          1.0
P  1  1.0
  4.2615934239          1.0
P  1  1.0
  2.0049663595          1.0
P  1  1.0
  1.0395789231          1.0
P  1  1.0
  0.6315506008          1.0
P  1  1.0
  0.4163070503          1.0
D  1  1.0
  144.20403103          1.0
D  1  1.0
  49.3831773271         1.0
D  1  1.0
  27.357246193          1.0
D  1  1.0
  16.7454099345         1.0
D  1  1.0
  9.506662113           1.0
D  1  1.0
  6.0914551932          1.0
D  1  1.0
  3.2353493011          1.0
D  1  1.0
  1.5491872791          1.0
D  1  1.0
  1.0377581044          1.0
D  1  1.0
  0.420753994           1.0
F  1  1.0
  3.5267268321          1.0
F  1  1.0
  1.4245936396          1.0
F  1  1.0
  0.9518282292          1.0
G  1  1.0
  1.3                   1.0
****
Ar     0
S  1  1.0
  3548.7045506          1.0
S  1  1.0
  2003.3339712482       1.0
S  1  1.0
  806.37751466          1.0
S  1  1.0
  470.1159281905        1.0
S  1  1.0
  251.0891145788        1.0
S  1  1.0
  157.8555097961        1.0
S  1  1.0
  104.7415646703        1.0
S  1  1.0
  63.6709022452         1.0
S  1  1.0
  38.380631379          1.0
S  1  1.0
  20.4583625227         1.0
S  1  1.0
  11.6112744275         1.0
S  1  1.0
  5.9754963525          1.0
S  1  1.0
  3.3975252056          1.0
S  1  1.0
  1.5544184324          1.0
S  1  1.0
  1.0882594908          1.0
S  1  1.0
  0.7447181069          1.0
S  1  1.0
  0.3848882638          1.0
P  1  1.0
  430.7155107029        1.0
P  1  1.0
  193.2902842403        1.0
P  1  1.0
  129.4449170757        1.0
P  1  1.0
  71.8175047472         1.0
P  1  1.0
  44.4365058364         1.0
P  1  1.0
  30.7158737309         1.0
P  1  1.0
  19.5473049433         1.0
P  1  1.0
  13.6152376609         1.0
P  1  1.0
  9.184544641           1.0
P  1  1.0
  5.6987473147          1.0
P  1  1.0
  3.3619920682          1.0
P  1  1.0
  1.2707047042          1.0
P  1  1.0
  0.8455419747          1.0
P  1  1.0
  0.5384363327          1.0
P  1  1.0
  0.3563768759          1.0
D  1  1.0
  167.186265732         1.0
D  1  1.0
  56.9227326117         1.0
D  1  1.0
  31.5984948574         1.0
D  1  1.0
  19.4876665417         1.0
D  1  1.0
  11.1323700511         1.0
D  1  1.0
  7.0805421559          1.0
D  1  1.0
  3.7970420282          1.0
D  1  1.0
  1.8948106802          1.0
D  1  1.0
  1.226364662           1.0
D  1  1.0
  0.5131827012          1.0
F  1  1.0
  4.0882754954          1.0
F  1  1.0
  1.6434053401          1.0
F  1  1.0
  1.0363714583          1.0
G  1  1.0
  1.392                 1.0
****
K     0
S  1  1.0
  5333.2933536371       1.0
S  1  1.0
  2150.8690706          1.0
S  1  1.0
  1245.723490307        1.0
S  1  1.0
  606.79622046          1.0
S  1  1.0
  325.9124309861        1.0
S  1  1.0
  159.329320432         1.0
S  1  1.0
  102.9963524546        1.0
S  1  1.0
  69.2158501792         1.0
S  1  1.0
  38.6693889657         1.0
S  1  1.0
  20.6789751844         1.0
S  1  1.0
  12.6391485877         1.0
S  1  1.0
  8.39154108            1.0
S  1  1.0
  4.7450129329          1.0
S  1  1.0
  2.8170172176          1.0
S  1  1.0
  1.6523658417          1.0
S  1  1.0
  1.0789240672          1.0
S  1  1.0
  0.6634819873          1.0
S  1  1.0
  0.441940431           1.0
S  1  1.0
  0.2690346229          1.0
S  1  1.0
  0.166777364           1.0
S  1  1.0
  0.1032733232          1.0
S  1  1.0
  0.0506900928          1.0
S  1  1.0
  0.0281042546          1.0
P  1  1.0
  664.62303177          1.0
P  1  1.0
  471.3881856085        1.0
P  1  1.0
  301.6512906787        1.0
P  1  1.0
  159.1370905956        1.0
P  1  1.0
  81.9563213322         1.0
P  1  1.0
  39.6324601704         1.0
P  1  1.0
  27.921036289          1.0
P  1  1.0
  15.4934909242         1.0
P  1  1.0
  9.1302953061          1.0
P  1  1.0
  6.402644511           1.0
P  1  1.0
  4.2485582476          1.0
P  1  1.0
  2.4347457045          1.0
P  1  1.0
  1.2942658038          1.0
P  1  1.0
  0.8213987942          1.0
P  1  1.0
  0.4702479081          1.0
P  1  1.0
  0.3159794003          1.0
P  1  1.0
  0.2020072421          1.0
P  1  1.0
  0.0558703933          1.0
D  1  1.0
  169.340444332         1.0
D  1  1.0
  100.7792168903        1.0
D  1  1.0
  58.8535734073         1.0
D  1  1.0
  31.5278050158         1.0
D  1  1.0
  19.4613888376         1.0
D  1  1.0
  11.3266599169         1.0
D  1  1.0
  7.0670389271          1.0
D  1  1.0
  4.1738076317          1.0
D  1  1.0
  2.7711340426          1.0
D  1  1.0
  1.8217900877          1.0
D  1  1.0
  1.1603441417          1.0
D  1  1.0
  0.6801154423          1.0
D  1  1.0
  0.4498225536          1.0
D  1  1.0
  0.2652709909          1.0
D  1  1.0
  0.0984613253          1.0
F  1  1.0
  1.7308980627          1.0
F  1  1.0
  0.9186837516          1.0
F  1  1.0
  0.6131640026          1.0
F  1  1.0
  0.3409759331          1.0
G  1  1.0
  0.706                 1.0
****
Ca     0
S  1  1.0
  5953.3371431575       1.0
S  1  1.0
  2400.9385178          1.0
S  1  1.0
  1390.5874440955       1.0
S  1  1.0
  677.43621084          1.0
S  1  1.0
  390.1288950687        1.0
S  1  1.0
  182.0378337204        1.0
S  1  1.0
  115.1258590443        1.0
S  1  1.0
  77.2612810531         1.0
S  1  1.0
  23.7282458273         1.0
S  1  1.0
  14.4158819892         1.0
S  1  1.0
  9.5733472945          1.0
S  1  1.0
  3.4113688886          1.0
S  1  1.0
  2.4313815515          1.0
S  1  1.0
  1.4770224305          1.0
S  1  1.0
  0.9045382092          1.0
S  1  1.0
  0.6077104395          1.0
S  1  1.0
  0.3571671638          1.0
S  1  1.0
  0.2059689382          1.0
S  1  1.0
  0.1436259825          1.0
S  1  1.0
  0.0986844206          1.0
S  1  1.0
  0.064511818           1.0
P  1  1.0
  751.83124435          1.0
P  1  1.0
  481.2617810765        1.0
P  1  1.0
  327.3154039135        1.0
P  1  1.0
  180.8213784162        1.0
P  1  1.0
  92.5453050691         1.0
P  1  1.0
  50.6811324343         1.0
P  1  1.0
  33.2885833445         1.0
P  1  1.0
  17.9029766925         1.0
P  1  1.0
  9.4578375643          1.0
P  1  1.0
  5.1690940369          1.0
P  1  1.0
  2.6697576225          1.0
P  1  1.0
  1.5646879018          1.0
P  1  1.0
  0.9862099871          1.0
P  1  1.0
  0.6036365693          1.0
P  1  1.0
  0.3413336584          1.0
P  1  1.0
  0.1119800536          1.0
D  1  1.0
  193.871572448         1.0
D  1  1.0
  115.9533684882        1.0
D  1  1.0
  68.0555521869         1.0
D  1  1.0
  40.1727539164         1.0
D  1  1.0
  26.0318870846         1.0
D  1  1.0
  12.894960251          1.0
D  1  1.0
  7.127109385           1.0
D  1  1.0
  3.8112880735          1.0
D  1  1.0
  2.2021979523          1.0
D  1  1.0
  1.2876873869          1.0
D  1  1.0
  0.8079191809          1.0
D  1  1.0
  0.5547864015          1.0
D  1  1.0
  0.3643808264          1.0
D  1  1.0
  0.249525334           1.0
D  1  1.0
  0.1321534261          1.0
F  1  1.0
  16.1826862179         1.0
F  1  1.0
  10.2201414307         1.0
F  1  1.0
  3.6761219933          1.0
F  1  1.0
  1.6981496873          1.0
F  1  1.0
  1.0676927877          1.0
F  1  1.0
  0.6490650212          1.0
F  1  1.0
  0.1289386283          1.0
G  1  1.0
  1.5086948383          1.0
G  1  1.0
  0.643773653           1.0
G  1  1.0
  0.1410572298          1.0
****
Sc     0
S  1  1.0
  6600.0636016766       1.0
S  1  1.0
  2661.7626308          1.0
S  1  1.0
  1541.7034545451       1.0
S  1  1.0
  751.1106833           1.0
S  1  1.0
  433.5682290795        1.0
S  1  1.0
  203.4920161049        1.0
S  1  1.0
  125.63223724          1.0
S  1  1.0
  86.8942964614         1.0
S  1  1.0
  51.0967159336         1.0
S  1  1.0
  26.8561889273         1.0
S  1  1.0
  15.6836113082         1.0
S  1  1.0
  9.7963963899          1.0
S  1  1.0
  6.0137188384          1.0
S  1  1.0
  3.8558975565          1.0
S  1  1.0
  2.1597558314          1.0
S  1  1.0
  1.1832632396          1.0
S  1  1.0
  0.824465763           1.0
S  1  1.0
  0.5591276336          1.0
S  1  1.0
  0.2970268155          1.0
S  1  1.0
  0.1396999515          1.0
S  1  1.0
  0.0750904371          1.0
P  1  1.0
  841.87015427          1.0
P  1  1.0
  546.7545745223        1.0
P  1  1.0
  364.9615460104        1.0
P  1  1.0
  242.3443116185        1.0
P  1  1.0
  171.2855221328        1.0
P  1  1.0
  108.0654780737        1.0
P  1  1.0
  64.9916663466         1.0
P  1  1.0
  37.5605313168         1.0
P  1  1.0
  26.2019846855         1.0
P  1  1.0
  18.0096275545         1.0
P  1  1.0
  10.4403088587         1.0
P  1  1.0
  4.9028475801          1.0
P  1  1.0
  2.8973159294          1.0
P  1  1.0
  1.8280334928          1.0
P  1  1.0
  1.1689849153          1.0
P  1  1.0
  0.8183782855          1.0
P  1  1.0
  0.5458010168          1.0
P  1  1.0
  0.2990077051          1.0
P  1  1.0
  0.1300949258          1.0
D  1  1.0
  219.02434194          1.0
D  1  1.0
  129.9116575074        1.0
D  1  1.0
  91.3381543131         1.0
D  1  1.0
  64.6130807283         1.0
D  1  1.0
  40.7087866831         1.0
D  1  1.0
  23.980110621          1.0
D  1  1.0
  14.0153457236         1.0
D  1  1.0
  9.9097480055          1.0
D  1  1.0
  6.6099800591          1.0
D  1  1.0
  2.8140114856          1.0
D  1  1.0
  1.7080705954          1.0
D  1  1.0
  1.0021854313          1.0
D  1  1.0
  0.6399468349          1.0
D  1  1.0
  0.28766932            1.0
D  1  1.0
  0.2048613509          1.0
F  1  1.0
  33.5619184564         1.0
F  1  1.0
  22.0493651592         1.0
F  1  1.0
  9.8288798329          1.0
F  1  1.0
  6.9073043278          1.0
F  1  1.0
  4.4232235971          1.0
F  1  1.0
  2.1170138375          1.0
F  1  1.0
  1.4030034479          1.0
F  1  1.0
  0.8329305364          1.0
F  1  1.0
  0.4960249804          1.0
F  1  1.0
  0.2571846287          1.0
G  1  1.0
  5.8540724136          1.0
G  1  1.0
  3.3108557654          1.0
G  1  1.0
  2.0118124021          1.0
G  1  1.0
  1.1169314645          1.0
G  1  1.0
  0.6871606633          1.0
G  1  1.0
  0.3242242904          1.0
H  1  1.0
  0.549277574           1.0
****
Ti     0
S  1  1.0
  7278.4924387861       1.0
S  1  1.0
  2935.442183           1.0
S  1  1.0
  1699.9319618657       1.0
S  1  1.0
  828.4199471           1.0
S  1  1.0
  478.7980535015        1.0
S  1  1.0
  225.9905764325        1.0
S  1  1.0
  138.6900787736        1.0
S  1  1.0
  94.6228338858         1.0
S  1  1.0
  56.8196439198         1.0
S  1  1.0
  30.1350809461         1.0
S  1  1.0
  17.5602095017         1.0
S  1  1.0
  10.6647472398         1.0
S  1  1.0
  7.5434767158          1.0
S  1  1.0
  4.9451634918          1.0
S  1  1.0
  2.9832441659          1.0
S  1  1.0
  1.8637486102          1.0
S  1  1.0
  1.167352087           1.0
S  1  1.0
  0.6052992676          1.0
S  1  1.0
  0.3189567959          1.0
S  1  1.0
  0.1922329739          1.0
S  1  1.0
  0.1319739139          1.0
S  1  1.0
  0.0875163977          1.0
P  1  1.0
  609.8117656052        1.0
P  1  1.0
  406.4477155494        1.0
P  1  1.0
  270.6139790229        1.0
P  1  1.0
  190.6391115271        1.0
P  1  1.0
  119.9572134432        1.0
P  1  1.0
  72.6611174871         1.0
P  1  1.0
  44.7006021698         1.0
P  1  1.0
  30.9372175037         1.0
P  1  1.0
  20.2857756343         1.0
P  1  1.0
  12.881674292          1.0
P  1  1.0
  8.9609040836          1.0
P  1  1.0
  5.9841135818          1.0
P  1  1.0
  3.9888582302          1.0
P  1  1.0
  2.6582057326          1.0
P  1  1.0
  1.5614936279          1.0
P  1  1.0
  0.9118064821          1.0
P  1  1.0
  0.5477409408          1.0
P  1  1.0
  0.3282583304          1.0
P  1  1.0
  0.1525738402          1.0
D  1  1.0
  245.37298978          1.0
D  1  1.0
  139.4119947559        1.0
D  1  1.0
  82.77425941           1.0
D  1  1.0
  47.238681114          1.0
D  1  1.0
  31.5726924958         1.0
D  1  1.0
  20.9025820052         1.0
D  1  1.0
  14.1421027001         1.0
D  1  1.0
  9.538183528           1.0
D  1  1.0
  3.7391736544          1.0
D  1  1.0
  2.2245442811          1.0
D  1  1.0
  1.3043970239          1.0
D  1  1.0
  0.8352011783          1.0
D  1  1.0
  0.4806537138          1.0
D  1  1.0
  0.2266456099          1.0
F  1  1.0
  42.5017609907         1.0
F  1  1.0
  17.4297917053         1.0
F  1  1.0
  9.7947025994          1.0
F  1  1.0
  5.8781832399          1.0
F  1  1.0
  2.7506607788          1.0
F  1  1.0
  1.7336219881          1.0
F  1  1.0
  1.1036635522          1.0
F  1  1.0
  0.6938633301          1.0
F  1  1.0
  0.3267171644          1.0
G  1  1.0
  13.4274857216         1.0
G  1  1.0
  7.2249997846          1.0
G  1  1.0
  4.1532979892          1.0
G  1  1.0
  2.5419743289          1.0
G  1  1.0
  1.4364049526          1.0
G  1  1.0
  0.9514160258          1.0
G  1  1.0
  0.6564625798          1.0
G  1  1.0
  0.4217747711          1.0
H  1  1.0
  1.2522736195          1.0
H  1  1.0
  0.8654790941          1.0
****
V     0
S  1  1.0
  7989.8309351262       1.0
S  1  1.0
  3222.3242446          1.0
S  1  1.0
  1866.1233019546       1.0
S  1  1.0
  909.45881102          1.0
S  1  1.0
  527.2491446453        1.0
S  1  1.0
  249.5956895508        1.0
S  1  1.0
  152.3857444099        1.0
S  1  1.0
  104.1706010664        1.0
S  1  1.0
  62.9996259817         1.0
S  1  1.0
  33.5812178281         1.0
S  1  1.0
  19.5349082831         1.0
S  1  1.0
  12.4697156979         1.0
S  1  1.0
  7.4537780381          1.0
S  1  1.0
  4.0632946453          1.0
S  1  1.0
  2.1969564824          1.0
S  1  1.0
  1.3202284805          1.0
S  1  1.0
  0.7102026916          1.0
S  1  1.0
  0.4279277312          1.0
S  1  1.0
  0.281127311           1.0
S  1  1.0
  0.2006262447          1.0
S  1  1.0
  0.1329740387          1.0
S  1  1.0
  0.0930422542          1.0
P  1  1.0
  1035.27985539         1.0
P  1  1.0
  676.4843477904        1.0
P  1  1.0
  449.9722027471        1.0
P  1  1.0
  300.2058339673        1.0
P  1  1.0
  210.476271283         1.0
P  1  1.0
  132.8130674797        1.0
P  1  1.0
  79.7087068956         1.0
P  1  1.0
  50.2927151913         1.0
P  1  1.0
  35.8285516152         1.0
P  1  1.0
  22.7122920663         1.0
P  1  1.0
  13.8859427996         1.0
P  1  1.0
  8.7526011384          1.0
P  1  1.0
  5.3253711293          1.0
P  1  1.0
  3.290138035           1.0
P  1  1.0
  1.7849696887          1.0
P  1  1.0
  0.9271281201          1.0
P  1  1.0
  0.3803464355          1.0
P  1  1.0
  0.172126751           1.0
D  1  1.0
  1161.10089976         1.0
D  1  1.0
  659.4906628423        1.0
D  1  1.0
  410.6822241573        1.0
D  1  1.0
  273.04682254          1.0
D  1  1.0
  154.9594970278        1.0
D  1  1.0
  92.0708231356         1.0
D  1  1.0
  52.5683637218         1.0
D  1  1.0
  35.8106417102         1.0
D  1  1.0
  24.3191586867         1.0
D  1  1.0
  15.9080790854         1.0
D  1  1.0
  10.5491759261         1.0
D  1  1.0
  6.5098940039          1.0
D  1  1.0
  4.2664690929          1.0
D  1  1.0
  2.4095371625          1.0
D  1  1.0
  1.5525627178          1.0
D  1  1.0
  1.0612348775          1.0
D  1  1.0
  0.6288196771          1.0
D  1  1.0
  0.2576943152          1.0
F  1  1.0
  47.610014821          1.0
F  1  1.0
  27.1233797789         1.0
F  1  1.0
  17.0849245964         1.0
F  1  1.0
  6.982175058           1.0
F  1  1.0
  3.2318221957          1.0
F  1  1.0
  2.0149284716          1.0
F  1  1.0
  1.2993747321          1.0
F  1  1.0
  0.8110483666          1.0
F  1  1.0
  0.3858368104          1.0
G  1  1.0
  15.4992406047         1.0
G  1  1.0
  8.5182399399          1.0
G  1  1.0
  4.9267835694          1.0
G  1  1.0
  3.0670945253          1.0
G  1  1.0
  1.7670564927          1.0
G  1  1.0
  1.0814409148          1.0
G  1  1.0
  0.5051580948          1.0
H  1  1.0
  1.5404087572          1.0
****
Cr     0
S  1  1.0
  8729.7958712279       1.0
S  1  1.0
  3520.749694           1.0
S  1  1.0
  2039.0156687799       1.0
S  1  1.0
  993.75413088          1.0
S  1  1.0
  576.7319264344        1.0
S  1  1.0
  287.4111213457        1.0
S  1  1.0
  189.7255554822        1.0
S  1  1.0
  114.1665601751        1.0
S  1  1.0
  69.3199964195         1.0
S  1  1.0
  37.112308825          1.0
S  1  1.0
  21.5841830666         1.0
S  1  1.0
  11.3744577551         1.0
S  1  1.0
  7.5579561348          1.0
S  1  1.0
  5.2838192832          1.0
S  1  1.0
  3.1180260934          1.0
S  1  1.0
  1.5245991991          1.0
S  1  1.0
  0.8472857132          1.0
S  1  1.0
  0.5576605461          1.0
S  1  1.0
  0.3638331071          1.0
S  1  1.0
  0.2293153926          1.0
S  1  1.0
  0.1429674119          1.0
S  1  1.0
  0.1016548906          1.0
S  1  1.0
  0.0565013752          1.0
P  1  1.0
  1137.3624264          1.0
P  1  1.0
  746.74688722          1.0
P  1  1.0
  494.7701533768        1.0
P  1  1.0
  291.9544912074        1.0
P  1  1.0
  187.2644992589        1.0
P  1  1.0
  115.7999246602        1.0
P  1  1.0
  77.277324206          1.0
P  1  1.0
  52.2022478877         1.0
P  1  1.0
  36.3858041906         1.0
P  1  1.0
  25.0814148306         1.0
P  1  1.0
  14.196558039          1.0
P  1  1.0
  8.0214553585          1.0
P  1  1.0
  4.8120067949          1.0
P  1  1.0
  3.3279299925          1.0
P  1  1.0
  2.2371726991          1.0
P  1  1.0
  1.4403302106          1.0
P  1  1.0
  0.9843441941          1.0
P  1  1.0
  0.6871680102          1.0
P  1  1.0
  0.409157799           1.0
P  1  1.0
  0.1621330331          1.0
D  1  1.0
  301.39422388          1.0
D  1  1.0
  168.9296912303        1.0
D  1  1.0
  100.3971679014        1.0
D  1  1.0
  57.6816238815         1.0
D  1  1.0
  31.6627961825         1.0
D  1  1.0
  20.5815027145         1.0
D  1  1.0
  9.5090355045          1.0
D  1  1.0
  5.4174430409          1.0
D  1  1.0
  3.2561297892          1.0
D  1  1.0
  2.1019428621          1.0
D  1  1.0
  1.4302958143          1.0
D  1  1.0
  0.9171817057          1.0
D  1  1.0
  0.5898384453          1.0
D  1  1.0
  0.2728853663          1.0
F  1  1.0
  48.9239968413         1.0
F  1  1.0
  31.5209024866         1.0
F  1  1.0
  20.8138468224         1.0
F  1  1.0
  13.0752851355         1.0
F  1  1.0
  9.1108048484          1.0
F  1  1.0
  6.2703922105          1.0
F  1  1.0
  3.1462709175          1.0
F  1  1.0
  1.8633079961          1.0
F  1  1.0
  1.2704384086          1.0
F  1  1.0
  0.7616733678          1.0
F  1  1.0
  0.3483937302          1.0
G  1  1.0
  16.4342629241         1.0
G  1  1.0
  8.8260148986          1.0
G  1  1.0
  4.5413258484          1.0
G  1  1.0
  2.7806332409          1.0
G  1  1.0
  1.6067903352          1.0
G  1  1.0
  1.0998112265          1.0
G  1  1.0
  0.4399154862          1.0
H  1  1.0
  1.9535679056          1.0
H  1  1.0
  1.3669577431          1.0
****
Mn     0
S  1  1.0
  9510.5992736482       1.0
S  1  1.0
  3835.6554466          1.0
S  1  1.0
  2221.4430211045       1.0
S  1  1.0
  1082.72460396         1.0
S  1  1.0
  628.5105568888        1.0
S  1  1.0
  315.496602232         1.0
S  1  1.0
  206.818578667         1.0
S  1  1.0
  124.1464280227        1.0
S  1  1.0
  74.5930495522         1.0
S  1  1.0
  40.9781733641         1.0
S  1  1.0
  23.4736422339         1.0
S  1  1.0
  14.1976860401         1.0
S  1  1.0
  10.086785944          1.0
S  1  1.0
  6.6450828101          1.0
S  1  1.0
  4.3889282716          1.0
S  1  1.0
  2.6351668976          1.0
S  1  1.0
  1.5352708411          1.0
S  1  1.0
  0.8226370633          1.0
S  1  1.0
  0.4339513474          1.0
S  1  1.0
  0.2471242306          1.0
S  1  1.0
  0.16573073            1.0
S  1  1.0
  0.1072122518          1.0
P  1  1.0
  1247.36727733         1.0
P  1  1.0
  821.6718837548        1.0
P  1  1.0
  557.6870387311        1.0
P  1  1.0
  363.5672054283        1.0
P  1  1.0
  254.8474769851        1.0
P  1  1.0
  161.2688327638        1.0
P  1  1.0
  100.950311889         1.0
P  1  1.0
  60.2096181196         1.0
P  1  1.0
  34.9611025418         1.0
P  1  1.0
  21.7257636484         1.0
P  1  1.0
  14.4251094351         1.0
P  1  1.0
  8.3233334655          1.0
P  1  1.0
  4.4224317206          1.0
P  1  1.0
  2.6520927199          1.0
P  1  1.0
  1.7667954587          1.0
P  1  1.0
  1.0584215197          1.0
P  1  1.0
  0.5100883085          1.0
P  1  1.0
  0.2578575011          1.0
P  1  1.0
  0.1678473326          1.0
D  1  1.0
  495.2592063483        1.0
D  1  1.0
  332.3945764           1.0
D  1  1.0
  188.6475798234        1.0
D  1  1.0
  111.9607230015        1.0
D  1  1.0
  57.9597375664         1.0
D  1  1.0
  38.2148442895         1.0
D  1  1.0
  26.4249895251         1.0
D  1  1.0
  16.1789556177         1.0
D  1  1.0
  9.5009778748          1.0
D  1  1.0
  5.638187151           1.0
D  1  1.0
  3.7105063382          1.0
D  1  1.0
  2.5400176491          1.0
D  1  1.0
  1.5230368672          1.0
D  1  1.0
  0.638778159           1.0
D  1  1.0
  0.3900887636          1.0
F  1  1.0
  58.3618750167         1.0
F  1  1.0
  34.8398505691         1.0
F  1  1.0
  22.7540148118         1.0
F  1  1.0
  14.3970273159         1.0
F  1  1.0
  9.0096387154          1.0
F  1  1.0
  4.9311424015          1.0
F  1  1.0
  3.3156178009          1.0
F  1  1.0
  2.2473945709          1.0
F  1  1.0
  1.3635047556          1.0
F  1  1.0
  0.8424200897          1.0
F  1  1.0
  0.5042146638          1.0
G  1  1.0
  19.816247375          1.0
G  1  1.0
  7.6852409521          1.0
G  1  1.0
  4.1339116458          1.0
G  1  1.0
  2.3063866873          1.0
G  1  1.0
  1.4220849368          1.0
G  1  1.0
  0.6748641187          1.0
H  1  1.0
  4.5933488767          1.0
H  1  1.0
  2.3565914287          1.0
****
Fe     0
S  1  1.0
  10321.6452205824      1.0
S  1  1.0
  4162.7011854          1.0
S  1  1.0
  2411.1732912768       1.0
S  1  1.0
  1175.11954134         1.0
S  1  1.0
  682.7925353536        1.0
S  1  1.0
  344.4942806682        1.0
S  1  1.0
  225.6387633222        1.0
S  1  1.0
  135.0509270239        1.0
S  1  1.0
  81.856997792          1.0
S  1  1.0
  44.9588068422         1.0
S  1  1.0
  25.7314564192         1.0
S  1  1.0
  15.7586342604         1.0
S  1  1.0
  11.1009034656         1.0
S  1  1.0
  7.2926055428          1.0
S  1  1.0
  4.8497113253          1.0
S  1  1.0
  2.909315679           1.0
S  1  1.0
  1.7012059848          1.0
S  1  1.0
  1.0608700587          1.0
S  1  1.0
  0.6855981626          1.0
S  1  1.0
  0.4092076472          1.0
S  1  1.0
  0.1799051216          1.0
S  1  1.0
  0.11485552            1.0
P  1  1.0
  1360.99728062         1.0
P  1  1.0
  899.0039459544        1.0
P  1  1.0
  609.019330087         1.0
P  1  1.0
  397.4463988813        1.0
P  1  1.0
  235.7832666349        1.0
P  1  1.0
  138.2479017078        1.0
P  1  1.0
  91.2712110335         1.0
P  1  1.0
  56.0358120293         1.0
P  1  1.0
  33.9784667171         1.0
P  1  1.0
  23.1000219016         1.0
P  1  1.0
  13.9171812079         1.0
P  1  1.0
  8.8065736445          1.0
P  1  1.0
  4.8679075212          1.0
P  1  1.0
  2.568724582           1.0
P  1  1.0
  1.6519088543          1.0
P  1  1.0
  1.0371405407          1.0
P  1  1.0
  0.5586414058          1.0
P  1  1.0
  0.2778231728          1.0
P  1  1.0
  0.1777544946          1.0
D  1  1.0
  364.30299428          1.0
D  1  1.0
  206.1793628726        1.0
D  1  1.0
  122.3014813467        1.0
D  1  1.0
  63.4839005843         1.0
D  1  1.0
  42.0098263097         1.0
D  1  1.0
  29.0771364979         1.0
D  1  1.0
  17.7654594239         1.0
D  1  1.0
  10.442573767          1.0
D  1  1.0
  6.2437597015          1.0
D  1  1.0
  3.6778333638          1.0
D  1  1.0
  2.2922369088          1.0
D  1  1.0
  1.2175406487          1.0
D  1  1.0
  0.7021618362          1.0
D  1  1.0
  0.4216437065          1.0
F  1  1.0
  63.9632550698         1.0
F  1  1.0
  44.1841804061         1.0
F  1  1.0
  26.2700205833         1.0
F  1  1.0
  13.6061002766         1.0
F  1  1.0
  8.5784470588          1.0
F  1  1.0
  5.4616548373          1.0
F  1  1.0
  3.8716681368          1.0
F  1  1.0
  2.1109768789          1.0
F  1  1.0
  1.3246088603          1.0
F  1  1.0
  0.9258567813          1.0
F  1  1.0
  0.5440051689          1.0
G  1  1.0
  21.9044182986         1.0
G  1  1.0
  10.2515004054         1.0
G  1  1.0
  7.2272915998          1.0
G  1  1.0
  4.6312337482          1.0
G  1  1.0
  3.0904724132          1.0
G  1  1.0
  1.9472287731          1.0
G  1  1.0
  0.7304878634          1.0
H  1  1.0
  5.2116457999          1.0
H  1  1.0
  2.7832285884          1.0
I  1  1.0
  3.196                 1.0
****
Co     0
S  1  1.0
  11165.0946278944      1.0
S  1  1.0
  4502.8611578          1.0
S  1  1.0
  2608.2706402637       1.0
S  1  1.0
  1271.22194168         1.0
S  1  1.0
  738.7481238516        1.0
S  1  1.0
  376.3817530406        1.0
S  1  1.0
  244.2556163182        1.0
S  1  1.0
  146.4140240807        1.0
S  1  1.0
  89.1143009844         1.0
S  1  1.0
  49.1054399203         1.0
S  1  1.0
  28.1073828644         1.0
S  1  1.0
  17.1760812644         1.0
S  1  1.0
  12.1871115191         1.0
S  1  1.0
  7.966428785           1.0
S  1  1.0
  5.3486295613          1.0
S  1  1.0
  3.1963992397          1.0
S  1  1.0
  1.8739986313          1.0
S  1  1.0
  1.1743213474          1.0
S  1  1.0
  0.7607105295          1.0
S  1  1.0
  0.4514378937          1.0
S  1  1.0
  0.2967384027          1.0
S  1  1.0
  0.1217957121          1.0
S  1  1.0
  0.0718914839          1.0
P  1  1.0
  978.809743743         1.0
P  1  1.0
  664.2842078526        1.0
P  1  1.0
  432.750857605         1.0
P  1  1.0
  303.0575205008        1.0
P  1  1.0
  170.6183117888        1.0
P  1  1.0
  95.0415454002         1.0
P  1  1.0
  53.7009725896         1.0
P  1  1.0
  31.5933440554         1.0
P  1  1.0
  22.2943369375         1.0
P  1  1.0
  9.6576137312          1.0
P  1  1.0
  5.5993020184          1.0
P  1  1.0
  3.2537961563          1.0
P  1  1.0
  2.1496683951          1.0
P  1  1.0
  1.5211022213          1.0
P  1  1.0
  1.0245520465          1.0
P  1  1.0
  0.6166868863          1.0
P  1  1.0
  0.2114569812          1.0
D  1  1.0
  588.9438183632        1.0
D  1  1.0
  397.52773988          1.0
D  1  1.0
  224.4703701115        1.0
D  1  1.0
  133.0308517854        1.0
D  1  1.0
  64.7228389017         1.0
D  1  1.0
  33.0353319817         1.0
D  1  1.0
  19.4334889106         1.0
D  1  1.0
  13.3088237428         1.0
D  1  1.0
  8.9561508566          1.0
D  1  1.0
  6.3512571087          1.0
D  1  1.0
  4.4960178551          1.0
D  1  1.0
  2.5716980013          1.0
D  1  1.0
  1.3574908799          1.0
D  1  1.0
  0.7696509524          1.0
D  1  1.0
  0.4598985622          1.0
F  1  1.0
  68.2369461722         1.0
F  1  1.0
  48.5980085788         1.0
F  1  1.0
  28.8835992932         1.0
F  1  1.0
  17.5402468123         1.0
F  1  1.0
  10.9096256175         1.0
F  1  1.0
  5.1354689422          1.0
F  1  1.0
  2.4220991856          1.0
F  1  1.0
  1.5264184161          1.0
F  1  1.0
  1.0184924084          1.0
F  1  1.0
  0.5924495817          1.0
G  1  1.0
  24.1737101041         1.0
G  1  1.0
  15.9471826194         1.0
G  1  1.0
  11.3854536941         1.0
G  1  1.0
  7.040491956           1.0
G  1  1.0
  4.1144452885          1.0
G  1  1.0
  2.6149600092          1.0
G  1  1.0
  1.8611475103          1.0
G  1  1.0
  0.8003001949          1.0
H  1  1.0
  5.9076495664          1.0
H  1  1.0
  3.2629581905          1.0
I  1  1.0
  3.806                 1.0
****
Ni     0
S  1  1.0
  12041.4165072945      1.0
S  1  1.0
  4856.2778014          1.0
S  1  1.0
  2813.0531451665       1.0
S  1  1.0
  1371.07190296         1.0
S  1  1.0
  799.0991842741        1.0
S  1  1.0
  408.1014833967        1.0
S  1  1.0
  263.6099379911        1.0
S  1  1.0
  158.2370160728        1.0
S  1  1.0
  96.6520630002         1.0
S  1  1.0
  53.4249334508         1.0
S  1  1.0
  30.586271891          1.0
S  1  1.0
  18.6530484814         1.0
S  1  1.0
  13.3145543759         1.0
S  1  1.0
  8.5585268051          1.0
S  1  1.0
  5.872057139           1.0
S  1  1.0
  3.5028817628          1.0
S  1  1.0
  2.054908481           1.0
S  1  1.0
  1.2937734411          1.0
S  1  1.0
  0.828902356           1.0
S  1  1.0
  0.4957929952          1.0
S  1  1.0
  0.32226387            1.0
S  1  1.0
  0.2113164912          1.0
S  1  1.0
  0.1281955129          1.0
P  1  1.0
  1602.2720381          1.0
P  1  1.0
  1062.4229846473       1.0
P  1  1.0
  719.8292152028        1.0
P  1  1.0
  469.496322387         1.0
P  1  1.0
  328.6546654588        1.0
P  1  1.0
  185.0615108587        1.0
P  1  1.0
  108.0986263155        1.0
P  1  1.0
  72.8177287406         1.0
P  1  1.0
  44.6536949058         1.0
P  1  1.0
  28.03873424           1.0
P  1  1.0
  17.7418829868         1.0
P  1  1.0
  12.5107222372         1.0
P  1  1.0
  8.2353778574          1.0
P  1  1.0
  5.2825326815          1.0
P  1  1.0
  3.5786662674          1.0
P  1  1.0
  2.3578344375          1.0
P  1  1.0
  1.4359460133          1.0
P  1  1.0
  0.5829859058          1.0
P  1  1.0
  0.2210462999          1.0
D  1  1.0
  1041.8426456383       1.0
D  1  1.0
  638.7964994636        1.0
D  1  1.0
  432.12279826          1.0
D  1  1.0
  243.4932287199        1.0
D  1  1.0
  144.3266848885        1.0
D  1  1.0
  82.8067522826         1.0
D  1  1.0
  49.0840698347         1.0
D  1  1.0
  24.1987581226         1.0
D  1  1.0
  14.6516096115         1.0
D  1  1.0
  9.9224627862          1.0
D  1  1.0
  5.8330706812          1.0
D  1  1.0
  2.8457658389          1.0
D  1  1.0
  1.4340714041          1.0
D  1  1.0
  0.8394997043          1.0
D  1  1.0
  0.5001741133          1.0
D  1  1.0
  0.293176              1.0
F  1  1.0
  115.477746925         1.0
F  1  1.0
  62.9333014332         1.0
F  1  1.0
  36.7139620257         1.0
F  1  1.0
  23.476136597          1.0
F  1  1.0
  12.1280571925         1.0
F  1  1.0
  5.6745933767          1.0
F  1  1.0
  2.7383875637          1.0
F  1  1.0
  1.7030594437          1.0
F  1  1.0
  1.1157667251          1.0
F  1  1.0
  0.6432257859          1.0
G  1  1.0
  26.5293232557         1.0
G  1  1.0
  17.5635188675         1.0
G  1  1.0
  12.5428983992         1.0
G  1  1.0
  7.8036207869          1.0
G  1  1.0
  4.5841218855          1.0
G  1  1.0
  3.004111953           1.0
G  1  1.0
  2.0785063393          1.0
G  1  1.0
  0.8747184358          1.0
H  1  1.0
  6.5910548925          1.0
H  1  1.0
  3.6997749627          1.0
I  1  1.0
  4.348                 1.0
****
Cu     0
S  1  1.0
  12940.4587097107      1.0
S  1  1.0
  5218.849299           1.0
S  1  1.0
  3023.1655490478       1.0
S  1  1.0
  1473.50066196         1.0
S  1  1.0
  859.5692932671        1.0
S  1  1.0
  440.499309651         1.0
S  1  1.0
  283.5564387859        1.0
S  1  1.0
  170.5124550106        1.0
S  1  1.0
  104.3521670106        1.0
S  1  1.0
  57.8288522867         1.0
S  1  1.0
  33.4667770472         1.0
S  1  1.0
  20.6256734951         1.0
S  1  1.0
  12.8343672975         1.0
S  1  1.0
  7.0779523458          1.0
S  1  1.0
  4.3155385443          1.0
S  1  1.0
  3.0558745874          1.0
S  1  1.0
  1.8769681055          1.0
S  1  1.0
  0.9770652474          1.0
S  1  1.0
  0.6187170471          1.0
S  1  1.0
  0.3853208549          1.0
S  1  1.0
  0.1812339472          1.0
S  1  1.0
  0.1206495407          1.0
S  1  1.0
  0.0659382293          1.0
P  1  1.0
  1727.9910888          1.0
P  1  1.0
  1147.7545063664       1.0
P  1  1.0
  776.5314659754        1.0
P  1  1.0
  354.889474763         1.0
P  1  1.0
  224.7360469222        1.0
P  1  1.0
  141.8905224038        1.0
P  1  1.0
  97.1863959263         1.0
P  1  1.0
  61.847845669          1.0
P  1  1.0
  39.306283128          1.0
P  1  1.0
  26.03978072           1.0
P  1  1.0
  16.7308180409         1.0
P  1  1.0
  11.4158864178         1.0
P  1  1.0
  6.6177160907          1.0
P  1  1.0
  3.8444790184          1.0
P  1  1.0
  2.2435443253          1.0
P  1  1.0
  1.347427973           1.0
P  1  1.0
  0.8860190819          1.0
P  1  1.0
  0.5958415798          1.0
P  1  1.0
  0.2072433933          1.0
D  1  1.0
  467.38752232          1.0
D  1  1.0
  230.8830637956        1.0
D  1  1.0
  141.8415785103        1.0
D  1  1.0
  88.9153503527         1.0
D  1  1.0
  61.3006246929         1.0
D  1  1.0
  42.2220564391         1.0
D  1  1.0
  27.6097946418         1.0
D  1  1.0
  18.4857119543         1.0
D  1  1.0
  12.3036102485         1.0
D  1  1.0
  7.1521149124          1.0
D  1  1.0
  4.1972377961          1.0
D  1  1.0
  2.7931541588          1.0
D  1  1.0
  1.9404552554          1.0
D  1  1.0
  1.2886853852          1.0
D  1  1.0
  0.8580118748          1.0
D  1  1.0
  0.4480633738          1.0
F  1  1.0
  81.251697138          1.0
F  1  1.0
  47.0909680882         1.0
F  1  1.0
  29.8632784709         1.0
F  1  1.0
  20.1612158634         1.0
F  1  1.0
  12.5096817411         1.0
F  1  1.0
  5.7214878807          1.0
F  1  1.0
  3.5374247957          1.0
F  1  1.0
  2.3806470002          1.0
F  1  1.0
  1.6766191224          1.0
F  1  1.0
  1.1043809849          1.0
F  1  1.0
  0.5852575823          1.0
G  1  1.0
  52.5268658886         1.0
G  1  1.0
  27.580623555          1.0
G  1  1.0
  15.4390933793         1.0
G  1  1.0
  8.033387777           1.0
G  1  1.0
  5.0309815841          1.0
G  1  1.0
  3.0710573515          1.0
G  1  1.0
  2.033070554           1.0
G  1  1.0
  0.777560029           1.0
H  1  1.0
  6.6023777244          1.0
H  1  1.0
  3.7471443942          1.0
I  1  1.0
  4.466                 1.0
****
Zn     0
S  1  1.0
  13892.44665495        1.0
S  1  1.0
  5602.7888386          1.0
S  1  1.0
  3245.6206496978       1.0
S  1  1.0
  1581.98848604         1.0
S  1  1.0
  923.678292588         1.0
S  1  1.0
  475.2192390015        1.0
S  1  1.0
  304.5275171056        1.0
S  1  1.0
  183.2617836542        1.0
S  1  1.0
  112.5508991824        1.0
S  1  1.0
  62.5787727547         1.0
S  1  1.0
  35.8552437858         1.0
S  1  1.0
  18.54014589           1.0
S  1  1.0
  9.8863512732          1.0
S  1  1.0
  6.4115316922          1.0
S  1  1.0
  4.5472667781          1.0
S  1  1.0
  3.24380573            1.0
S  1  1.0
  2.104142679           1.0
S  1  1.0
  1.412632864           1.0
S  1  1.0
  0.9823389484          1.0
S  1  1.0
  0.5912723743          1.0
S  1  1.0
  0.3780718685          1.0
S  1  1.0
  0.2447231622          1.0
S  1  1.0
  0.1430402399          1.0
P  1  1.0
  1575.9664567701       1.0
P  1  1.0
  836.4290685945        1.0
P  1  1.0
  547.2913496774        1.0
P  1  1.0
  382.8455028014        1.0
P  1  1.0
  216.3072966738        1.0
P  1  1.0
  120.8901291739        1.0
P  1  1.0
  68.5781214878         1.0
P  1  1.0
  39.4586403374         1.0
P  1  1.0
  24.0620679797         1.0
P  1  1.0
  15.8542543948         1.0
P  1  1.0
  10.0635645867         1.0
P  1  1.0
  6.4092407552          1.0
P  1  1.0
  4.258260346           1.0
P  1  1.0
  2.6943764274          1.0
P  1  1.0
  1.6343877497          1.0
P  1  1.0
  0.9749483404          1.0
P  1  1.0
  0.6881572257          1.0
P  1  1.0
  0.245920552           1.0
D  1  1.0
  1217.8981844228       1.0
D  1  1.0
  739.3502543032        1.0
D  1  1.0
  505.39424304          1.0
D  1  1.0
  283.682347345         1.0
D  1  1.0
  168.2887146266        1.0
D  1  1.0
  96.7300037118         1.0
D  1  1.0
  56.5076771719         1.0
D  1  1.0
  28.501544873          1.0
D  1  1.0
  17.5121839051         1.0
D  1  1.0
  11.7185800261         1.0
D  1  1.0
  6.9604002182          1.0
D  1  1.0
  3.4049533737          1.0
D  1  1.0
  1.807998236           1.0
D  1  1.0
  0.990946405           1.0
D  1  1.0
  0.5896300618          1.0
D  1  1.0
  0.32491               1.0
F  1  1.0
  160.8406461643        1.0
F  1  1.0
  74.6058664629         1.0
F  1  1.0
  43.5961386067         1.0
F  1  1.0
  27.740848284          1.0
F  1  1.0
  14.389613117          1.0
F  1  1.0
  6.8069092002          1.0
F  1  1.0
  3.2391522202          1.0
F  1  1.0
  2.0380996602          1.0
F  1  1.0
  1.3251648201          1.0
F  1  1.0
  0.7579080181          1.0
G  1  1.0
  54.0747640386         1.0
G  1  1.0
  31.5106047719         1.0
G  1  1.0
  21.0634901537         1.0
G  1  1.0
  14.9340419055         1.0
G  1  1.0
  9.366572232           1.0
G  1  1.0
  5.5013103189          1.0
G  1  1.0
  3.6077406055          1.0
G  1  1.0
  2.4902814112          1.0
G  1  1.0
  1.0395116733          1.0
H  1  1.0
  7.9255812367          1.0
H  1  1.0
  4.4473985223          1.0
I  1  1.0
  5.228                 1.0
****
Ga     0
S  1  1.0
  14882.0410036176      1.0
S  1  1.0
  6001.8964282          1.0
S  1  1.0
  3476.8595595046       1.0
S  1  1.0
  1694.76851932         1.0
S  1  1.0
  980.2424652355        1.0
S  1  1.0
  515.6071901608        1.0
S  1  1.0
  326.3066483681        1.0
S  1  1.0
  198.5399288755        1.0
S  1  1.0
  124.7219257739        1.0
S  1  1.0
  68.2617758359         1.0
S  1  1.0
  38.9133608424         1.0
S  1  1.0
  23.0163417337         1.0
S  1  1.0
  16.0923165131         1.0
S  1  1.0
  10.8648361751         1.0
S  1  1.0
  6.0866748482          1.0
S  1  1.0
  3.2482783623          1.0
S  1  1.0
  1.8916482444          1.0
S  1  1.0
  1.1411087554          1.0
S  1  1.0
  0.7381685219          1.0
S  1  1.0
  0.4748392761          1.0
S  1  1.0
  0.3212335865          1.0
S  1  1.0
  0.2036467132          1.0
S  1  1.0
  0.1092209196          1.0
P  1  1.0
  1531.2471597335       1.0
P  1  1.0
  903.9838958821        1.0
P  1  1.0
  594.4110924875        1.0
P  1  1.0
  414.8570992407        1.0
P  1  1.0
  233.4738698517        1.0
P  1  1.0
  137.4507238687        1.0
P  1  1.0
  92.8316423253         1.0
P  1  1.0
  55.8753864686         1.0
P  1  1.0
  30.1307957745         1.0
P  1  1.0
  18.7376873562         1.0
P  1  1.0
  10.6678615923         1.0
P  1  1.0
  6.9242409678          1.0
P  1  1.0
  4.9197183918          1.0
P  1  1.0
  3.1120768252          1.0
P  1  1.0
  1.9454765225          1.0
P  1  1.0
  1.1753772871          1.0
P  1  1.0
  0.8168511139          1.0
P  1  1.0
  0.545214126           1.0
P  1  1.0
  0.3576491015          1.0
P  1  1.0
  0.1345047445          1.0
D  1  1.0
  550.76125578          1.0
D  1  1.0
  310.9073817194        1.0
D  1  1.0
  189.585158914         1.0
D  1  1.0
  115.8156041563        1.0
D  1  1.0
  81.5516082559         1.0
D  1  1.0
  57.3551654619         1.0
D  1  1.0
  36.587244695          1.0
D  1  1.0
  23.6225146148         1.0
D  1  1.0
  15.4934603291         1.0
D  1  1.0
  10.3882276183         1.0
D  1  1.0
  6.0599960921          1.0
D  1  1.0
  3.2377667359          1.0
D  1  1.0
  1.9869718817          1.0
D  1  1.0
  1.3848663593          1.0
D  1  1.0
  0.9766904516          1.0
D  1  1.0
  0.3349931651          1.0
D  1  1.0
  0.1333705883          1.0
F  1  1.0
  152.729310744         1.0
F  1  1.0
  84.9225802689         1.0
F  1  1.0
  52.960946272          1.0
F  1  1.0
  29.2690536112         1.0
F  1  1.0
  15.1999547119         1.0
F  1  1.0
  9.4054135129          1.0
F  1  1.0
  5.8581299753          1.0
F  1  1.0
  2.9037512706          1.0
F  1  1.0
  1.7983723571          1.0
F  1  1.0
  1.0254476296          1.0
F  1  1.0
  0.7206352913          1.0
F  1  1.0
  0.3029482242          1.0
G  1  1.0
  76.1308441949         1.0
G  1  1.0
  37.009313494          1.0
G  1  1.0
  22.1614862278         1.0
G  1  1.0
  12.6359241264         1.0
G  1  1.0
  7.5672164561          1.0
G  1  1.0
  4.3282778852          1.0
G  1  1.0
  2.5909187595          1.0
G  1  1.0
  1.3338618551          1.0
G  1  1.0
  0.8739309275          1.0
G  1  1.0
  0.414                 1.0
****
Ge     0
S  1  1.0
  15906.5868049866      1.0
S  1  1.0
  6415.0954618          1.0
S  1  1.0
  3716.2635006104       1.0
S  1  1.0
  1811.53454538         1.0
S  1  1.0
  1049.0048491224       1.0
S  1  1.0
  555.0283692992        1.0
S  1  1.0
  348.8545125828        1.0
S  1  1.0
  212.7089191695        1.0
S  1  1.0
  130.8524521273        1.0
S  1  1.0
  73.7135840016         1.0
S  1  1.0
  42.9400320523         1.0
S  1  1.0
  25.2633697403         1.0
S  1  1.0
  17.3504694426         1.0
S  1  1.0
  11.810260117          1.0
S  1  1.0
  6.393080602           1.0
S  1  1.0
  3.3569390613          1.0
S  1  1.0
  2.0972322674          1.0
S  1  1.0
  1.3351439054          1.0
S  1  1.0
  0.4578939362          1.0
S  1  1.0
  0.252948949           1.0
S  1  1.0
  0.1342364042          1.0
P  1  1.0
  1648.8016715652       1.0
P  1  1.0
  976.0340318669        1.0
P  1  1.0
  640.4722435156        1.0
P  1  1.0
  446.2573728047        1.0
P  1  1.0
  256.3826097918        1.0
P  1  1.0
  148.3223653927        1.0
P  1  1.0
  100.1945220557        1.0
P  1  1.0
  57.0100327502         1.0
P  1  1.0
  27.4652370915         1.0
P  1  1.0
  17.341727039          1.0
P  1  1.0
  11.713778861          1.0
P  1  1.0
  7.7243915023          1.0
P  1  1.0
  5.2650052667          1.0
P  1  1.0
  3.2323962858          1.0
P  1  1.0
  2.1076764015          1.0
P  1  1.0
  1.2847541676          1.0
P  1  1.0
  0.4222344127          1.0
P  1  1.0
  0.2837217637          1.0
P  1  1.0
  0.1900930188          1.0
D  1  1.0
  594.31252764          1.0
D  1  1.0
  336.5638962802        1.0
D  1  1.0
  205.3544622231        1.0
D  1  1.0
  110.9130023232        1.0
D  1  1.0
  55.6630896319         1.0
D  1  1.0
  32.5027933299         1.0
D  1  1.0
  20.5653454019         1.0
D  1  1.0
  13.1093760456         1.0
D  1  1.0
  8.3608478919          1.0
D  1  1.0
  5.3986344264          1.0
D  1  1.0
  3.3866185897          1.0
D  1  1.0
  1.8588330199          1.0
D  1  1.0
  0.99807889            1.0
D  1  1.0
  0.4153248797          1.0
D  1  1.0
  0.1785672882          1.0
F  1  1.0
  169.135555699         1.0
F  1  1.0
  93.878046668          1.0
F  1  1.0
  59.6524575902         1.0
F  1  1.0
  38.4899602428         1.0
F  1  1.0
  24.8796506288         1.0
F  1  1.0
  14.4550383098         1.0
F  1  1.0
  8.7094668489          1.0
F  1  1.0
  5.8345598206          1.0
F  1  1.0
  3.8954832364          1.0
F  1  1.0
  2.4420121428          1.0
F  1  1.0
  1.0471083774          1.0
F  1  1.0
  0.5527963154          1.0
F  1  1.0
  0.3655369172          1.0
G  1  1.0
  87.2238843634         1.0
G  1  1.0
  42.621699518          1.0
G  1  1.0
  25.5819055964         1.0
G  1  1.0
  14.6929584726         1.0
G  1  1.0
  8.8345650442          1.0
G  1  1.0
  5.131254279           1.0
G  1  1.0
  3.0852242506          1.0
G  1  1.0
  1.6396354614          1.0
G  1  1.0
  1.0658177307          1.0
G  1  1.0
  0.492                 1.0
****
As     0
S  1  1.0
  16966.5243218262      1.0
S  1  1.0
  6842.5805666          1.0
S  1  1.0
  3963.9432841843       1.0
S  1  1.0
  1932.33931434         1.0
S  1  1.0
  1120.2692150019       1.0
S  1  1.0
  595.6073699662        1.0
S  1  1.0
  372.1764045183        1.0
S  1  1.0
  143.0063567919        1.0
S  1  1.0
  79.4354225938         1.0
S  1  1.0
  45.1394530857         1.0
S  1  1.0
  23.3333983877         1.0
S  1  1.0
  12.6640887132         1.0
S  1  1.0
  7.0650634601          1.0
S  1  1.0
  3.6380563126          1.0
S  1  1.0
  2.2110664522          1.0
S  1  1.0
  1.411340631           1.0
S  1  1.0
  0.8370475529          1.0
S  1  1.0
  0.5131721888          1.0
S  1  1.0
  0.1629356384          1.0
P  1  1.0
  2090.8378315167       1.0
P  1  1.0
  1280.5847282972       1.0
P  1  1.0
  688.6019618777        1.0
P  1  1.0
  479.0522719771        1.0
P  1  1.0
  270.4160747173        1.0
P  1  1.0
  159.6929325357        1.0
P  1  1.0
  109.1979022369        1.0
P  1  1.0
  59.1650025702         1.0
P  1  1.0
  34.7003737884         1.0
P  1  1.0
  21.9003463134         1.0
P  1  1.0
  12.4975643851         1.0
P  1  1.0
  8.0492346921          1.0
P  1  1.0
  5.5416429915          1.0
P  1  1.0
  3.4554762016          1.0
P  1  1.0
  2.4184208915          1.0
P  1  1.0
  1.3624814686          1.0
P  1  1.0
  0.8055422686          1.0
P  1  1.0
  0.5147099341          1.0
P  1  1.0
  0.3490416932          1.0
P  1  1.0
  0.2306505417          1.0
D  1  1.0
  639.9985854           1.0
D  1  1.0
  224.6321512333        1.0
D  1  1.0
  115.6136095834        1.0
D  1  1.0
  59.1000692497         1.0
D  1  1.0
  31.3278545736         1.0
D  1  1.0
  18.0315983327         1.0
D  1  1.0
  11.3577915716         1.0
D  1  1.0
  6.5014167247          1.0
D  1  1.0
  3.9219524835          1.0
D  1  1.0
  2.1479363757          1.0
D  1  1.0
  1.1712805762          1.0
D  1  1.0
  0.5200340047          1.0
D  1  1.0
  0.2278961091          1.0
F  1  1.0
  367.8148945098        1.0
F  1  1.0
  186.122855459         1.0
F  1  1.0
  112.2505751318        1.0
F  1  1.0
  66.5365457383         1.0
F  1  1.0
  41.776112416          1.0
F  1  1.0
  24.5616534636         1.0
F  1  1.0
  15.3089829727         1.0
F  1  1.0
  9.922582066           1.0
F  1  1.0
  6.6458508755          1.0
F  1  1.0
  4.4675419594          1.0
F  1  1.0
  2.8173894776          1.0
F  1  1.0
  1.2458104621          1.0
F  1  1.0
  0.6686850336          1.0
F  1  1.0
  0.4395019494          1.0
G  1  1.0
  98.5976494958         1.0
G  1  1.0
  48.380832204          1.0
G  1  1.0
  29.0951730443         1.0
G  1  1.0
  16.8090030238         1.0
G  1  1.0
  10.1418001774         1.0
G  1  1.0
  5.9617941496          1.0
G  1  1.0
  3.6006385639          1.0
G  1  1.0
  1.9581848672          1.0
G  1  1.0
  1.2720924336          1.0
G  1  1.0
  0.586                 1.0
****
Se     0
S  1  1.0
  18061.8669004422      1.0
S  1  1.0
  7284.3399414          1.0
S  1  1.0
  4219.8934746734       1.0
S  1  1.0
  2057.1825986          1.0
S  1  1.0
  1193.9658126976       1.0
S  1  1.0
  636.1607870623        1.0
S  1  1.0
  396.2744200309        1.0
S  1  1.0
  153.305788225         1.0
S  1  1.0
  85.3871481563         1.0
S  1  1.0
  48.3812979423         1.0
S  1  1.0
  24.3292636406         1.0
S  1  1.0
  13.6873071861         1.0
S  1  1.0
  7.6571087845          1.0
S  1  1.0
  4.6982816972          1.0
S  1  1.0
  2.864723271           1.0
S  1  1.0
  1.557855836           1.0
S  1  1.0
  1.0012610547          1.0
S  1  1.0
  0.6464428002          1.0
S  1  1.0
  0.3803858885          1.0
S  1  1.0
  0.1916017024          1.0
P  1  1.0
  2241.402625293        1.0
P  1  1.0
  1394.1361122841       1.0
P  1  1.0
  738.5726655621        1.0
P  1  1.0
  513.0814643006        1.0
P  1  1.0
  292.4296611706        1.0
P  1  1.0
  171.5055885139        1.0
P  1  1.0
  116.4062821683        1.0
P  1  1.0
  66.5064766668         1.0
P  1  1.0
  32.2796067867         1.0
P  1  1.0
  20.2837053609         1.0
P  1  1.0
  13.5390096369         1.0
P  1  1.0
  7.4307791398          1.0
P  1  1.0
  4.0983152469          1.0
P  1  1.0
  2.31341197            1.0
P  1  1.0
  1.4508630711          1.0
P  1  1.0
  0.9273473432          1.0
P  1  1.0
  0.6267693791          1.0
P  1  1.0
  0.4150592416          1.0
P  1  1.0
  0.2682351676          1.0
D  1  1.0
  687.50203662          1.0
D  1  1.0
  388.1486602218        1.0
D  1  1.0
  239.5386819287        1.0
D  1  1.0
  131.7873758033        1.0
D  1  1.0
  82.6800491448         1.0
D  1  1.0
  55.7412043781         1.0
D  1  1.0
  34.6535259843         1.0
D  1  1.0
  18.8148893264         1.0
D  1  1.0
  10.3960997314         1.0
D  1  1.0
  6.773262586           1.0
D  1  1.0
  4.718437933           1.0
D  1  1.0
  3.2018405102          1.0
D  1  1.0
  2.1072934214          1.0
D  1  1.0
  0.9456650158          1.0
D  1  1.0
  0.613827034           1.0
D  1  1.0
  0.2670682665          1.0
F  1  1.0
  203.789573684         1.0
F  1  1.0
  124.1152529012        1.0
F  1  1.0
  73.6899234856         1.0
F  1  1.0
  45.2669900773         1.0
F  1  1.0
  27.4735320798         1.0
F  1  1.0
  16.7939299389         1.0
F  1  1.0
  11.8982765417         1.0
F  1  1.0
  7.6990533672          1.0
F  1  1.0
  5.0616390547          1.0
F  1  1.0
  3.2264666665          1.0
F  1  1.0
  1.4516579133          1.0
F  1  1.0
  0.7887612323          1.0
F  1  1.0
  0.508127179           1.0
G  1  1.0
  110.4280494028        1.0
G  1  1.0
  54.37637052           1.0
G  1  1.0
  32.7549611829         1.0
G  1  1.0
  19.0183134704         1.0
G  1  1.0
  11.5072940349         1.0
G  1  1.0
  6.8341033706          1.0
G  1  1.0
  4.1402718629          1.0
G  1  1.0
  2.2959180166          1.0
G  1  1.0
  1.4859590083          1.0
G  1  1.0
  0.676                 1.0
****
Br     0
S  1  1.0
  19192.5136974632      1.0
S  1  1.0
  7740.3685134          1.0
S  1  1.0
  4484.113024974        1.0
S  1  1.0
  2186.0714454          1.0
S  1  1.0
  1270.126220088        1.0
S  1  1.0
  679.6574351668        1.0
S  1  1.0
  421.1483751407        1.0
S  1  1.0
  163.9899268061        1.0
S  1  1.0
  91.5857722578         1.0
S  1  1.0
  51.7054989543         1.0
S  1  1.0
  26.3317578934         1.0
S  1  1.0
  14.4991147724         1.0
S  1  1.0
  8.4031700976          1.0
S  1  1.0
  4.985886269           1.0
S  1  1.0
  3.2056047653          1.0
S  1  1.0
  1.7080910171          1.0
S  1  1.0
  1.1247114812          1.0
S  1  1.0
  0.7358134602          1.0
S  1  1.0
  0.4454681934          1.0
S  1  1.0
  0.2644688711          1.0
S  1  1.0
  0.1884693604          1.0
P  1  1.0
  2397.8915067871       1.0
P  1  1.0
  1490.6402987986       1.0
P  1  1.0
  790.479950719         1.0
P  1  1.0
  548.4131438824        1.0
P  1  1.0
  308.8409548551        1.0
P  1  1.0
  183.7836806887        1.0
P  1  1.0
  121.8532224289        1.0
P  1  1.0
  73.6328729788         1.0
P  1  1.0
  41.364339148          1.0
P  1  1.0
  24.1312095565         1.0
P  1  1.0
  15.6412192026         1.0
P  1  1.0
  9.8529169948          1.0
P  1  1.0
  5.839028134           1.0
P  1  1.0
  3.6777858203          1.0
P  1  1.0
  2.4741445519          1.0
P  1  1.0
  1.6070413573          1.0
P  1  1.0
  0.7096269178          1.0
P  1  1.0
  0.4941201088          1.0
P  1  1.0
  0.3110491667          1.0
D  1  1.0
  736.9571841           1.0
D  1  1.0
  419.6194556011        1.0
D  1  1.0
  259.6283605829        1.0
D  1  1.0
  138.8597264448        1.0
D  1  1.0
  78.4742535221         1.0
D  1  1.0
  48.9146099493         1.0
D  1  1.0
  33.867785986          1.0
D  1  1.0
  15.093890241          1.0
D  1  1.0
  8.4155385571          1.0
D  1  1.0
  5.2848576817          1.0
D  1  1.0
  3.3583854945          1.0
D  1  1.0
  1.8104818272          1.0
D  1  1.0
  1.0973135937          1.0
D  1  1.0
  0.7162386923          1.0
D  1  1.0
  0.3140551793          1.0
F  1  1.0
  222.08497491          1.0
F  1  1.0
  137.5825125039        1.0
F  1  1.0
  81.0781004923         1.0
F  1  1.0
  49.2828804305         1.0
F  1  1.0
  30.479527555          1.0
F  1  1.0
  16.0870178212         1.0
F  1  1.0
  10.3993456584         1.0
F  1  1.0
  5.9207960738          1.0
F  1  1.0
  3.2843098153          1.0
F  1  1.0
  2.0114679082          1.0
F  1  1.0
  1.4335958462          1.0
F  1  1.0
  0.5865966812          1.0
G  1  1.0
  60.562287376          1.0
G  1  1.0
  36.5337981433         1.0
G  1  1.0
  21.302788534          1.0
G  1  1.0
  12.9217918563         1.0
G  1  1.0
  7.7398912466          1.0
G  1  1.0
  4.7033079198          1.0
G  1  1.0
  2.6481753524          1.0
G  1  1.0
  1.7130876762          1.0
G  1  1.0
  0.778                 1.0
****
Kr     0
S  1  1.0
  20357.9493008176      1.0
S  1  1.0
  8210.3600776          1.0
S  1  1.0
  4756.4184598392       1.0
S  1  1.0
  2318.8894496          1.0
S  1  1.0
  1302.4742504099       1.0
S  1  1.0
  724.6726008055        1.0
S  1  1.0
  446.7826318976        1.0
S  1  1.0
  286.9930760894        1.0
S  1  1.0
  175.0509119001        1.0
S  1  1.0
  98.0206629219         1.0
S  1  1.0
  51.6596057213         1.0
S  1  1.0
  27.8163040297         1.0
S  1  1.0
  15.5756940502         1.0
S  1  1.0
  9.202736174           1.0
S  1  1.0
  5.4025905138          1.0
S  1  1.0
  3.4675941021          1.0
S  1  1.0
  1.8428667687          1.0
S  1  1.0
  1.2508394108          1.0
S  1  1.0
  0.7809301945          1.0
S  1  1.0
  0.5141276326          1.0
S  1  1.0
  0.3075349674          1.0
S  1  1.0
  0.2146322021          1.0
P  1  1.0
  2560.0447579679       1.0
P  1  1.0
  1584.2239906203       1.0
P  1  1.0
  844.2476151562        1.0
P  1  1.0
  584.9993715828        1.0
P  1  1.0
  391.0151667756        1.0
P  1  1.0
  249.6834402477        1.0
P  1  1.0
  145.2548773025        1.0
P  1  1.0
  79.9650455714         1.0
P  1  1.0
  46.3424768119         1.0
P  1  1.0
  26.3448232614         1.0
P  1  1.0
  16.4033735191         1.0
P  1  1.0
  10.3697557171         1.0
P  1  1.0
  6.114103666           1.0
P  1  1.0
  3.6869073283          1.0
P  1  1.0
  2.1726842096          1.0
P  1  1.0
  1.171155703           1.0
P  1  1.0
  0.8178735869          1.0
P  1  1.0
  0.5721051474          1.0
P  1  1.0
  0.3569486095          1.0
D  1  1.0
  788.27725596          1.0
D  1  1.0
  424.3402180641        1.0
D  1  1.0
  292.6304069528        1.0
D  1  1.0
  152.1921869944        1.0
D  1  1.0
  85.4575126046         1.0
D  1  1.0
  58.6869733551         1.0
D  1  1.0
  39.9810013416         1.0
D  1  1.0
  24.8715267273         1.0
D  1  1.0
  14.8493473793         1.0
D  1  1.0
  8.8417900396          1.0
D  1  1.0
  5.054322004           1.0
D  1  1.0
  3.2400129299          1.0
D  1  1.0
  2.0171831685          1.0
D  1  1.0
  0.8247294861          1.0
D  1  1.0
  0.3663893483          1.0
F  1  1.0
  241.02513457          1.0
F  1  1.0
  147.3073061559        1.0
F  1  1.0
  88.7162539647         1.0
F  1  1.0
  50.434343303          1.0
F  1  1.0
  32.3742439314         1.0
F  1  1.0
  16.7289045714         1.0
F  1  1.0
  8.837381736           1.0
F  1  1.0
  4.8915810591          1.0
F  1  1.0
  3.1546436469          1.0
F  1  1.0
  1.9256250636          1.0
F  1  1.0
  1.0577968649          1.0
F  1  1.0
  0.6703692041          1.0
G  1  1.0
  66.955971728          1.0
G  1  1.0
  40.4418379185         1.0
G  1  1.0
  23.668900414          1.0
G  1  1.0
  14.3883567525         1.0
G  1  1.0
  8.6816509788          1.0
G  1  1.0
  5.2895569522          1.0
G  1  1.0
  3.0158546314          1.0
G  1  1.0
  1.9509273157          1.0
G  1  1.0
  0.886                 1.0
****
