# Supplementary material for: Physics-Driven Construction of Compact Primitive Gaussian Density Fitting Basis Sets
Source: J Chem Theory Comput. 2025 Oct 25;21(21):10863–78. doi: 10.1021/acs.jctc.5c01219 (PMC12613328; doi:10.1021/acs.jctc.5c01219)
Supplement: Supplementary file 1 [file ct5c01219_si_002.zip › supplementary_info/MADF-DFBSs/nonrelativistic/cc-pvtz-madf.g94]

!-------------------------------------------------------------------------------
!       Basis set: cc-pVTZ-MADF generated from OBS:cc-pVTZ 
!            Role: Density fitting
!     MADF params: \tau_1 = 1e-6, \tau_2 = 1e-5, and zeta = 1.4
!           Atoms: H, He, Li, Be, B, C, N, O, F, Ne, Na, Mg, Al
!                  Si, P, S, Cl, Ar, Ca, Sc, Ti, V, Cr, Mn, Fe
!                  Co, Ni, Cu, Zn, Ga, Ge, As, Se, Br and Kr.
!         Authors: Kshitijkumar A. Surjuse and Edward F. Valeev 
!-------------------------------------------------------------------------------


H     0
S  1  1.0
  10.19                 1.0
S  1  1.0
  5.7616594723          1.0
S  1  1.0
  2.318                 1.0
S  1  1.0
  1.322342746           1.0
S  1  1.0
  0.6759316487          1.0
S  1  1.0
  0.4684448669          1.0
S  1  1.0
  0.303125              1.0
S  1  1.0
  0.2054                1.0
P  1  1.0
  2.566                 1.0
P  1  1.0
  1.6036133606          1.0
P  1  1.0
  0.8211004858          1.0
P  1  1.0
  0.514230277           1.0
D  1  1.0
  2.3837990555          1.0
D  1  1.0
  1.2349482876          1.0
D  1  1.0
  0.776                 1.0
F  1  1.0
  1.5730007311          1.0
****
He     0
S  1  1.0
  39.6712423135         1.0
S  1  1.0
  15.978                1.0
S  1  1.0
  9.2699007753          1.0
S  1  1.0
  4.424                 1.0
S  1  1.0
  2.628246968           1.0
S  1  1.0
  1.4074449923          1.0
S  1  1.0
  0.9131230912          1.0
S  1  1.0
  0.4178                1.0
P  1  1.0
  9.8237289763          1.0
P  1  1.0
  4.5627379731          1.0
P  1  1.0
  2.8709151492          1.0
P  1  1.0
  1.5591467797          1.0
P  1  1.0
  1.0089255836          1.0
D  1  1.0
  9.954                 1.0
D  1  1.0
  3.9937148229          1.0
D  1  1.0
  2.3220234018          1.0
D  1  1.0
  1.516                 1.0
F  1  1.0
  5.009                 1.0
F  1  1.0
  2.9441681168          1.0
****
Li     0
S  1  1.0
  71.0386040396         1.0
S  1  1.0
  39.74                 1.0
S  1  1.0
  24.3106554186         1.0
S  1  1.0
  14.812                1.0
S  1  1.0
  9.1604925006          1.0
S  1  1.0
  5.86                  1.0
S  1  1.0
  3.6240230536          1.0
S  1  1.0
  2.4632530574          1.0
S  1  1.0
  1.4377566686          1.0
S  1  1.0
  0.9596                1.0
S  1  1.0
  0.5311344276          1.0
S  1  1.0
  0.1410632837          1.0
S  1  1.0
  0.0964853353          1.0
S  1  1.0
  0.0667574138          1.0
S  1  1.0
  0.0377619317          1.0
P  1  1.0
  3.9144229357          1.0
P  1  1.0
  2.1348954891          1.0
P  1  1.0
  1.2650688596          1.0
P  1  1.0
  0.7925040529          1.0
P  1  1.0
  0.4441179426          1.0
P  1  1.0
  0.2058174317          1.0
P  1  1.0
  0.1034734887          1.0
P  1  1.0
  0.0581125752          1.0
D  1  1.0
  2.3392779323          1.0
D  1  1.0
  0.747915609           1.0
D  1  1.0
  0.5166431754          1.0
D  1  1.0
  0.2903472452          1.0
D  1  1.0
  0.170400866           1.0
D  1  1.0
  0.0852131861          1.0
D  1  1.0
  0.041                 1.0
F  1  1.0
  0.2249206122          1.0
F  1  1.0
  0.137815341           1.0
G  1  1.0
  0.1601339579          1.0
****
Be     0
S  1  1.0
  133.12                1.0
S  1  1.0
  79.2961150537         1.0
S  1  1.0
  43.38                 1.0
S  1  1.0
  26.263335263          1.0
S  1  1.0
  15.468                1.0
S  1  1.0
  9.4406227328          1.0
S  1  1.0
  5.8206765071          1.0
S  1  1.0
  3.6511539823          1.0
S  1  1.0
  2.26                  1.0
S  1  1.0
  1.2929536167          1.0
S  1  1.0
  0.6077958808          1.0
S  1  1.0
  0.3266819077          1.0
S  1  1.0
  0.1976009379          1.0
S  1  1.0
  0.117661085           1.0
S  1  1.0
  0.08059151            1.0
P  1  1.0
  8.8621996739          1.0
P  1  1.0
  4.9805673241          1.0
P  1  1.0
  2.9327574042          1.0
P  1  1.0
  1.9489784057          1.0
P  1  1.0
  0.6307151349          1.0
P  1  1.0
  0.4429564471          1.0
P  1  1.0
  0.2853844477          1.0
P  1  1.0
  0.1769426693          1.0
P  1  1.0
  0.1054311214          1.0
D  1  1.0
  2.0122                1.0
D  1  1.0
  1.4039591667          1.0
D  1  1.0
  0.8704                1.0
D  1  1.0
  0.5912739127          1.0
D  1  1.0
  0.3476128657          1.0
D  1  1.0
  0.1946557678          1.0
D  1  1.0
  0.09988               1.0
F  1  1.0
  0.6807436745          1.0
F  1  1.0
  0.4405422799          1.0
F  1  1.0
  0.2604381194          1.0
G  1  1.0
  0.6322193978          1.0
G  1  1.0
  0.3768476924          1.0
H  1  1.0
  0.5147                1.0
****
B     0
S  1  1.0
  217.2941096182        1.0
S  1  1.0
  105.66                1.0
S  1  1.0
  62.8050854712         1.0
S  1  1.0
  34.16                 1.0
S  1  1.0
  20.5781808893         1.0
S  1  1.0
  10.2693937627         1.0
S  1  1.0
  5.2962067852          1.0
S  1  1.0
  2.4800155314          1.0
S  1  1.0
  1.1997896107          1.0
S  1  1.0
  0.8294                1.0
S  1  1.0
  0.5504765796          1.0
S  1  1.0
  0.3534545241          1.0
S  1  1.0
  0.1931506374          1.0
S  1  1.0
  0.1090028992          1.0
P  1  1.0
  15.708577007          1.0
P  1  1.0
  9.4066422867          1.0
P  1  1.0
  5.5500666647          1.0
P  1  1.0
  2.9652279201          1.0
P  1  1.0
  1.0132987247          1.0
P  1  1.0
  0.6214325765          1.0
P  1  1.0
  0.354794663           1.0
P  1  1.0
  0.2372469398          1.0
P  1  1.0
  0.1566286534          1.0
D  1  1.0
  3.3605                1.0
D  1  1.0
  2.3049887831          1.0
D  1  1.0
  1.1739537018          1.0
D  1  1.0
  0.7368902473          1.0
D  1  1.0
  0.5144713681          1.0
D  1  1.0
  0.2958273599          1.0
D  1  1.0
  0.180364395           1.0
F  1  1.0
  0.9785316368          1.0
F  1  1.0
  0.6605358226          1.0
F  1  1.0
  0.2982791183          1.0
G  1  1.0
  1.2790523836          1.0
G  1  1.0
  0.6419182836          1.0
H  1  1.0
  0.7630235907          1.0
****
C     0
S  1  1.0
  326.5487715867        1.0
S  1  1.0
  158.54                1.0
S  1  1.0
  94.221724554          1.0
S  1  1.0
  51.18                 1.0
S  1  1.0
  30.8418544612         1.0
S  1  1.0
  15.5380756869         1.0
S  1  1.0
  8.22901045            1.0
S  1  1.0
  3.8484642278          1.0
S  1  1.0
  1.8948596963          1.0
S  1  1.0
  1.1184098962          1.0
S  1  1.0
  0.5839095731          1.0
S  1  1.0
  0.3097445893          1.0
S  1  1.0
  0.1740932832          1.0
P  1  1.0
  24.0587529336         1.0
P  1  1.0
  14.633861986          1.0
P  1  1.0
  8.5369135334          1.0
P  1  1.0
  4.8551992829          1.0
P  1  1.0
  3.2221814319          1.0
P  1  1.0
  1.8985823402          1.0
P  1  1.0
  1.1212157694          1.0
P  1  1.0
  0.6994506223          1.0
P  1  1.0
  0.427422562           1.0
P  1  1.0
  0.2570554317          1.0
D  1  1.0
  8.9528073728          1.0
D  1  1.0
  4.7200683142          1.0
D  1  1.0
  3.2687883037          1.0
D  1  1.0
  2.1223387952          1.0
D  1  1.0
  1.3840151139          1.0
D  1  1.0
  0.8163885102          1.0
D  1  1.0
  0.5271847139          1.0
D  1  1.0
  0.3755223321          1.0
D  1  1.0
  0.2418                1.0
F  1  1.0
  1.9561662352          1.0
F  1  1.0
  1.187185965           1.0
F  1  1.0
  0.8093261485          1.0
F  1  1.0
  0.475503653           1.0
G  1  1.0
  1.7558394851          1.0
G  1  1.0
  1.0020998281          1.0
H  1  1.0
  1.1899627459          1.0
****
N     0
S  1  1.0
  452.8098935853        1.0
S  1  1.0
  220.0                 1.0
S  1  1.0
  130.7978600477        1.0
S  1  1.0
  71.14                 1.0
S  1  1.0
  42.8987965899         1.0
S  1  1.0
  22.8425384426         1.0
S  1  1.0
  15.1467855303         1.0
S  1  1.0
  10.0202068931         1.0
S  1  1.0
  5.4158165451          1.0
S  1  1.0
  1.5981918398          1.0
S  1  1.0
  0.8370646578          1.0
S  1  1.0
  0.4539586046          1.0
S  1  1.0
  0.2541139548          1.0
P  1  1.0
  62.2                  1.0
P  1  1.0
  33.5343208938         1.0
P  1  1.0
  20.8426341494         1.0
P  1  1.0
  12.0751516634         1.0
P  1  1.0
  7.734255333           1.0
P  1  1.0
  5.0276539017          1.0
P  1  1.0
  3.2178972626          1.0
P  1  1.0
  2.0914045527          1.0
P  1  1.0
  1.486906691           1.0
P  1  1.0
  1.0301276679          1.0
P  1  1.0
  0.6160105091          1.0
P  1  1.0
  0.3739141764          1.0
P  1  1.0
  0.2395833333          1.0
D  1  1.0
  12.7141595299         1.0
D  1  1.0
  6.8385295736          1.0
D  1  1.0
  4.6781454353          1.0
D  1  1.0
  3.1054894203          1.0
D  1  1.0
  1.9890079188          1.0
D  1  1.0
  1.1996089571          1.0
D  1  1.0
  0.5796512603          1.0
D  1  1.0
  0.345                 1.0
F  1  1.0
  2.8954414145          1.0
F  1  1.0
  1.75210666            1.0
F  1  1.0
  1.1673748934          1.0
F  1  1.0
  0.6981395777          1.0
G  1  1.0
  2.6036795017          1.0
G  1  1.0
  1.4429681109          1.0
H  1  1.0
  1.7158562865          1.0
****
O     0
S  1  1.0
  607.4248031645        1.0
S  1  1.0
  294.6                 1.0
S  1  1.0
  175.1049397535        1.0
S  1  1.0
  95.1                  1.0
S  1  1.0
  57.3489772263         1.0
S  1  1.0
  28.8705061874         1.0
S  1  1.0
  15.2570148504         1.0
S  1  1.0
  7.2273096967          1.0
S  1  1.0
  3.5703380813          1.0
S  1  1.0
  2.143527312           1.0
S  1  1.0
  1.0922213378          1.0
S  1  1.0
  0.6121661241          1.0
S  1  1.0
  0.3368631534          1.0
P  1  1.0
  82.01                 1.0
P  1  1.0
  44.5519348681         1.0
P  1  1.0
  27.0082173796         1.0
P  1  1.0
  15.9303355514         1.0
P  1  1.0
  9.1178206949          1.0
P  1  1.0
  6.1446070585          1.0
P  1  1.0
  4.2420086634          1.0
P  1  1.0
  2.6242597041          1.0
P  1  1.0
  1.4807298825          1.0
P  1  1.0
  0.8027289761          1.0
P  1  1.0
  0.502523661           1.0
P  1  1.0
  0.2972222222          1.0
D  1  1.0
  16.8041589073         1.0
D  1  1.0
  9.0441650251          1.0
D  1  1.0
  6.1454195067          1.0
D  1  1.0
  3.7191342295          1.0
D  1  1.0
  2.1131039346          1.0
D  1  1.0
  1.3677159007          1.0
D  1  1.0
  0.9476824328          1.0
D  1  1.0
  0.428                 1.0
F  1  1.0
  3.9488479197          1.0
F  1  1.0
  2.2844646639          1.0
F  1  1.0
  1.5319411082          1.0
F  1  1.0
  0.947401235           1.0
G  1  1.0
  3.9451685269          1.0
G  1  1.0
  1.8872859162          1.0
H  1  1.0
  2.2594049153          1.0
****
F     0
S  1  1.0
  772.7682270037        1.0
S  1  1.0
  375.0                 1.0
S  1  1.0
  222.9671801966        1.0
S  1  1.0
  121.24                1.0
S  1  1.0
  73.149694496          1.0
S  1  1.0
  36.8692989684         1.0
S  1  1.0
  19.4905491786         1.0
S  1  1.0
  4.6497201869          1.0
S  1  1.0
  2.7566530728          1.0
S  1  1.0
  1.6279741829          1.0
S  1  1.0
  1.0806991822          1.0
S  1  1.0
  0.6491631906          1.0
S  1  1.0
  0.4370420783          1.0
P  1  1.0
  104.5                 1.0
P  1  1.0
  56.7900176565         1.0
P  1  1.0
  34.4239111193         1.0
P  1  1.0
  20.377851623          1.0
P  1  1.0
  11.683238485          1.0
P  1  1.0
  7.8788375625          1.0
P  1  1.0
  5.4527357818          1.0
P  1  1.0
  3.3685139723          1.0
P  1  1.0
  1.9172186057          1.0
P  1  1.0
  1.2220067162          1.0
P  1  1.0
  0.8686309455          1.0
P  1  1.0
  0.5838402758          1.0
D  1  1.0
  21.5410897009         1.0
D  1  1.0
  11.6226090628         1.0
D  1  1.0
  7.9128431147          1.0
D  1  1.0
  4.8844700534          1.0
D  1  1.0
  2.8456107998          1.0
D  1  1.0
  1.7838679538          1.0
D  1  1.0
  1.2480730543          1.0
D  1  1.0
  0.5344                1.0
F  1  1.0
  5.5123745863          1.0
F  1  1.0
  3.4970229998          1.0
F  1  1.0
  2.033570635           1.0
F  1  1.0
  1.2467394355          1.0
G  1  1.0
  5.2598971464          1.0
G  1  1.0
  2.5148252568          1.0
H  1  1.0
  3.0271781768          1.0
****
Ne     0
S  1  1.0
  964.7094327175        1.0
S  1  1.0
  468.0                 1.0
S  1  1.0
  278.245007485         1.0
S  1  1.0
  151.22                1.0
S  1  1.0
  91.2500585483         1.0
S  1  1.0
  45.9989635508         1.0
S  1  1.0
  24.3244291699         1.0
S  1  1.0
  5.8291359967          1.0
S  1  1.0
  3.4596808258          1.0
S  1  1.0
  2.0538547944          1.0
S  1  1.0
  1.3728407207          1.0
S  1  1.0
  0.8218645889          1.0
S  1  1.0
  0.5527544473          1.0
P  1  1.0
  130.31                1.0
P  1  1.0
  70.8306578067         1.0
P  1  1.0
  42.9408664489         1.0
P  1  1.0
  25.4623678623         1.0
P  1  1.0
  14.629333977          1.0
P  1  1.0
  9.8646981307          1.0
P  1  1.0
  6.8449252305          1.0
P  1  1.0
  4.2387594361          1.0
P  1  1.0
  2.4579826622          1.0
P  1  1.0
  1.3667607736          1.0
P  1  1.0
  0.8485689273          1.0
P  1  1.0
  0.4583333333          1.0
D  1  1.0
  64.1909085011         1.0
D  1  1.0
  26.9651816482         1.0
D  1  1.0
  14.5844411997         1.0
D  1  1.0
  9.9607215808          1.0
D  1  1.0
  6.4664884766          1.0
D  1  1.0
  4.0460045446          1.0
D  1  1.0
  2.0203584826          1.0
D  1  1.0
  1.2430772796          1.0
D  1  1.0
  0.66                  1.0
F  1  1.0
  7.0728436459          1.0
F  1  1.0
  4.4418278904          1.0
F  1  1.0
  2.650565327           1.0
F  1  1.0
  1.5911918552          1.0
G  1  1.0
  6.7921228272          1.0
G  1  1.0
  3.3061396523          1.0
G  1  1.0
  2.192                 1.0
H  1  1.0
  3.996129556           1.0
****
Na     0
S  1  1.0
  1615.1084221605       1.0
S  1  1.0
  591.8966445221        1.0
S  1  1.0
  372.4                 1.0
S  1  1.0
  233.5694307077        1.0
S  1  1.0
  105.6528410765        1.0
S  1  1.0
  73.537888546          1.0
S  1  1.0
  41.7767863812         1.0
S  1  1.0
  26.5376457164         1.0
S  1  1.0
  16.1661710528         1.0
S  1  1.0
  5.2501078858          1.0
S  1  1.0
  3.2297941075          1.0
S  1  1.0
  2.0900766284          1.0
S  1  1.0
  1.2362753429          1.0
S  1  1.0
  0.750546875           1.0
S  1  1.0
  0.4447017823          1.0
S  1  1.0
  0.274375              1.0
S  1  1.0
  0.1391016457          1.0
S  1  1.0
  0.0788384902          1.0
S  1  1.0
  0.0489093694          1.0
S  1  1.0
  0.0296737049          1.0
S  1  1.0
  0.0204453125          1.0
P  1  1.0
  294.9578164129        1.0
P  1  1.0
  192.0992944583        1.0
P  1  1.0
  131.8395000308        1.0
P  1  1.0
  84.3092930739         1.0
P  1  1.0
  56.5553980839         1.0
P  1  1.0
  37.3021321287         1.0
P  1  1.0
  22.1272095489         1.0
P  1  1.0
  13.9465484786         1.0
P  1  1.0
  8.1022624331          1.0
P  1  1.0
  4.9569208474          1.0
P  1  1.0
  3.0983384966          1.0
P  1  1.0
  1.9090493544          1.0
P  1  1.0
  1.2780787761          1.0
P  1  1.0
  0.850026883           1.0
P  1  1.0
  0.5217976974          1.0
P  1  1.0
  0.3501350533          1.0
P  1  1.0
  0.2394432113          1.0
P  1  1.0
  0.1439501593          1.0
P  1  1.0
  0.0881534898          1.0
P  1  1.0
  0.0584485007          1.0
D  1  1.0
  68.4236996652         1.0
D  1  1.0
  39.0585804843         1.0
D  1  1.0
  22.0063445168         1.0
D  1  1.0
  14.3000737389         1.0
D  1  1.0
  10.1402827121         1.0
D  1  1.0
  7.159819122           1.0
D  1  1.0
  4.4066311519          1.0
D  1  1.0
  2.6882017046          1.0
D  1  1.0
  1.810769251           1.0
D  1  1.0
  1.1196189568          1.0
D  1  1.0
  0.7242756353          1.0
D  1  1.0
  0.4817274759          1.0
D  1  1.0
  0.3394588928          1.0
D  1  1.0
  0.189629959           1.0
D  1  1.0
  0.1277939465          1.0
D  1  1.0
  0.0843877452          1.0
F  1  1.0
  0.2420731022          1.0
F  1  1.0
  0.171664754           1.0
F  1  1.0
  0.1114330726          1.0
****
Mg     0
S  1  1.0
  6552.4308574745       1.0
S  1  1.0
  1903.3940381648       1.0
S  1  1.0
  1042.0                1.0
S  1  1.0
  633.5733121196        1.0
S  1  1.0
  376.0                 1.0
S  1  1.0
  229.0750137266        1.0
S  1  1.0
  139.0905198455        1.0
S  1  1.0
  91.0052719057         1.0
S  1  1.0
  40.4261247524         1.0
S  1  1.0
  28.1531711647         1.0
S  1  1.0
  15.524712192          1.0
S  1  1.0
  9.3116830142          1.0
S  1  1.0
  6.4443718177          1.0
S  1  1.0
  4.2159609884          1.0
S  1  1.0
  2.5973506785          1.0
S  1  1.0
  1.658304488           1.0
S  1  1.0
  0.8871264232          1.0
S  1  1.0
  0.5684781286          1.0
S  1  1.0
  0.3322772651          1.0
S  1  1.0
  0.1971812681          1.0
S  1  1.0
  0.1371306014          1.0
S  1  1.0
  0.0951765502          1.0
P  1  1.0
  556.6167751397        1.0
P  1  1.0
  372.7845845231        1.0
P  1  1.0
  235.0366366097        1.0
P  1  1.0
  157.8972790311        1.0
P  1  1.0
  86.8864133447         1.0
P  1  1.0
  55.5801179443         1.0
P  1  1.0
  34.6792345251         1.0
P  1  1.0
  24.0040127504         1.0
P  1  1.0
  15.1959106872         1.0
P  1  1.0
  9.7053795409          1.0
P  1  1.0
  6.5048844521          1.0
P  1  1.0
  3.7979551009          1.0
P  1  1.0
  2.2387215519          1.0
P  1  1.0
  1.3228896171          1.0
P  1  1.0
  0.9024610716          1.0
P  1  1.0
  0.5967177372          1.0
P  1  1.0
  0.3406578885          1.0
P  1  1.0
  0.208882932           1.0
P  1  1.0
  0.1400310267          1.0
P  1  1.0
  0.0742995621          1.0
D  1  1.0
  88.7146308033         1.0
D  1  1.0
  51.9788918992         1.0
D  1  1.0
  28.3718564325         1.0
D  1  1.0
  16.2748486618         1.0
D  1  1.0
  10.830965925          1.0
D  1  1.0
  5.8340381498          1.0
D  1  1.0
  3.6780064387          1.0
D  1  1.0
  2.34723611            1.0
D  1  1.0
  1.4174388448          1.0
D  1  1.0
  0.4865211407          1.0
D  1  1.0
  0.2865142157          1.0
D  1  1.0
  0.1865062507          1.0
D  1  1.0
  0.06474               1.0
F  1  1.0
  0.8819132951          1.0
F  1  1.0
  0.3518363932          1.0
F  1  1.0
  0.2374923525          1.0
G  1  1.0
  0.298057836           1.0
****
Al     0
S  1  1.0
  3970.0                1.0
S  1  1.0
  2368.3074239908       1.0
S  1  1.0
  789.9811054191        1.0
S  1  1.0
  470.0                 1.0
S  1  1.0
  196.953490477         1.0
S  1  1.0
  114.4063682774        1.0
S  1  1.0
  78.6518932544         1.0
S  1  1.0
  36.1223675676         1.0
S  1  1.0
  23.8535112719         1.0
S  1  1.0
  15.7102154053         1.0
S  1  1.0
  10.2564620259         1.0
S  1  1.0
  6.0538453024          1.0
S  1  1.0
  3.7000349449          1.0
S  1  1.0
  2.3690351477          1.0
S  1  1.0
  1.2839315471          1.0
S  1  1.0
  0.6979715334          1.0
S  1  1.0
  0.3396999445          1.0
S  1  1.0
  0.1765255352          1.0
S  1  1.0
  0.0997300581          1.0
P  1  1.0
  224.063269847         1.0
P  1  1.0
  144.3622324802        1.0
P  1  1.0
  89.8398349487         1.0
P  1  1.0
  51.8776280936         1.0
P  1  1.0
  36.8256253898         1.0
P  1  1.0
  23.1058162496         1.0
P  1  1.0
  14.3138508437         1.0
P  1  1.0
  8.145323983           1.0
P  1  1.0
  4.8381729373          1.0
P  1  1.0
  3.2231408337          1.0
P  1  1.0
  2.0092753504          1.0
P  1  1.0
  1.2959016384          1.0
P  1  1.0
  0.5489060016          1.0
P  1  1.0
  0.3021898956          1.0
P  1  1.0
  0.1789297403          1.0
P  1  1.0
  0.1196500251          1.0
D  1  1.0
  75.4381341606         1.0
D  1  1.0
  40.8024603991         1.0
D  1  1.0
  22.9633832332         1.0
D  1  1.0
  15.0028404924         1.0
D  1  1.0
  8.3787074134          1.0
D  1  1.0
  5.4067624968          1.0
D  1  1.0
  3.3960145061          1.0
D  1  1.0
  1.8611450511          1.0
D  1  1.0
  0.7720424238          1.0
D  1  1.0
  0.4323003116          1.0
D  1  1.0
  0.2497209214          1.0
D  1  1.0
  0.1749135835          1.0
D  1  1.0
  0.1204387653          1.0
F  1  1.0
  1.9728212903          1.0
F  1  1.0
  0.5299753099          1.0
F  1  1.0
  0.3145267331          1.0
F  1  1.0
  0.1704692659          1.0
G  1  1.0
  0.460496916           1.0
G  1  1.0
  0.3246464382          1.0
****
Si     0
S  1  1.0
  2937.2563170202       1.0
S  1  1.0
  1609.6                1.0
S  1  1.0
  979.4793666649        1.0
S  1  1.0
  582.6                 1.0
S  1  1.0
  353.5821134439        1.0
S  1  1.0
  212.6430853888        1.0
S  1  1.0
  91.2142481332         1.0
S  1  1.0
  61.3354534297         1.0
S  1  1.0
  43.0713947259         1.0
S  1  1.0
  24.6513731992         1.0
S  1  1.0
  15.4692665996         1.0
S  1  1.0
  9.0959703966          1.0
S  1  1.0
  4.481611388           1.0
S  1  1.0
  2.5268534385          1.0
S  1  1.0
  1.6918924982          1.0
S  1  1.0
  1.0211845029          1.0
S  1  1.0
  0.5835255664          1.0
S  1  1.0
  0.3932753173          1.0
S  1  1.0
  0.2478949419          1.0
S  1  1.0
  0.1392905587          1.0
P  1  1.0
  241.412585321         1.0
P  1  1.0
  133.3070442889        1.0
P  1  1.0
  84.8210819564         1.0
P  1  1.0
  51.9580778975         1.0
P  1  1.0
  31.3886008937         1.0
P  1  1.0
  17.5747699187         1.0
P  1  1.0
  9.3339724345          1.0
P  1  1.0
  6.2268600054          1.0
P  1  1.0
  3.9090744771          1.0
P  1  1.0
  2.4472562946          1.0
P  1  1.0
  1.4131859805          1.0
P  1  1.0
  0.4767025221          1.0
P  1  1.0
  0.3139469771          1.0
P  1  1.0
  0.1934250081          1.0
P  1  1.0
  0.1200863426          1.0
D  1  1.0
  79.1552137165         1.0
D  1  1.0
  43.6583275906         1.0
D  1  1.0
  23.9241976796         1.0
D  1  1.0
  14.6310399866         1.0
D  1  1.0
  10.4384598047         1.0
D  1  1.0
  6.6664919852          1.0
D  1  1.0
  3.9553861778          1.0
D  1  1.0
  2.6072934847          1.0
D  1  1.0
  0.9939885523          1.0
D  1  1.0
  0.3523054268          1.0
D  1  1.0
  0.2478451245          1.0
D  1  1.0
  0.1729243334          1.0
F  1  1.0
  2.127707663           1.0
F  1  1.0
  1.3371                1.0
F  1  1.0
  0.8646100242          1.0
F  1  1.0
  0.4313594986          1.0
F  1  1.0
  0.2475393023          1.0
G  1  1.0
  0.5300549451          1.0
G  1  1.0
  0.318                 1.0
H  1  1.0
  0.5355531186          1.0
****
P     0
S  1  1.0
  1973.6                1.0
S  1  1.0
  714.8                 1.0
S  1  1.0
  443.0293310396        1.0
S  1  1.0
  231.9868160711        1.0
S  1  1.0
  154.8087395197        1.0
S  1  1.0
  100.4720976378        1.0
S  1  1.0
  56.5272139398         1.0
S  1  1.0
  30.8563205336         1.0
S  1  1.0
  18.0310762738         1.0
S  1  1.0
  9.5096889117          1.0
S  1  1.0
  5.250994109           1.0
S  1  1.0
  3.2810261828          1.0
S  1  1.0
  1.0529529626          1.0
S  1  1.0
  0.6523946381          1.0
S  1  1.0
  0.3532428857          1.0
S  1  1.0
  0.2175859162          1.0
S  1  1.0
  0.1544406679          1.0
P  1  1.0
  263.7946166934        1.0
P  1  1.0
  159.3218269073        1.0
P  1  1.0
  102.4652456129        1.0
P  1  1.0
  57.6971702117         1.0
P  1  1.0
  38.2649226271         1.0
P  1  1.0
  26.5351455817         1.0
P  1  1.0
  16.7652599164         1.0
P  1  1.0
  11.3902282663         1.0
P  1  1.0
  6.5903503012          1.0
P  1  1.0
  4.1843707626          1.0
P  1  1.0
  2.8851778929          1.0
P  1  1.0
  1.0337090394          1.0
P  1  1.0
  0.5969642798          1.0
P  1  1.0
  0.3851654969          1.0
P  1  1.0
  0.2576926551          1.0
P  1  1.0
  0.1557486483          1.0
D  1  1.0
  142.7679127602        1.0
D  1  1.0
  83.0182117496         1.0
D  1  1.0
  47.6174931461         1.0
D  1  1.0
  26.4447596203         1.0
D  1  1.0
  17.2101444924         1.0
D  1  1.0
  9.3835722589          1.0
D  1  1.0
  5.2352559201          1.0
D  1  1.0
  3.303466478           1.0
D  1  1.0
  1.9820064413          1.0
D  1  1.0
  0.9989018705          1.0
D  1  1.0
  0.5145574893          1.0
D  1  1.0
  0.3627814962          1.0
D  1  1.0
  0.2218957216          1.0
F  1  1.0
  2.5455289694          1.0
F  1  1.0
  1.453                 1.0
F  1  1.0
  0.844222294           1.0
F  1  1.0
  0.5018272694          1.0
F  1  1.0
  0.3310195595          1.0
G  1  1.0
  0.8973375433          1.0
G  1  1.0
  0.6216414935          1.0
H  1  1.0
  0.7215854426          1.0
****
S     0
S  1  1.0
  2366.0                1.0
S  1  1.0
  857.6                 1.0
S  1  1.0
  531.0624564331        1.0
S  1  1.0
  292.3113925681        1.0
S  1  1.0
  160.9169014327        1.0
S  1  1.0
  89.0905027774         1.0
S  1  1.0
  56.9515077164         1.0
S  1  1.0
  37.3396271043         1.0
S  1  1.0
  21.0956520328         1.0
S  1  1.0
  12.0441161549         1.0
S  1  1.0
  7.9424596484          1.0
S  1  1.0
  5.2036602753          1.0
S  1  1.0
  3.1256382386          1.0
S  1  1.0
  1.426135255           1.0
S  1  1.0
  0.6883077074          1.0
S  1  1.0
  0.4293369077          1.0
S  1  1.0
  0.2580577546          1.0
S  1  1.0
  0.1539247354          1.0
P  1  1.0
  304.6424636092        1.0
P  1  1.0
  192.6012679249        1.0
P  1  1.0
  133.6603323388        1.0
P  1  1.0
  90.1880170099         1.0
P  1  1.0
  50.2864890089         1.0
P  1  1.0
  32.4041284502         1.0
P  1  1.0
  19.5728975064         1.0
P  1  1.0
  12.2635609968         1.0
P  1  1.0
  7.9908249008          1.0
P  1  1.0
  5.2025413633          1.0
P  1  1.0
  2.909091424           1.0
P  1  1.0
  1.6343892886          1.0
P  1  1.0
  0.9843210906          1.0
P  1  1.0
  0.5559924366          1.0
P  1  1.0
  0.3267269068          1.0
P  1  1.0
  0.2183815081          1.0
D  1  1.0
  94.4546987881         1.0
D  1  1.0
  54.9670675736         1.0
D  1  1.0
  29.5774440039         1.0
D  1  1.0
  19.573936227          1.0
D  1  1.0
  11.0929604764         1.0
D  1  1.0
  6.6455773384          1.0
D  1  1.0
  4.6701497783          1.0
D  1  1.0
  3.0241817785          1.0
D  1  1.0
  1.8922810649          1.0
D  1  1.0
  1.0749964973          1.0
D  1  1.0
  0.6753374192          1.0
D  1  1.0
  0.4709659531          1.0
D  1  1.0
  0.2196                1.0
F  1  1.0
  2.9350240989          1.0
F  1  1.0
  1.6878                1.0
F  1  1.0
  1.0619823367          1.0
F  1  1.0
  0.6217589353          1.0
F  1  1.0
  0.4062923381          1.0
G  1  1.0
  1.3092141147          1.0
G  1  1.0
  0.7571686677          1.0
H  1  1.0
  0.8907338066          1.0
****
Cl     0
S  1  1.0
  2878.0                1.0
S  1  1.0
  1751.3204907726       1.0
S  1  1.0
  643.796736913         1.0
S  1  1.0
  406.2                 1.0
S  1  1.0
  258.3730250688        1.0
S  1  1.0
  167.92                1.0
S  1  1.0
  105.4796314662        1.0
S  1  1.0
  58.864119711          1.0
S  1  1.0
  34.1696428167         1.0
S  1  1.0
  17.5900953641         1.0
S  1  1.0
  9.3251326536          1.0
S  1  1.0
  6.2264321507          1.0
S  1  1.0
  3.4100522217          1.0
S  1  1.0
  2.1118007719          1.0
S  1  1.0
  1.2959831895          1.0
S  1  1.0
  0.829898902           1.0
S  1  1.0
  0.5017890363          1.0
S  1  1.0
  0.2790140593          1.0
S  1  1.0
  0.1825565337          1.0
P  1  1.0
  356.4512191911        1.0
P  1  1.0
  223.8540631321        1.0
P  1  1.0
  152.0028793551        1.0
P  1  1.0
  98.2450874631         1.0
P  1  1.0
  67.5892804617         1.0
P  1  1.0
  43.026978377          1.0
P  1  1.0
  23.9725415882         1.0
P  1  1.0
  16.2790678156         1.0
P  1  1.0
  8.9300129849          1.0
P  1  1.0
  6.1369448769          1.0
P  1  1.0
  3.5070256222          1.0
P  1  1.0
  1.9419932921          1.0
P  1  1.0
  1.2636591457          1.0
P  1  1.0
  0.8516239835          1.0
P  1  1.0
  0.5806619459          1.0
P  1  1.0
  0.4031779324          1.0
P  1  1.0
  0.2724345181          1.0
D  1  1.0
  105.016170836         1.0
D  1  1.0
  61.0079672229         1.0
D  1  1.0
  34.502484524          1.0
D  1  1.0
  22.7477699475         1.0
D  1  1.0
  15.5635514842         1.0
D  1  1.0
  9.2955526884          1.0
D  1  1.0
  5.5084429229          1.0
D  1  1.0
  2.3126636464          1.0
D  1  1.0
  1.2550980664          1.0
D  1  1.0
  0.6976386727          1.0
D  1  1.0
  0.3935390313          1.0
D  1  1.0
  0.2602                1.0
F  1  1.0
  3.523796284           1.0
F  1  1.0
  1.8687235893          1.0
F  1  1.0
  1.26833019            1.0
F  1  1.0
  0.7711145084          1.0
F  1  1.0
  0.5140101633          1.0
G  1  1.0
  1.8135863866          1.0
G  1  1.0
  0.8092499422          1.0
H  1  1.0
  1.1306477284          1.0
****
Ar     0
S  1  1.0
  6274.5502848147       1.0
S  1  1.0
  2088.9470646734       1.0
S  1  1.0
  1239.8                1.0
S  1  1.0
  758.7969058785        1.0
S  1  1.0
  312.0173108441        1.0
S  1  1.0
  199.58                1.0
S  1  1.0
  125.752187141         1.0
S  1  1.0
  54.5888824216         1.0
S  1  1.0
  34.3133947971         1.0
S  1  1.0
  22.161653254          1.0
S  1  1.0
  15.764136513          1.0
S  1  1.0
  9.2121811628          1.0
S  1  1.0
  6.4811674296          1.0
S  1  1.0
  4.0015631637          1.0
S  1  1.0
  2.5265886092          1.0
S  1  1.0
  1.5981399201          1.0
S  1  1.0
  0.9902670094          1.0
S  1  1.0
  0.5967654786          1.0
S  1  1.0
  0.3420523833          1.0
S  1  1.0
  0.2169902946          1.0
P  1  1.0
  602.7351170515        1.0
P  1  1.0
  413.5590924286        1.0
P  1  1.0
  237.1162092281        1.0
P  1  1.0
  145.9217130514        1.0
P  1  1.0
  89.9785216012         1.0
P  1  1.0
  50.1940581008         1.0
P  1  1.0
  25.9000336995         1.0
P  1  1.0
  16.2070922501         1.0
P  1  1.0
  9.8026045166          1.0
P  1  1.0
  5.5248544666          1.0
P  1  1.0
  3.0041874687          1.0
P  1  1.0
  1.8561626539          1.0
P  1  1.0
  1.175754698           1.0
P  1  1.0
  0.6219085718          1.0
P  1  1.0
  0.3790655539          1.0
D  1  1.0
  121.7430277526        1.0
D  1  1.0
  70.2352869056         1.0
D  1  1.0
  39.8425866585         1.0
D  1  1.0
  25.9507595546         1.0
D  1  1.0
  14.6865212212         1.0
D  1  1.0
  9.1181310462          1.0
D  1  1.0
  6.435151593           1.0
D  1  1.0
  2.6074734949          1.0
D  1  1.0
  1.6734164147          1.0
D  1  1.0
  1.0055891606          1.0
D  1  1.0
  0.5456773523          1.0
D  1  1.0
  0.309                 1.0
F  1  1.0
  4.1655567964          1.0
F  1  1.0
  2.250345842           1.0
F  1  1.0
  1.5184803176          1.0
F  1  1.0
  0.9623310085          1.0
F  1  1.0
  0.6123241788          1.0
G  1  1.0
  1.9924156663          1.0
G  1  1.0
  1.1854942305          1.0
G  1  1.0
  0.82                  1.0
H  1  1.0
  1.4125277675          1.0
****
Ca     0
S  1  1.0
  9204.3782136892       1.0
S  1  1.0
  3379.2707188999       1.0
S  1  1.0
  1798.0721636026       1.0
S  1  1.0
  1186.3867086666       1.0
S  1  1.0
  717.8439497937        1.0
S  1  1.0
  457.5093159458        1.0
S  1  1.0
  247.2792249502        1.0
S  1  1.0
  151.4186381706        1.0
S  1  1.0
  84.0987006312         1.0
S  1  1.0
  44.9177454146         1.0
S  1  1.0
  24.4268375043         1.0
S  1  1.0
  14.7385225682         1.0
S  1  1.0
  8.9242058025          1.0
S  1  1.0
  4.5854128558          1.0
S  1  1.0
  2.3434763675          1.0
S  1  1.0
  1.5575018497          1.0
S  1  1.0
  1.004877554           1.0
S  1  1.0
  0.643848758           1.0
S  1  1.0
  0.4069536318          1.0
S  1  1.0
  0.2344783949          1.0
S  1  1.0
  0.1380225383          1.0
S  1  1.0
  0.0956461265          1.0
S  1  1.0
  0.0596628043          1.0
P  1  1.0
  1183.1088174706       1.0
P  1  1.0
  609.7142053459        1.0
P  1  1.0
  363.2028712304        1.0
P  1  1.0
  225.4099556728        1.0
P  1  1.0
  146.0378477144        1.0
P  1  1.0
  100.2354216699        1.0
P  1  1.0
  60.8441225382         1.0
P  1  1.0
  39.7486927748         1.0
P  1  1.0
  25.7369799639         1.0
P  1  1.0
  17.8332951697         1.0
P  1  1.0
  12.1986728655         1.0
P  1  1.0
  8.2295183677          1.0
P  1  1.0
  5.8580716925          1.0
P  1  1.0
  3.6510393077          1.0
P  1  1.0
  2.0721780953          1.0
P  1  1.0
  1.1838155466          1.0
P  1  1.0
  0.802252107           1.0
P  1  1.0
  0.5348246285          1.0
P  1  1.0
  0.2959380894          1.0
P  1  1.0
  0.1667310442          1.0
P  1  1.0
  0.1165687092          1.0
P  1  1.0
  0.0727644606          1.0
D  1  1.0
  392.2482266728        1.0
D  1  1.0
  212.9644124667        1.0
D  1  1.0
  132.9487434516        1.0
D  1  1.0
  83.5162450498         1.0
D  1  1.0
  47.8657939347         1.0
D  1  1.0
  28.5295011936         1.0
D  1  1.0
  16.4405939525         1.0
D  1  1.0
  9.549637472           1.0
D  1  1.0
  5.8628238511          1.0
D  1  1.0
  3.9689227791          1.0
D  1  1.0
  2.6072482126          1.0
D  1  1.0
  1.3979903304          1.0
D  1  1.0
  0.7838616719          1.0
D  1  1.0
  0.5182261567          1.0
D  1  1.0
  0.3542023472          1.0
D  1  1.0
  0.2407289636          1.0
D  1  1.0
  0.1681566856          1.0
D  1  1.0
  0.0568071483          1.0
F  1  1.0
  16.2522495353         1.0
F  1  1.0
  9.9422966702          1.0
F  1  1.0
  5.9132256962          1.0
F  1  1.0
  2.9750179159          1.0
F  1  1.0
  1.7293918106          1.0
F  1  1.0
  1.1155634092          1.0
F  1  1.0
  0.6930929109          1.0
F  1  1.0
  0.4642911918          1.0
F  1  1.0
  0.3104307431          1.0
F  1  1.0
  0.2186529083          1.0
G  1  1.0
  2.6271451214          1.0
G  1  1.0
  1.6253074992          1.0
G  1  1.0
  0.93398               1.0
G  1  1.0
  0.2992253248          1.0
****
Sc     0
S  1  1.0
  5392.3110787291       1.0
S  1  1.0
  2096.0718011542       1.0
S  1  1.0
  1189.5612032421       1.0
S  1  1.0
  663.7624733045        1.0
S  1  1.0
  410.1967001866        1.0
S  1  1.0
  212.9214568617        1.0
S  1  1.0
  113.7632218802        1.0
S  1  1.0
  59.758672567          1.0
S  1  1.0
  37.4142332511         1.0
S  1  1.0
  23.5067640789         1.0
S  1  1.0
  13.1212204061         1.0
S  1  1.0
  8.8446371669          1.0
S  1  1.0
  6.1850676959          1.0
S  1  1.0
  4.2656788534          1.0
S  1  1.0
  2.7137451549          1.0
S  1  1.0
  1.6498279052          1.0
S  1  1.0
  0.8857962346          1.0
S  1  1.0
  0.5211065207          1.0
S  1  1.0
  0.2992109324          1.0
S  1  1.0
  0.1782319267          1.0
S  1  1.0
  0.0928200387          1.0
S  1  1.0
  0.052579559           1.0
P  1  1.0
  1395.6146083235       1.0
P  1  1.0
  588.1886088439        1.0
P  1  1.0
  380.5800455174        1.0
P  1  1.0
  243.9549897181        1.0
P  1  1.0
  161.6579153016        1.0
P  1  1.0
  105.3695096542        1.0
P  1  1.0
  68.9434909284         1.0
P  1  1.0
  45.0516085519         1.0
P  1  1.0
  26.6390507294         1.0
P  1  1.0
  15.4130575922         1.0
P  1  1.0
  9.3858640809          1.0
P  1  1.0
  5.6564859384          1.0
P  1  1.0
  3.3354666133          1.0
P  1  1.0
  1.9446432871          1.0
P  1  1.0
  1.3483780627          1.0
P  1  1.0
  0.8701036323          1.0
P  1  1.0
  0.532238658           1.0
P  1  1.0
  0.2304233229          1.0
P  1  1.0
  0.1564975024          1.0
P  1  1.0
  0.1080351612          1.0
P  1  1.0
  0.0602312526          1.0
D  1  1.0
  297.5245355922        1.0
D  1  1.0
  170.579123438         1.0
D  1  1.0
  96.3563687882         1.0
D  1  1.0
  64.0406482411         1.0
D  1  1.0
  43.5764184197         1.0
D  1  1.0
  27.1512337779         1.0
D  1  1.0
  17.4260488794         1.0
D  1  1.0
  11.0061574406         1.0
D  1  1.0
  6.4675355955          1.0
D  1  1.0
  4.5332221113          1.0
D  1  1.0
  3.1017471095          1.0
D  1  1.0
  1.8883389289          1.0
D  1  1.0
  1.1810044517          1.0
D  1  1.0
  0.7652348187          1.0
D  1  1.0
  0.4829062814          1.0
D  1  1.0
  0.3307995611          1.0
D  1  1.0
  0.2257767508          1.0
D  1  1.0
  0.0972535422          1.0
D  1  1.0
  0.0553644895          1.0
F  1  1.0
  32.0502271952         1.0
F  1  1.0
  20.87932449           1.0
F  1  1.0
  13.317406244          1.0
F  1  1.0
  9.2958281098          1.0
F  1  1.0
  6.6228537263          1.0
F  1  1.0
  4.5212882291          1.0
F  1  1.0
  2.5666439922          1.0
F  1  1.0
  1.4193087215          1.0
F  1  1.0
  0.8889671221          1.0
F  1  1.0
  0.6252701277          1.0
F  1  1.0
  0.4256066981          1.0
F  1  1.0
  0.2937612169          1.0
F  1  1.0
  0.2008621513          1.0
F  1  1.0
  0.1277299611          1.0
F  1  1.0
  0.0620899984          1.0
G  1  1.0
  6.5200746567          1.0
G  1  1.0
  3.7524742175          1.0
G  1  1.0
  2.2728900831          1.0
G  1  1.0
  1.2525303982          1.0
G  1  1.0
  0.782237399           1.0
G  1  1.0
  0.5461325823          1.0
G  1  1.0
  0.367016263           1.0
G  1  1.0
  0.1943398989          1.0
G  1  1.0
  0.074704              1.0
H  1  1.0
  1.3906169389          1.0
H  1  1.0
  0.9012512267          1.0
H  1  1.0
  0.2399635157          1.0
I  1  1.0
  0.8092105043          1.0
****
Ti     0
S  1  1.0
  6023.1071032049       1.0
S  1  1.0
  2334.7477414384       1.0
S  1  1.0
  1330.5903133902       1.0
S  1  1.0
  739.4032008679        1.0
S  1  1.0
  458.1397059282        1.0
S  1  1.0
  232.7177021526        1.0
S  1  1.0
  149.1474423461        1.0
S  1  1.0
  94.9641276584         1.0
S  1  1.0
  59.7746141451         1.0
S  1  1.0
  28.4797805209         1.0
S  1  1.0
  17.4921505005         1.0
S  1  1.0
  10.5034108289         1.0
S  1  1.0
  6.9527852863          1.0
S  1  1.0
  4.263178666           1.0
S  1  1.0
  2.4269604123          1.0
S  1  1.0
  1.4194768639          1.0
S  1  1.0
  0.8590816802          1.0
S  1  1.0
  0.6002638758          1.0
S  1  1.0
  0.3906623436          1.0
S  1  1.0
  0.2787577953          1.0
S  1  1.0
  0.1729054312          1.0
S  1  1.0
  0.0907832089          1.0
S  1  1.0
  0.0465641698          1.0
P  1  1.0
  2428.6550489948       1.0
P  1  1.0
  1096.2060151603       1.0
P  1  1.0
  658.0327647742        1.0
P  1  1.0
  427.6901874376        1.0
P  1  1.0
  236.9577769411        1.0
P  1  1.0
  131.656049552         1.0
P  1  1.0
  77.6251961382         1.0
P  1  1.0
  49.0030978216         1.0
P  1  1.0
  32.492771543          1.0
P  1  1.0
  19.7825854576         1.0
P  1  1.0
  11.6143659088         1.0
P  1  1.0
  7.7197362278          1.0
P  1  1.0
  5.4049407249          1.0
P  1  1.0
  3.3388646076          1.0
P  1  1.0
  2.2459946009          1.0
P  1  1.0
  1.3688044568          1.0
P  1  1.0
  0.8910697391          1.0
P  1  1.0
  0.6275060103          1.0
P  1  1.0
  0.4011194702          1.0
P  1  1.0
  0.2532180858          1.0
P  1  1.0
  0.1577473712          1.0
P  1  1.0
  0.0935064527          1.0
P  1  1.0
  0.0615421288          1.0
D  1  1.0
  335.5745078779        1.0
D  1  1.0
  190.5589293169        1.0
D  1  1.0
  122.1570364765        1.0
D  1  1.0
  78.9071132124         1.0
D  1  1.0
  54.5135823465         1.0
D  1  1.0
  36.3345769543         1.0
D  1  1.0
  21.2461595277         1.0
D  1  1.0
  12.366659333          1.0
D  1  1.0
  7.9923890788          1.0
D  1  1.0
  5.2899310814          1.0
D  1  1.0
  2.9249194798          1.0
D  1  1.0
  1.6265173052          1.0
D  1  1.0
  1.0532311958          1.0
D  1  1.0
  0.745213929           1.0
D  1  1.0
  0.4260212291          1.0
D  1  1.0
  0.2733021283          1.0
D  1  1.0
  0.1948228367          1.0
D  1  1.0
  0.1183806177          1.0
D  1  1.0
  0.0686909088          1.0
F  1  1.0
  47.3786814646         1.0
F  1  1.0
  32.1476483605         1.0
F  1  1.0
  22.0745521975         1.0
F  1  1.0
  12.8087670544         1.0
F  1  1.0
  7.9947164809          1.0
F  1  1.0
  5.0162203012          1.0
F  1  1.0
  2.9728975803          1.0
F  1  1.0
  1.6564084696          1.0
F  1  1.0
  1.0032799137          1.0
F  1  1.0
  0.7071816187          1.0
F  1  1.0
  0.4936161019          1.0
F  1  1.0
  0.2799090413          1.0
F  1  1.0
  0.1766879216          1.0
F  1  1.0
  0.125401              1.0
F  1  1.0
  0.0826569617          1.0
G  1  1.0
  8.3851161201          1.0
G  1  1.0
  5.6062504316          1.0
G  1  1.0
  3.9696401335          1.0
G  1  1.0
  2.6369496099          1.0
G  1  1.0
  1.569797776           1.0
G  1  1.0
  0.8928801502          1.0
G  1  1.0
  0.6129701103          1.0
G  1  1.0
  0.4251529148          1.0
G  1  1.0
  0.2968053529          1.0
G  1  1.0
  0.207883              1.0
G  1  1.0
  0.103768              1.0
H  1  1.0
  2.5210387127          1.0
H  1  1.0
  1.4231380087          1.0
H  1  1.0
  0.8306178086          1.0
H  1  1.0
  0.3944044388          1.0
I  1  1.0
  1.6460784112          1.0
I  1  1.0
  0.9730601629          1.0
****
V     0
S  1  1.0
  12719.6389943238      1.0
S  1  1.0
  4159.8350342909       1.0
S  1  1.0
  2579.8650475164       1.0
S  1  1.0
  1474.8089977793       1.0
S  1  1.0
  817.076933779         1.0
S  1  1.0
  504.7006716027        1.0
S  1  1.0
  257.4064657831        1.0
S  1  1.0
  151.8266234088        1.0
S  1  1.0
  102.1390300317        1.0
S  1  1.0
  46.6248664838         1.0
S  1  1.0
  30.6473244527         1.0
S  1  1.0
  16.9125726873         1.0
S  1  1.0
  11.6891995436         1.0
S  1  1.0
  8.0106357659          1.0
S  1  1.0
  4.7640611633          1.0
S  1  1.0
  2.5747173095          1.0
S  1  1.0
  1.7400941277          1.0
S  1  1.0
  1.0167145382          1.0
S  1  1.0
  0.4971353069          1.0
S  1  1.0
  0.2586196186          1.0
S  1  1.0
  0.1637639705          1.0
S  1  1.0
  0.1029518597          1.0
S  1  1.0
  0.0510219918          1.0
P  1  1.0
  2703.5382092119       1.0
P  1  1.0
  1218.2046103976       1.0
P  1  1.0
  729.8758407736        1.0
P  1  1.0
  476.1855633732        1.0
P  1  1.0
  264.2401251822        1.0
P  1  1.0
  146.003549797         1.0
P  1  1.0
  73.3967011359         1.0
P  1  1.0
  40.5407888727         1.0
P  1  1.0
  25.0749937183         1.0
P  1  1.0
  14.8940029849         1.0
P  1  1.0
  9.0983994056          1.0
P  1  1.0
  6.1011948175          1.0
P  1  1.0
  4.0126460774          1.0
P  1  1.0
  2.6470248678          1.0
P  1  1.0
  1.5849508558          1.0
P  1  1.0
  0.9633708893          1.0
P  1  1.0
  0.6445816445          1.0
P  1  1.0
  0.4417294073          1.0
P  1  1.0
  0.2952168102          1.0
P  1  1.0
  0.2076989488          1.0
P  1  1.0
  0.1355387821          1.0
P  1  1.0
  0.0845768295          1.0
D  1  1.0
  374.6771683336        1.0
D  1  1.0
  213.4651399514        1.0
D  1  1.0
  121.6708823756        1.0
D  1  1.0
  69.1701379027         1.0
D  1  1.0
  42.4654240807         1.0
D  1  1.0
  26.2527218594         1.0
D  1  1.0
  17.1741108282         1.0
D  1  1.0
  10.1594401099         1.0
D  1  1.0
  5.8202926916          1.0
D  1  1.0
  3.2003535561          1.0
D  1  1.0
  1.8512371496          1.0
D  1  1.0
  1.1615087056          1.0
D  1  1.0
  0.6103803747          1.0
D  1  1.0
  0.3348851674          1.0
D  1  1.0
  0.1954210792          1.0
D  1  1.0
  0.1198410412          1.0
D  1  1.0
  0.0743245985          1.0
F  1  1.0
  88.5825605751         1.0
F  1  1.0
  60.6817177504         1.0
F  1  1.0
  41.6907634931         1.0
F  1  1.0
  27.7466834237         1.0
F  1  1.0
  15.5836313086         1.0
F  1  1.0
  9.6665186592          1.0
F  1  1.0
  6.4290942884          1.0
F  1  1.0
  3.7851589802          1.0
F  1  1.0
  2.4438795971          1.0
F  1  1.0
  1.666657555           1.0
F  1  1.0
  1.0687464545          1.0
F  1  1.0
  0.6917525747          1.0
F  1  1.0
  0.3983729696          1.0
F  1  1.0
  0.2497973056          1.0
F  1  1.0
  0.148859              1.0
F  1  1.0
  0.1042894524          1.0
G  1  1.0
  12.0617458664         1.0
G  1  1.0
  7.913199124           1.0
G  1  1.0
  4.4741210432          1.0
G  1  1.0
  2.8937316702          1.0
G  1  1.0
  1.8992929137          1.0
G  1  1.0
  1.3536037654          1.0
G  1  1.0
  0.8647173018          1.0
G  1  1.0
  0.528738428           1.0
G  1  1.0
  0.269924              1.0
G  1  1.0
  0.135136              1.0
H  1  1.0
  3.5047731692          1.0
H  1  1.0
  2.0653744153          1.0
H  1  1.0
  0.9952563623          1.0
H  1  1.0
  0.5634636164          1.0
I  1  1.0
  2.3511089064          1.0
I  1  1.0
  1.4851267252          1.0
****
Cr     0
S  1  1.0
  6722.6253719129       1.0
S  1  1.0
  3429.4669676381       1.0
S  1  1.0
  1465.2867542895       1.0
S  1  1.0
  816.9795150886        1.0
S  1  1.0
  505.9926810749        1.0
S  1  1.0
  291.492216156         1.0
S  1  1.0
  183.9485557887        1.0
S  1  1.0
  119.6777537191        1.0
S  1  1.0
  68.2701407771         1.0
S  1  1.0
  41.0595820594         1.0
S  1  1.0
  25.9530067714         1.0
S  1  1.0
  17.8575879597         1.0
S  1  1.0
  10.3574067621         1.0
S  1  1.0
  6.3092596822          1.0
S  1  1.0
  4.4233979173          1.0
S  1  1.0
  2.1008714713          1.0
S  1  1.0
  1.4784451237          1.0
S  1  1.0
  0.7301394865          1.0
S  1  1.0
  0.4680444514          1.0
S  1  1.0
  0.3022726948          1.0
S  1  1.0
  0.1980950042          1.0
S  1  1.0
  0.0707940579          1.0
S  1  1.0
  0.0413945232          1.0
P  1  1.0
  1443.6839286345       1.0
P  1  1.0
  857.3902310286        1.0
P  1  1.0
  533.6847339406        1.0
P  1  1.0
  292.1948119326        1.0
P  1  1.0
  193.6828219988        1.0
P  1  1.0
  95.1222307998         1.0
P  1  1.0
  65.604325194          1.0
P  1  1.0
  46.2027461434         1.0
P  1  1.0
  29.134912916          1.0
P  1  1.0
  17.7838947167         1.0
P  1  1.0
  9.4182492784          1.0
P  1  1.0
  5.5703715177          1.0
P  1  1.0
  3.7351997232          1.0
P  1  1.0
  2.5423483342          1.0
P  1  1.0
  1.6036285544          1.0
P  1  1.0
  0.9400377841          1.0
P  1  1.0
  0.6074231265          1.0
P  1  1.0
  0.3932856646          1.0
P  1  1.0
  0.2536434784          1.0
P  1  1.0
  0.1376991429          1.0
P  1  1.0
  0.072288959           1.0
D  1  1.0
  418.1603086122        1.0
D  1  1.0
  216.6348125761        1.0
D  1  1.0
  138.2555385636        1.0
D  1  1.0
  94.6041118096         1.0
D  1  1.0
  53.4999586669         1.0
D  1  1.0
  29.4092289264         1.0
D  1  1.0
  14.9010940252         1.0
D  1  1.0
  8.2327184027          1.0
D  1  1.0
  4.63244787            1.0
D  1  1.0
  3.2127580638          1.0
D  1  1.0
  2.2336056027          1.0
D  1  1.0
  1.3385011868          1.0
D  1  1.0
  0.6089232874          1.0
D  1  1.0
  0.3685728185          1.0
D  1  1.0
  0.2209088831          1.0
D  1  1.0
  0.101665267           1.0
D  1  1.0
  0.066516              1.0
F  1  1.0
  52.5167928073         1.0
F  1  1.0
  30.9532708342         1.0
F  1  1.0
  22.0818107438         1.0
F  1  1.0
  15.2815030908         1.0
F  1  1.0
  9.6238609459          1.0
F  1  1.0
  6.002342485           1.0
F  1  1.0
  4.1133082778          1.0
F  1  1.0
  2.6014969372          1.0
F  1  1.0
  1.557541808           1.0
F  1  1.0
  0.9662875487          1.0
F  1  1.0
  0.5694013826          1.0
F  1  1.0
  0.3455267887          1.0
F  1  1.0
  0.1374495019          1.0
G  1  1.0
  11.5924315428         1.0
G  1  1.0
  7.5597399963          1.0
G  1  1.0
  4.9283359064          1.0
G  1  1.0
  3.4884496948          1.0
G  1  1.0
  2.095845217           1.0
G  1  1.0
  1.3517849422          1.0
G  1  1.0
  0.9060753407          1.0
G  1  1.0
  0.5403120352          1.0
G  1  1.0
  0.311239              1.0
G  1  1.0
  0.15363               1.0
H  1  1.0
  4.1467520701          1.0
H  1  1.0
  2.2919729387          1.0
H  1  1.0
  0.7139234656          1.0
I  1  1.0
  2.9525757644          1.0
I  1  1.0
  1.8704446251          1.0
****
Mn     0
S  1  1.0
  15174.7841482282      1.0
S  1  1.0
  4960.0697062551       1.0
S  1  1.0
  2837.663051183        1.0
S  1  1.0
  1685.182478928        1.0
S  1  1.0
  908.323847694         1.0
S  1  1.0
  569.377026791         1.0
S  1  1.0
  313.1491522973        1.0
S  1  1.0
  184.7699851986        1.0
S  1  1.0
  105.4789863798        1.0
S  1  1.0
  62.3002620463         1.0
S  1  1.0
  29.1998689888         1.0
S  1  1.0
  19.971826445          1.0
S  1  1.0
  14.1921108824         1.0
S  1  1.0
  8.162454613           1.0
S  1  1.0
  3.4314369731          1.0
S  1  1.0
  2.384721815           1.0
S  1  1.0
  1.3503057222          1.0
S  1  1.0
  0.8114080691          1.0
S  1  1.0
  0.5249417373          1.0
S  1  1.0
  0.2996885521          1.0
S  1  1.0
  0.1792724433          1.0
S  1  1.0
  0.1217444689          1.0
S  1  1.0
  0.083167579           1.0
S  1  1.0
  0.0487859994          1.0
P  1  1.0
  1886.9238459489       1.0
P  1  1.0
  1314.3663445498       1.0
P  1  1.0
  576.7882607191        1.0
P  1  1.0
  348.7601466335        1.0
P  1  1.0
  232.8109513859        1.0
P  1  1.0
  153.9266366099        1.0
P  1  1.0
  104.2499717788        1.0
P  1  1.0
  63.8962405458         1.0
P  1  1.0
  38.0236076389         1.0
P  1  1.0
  25.9078749039         1.0
P  1  1.0
  14.6115550929         1.0
P  1  1.0
  8.3146132726          1.0
P  1  1.0
  5.1348526421          1.0
P  1  1.0
  2.8777827605          1.0
P  1  1.0
  1.9287952762          1.0
P  1  1.0
  1.2042404011          1.0
P  1  1.0
  0.7545877587          1.0
P  1  1.0
  0.4554678057          1.0
P  1  1.0
  0.2883370969          1.0
P  1  1.0
  0.1795105291          1.0
P  1  1.0
  0.1124585655          1.0
P  1  1.0
  0.0601145831          1.0
D  1  1.0
  536.4519267622        1.0
D  1  1.0
  355.4247761191        1.0
D  1  1.0
  199.9504023174        1.0
D  1  1.0
  142.2752163824        1.0
D  1  1.0
  93.4910024609         1.0
D  1  1.0
  62.5886667976         1.0
D  1  1.0
  38.0011389728         1.0
D  1  1.0
  22.4204133206         1.0
D  1  1.0
  14.7967412486         1.0
D  1  1.0
  10.0029128605         1.0
D  1  1.0
  6.4522257304          1.0
D  1  1.0
  3.976030796           1.0
D  1  1.0
  2.6379172801          1.0
D  1  1.0
  1.6349186964          1.0
D  1  1.0
  1.0230995048          1.0
D  1  1.0
  0.6638520791          1.0
D  1  1.0
  0.4476607223          1.0
D  1  1.0
  0.3156644034          1.0
D  1  1.0
  0.2174243407          1.0
D  1  1.0
  0.1232380744          1.0
D  1  1.0
  0.073266              1.0
F  1  1.0
  215.7950209913        1.0
F  1  1.0
  152.7786067873        1.0
F  1  1.0
  99.7013020835         1.0
F  1  1.0
  57.0067371883         1.0
F  1  1.0
  35.1409093415         1.0
F  1  1.0
  21.8436970348         1.0
F  1  1.0
  14.4172470787         1.0
F  1  1.0
  9.8912565904          1.0
F  1  1.0
  6.8629015009          1.0
F  1  1.0
  4.3128035653          1.0
F  1  1.0
  3.0461615982          1.0
F  1  1.0
  2.1394375667          1.0
F  1  1.0
  1.4627787302          1.0
F  1  1.0
  0.8528971965          1.0
F  1  1.0
  0.4851587193          1.0
F  1  1.0
  0.3248042171          1.0
F  1  1.0
  0.1575084913          1.0
G  1  1.0
  24.7615890867         1.0
G  1  1.0
  13.8223199639         1.0
G  1  1.0
  9.2853019076          1.0
G  1  1.0
  5.7202555476          1.0
G  1  1.0
  3.7441183971          1.0
G  1  1.0
  1.9081411211          1.0
G  1  1.0
  1.0888202373          1.0
G  1  1.0
  0.6251134996          1.0
G  1  1.0
  0.359604              1.0
G  1  1.0
  0.176618              1.0
H  1  1.0
  4.8942246524          1.0
H  1  1.0
  3.1846463105          1.0
H  1  1.0
  1.5211659173          1.0
H  1  1.0
  0.8711536116          1.0
I  1  1.0
  3.6934737953          1.0
I  1  1.0
  2.236050746           1.0
****
Fe     0
S  1  1.0
  16533.0181240309      1.0
S  1  1.0
  5405.2529724709       1.0
S  1  1.0
  3096.079082537        1.0
S  1  1.0
  1840.8819995422       1.0
S  1  1.0
  991.1039641617        1.0
S  1  1.0
  622.0328853813        1.0
S  1  1.0
  341.9568748678        1.0
S  1  1.0
  201.9329987744        1.0
S  1  1.0
  115.4152154427        1.0
S  1  1.0
  68.3607602759         1.0
S  1  1.0
  45.4485688904         1.0
S  1  1.0
  31.2024054719         1.0
S  1  1.0
  15.5584029876         1.0
S  1  1.0
  10.2421485142         1.0
S  1  1.0
  5.9190657648          1.0
S  1  1.0
  3.6806080543          1.0
S  1  1.0
  2.4160287214          1.0
S  1  1.0
  1.5560267712          1.0
S  1  1.0
  1.105881496           1.0
S  1  1.0
  0.6760980171          1.0
S  1  1.0
  0.1981753059          1.0
S  1  1.0
  0.1327514709          1.0
S  1  1.0
  0.0905022929          1.0
S  1  1.0
  0.0535795305          1.0
P  1  1.0
  2061.3150128191       1.0
P  1  1.0
  900.3889687113        1.0
P  1  1.0
  569.038065288         1.0
P  1  1.0
  399.7243639195        1.0
P  1  1.0
  266.1062849023        1.0
P  1  1.0
  168.7422928333        1.0
P  1  1.0
  107.7534824869        1.0
P  1  1.0
  70.9346194156         1.0
P  1  1.0
  45.7742598091         1.0
P  1  1.0
  28.904617246          1.0
P  1  1.0
  17.1084758055         1.0
P  1  1.0
  8.9380964755          1.0
P  1  1.0
  5.9748609038          1.0
P  1  1.0
  4.2010079245          1.0
P  1  1.0
  2.8771620943          1.0
P  1  1.0
  2.0146168939          1.0
P  1  1.0
  1.3854594124          1.0
P  1  1.0
  0.8847207512          1.0
P  1  1.0
  0.5139869158          1.0
P  1  1.0
  0.3659701953          1.0
P  1  1.0
  0.223277212           1.0
P  1  1.0
  0.1401514157          1.0
P  1  1.0
  0.0823226873          1.0
D  1  1.0
  587.5086577802        1.0
D  1  1.0
  389.4041825838        1.0
D  1  1.0
  209.5215435104        1.0
D  1  1.0
  131.3709020741        1.0
D  1  1.0
  87.1307603052         1.0
D  1  1.0
  57.2437985176         1.0
D  1  1.0
  38.4085826875         1.0
D  1  1.0
  25.8486478996         1.0
D  1  1.0
  18.1094065261         1.0
D  1  1.0
  10.8689001024         1.0
D  1  1.0
  5.8669220221          1.0
D  1  1.0
  3.641254689           1.0
D  1  1.0
  2.4021992247          1.0
D  1  1.0
  1.4709372654          1.0
D  1  1.0
  0.9523528756          1.0
D  1  1.0
  0.5813114696          1.0
D  1  1.0
  0.3096309276          1.0
D  1  1.0
  0.208466              1.0
D  1  1.0
  0.1485263412          1.0
D  1  1.0
  0.0900891307          1.0
F  1  1.0
  237.7478918334        1.0
F  1  1.0
  168.1988540478        1.0
F  1  1.0
  112.80495343          1.0
F  1  1.0
  74.1346984441         1.0
F  1  1.0
  49.9412267586         1.0
F  1  1.0
  28.7465077728         1.0
F  1  1.0
  16.2197969926         1.0
F  1  1.0
  10.5715801875         1.0
F  1  1.0
  6.2385830496          1.0
F  1  1.0
  3.7345225598          1.0
F  1  1.0
  2.5155418822          1.0
F  1  1.0
  1.5802803064          1.0
F  1  1.0
  0.9692833185          1.0
F  1  1.0
  0.5694480115          1.0
F  1  1.0
  0.3836124935          1.0
F  1  1.0
  0.1749933068          1.0
G  1  1.0
  27.8472479522         1.0
G  1  1.0
  16.1780903915         1.0
G  1  1.0
  11.2624600488         1.0
G  1  1.0
  6.0747827323          1.0
G  1  1.0
  3.7005124679          1.0
G  1  1.0
  2.1906956759          1.0
G  1  1.0
  1.2896893657          1.0
G  1  1.0
  0.7067020955          1.0
G  1  1.0
  0.409308              1.0
G  1  1.0
  0.20026               1.0
H  1  1.0
  5.5829127004          1.0
H  1  1.0
  3.7611845961          1.0
H  1  1.0
  1.4887408854          1.0
I  1  1.0
  4.4050905047          1.0
I  1  1.0
  2.6808185606          1.0
****
Co     0
S  1  1.0
  17910.9162879914      1.0
S  1  1.0
  5855.3464315938       1.0
S  1  1.0
  3355.8231960177       1.0
S  1  1.0
  1996.4862561391       1.0
S  1  1.0
  1074.2935430464       1.0
S  1  1.0
  674.6442062732        1.0
S  1  1.0
  370.8099768906        1.0
S  1  1.0
  219.0640226961        1.0
S  1  1.0
  125.2620857992        1.0
S  1  1.0
  42.5111686523         1.0
S  1  1.0
  20.2139217522         1.0
S  1  1.0
  11.0081887045         1.0
S  1  1.0
  7.4556424291          1.0
S  1  1.0
  5.0301352589          1.0
S  1  1.0
  3.0691353319          1.0
S  1  1.0
  1.8242224741          1.0
S  1  1.0
  1.2692133163          1.0
S  1  1.0
  0.7377231829          1.0
S  1  1.0
  0.3816723284          1.0
S  1  1.0
  0.2158390923          1.0
S  1  1.0
  0.1444222121          1.0
S  1  1.0
  0.0987406632          1.0
S  1  1.0
  0.0587239421          1.0
P  1  1.0
  2237.8723878392       1.0
P  1  1.0
  1331.1559064525       1.0
P  1  1.0
  716.4121136574        1.0
P  1  1.0
  434.0459719466        1.0
P  1  1.0
  288.9761421704        1.0
P  1  1.0
  164.6988415434        1.0
P  1  1.0
  99.0911115832         1.0
P  1  1.0
  64.5051300951         1.0
P  1  1.0
  43.1877455119         1.0
P  1  1.0
  20.6648504638         1.0
P  1  1.0
  14.3872882321         1.0
P  1  1.0
  9.682994164           1.0
P  1  1.0
  6.5081221835          1.0
P  1  1.0
  4.6205438286          1.0
P  1  1.0
  3.2697793715          1.0
P  1  1.0
  2.3166674427          1.0
P  1  1.0
  1.5953267673          1.0
P  1  1.0
  0.9738847805          1.0
P  1  1.0
  0.5534855883          1.0
P  1  1.0
  0.3645943204          1.0
P  1  1.0
  0.227898258           1.0
P  1  1.0
  0.152154815           1.0
P  1  1.0
  0.0578111111          1.0
D  1  1.0
  637.9484893738        1.0
D  1  1.0
  423.2623453364        1.0
D  1  1.0
  272.1979143977        1.0
D  1  1.0
  173.944239495         1.0
D  1  1.0
  89.8423499343         1.0
D  1  1.0
  52.1267288354         1.0
D  1  1.0
  37.119077787          1.0
D  1  1.0
  25.1678166701         1.0
D  1  1.0
  15.8703648887         1.0
D  1  1.0
  9.5024024895          1.0
D  1  1.0
  5.5901665541          1.0
D  1  1.0
  3.7782066872          1.0
D  1  1.0
  2.6061101853          1.0
D  1  1.0
  1.8598956194          1.0
D  1  1.0
  1.1670106917          1.0
D  1  1.0
  0.8052708802          1.0
D  1  1.0
  0.573113863           1.0
D  1  1.0
  0.3723012702          1.0
D  1  1.0
  0.2550808678          1.0
D  1  1.0
  0.1388799247          1.0
D  1  1.0
  0.083248              1.0
F  1  1.0
  262.0468235113        1.0
F  1  1.0
  186.5555123278        1.0
F  1  1.0
  122.0042107382        1.0
F  1  1.0
  83.8486078348         1.0
F  1  1.0
  57.0720381577         1.0
F  1  1.0
  33.7264922558         1.0
F  1  1.0
  17.2641866581         1.0
F  1  1.0
  10.3806861523         1.0
F  1  1.0
  6.1068485805          1.0
F  1  1.0
  3.6920274896          1.0
F  1  1.0
  2.5093585675          1.0
F  1  1.0
  1.5677471293          1.0
F  1  1.0
  0.921628708           1.0
F  1  1.0
  0.6181840671          1.0
F  1  1.0
  0.4274464221          1.0
F  1  1.0
  0.1944980445          1.0
G  1  1.0
  54.3744799121         1.0
G  1  1.0
  37.3892418648         1.0
G  1  1.0
  26.0813283944         1.0
G  1  1.0
  17.973387955          1.0
G  1  1.0
  12.5889292            1.0
G  1  1.0
  6.8050439518          1.0
G  1  1.0
  3.8578923084          1.0
G  1  1.0
  2.4016514614          1.0
G  1  1.0
  1.5096087673          1.0
G  1  1.0
  0.8106608998          1.0
G  1  1.0
  0.46059               1.0
G  1  1.0
  0.224706              1.0
H  1  1.0
  6.3707315121          1.0
H  1  1.0
  4.3760517266          1.0
H  1  1.0
  2.6870004698          1.0
H  1  1.0
  1.731372928           1.0
I  1  1.0
  5.1353976891          1.0
I  1  1.0
  3.1543572873          1.0
****
Ni     0
S  1  1.0
  9578.5022537516       1.0
S  1  1.0
  3631.7712571755       1.0
S  1  1.0
  2139.1833700157       1.0
S  1  1.0
  1162.6786692284       1.0
S  1  1.0
  732.210972433         1.0
S  1  1.0
  401.9292817499        1.0
S  1  1.0
  272.3518008417        1.0
S  1  1.0
  116.7417338996        1.0
S  1  1.0
  80.9081808647         1.0
S  1  1.0
  46.2889940114         1.0
S  1  1.0
  25.9804979889         1.0
S  1  1.0
  18.3836638734         1.0
S  1  1.0
  11.9570248827         1.0
S  1  1.0
  8.1449043874          1.0
S  1  1.0
  5.4697394333          1.0
S  1  1.0
  3.3323789439          1.0
S  1  1.0
  2.00594034            1.0
S  1  1.0
  1.3875816038          1.0
S  1  1.0
  0.8077561974          1.0
S  1  1.0
  0.4205735486          1.0
S  1  1.0
  0.2679486513          1.0
S  1  1.0
  0.1743125648          1.0
S  1  1.0
  0.0656700063          1.0
P  1  1.0
  1819.4190230121       1.0
P  1  1.0
  1063.4134623439       1.0
P  1  1.0
  673.0832651109        1.0
P  1  1.0
  473.2733015181        1.0
P  1  1.0
  301.1177996293        1.0
P  1  1.0
  174.7899818759        1.0
P  1  1.0
  105.7292720549        1.0
P  1  1.0
  57.6519888308         1.0
P  1  1.0
  33.5525432446         1.0
P  1  1.0
  21.6650059492         1.0
P  1  1.0
  13.4341172382         1.0
P  1  1.0
  8.9200552329          1.0
P  1  1.0
  6.2314824241          1.0
P  1  1.0
  4.3631578584          1.0
P  1  1.0
  3.0276946839          1.0
P  1  1.0
  1.6448395485          1.0
P  1  1.0
  0.9663224494          1.0
P  1  1.0
  0.5946600497          1.0
P  1  1.0
  0.3532082824          1.0
P  1  1.0
  0.2317488279          1.0
P  1  1.0
  0.1374343474          1.0
P  1  1.0
  0.0830956693          1.0
D  1  1.0
  1110.802556549        1.0
D  1  1.0
  616.6502906945        1.0
D  1  1.0
  420.8213473013        1.0
D  1  1.0
  297.6510435903        1.0
D  1  1.0
  190.8266505509        1.0
D  1  1.0
  103.0914964073        1.0
D  1  1.0
  57.3184117733         1.0
D  1  1.0
  38.8198236002         1.0
D  1  1.0
  24.8647438688         1.0
D  1  1.0
  14.4142179476         1.0
D  1  1.0
  8.2993827205          1.0
D  1  1.0
  4.8227545338          1.0
D  1  1.0
  2.8123787167          1.0
D  1  1.0
  1.7574914452          1.0
D  1  1.0
  0.9500019294          1.0
D  1  1.0
  0.5238001482          1.0
D  1  1.0
  0.3249790161          1.0
D  1  1.0
  0.216800404           1.0
D  1  1.0
  0.1432201881          1.0
F  1  1.0
  243.0023355681        1.0
F  1  1.0
  134.2062080858        1.0
F  1  1.0
  92.2237914223         1.0
F  1  1.0
  65.1979745696         1.0
F  1  1.0
  42.6834765246         1.0
F  1  1.0
  27.5418112282         1.0
F  1  1.0
  18.1626922703         1.0
F  1  1.0
  11.0060235638         1.0
F  1  1.0
  7.4211214815          1.0
F  1  1.0
  5.0018792685          1.0
F  1  1.0
  3.5680716156          1.0
F  1  1.0
  2.5176893037          1.0
F  1  1.0
  1.5789109594          1.0
F  1  1.0
  0.9542724197          1.0
F  1  1.0
  0.6741567401          1.0
F  1  1.0
  0.4735028957          1.0
F  1  1.0
  0.1943746361          1.0
G  1  1.0
  149.8104665941        1.0
G  1  1.0
  97.9969959016         1.0
G  1  1.0
  59.8771992651         1.0
G  1  1.0
  41.579044371          1.0
G  1  1.0
  28.8502146179         1.0
G  1  1.0
  19.9770190641         1.0
G  1  1.0
  13.5863803726         1.0
G  1  1.0
  6.6881252044          1.0
G  1  1.0
  4.2871481536          1.0
G  1  1.0
  2.6659299362          1.0
G  1  1.0
  1.3396905322          1.0
G  1  1.0
  0.7832                1.0
G  1  1.0
  0.5178                1.0
G  1  1.0
  0.2524                1.0
H  1  1.0
  7.4110589969          1.0
H  1  1.0
  5.1589992929          1.0
H  1  1.0
  3.2050752647          1.0
H  1  1.0
  2.0603835884          1.0
I  1  1.0
  6.0760575601          1.0
I  1  1.0
  3.77705086            1.0
****
Cu     0
S  1  1.0
  10345.3550133354      1.0
S  1  1.0
  3914.0754652821       1.0
S  1  1.0
  2352.5042574878       1.0
S  1  1.0
  1187.6186394479       1.0
S  1  1.0
  689.6408658631        1.0
S  1  1.0
  294.6163194909        1.0
S  1  1.0
  195.9127815273        1.0
S  1  1.0
  126.2386414456        1.0
S  1  1.0
  87.7294828514         1.0
S  1  1.0
  55.8950439195         1.0
S  1  1.0
  33.0546877167         1.0
S  1  1.0
  19.4936856022         1.0
S  1  1.0
  11.4111681485         1.0
S  1  1.0
  7.3425566152          1.0
S  1  1.0
  4.6338224894          1.0
S  1  1.0
  3.0789201254          1.0
S  1  1.0
  1.876595406           1.0
S  1  1.0
  0.867998574           1.0
S  1  1.0
  0.4278448037          1.0
S  1  1.0
  0.2426459044          1.0
S  1  1.0
  0.1718575198          1.0
S  1  1.0
  0.1071490877          1.0
P  1  1.0
  4616.9389549349       1.0
P  1  1.0
  2792.5804404701       1.0
P  1  1.0
  1147.1749240402       1.0
P  1  1.0
  727.9981927154        1.0
P  1  1.0
  341.3435839033        1.0
P  1  1.0
  231.5867397407        1.0
P  1  1.0
  146.6195596238        1.0
P  1  1.0
  97.0687456943         1.0
P  1  1.0
  68.2955592032         1.0
P  1  1.0
  47.591429311          1.0
P  1  1.0
  29.7611096711         1.0
P  1  1.0
  15.5317840582         1.0
P  1  1.0
  9.5337870995          1.0
P  1  1.0
  6.2643767579          1.0
P  1  1.0
  3.8451357647          1.0
P  1  1.0
  2.6438686085          1.0
P  1  1.0
  1.7917938143          1.0
P  1  1.0
  1.231928269           1.0
P  1  1.0
  0.7521261996          1.0
P  1  1.0
  0.4707509848          1.0
P  1  1.0
  0.3360861142          1.0
P  1  1.0
  0.1934166731          1.0
P  1  1.0
  0.0704757029          1.0
D  1  1.0
  1237.0818223364       1.0
D  1  1.0
  687.2134887038        1.0
D  1  1.0
  470.1011971191        1.0
D  1  1.0
  330.8637669779        1.0
D  1  1.0
  213.1503238049        1.0
D  1  1.0
  130.7605086392        1.0
D  1  1.0
  89.3152195783         1.0
D  1  1.0
  59.2411145221         1.0
D  1  1.0
  36.869786006          1.0
D  1  1.0
  22.2065851339         1.0
D  1  1.0
  13.5652030265         1.0
D  1  1.0
  9.4697467896          1.0
D  1  1.0
  6.0060021869          1.0
D  1  1.0
  3.6746243531          1.0
D  1  1.0
  2.3911604547          1.0
D  1  1.0
  1.558040428           1.0
D  1  1.0
  1.1016561892          1.0
D  1  1.0
  0.7792944919          1.0
D  1  1.0
  0.547250843           1.0
D  1  1.0
  0.3886301992          1.0
D  1  1.0
  0.2479792325          1.0
D  1  1.0
  0.175577455           1.0
F  1  1.0
  315.2402884877        1.0
F  1  1.0
  208.7774526093        1.0
F  1  1.0
  143.8207271463        1.0
F  1  1.0
  99.4605426741         1.0
F  1  1.0
  55.7917125033         1.0
F  1  1.0
  33.3678832618         1.0
F  1  1.0
  20.250693234          1.0
F  1  1.0
  12.42932035           1.0
F  1  1.0
  7.7162241828          1.0
F  1  1.0
  4.337504458           1.0
F  1  1.0
  2.7407630744          1.0
F  1  1.0
  1.465001091           1.0
F  1  1.0
  0.9691491795          1.0
F  1  1.0
  0.6202421523          1.0
F  1  1.0
  0.2708576728          1.0
G  1  1.0
  33.6637719059         1.0
G  1  1.0
  19.0025056413         1.0
G  1  1.0
  12.1068254121         1.0
G  1  1.0
  7.5807104605          1.0
G  1  1.0
  4.288321121           1.0
G  1  1.0
  2.9183030613          1.0
G  1  1.0
  1.8027195086          1.0
G  1  1.0
  1.1938449229          1.0
G  1  1.0
  0.739057              1.0
G  1  1.0
  0.380398              1.0
H  1  1.0
  8.2688845738          1.0
H  1  1.0
  5.1056659345          1.0
H  1  1.0
  3.0327763205          1.0
H  1  1.0
  1.7183559538          1.0
I  1  1.0
  7.0578038047          1.0
I  1  1.0
  4.4815274183          1.0
J  1  1.0
  5.4406242157          1.0
****
Zn     0
S  1  1.0
  11092.9084715983      1.0
S  1  1.0
  4195.7597172435       1.0
S  1  1.0
  2522.1619715448       1.0
S  1  1.0
  1273.226944491        1.0
S  1  1.0
  739.4414772358        1.0
S  1  1.0
  315.978231714         1.0
S  1  1.0
  210.0759747139        1.0
S  1  1.0
  135.4023919849        1.0
S  1  1.0
  93.8830483955         1.0
S  1  1.0
  53.5674522932         1.0
S  1  1.0
  24.8795606764         1.0
S  1  1.0
  13.6596490755         1.0
S  1  1.0
  7.8328321172          1.0
S  1  1.0
  5.1371308929          1.0
S  1  1.0
  3.2386078424          1.0
S  1  1.0
  2.0057658135          1.0
S  1  1.0
  1.3167698252          1.0
S  1  1.0
  0.9070493266          1.0
S  1  1.0
  0.478363991           1.0
S  1  1.0
  0.3121404871          1.0
S  1  1.0
  0.1912752172          1.0
S  1  1.0
  0.1139915692          1.0
P  1  1.0
  4951.5679662906       1.0
P  1  1.0
  2109.6152354355       1.0
P  1  1.0
  1230.6648595306       1.0
P  1  1.0
  780.7587809503        1.0
P  1  1.0
  548.0587402448        1.0
P  1  1.0
  247.3242356211        1.0
P  1  1.0
  162.3509310975        1.0
P  1  1.0
  97.1260723059         1.0
P  1  1.0
  63.6434408742         1.0
P  1  1.0
  39.004944612          1.0
P  1  1.0
  27.1627507614         1.0
P  1  1.0
  19.1348556312         1.0
P  1  1.0
  12.6370064534         1.0
P  1  1.0
  8.5948435473          1.0
P  1  1.0
  5.6835267401          1.0
P  1  1.0
  3.3347124271          1.0
P  1  1.0
  1.9097947291          1.0
P  1  1.0
  1.2483413847          1.0
P  1  1.0
  0.8238245277          1.0
P  1  1.0
  0.496045279           1.0
P  1  1.0
  0.3180165864          1.0
P  1  1.0
  0.224965356           1.0
P  1  1.0
  0.0734747452          1.0
D  1  1.0
  1345.2466060049       1.0
D  1  1.0
  657.9525316088        1.0
D  1  1.0
  429.3906118126        1.0
D  1  1.0
  282.6190388709        1.0
D  1  1.0
  169.3895178053        1.0
D  1  1.0
  104.0962817331        1.0
D  1  1.0
  57.0387439311         1.0
D  1  1.0
  32.1910003479         1.0
D  1  1.0
  17.9734564368         1.0
D  1  1.0
  10.1531858147         1.0
D  1  1.0
  6.6528440769          1.0
D  1  1.0
  4.0473951814          1.0
D  1  1.0
  2.2188352757          1.0
D  1  1.0
  1.302261934           1.0
D  1  1.0
  0.8509397523          1.0
D  1  1.0
  0.531780941           1.0
D  1  1.0
  0.3110102385          1.0
D  1  1.0
  0.2030993246          1.0
D  1  1.0
  0.092564              1.0
F  1  1.0
  155.5875943621        1.0
F  1  1.0
  106.8475759256        1.0
F  1  1.0
  62.2478563749         1.0
F  1  1.0
  37.1186469287         1.0
F  1  1.0
  22.8594616324         1.0
F  1  1.0
  13.6665258746         1.0
F  1  1.0
  8.6732582969          1.0
F  1  1.0
  6.107164672           1.0
F  1  1.0
  4.1254947387          1.0
F  1  1.0
  2.691769733           1.0
F  1  1.0
  1.8294547945          1.0
F  1  1.0
  1.1944036907          1.0
F  1  1.0
  0.7076312209          1.0
F  1  1.0
  0.3437852503          1.0
G  1  1.0
  41.1794756042         1.0
G  1  1.0
  22.0447604342         1.0
G  1  1.0
  13.4843283295         1.0
G  1  1.0
  9.2002797756          1.0
G  1  1.0
  6.4910916228          1.0
G  1  1.0
  4.6302134536          1.0
G  1  1.0
  2.9657510463          1.0
G  1  1.0
  1.7140882969          1.0
G  1  1.0
  0.951168              1.0
G  1  1.0
  0.503216              1.0
H  1  1.0
  10.9763404621         1.0
H  1  1.0
  6.7573368429          1.0
H  1  1.0
  3.6156210794          1.0
H  1  1.0
  2.0268119137          1.0
I  1  1.0
  6.9492564454          1.0
I  1  1.0
  4.6098928751          1.0
J  1  1.0
  6.410904305           1.0
****
Ga     0
S  1  1.0
  25115.7032446567      1.0
S  1  1.0
  9220.4523148179       1.0
S  1  1.0
  6044.9269597735       1.0
S  1  1.0
  3540.8829779103       1.0
S  1  1.0
  1537.409924754        1.0
S  1  1.0
  903.6517709519        1.0
S  1  1.0
  533.9289143253        1.0
S  1  1.0
  288.0706888864        1.0
S  1  1.0
  172.5532876623        1.0
S  1  1.0
  109.9536381683        1.0
S  1  1.0
  69.6560298537         1.0
S  1  1.0
  44.0598753853         1.0
S  1  1.0
  25.2237197666         1.0
S  1  1.0
  17.1447846254         1.0
S  1  1.0
  11.3866487883         1.0
S  1  1.0
  7.4215538188          1.0
S  1  1.0
  5.1318811836          1.0
S  1  1.0
  3.1707530348          1.0
S  1  1.0
  1.9472158654          1.0
S  1  1.0
  1.3333064693          1.0
S  1  1.0
  0.684164432           1.0
S  1  1.0
  0.3680476246          1.0
S  1  1.0
  0.2502508805          1.0
S  1  1.0
  0.168886607           1.0
S  1  1.0
  0.1042349398          1.0
P  1  1.0
  2883.7931252711       1.0
P  1  1.0
  1218.1147890797       1.0
P  1  1.0
  772.9526746801        1.0
P  1  1.0
  352.782369095         1.0
P  1  1.0
  230.6470387569        1.0
P  1  1.0
  146.2971459693        1.0
P  1  1.0
  94.7040056488         1.0
P  1  1.0
  56.4035972856         1.0
P  1  1.0
  34.6118338763         1.0
P  1  1.0
  22.6406994908         1.0
P  1  1.0
  15.8812891727         1.0
P  1  1.0
  10.8203710456         1.0
P  1  1.0
  7.5293981531          1.0
P  1  1.0
  4.9392176908          1.0
P  1  1.0
  3.386888017           1.0
P  1  1.0
  2.3773280402          1.0
P  1  1.0
  1.4495591085          1.0
P  1  1.0
  0.8785341358          1.0
P  1  1.0
  0.4979023475          1.0
P  1  1.0
  0.2550462655          1.0
P  1  1.0
  0.158339745           1.0
P  1  1.0
  0.0896575355          1.0
D  1  1.0
  564.7686805286        1.0
D  1  1.0
  294.5206430346        1.0
D  1  1.0
  170.5946040503        1.0
D  1  1.0
  94.1775779673         1.0
D  1  1.0
  59.4212675502         1.0
D  1  1.0
  39.164264507          1.0
D  1  1.0
  27.3167734174         1.0
D  1  1.0
  19.0041871217         1.0
D  1  1.0
  13.0545296188         1.0
D  1  1.0
  8.8421467244          1.0
D  1  1.0
  5.8701934876          1.0
D  1  1.0
  3.816878966           1.0
D  1  1.0
  2.5446815554          1.0
D  1  1.0
  1.8007110407          1.0
D  1  1.0
  1.0816129906          1.0
D  1  1.0
  0.4296379471          1.0
D  1  1.0
  0.2663711403          1.0
D  1  1.0
  0.1461676441          1.0
F  1  1.0
  196.6769239631        1.0
F  1  1.0
  108.4149967824        1.0
F  1  1.0
  75.0812489612         1.0
F  1  1.0
  53.0195538645         1.0
F  1  1.0
  33.3614111334         1.0
F  1  1.0
  23.535566279          1.0
F  1  1.0
  15.7764541144         1.0
F  1  1.0
  10.5930683954         1.0
F  1  1.0
  7.4338531008          1.0
F  1  1.0
  4.6262276016          1.0
F  1  1.0
  2.6482520902          1.0
F  1  1.0
  1.6483832802          1.0
F  1  1.0
  0.9238323501          1.0
F  1  1.0
  0.539009144           1.0
F  1  1.0
  0.346287701           1.0
F  1  1.0
  0.1810127438          1.0
G  1  1.0
  89.5886645819         1.0
G  1  1.0
  58.3224232773         1.0
G  1  1.0
  35.8248982653         1.0
G  1  1.0
  19.1295963192         1.0
G  1  1.0
  11.3608923129         1.0
G  1  1.0
  7.227093              1.0
G  1  1.0
  5.0607618999          1.0
G  1  1.0
  3.078718              1.0
G  1  1.0
  2.0512609209          1.0
G  1  1.0
  1.0896801217          1.0
G  1  1.0
  0.4818869568          1.0
G  1  1.0
  0.2338                1.0
H  1  1.0
  1.188353              1.0
****
Ge     0
S  1  1.0
  10493.7214723528      1.0
S  1  1.0
  5781.8003445851       1.0
S  1  1.0
  3245.7004809807       1.0
S  1  1.0
  1386.773948681        1.0
S  1  1.0
  608.4603128673        1.0
S  1  1.0
  355.9284522062        1.0
S  1  1.0
  199.9091435976        1.0
S  1  1.0
  124.5976976944        1.0
S  1  1.0
  78.7328119387         1.0
S  1  1.0
  51.9052060922         1.0
S  1  1.0
  33.3450715694         1.0
S  1  1.0
  22.0963998226         1.0
S  1  1.0
  10.2624610611         1.0
S  1  1.0
  7.0507842125          1.0
S  1  1.0
  4.30596431            1.0
S  1  1.0
  3.0365778252          1.0
S  1  1.0
  2.0245631357          1.0
S  1  1.0
  1.3697793575          1.0
S  1  1.0
  0.767803515           1.0
S  1  1.0
  0.4688827134          1.0
S  1  1.0
  0.3256278681          1.0
S  1  1.0
  0.2231475388          1.0
S  1  1.0
  0.1289418173          1.0
P  1  1.0
  2037.3334972747       1.0
P  1  1.0
  1353.8487815592       1.0
P  1  1.0
  827.0542396457        1.0
P  1  1.0
  424.0124421307        1.0
P  1  1.0
  236.3606399604        1.0
P  1  1.0
  135.3837147107        1.0
P  1  1.0
  80.7177324506         1.0
P  1  1.0
  45.5276680881         1.0
P  1  1.0
  26.179090628          1.0
P  1  1.0
  18.4390924672         1.0
P  1  1.0
  12.8685303338         1.0
P  1  1.0
  8.5225454101          1.0
P  1  1.0
  6.0502675506          1.0
P  1  1.0
  4.168795063           1.0
P  1  1.0
  2.8865009559          1.0
P  1  1.0
  1.7525513072          1.0
P  1  1.0
  1.0180089892          1.0
P  1  1.0
  0.6072150303          1.0
P  1  1.0
  0.369417201           1.0
P  1  1.0
  0.2069476248          1.0
P  1  1.0
  0.1079349607          1.0
D  1  1.0
  449.4801961005        1.0
D  1  1.0
  320.520419066         1.0
D  1  1.0
  192.9272592919        1.0
D  1  1.0
  114.4394431936        1.0
D  1  1.0
  61.3568591148         1.0
D  1  1.0
  42.4701291998         1.0
D  1  1.0
  29.3384989078         1.0
D  1  1.0
  16.2706623894         1.0
D  1  1.0
  9.8124031068          1.0
D  1  1.0
  6.6055287537          1.0
D  1  1.0
  4.3328485713          1.0
D  1  1.0
  2.916961643           1.0
D  1  1.0
  1.9985693304          1.0
D  1  1.0
  0.8471001932          1.0
D  1  1.0
  0.3534236516          1.0
D  1  1.0
  0.2420005987          1.0
D  1  1.0
  0.1543927658          1.0
F  1  1.0
  128.7454421302        1.0
F  1  1.0
  84.6194030991         1.0
F  1  1.0
  59.1586288182         1.0
F  1  1.0
  42.1609043919         1.0
F  1  1.0
  29.5561650042         1.0
F  1  1.0
  20.6456031268         1.0
F  1  1.0
  14.441075799          1.0
F  1  1.0
  10.0867042445         1.0
F  1  1.0
  7.0273112826          1.0
F  1  1.0
  4.3322176372          1.0
F  1  1.0
  2.9111338286          1.0
F  1  1.0
  1.8636749513          1.0
F  1  1.0
  1.1053751914          1.0
F  1  1.0
  0.6626408603          1.0
F  1  1.0
  0.3979978814          1.0
F  1  1.0
  0.2322373644          1.0
G  1  1.0
  67.6462455581         1.0
G  1  1.0
  40.4157751393         1.0
G  1  1.0
  27.1178961572         1.0
G  1  1.0
  16.7615677908         1.0
G  1  1.0
  11.7737970729         1.0
G  1  1.0
  8.3965734662          1.0
G  1  1.0
  5.9100494705          1.0
G  1  1.0
  3.7960058637          1.0
G  1  1.0
  2.6041898603          1.0
G  1  1.0
  1.4454843928          1.0
G  1  1.0
  0.8777815363          1.0
G  1  1.0
  0.5854471149          1.0
G  1  1.0
  0.3554260948          1.0
H  1  1.0
  0.769849              1.0
****
As     0
S  1  1.0
  11941.6505121232      1.0
S  1  1.0
  6468.3796883219       1.0
S  1  1.0
  3526.2428590781       1.0
S  1  1.0
  1986.6751691055       1.0
S  1  1.0
  802.8939036375        1.0
S  1  1.0
  398.8151287876        1.0
S  1  1.0
  161.2194769502        1.0
S  1  1.0
  106.7172722286        1.0
S  1  1.0
  69.3962333274         1.0
S  1  1.0
  44.2832901222         1.0
S  1  1.0
  28.7118801895         1.0
S  1  1.0
  16.5214091632         1.0
S  1  1.0
  11.2044602009         1.0
S  1  1.0
  7.0897823929          1.0
S  1  1.0
  5.0132787579          1.0
S  1  1.0
  3.3039408096          1.0
S  1  1.0
  1.9006435434          1.0
S  1  1.0
  1.1608448042          1.0
S  1  1.0
  0.749282394           1.0
S  1  1.0
  0.4699839738          1.0
S  1  1.0
  0.2891139848          1.0
S  1  1.0
  0.1597574262          1.0
P  1  1.0
  2090.0843669928       1.0
P  1  1.0
  1206.6314421477       1.0
P  1  1.0
  829.6340259673        1.0
P  1  1.0
  502.1985586874        1.0
P  1  1.0
  230.1697827236        1.0
P  1  1.0
  163.6892916198        1.0
P  1  1.0
  88.4594685219         1.0
P  1  1.0
  47.9986271698         1.0
P  1  1.0
  27.3448423012         1.0
P  1  1.0
  17.8215077273         1.0
P  1  1.0
  11.9523447817         1.0
P  1  1.0
  7.4353863663          1.0
P  1  1.0
  4.4096156297          1.0
P  1  1.0
  2.9044133794          1.0
P  1  1.0
  1.7165733652          1.0
P  1  1.0
  0.5822083256          1.0
P  1  1.0
  0.3657284086          1.0
P  1  1.0
  0.2357907584          1.0
P  1  1.0
  0.1309638609          1.0
D  1  1.0
  439.5138277816        1.0
D  1  1.0
  300.3216511676        1.0
D  1  1.0
  185.8143277759        1.0
D  1  1.0
  112.9009463631        1.0
D  1  1.0
  78.2311998013         1.0
D  1  1.0
  52.4964533158         1.0
D  1  1.0
  33.6687919805         1.0
D  1  1.0
  20.6230977985         1.0
D  1  1.0
  10.8239637928         1.0
D  1  1.0
  6.0726646867          1.0
D  1  1.0
  3.4721587475          1.0
D  1  1.0
  2.0999589039          1.0
D  1  1.0
  1.3216358068          1.0
D  1  1.0
  0.8381229335          1.0
D  1  1.0
  0.4223129005          1.0
D  1  1.0
  0.2529745119          1.0
D  1  1.0
  0.16081               1.0
F  1  1.0
  157.8491439014        1.0
F  1  1.0
  102.6124495798        1.0
F  1  1.0
  65.5217924899         1.0
F  1  1.0
  36.8093295543         1.0
F  1  1.0
  22.3769387495         1.0
F  1  1.0
  14.6783903237         1.0
F  1  1.0
  10.0733997119         1.0
F  1  1.0
  6.5159155415          1.0
F  1  1.0
  4.4239804683          1.0
F  1  1.0
  2.5257028425          1.0
F  1  1.0
  1.5944411336          1.0
F  1  1.0
  0.7799100282          1.0
F  1  1.0
  0.4724520156          1.0
F  1  1.0
  0.2855236589          1.0
G  1  1.0
  46.2967044767         1.0
G  1  1.0
  31.0645318236         1.0
G  1  1.0
  19.7903409595         1.0
G  1  1.0
  13.573871222          1.0
G  1  1.0
  7.8255555419          1.0
G  1  1.0
  3.6220816475          1.0
G  1  1.0
  1.6902753807          1.0
G  1  1.0
  1.0052337699          1.0
G  1  1.0
  0.6773839187          1.0
G  1  1.0
  0.4339477654          1.0
H  1  1.0
  0.92923               1.0
****
Se     0
S  1  1.0
  13456.0075290042      1.0
S  1  1.0
  5381.6303912404       1.0
S  1  1.0
  2237.2361287624       1.0
S  1  1.0
  1507.3489616501       1.0
S  1  1.0
  874.8547242885        1.0
S  1  1.0
  401.5125980688        1.0
S  1  1.0
  264.3398755185        1.0
S  1  1.0
  119.9812181753        1.0
S  1  1.0
  83.1131676566         1.0
S  1  1.0
  53.9519305563         1.0
S  1  1.0
  33.217963299          1.0
S  1  1.0
  16.5981734417         1.0
S  1  1.0
  9.5278353412          1.0
S  1  1.0
  5.0584691298          1.0
S  1  1.0
  3.1154198217          1.0
S  1  1.0
  1.922543219           1.0
S  1  1.0
  1.3101221159          1.0
S  1  1.0
  0.8649701511          1.0
S  1  1.0
  0.5332514661          1.0
S  1  1.0
  0.3169851816          1.0
S  1  1.0
  0.118650046           1.0
P  1  1.0
  2172.858542297        1.0
P  1  1.0
  1305.1471640665       1.0
P  1  1.0
  909.917736697         1.0
P  1  1.0
  545.068790414         1.0
P  1  1.0
  348.0149782499        1.0
P  1  1.0
  228.9584316046        1.0
P  1  1.0
  153.2202435659        1.0
P  1  1.0
  88.693986807          1.0
P  1  1.0
  52.4306152599         1.0
P  1  1.0
  34.8480053995         1.0
P  1  1.0
  22.4271872423         1.0
P  1  1.0
  11.6697044243         1.0
P  1  1.0
  7.2849864373          1.0
P  1  1.0
  4.7124310732          1.0
P  1  1.0
  3.1726512518          1.0
P  1  1.0
  2.0861561236          1.0
P  1  1.0
  1.1662175414          1.0
P  1  1.0
  0.6821101336          1.0
P  1  1.0
  0.4180269509          1.0
P  1  1.0
  0.2632275738          1.0
P  1  1.0
  0.1787621557          1.0
D  1  1.0
  706.4087059329        1.0
D  1  1.0
  430.4937127158        1.0
D  1  1.0
  271.9076822947        1.0
D  1  1.0
  172.7077431276        1.0
D  1  1.0
  89.546511394          1.0
D  1  1.0
  53.9224602546         1.0
D  1  1.0
  37.8059215239         1.0
D  1  1.0
  23.0782993215         1.0
D  1  1.0
  12.8017658057         1.0
D  1  1.0
  7.7460053136          1.0
D  1  1.0
  4.1876594393          1.0
D  1  1.0
  2.2655294643          1.0
D  1  1.0
  1.444171452           1.0
D  1  1.0
  0.6992134728          1.0
D  1  1.0
  0.4675277972          1.0
D  1  1.0
  0.2972845445          1.0
D  1  1.0
  0.177834              1.0
F  1  1.0
  265.0027187265        1.0
F  1  1.0
  156.8726557453        1.0
F  1  1.0
  83.2595906191         1.0
F  1  1.0
  42.9447767424         1.0
F  1  1.0
  24.6393557632         1.0
F  1  1.0
  16.1611536684         1.0
F  1  1.0
  9.8464789195          1.0
F  1  1.0
  5.2092503604          1.0
F  1  1.0
  2.8943283661          1.0
F  1  1.0
  1.8860232288          1.0
F  1  1.0
  0.8043914442          1.0
F  1  1.0
  0.5039733832          1.0
F  1  1.0
  0.3343922695          1.0
G  1  1.0
  52.2511058463         1.0
G  1  1.0
  29.9175050028         1.0
G  1  1.0
  17.4156903933         1.0
G  1  1.0
  11.3807               1.0
G  1  1.0
  7.8839751779          1.0
G  1  1.0
  3.7308654622          1.0
G  1  1.0
  1.9431217705          1.0
G  1  1.0
  0.9965461863          1.0
G  1  1.0
  0.6224492873          1.0
G  1  1.0
  0.444                 1.0
H  1  1.0
  1.07013               1.0
H  1  1.0
  0.7382090296          1.0
****
Br     0
S  1  1.0
  14966.968100961       1.0
S  1  1.0
  5947.1888083063       1.0
S  1  1.0
  2488.247222516        1.0
S  1  1.0
  1654.9551065475       1.0
S  1  1.0
  990.2773178106        1.0
S  1  1.0
  532.7906871685        1.0
S  1  1.0
  333.0664650801        1.0
S  1  1.0
  204.9650914486        1.0
S  1  1.0
  111.2981191393        1.0
S  1  1.0
  52.4092096124         1.0
S  1  1.0
  32.1033817733         1.0
S  1  1.0
  18.4192938271         1.0
S  1  1.0
  11.1382810292         1.0
S  1  1.0
  7.5076396174          1.0
S  1  1.0
  5.2392141024          1.0
S  1  1.0
  3.3956967212          1.0
S  1  1.0
  1.2784469557          1.0
S  1  1.0
  0.7955618403          1.0
S  1  1.0
  0.5323468733          1.0
S  1  1.0
  0.3658409831          1.0
S  1  1.0
  0.2114387912          1.0
S  1  1.0
  0.1383956093          1.0
P  1  1.0
  2352.6417217295       1.0
P  1  1.0
  1419.2002144182       1.0
P  1  1.0
  991.6552980525        1.0
P  1  1.0
  605.0713497723        1.0
P  1  1.0
  320.6016112864        1.0
P  1  1.0
  171.4251117243        1.0
P  1  1.0
  107.0469309519        1.0
P  1  1.0
  69.2990860446         1.0
P  1  1.0
  46.08035546           1.0
P  1  1.0
  31.8924393045         1.0
P  1  1.0
  22.2918140288         1.0
P  1  1.0
  14.4757414325         1.0
P  1  1.0
  9.6659745688          1.0
P  1  1.0
  6.5784320802          1.0
P  1  1.0
  3.8884211493          1.0
P  1  1.0
  1.3292399531          1.0
P  1  1.0
  0.7884184602          1.0
P  1  1.0
  0.4897442341          1.0
P  1  1.0
  0.3099305307          1.0
P  1  1.0
  0.2102718116          1.0
D  1  1.0
  833.0399668221        1.0
D  1  1.0
  478.4087051193        1.0
D  1  1.0
  298.7373397727        1.0
D  1  1.0
  189.9619921019        1.0
D  1  1.0
  127.849438396         1.0
D  1  1.0
  88.6878259705         1.0
D  1  1.0
  52.8520894883         1.0
D  1  1.0
  30.3058421687         1.0
D  1  1.0
  19.6434144097         1.0
D  1  1.0
  13.724590293          1.0
D  1  1.0
  8.5741434091          1.0
D  1  1.0
  4.7503327226          1.0
D  1  1.0
  3.0783299619          1.0
D  1  1.0
  2.0064387475          1.0
D  1  1.0
  1.3745074011          1.0
D  1  1.0
  0.9156330861          1.0
D  1  1.0
  0.5812025511          1.0
D  1  1.0
  0.3478182405          1.0
D  1  1.0
  0.20408               1.0
F  1  1.0
  193.7280231192        1.0
F  1  1.0
  117.7224031446        1.0
F  1  1.0
  71.2223008556         1.0
F  1  1.0
  48.0945047445         1.0
F  1  1.0
  27.5044817697         1.0
F  1  1.0
  18.2725607243         1.0
F  1  1.0
  12.3352946079         1.0
F  1  1.0
  8.2205785938          1.0
F  1  1.0
  5.5410387601          1.0
F  1  1.0
  3.3782932773          1.0
F  1  1.0
  2.142468194           1.0
F  1  1.0
  1.5092919113          1.0
F  1  1.0
  0.9409187536          1.0
F  1  1.0
  0.5974073394          1.0
F  1  1.0
  0.3955324726          1.0
G  1  1.0
  58.571452613          1.0
G  1  1.0
  33.568930357          1.0
G  1  1.0
  19.3127714068         1.0
G  1  1.0
  12.8586               1.0
G  1  1.0
  8.8901263065          1.0
G  1  1.0
  5.7598                1.0
G  1  1.0
  4.0918242742          1.0
G  1  1.0
  2.2324187011          1.0
G  1  1.0
  1.1625228646          1.0
G  1  1.0
  0.6244877266          1.0
H  1  1.0
  1.25769               1.0
H  1  1.0
  0.8806197603          1.0
****
Kr     0
S  1  1.0
  16474.9316105573      1.0
S  1  1.0
  6513.3582529777       1.0
S  1  1.0
  2737.6930220274       1.0
S  1  1.0
  1803.6481206091       1.0
S  1  1.0
  1085.0262891786       1.0
S  1  1.0
  497.283606671         1.0
S  1  1.0
  264.0447968099        1.0
S  1  1.0
  75.2645819485         1.0
S  1  1.0
  45.4546289709         1.0
S  1  1.0
  31.3341313951         1.0
S  1  1.0
  20.2316906291         1.0
S  1  1.0
  13.9960744413         1.0
S  1  1.0
  9.1389342156          1.0
S  1  1.0
  6.0322658358          1.0
S  1  1.0
  4.1555614969          1.0
S  1  1.0
  2.3832529679          1.0
S  1  1.0
  1.4744510757          1.0
S  1  1.0
  0.9472398058          1.0
S  1  1.0
  0.6063946401          1.0
S  1  1.0
  0.4188952025          1.0
S  1  1.0
  0.1581737329          1.0
P  1  1.0
  2532.3806607233       1.0
P  1  1.0
  1076.9225770024       1.0
P  1  1.0
  767.1656921465        1.0
P  1  1.0
  462.3510892842        1.0
P  1  1.0
  251.0278068827        1.0
P  1  1.0
  163.2575371473        1.0
P  1  1.0
  115.0011725225        1.0
P  1  1.0
  71.260738636          1.0
P  1  1.0
  49.6421479328         1.0
P  1  1.0
  24.9355338027         1.0
P  1  1.0
  16.1565991281         1.0
P  1  1.0
  9.7594395426          1.0
P  1  1.0
  6.4898757137          1.0
P  1  1.0
  4.2677170569          1.0
P  1  1.0
  2.6928473512          1.0
P  1  1.0
  1.6468632463          1.0
P  1  1.0
  0.9018411798          1.0
P  1  1.0
  0.5032060453          1.0
P  1  1.0
  0.2784599761          1.0
D  1  1.0
  905.5239770285        1.0
D  1  1.0
  531.0351631856        1.0
D  1  1.0
  333.3531851654        1.0
D  1  1.0
  233.8796872906        1.0
D  1  1.0
  159.6312628956        1.0
D  1  1.0
  92.7202451708         1.0
D  1  1.0
  58.6576964291         1.0
D  1  1.0
  37.3018754499         1.0
D  1  1.0
  21.1642888668         1.0
D  1  1.0
  11.8712146602         1.0
D  1  1.0
  6.9842803953          1.0
D  1  1.0
  4.2672501444          1.0
D  1  1.0
  2.8294935838          1.0
D  1  1.0
  1.99023923            1.0
D  1  1.0
  1.328616437           1.0
D  1  1.0
  0.7848076213          1.0
D  1  1.0
  0.401299973           1.0
D  1  1.0
  0.235238              1.0
F  1  1.0
  233.4796405637        1.0
F  1  1.0
  134.7414261653        1.0
F  1  1.0
  86.9135100276         1.0
F  1  1.0
  49.0081340968         1.0
F  1  1.0
  29.2835629722         1.0
F  1  1.0
  17.1314777793         1.0
F  1  1.0
  11.3147503782         1.0
F  1  1.0
  7.7116208604          1.0
F  1  1.0
  4.9084310239          1.0
F  1  1.0
  2.8329259973          1.0
F  1  1.0
  1.4635559937          1.0
F  1  1.0
  0.7467051351          1.0
F  1  1.0
  0.451288093           1.0
G  1  1.0
  64.9728510656         1.0
G  1  1.0
  37.3131562449         1.0
G  1  1.0
  21.9200807639         1.0
G  1  1.0
  14.386252             1.0
G  1  1.0
  9.9375330633          1.0
G  1  1.0
  6.49482               1.0
G  1  1.0
  4.6151582713          1.0
G  1  1.0
  2.5416136396          1.0
G  1  1.0
  1.0666447266          1.0
G  1  1.0
  0.6910312363          1.0
H  1  1.0
  1.470609              1.0
H  1  1.0
  1.048559172           1.0
****
