# Supplementary material for: Physics-Driven Construction of Compact Primitive Gaussian Density Fitting Basis Sets
Source: J Chem Theory Comput. 2025 Oct 25;21(21):10863–78. doi: 10.1021/acs.jctc.5c01219 (PMC12613328; doi:10.1021/acs.jctc.5c01219)
Supplement: Supplementary file 1 [file ct5c01219_si_002.zip › supplementary_info/MADF-DFBSs/nonrelativistic/cc-pwcvtz-madf.g94]

!-------------------------------------------------------------------------------
!       Basis set: cc-pwCVTZ-MADF generated from OBS:cc-pwCVTZ 
!            Role: Density fitting
!     MADF params: \tau_1 = 1e-6, \tau_2 = 1e-5, and zeta = 1.4
!           Atoms: H, He, B, C, N, O, F, Ne, Al, Si, P, S, Cl
!                  Ar, Sc, Ti, V, Cr, Mn, Fe, Co, Ni, Cu and Zn.
!         Authors: Kshitijkumar A. Surjuse and Edward F. Valeev 
!-------------------------------------------------------------------------------


H     0
S  1  1.0
  10.19                 1.0
S  1  1.0
  5.7616594723          1.0
S  1  1.0
  2.318                 1.0
S  1  1.0
  1.322342746           1.0
S  1  1.0
  0.6759316487          1.0
S  1  1.0
  0.4684448669          1.0
S  1  1.0
  0.303125              1.0
S  1  1.0
  0.2054                1.0
P  1  1.0
  2.566                 1.0
P  1  1.0
  1.6036133606          1.0
P  1  1.0
  0.8211004858          1.0
P  1  1.0
  0.514230277           1.0
D  1  1.0
  2.3837990555          1.0
D  1  1.0
  1.2349482876          1.0
D  1  1.0
  0.776                 1.0
F  1  1.0
  1.5730007311          1.0
****
He     0
S  1  1.0
  39.6712423135         1.0
S  1  1.0
  15.978                1.0
S  1  1.0
  9.2699007753          1.0
S  1  1.0
  4.424                 1.0
S  1  1.0
  2.628246968           1.0
S  1  1.0
  1.4074449923          1.0
S  1  1.0
  0.9131230912          1.0
S  1  1.0
  0.4178                1.0
P  1  1.0
  9.8237289763          1.0
P  1  1.0
  4.5627379731          1.0
P  1  1.0
  2.8709151492          1.0
P  1  1.0
  1.5591467797          1.0
P  1  1.0
  1.0089255836          1.0
D  1  1.0
  9.954                 1.0
D  1  1.0
  3.9937148229          1.0
D  1  1.0
  2.3220234018          1.0
D  1  1.0
  1.516                 1.0
F  1  1.0
  5.009                 1.0
F  1  1.0
  2.9441681168          1.0
****
B     0
S  1  1.0
  217.3332714027        1.0
S  1  1.0
  105.66                1.0
S  1  1.0
  62.8799422987         1.0
S  1  1.0
  34.16                 1.0
S  1  1.0
  20.7063661446         1.0
S  1  1.0
  10.135843813          1.0
S  1  1.0
  5.422009953           1.0
S  1  1.0
  2.5271659988          1.0
S  1  1.0
  1.5072684047          1.0
S  1  1.0
  0.9645835491          1.0
S  1  1.0
  0.5504765796          1.0
S  1  1.0
  0.3534545241          1.0
S  1  1.0
  0.1931506374          1.0
S  1  1.0
  0.1090028992          1.0
P  1  1.0
  60.0259868364         1.0
P  1  1.0
  30.268742293          1.0
P  1  1.0
  16.6312451238         1.0
P  1  1.0
  9.6628245113          1.0
P  1  1.0
  5.6212460485          1.0
P  1  1.0
  3.4317317037          1.0
P  1  1.0
  1.4445216036          1.0
P  1  1.0
  1.0132987247          1.0
P  1  1.0
  0.6214325765          1.0
P  1  1.0
  0.354794663           1.0
P  1  1.0
  0.2372469398          1.0
P  1  1.0
  0.1566286534          1.0
D  1  1.0
  21.9765196633         1.0
D  1  1.0
  13.3667525659         1.0
D  1  1.0
  8.2138088462          1.0
D  1  1.0
  4.0495695912          1.0
D  1  1.0
  2.1943511217          1.0
D  1  1.0
  1.1739537018          1.0
D  1  1.0
  0.7368902473          1.0
D  1  1.0
  0.5144713681          1.0
D  1  1.0
  0.2958273599          1.0
D  1  1.0
  0.180364395           1.0
F  1  1.0
  5.9422345398          1.0
F  1  1.0
  1.4085                1.0
F  1  1.0
  0.9785316368          1.0
F  1  1.0
  0.6605358226          1.0
F  1  1.0
  0.4505925408          1.0
F  1  1.0
  0.2982791183          1.0
G  1  1.0
  1.2790523836          1.0
G  1  1.0
  0.6419182836          1.0
H  1  1.0
  0.7630235907          1.0
****
C     0
S  1  1.0
  326.5424317387        1.0
S  1  1.0
  158.54                1.0
S  1  1.0
  94.2101951297         1.0
S  1  1.0
  51.18                 1.0
S  1  1.0
  30.8247069891         1.0
S  1  1.0
  16.1974097907         1.0
S  1  1.0
  10.7787905717         1.0
S  1  1.0
  7.1592021522          1.0
S  1  1.0
  3.9028759594          1.0
S  1  1.0
  2.4050261902          1.0
S  1  1.0
  1.5342068257          1.0
S  1  1.0
  0.9847588537          1.0
S  1  1.0
  0.5839095731          1.0
S  1  1.0
  0.3097445893          1.0
S  1  1.0
  0.1740932832          1.0
P  1  1.0
  45.6989124597         1.0
P  1  1.0
  28.2336407094         1.0
P  1  1.0
  20.0285505166         1.0
P  1  1.0
  11.4135103445         1.0
P  1  1.0
  6.7513620242          1.0
P  1  1.0
  4.1815897714          1.0
P  1  1.0
  1.6146723094          1.0
P  1  1.0
  1.1212157694          1.0
P  1  1.0
  0.6994506223          1.0
P  1  1.0
  0.427422562           1.0
P  1  1.0
  0.2570554317          1.0
D  1  1.0
  39.4825433809         1.0
D  1  1.0
  16.138524268          1.0
D  1  1.0
  9.269820965           1.0
D  1  1.0
  5.7807727842          1.0
D  1  1.0
  3.5734261844          1.0
D  1  1.0
  2.1223387952          1.0
D  1  1.0
  1.3840151139          1.0
D  1  1.0
  0.8163885102          1.0
D  1  1.0
  0.5271847139          1.0
D  1  1.0
  0.3755223321          1.0
D  1  1.0
  0.2418                1.0
F  1  1.0
  4.8186318344          1.0
F  1  1.0
  1.9561662352          1.0
F  1  1.0
  1.187185965           1.0
F  1  1.0
  0.8093261485          1.0
F  1  1.0
  0.475503653           1.0
G  1  1.0
  1.7558394851          1.0
G  1  1.0
  1.0020998281          1.0
H  1  1.0
  1.1899627459          1.0
****
N     0
S  1  1.0
  452.7614221066        1.0
S  1  1.0
  220.0                 1.0
S  1  1.0
  130.7061428363        1.0
S  1  1.0
  71.14                 1.0
S  1  1.0
  42.7462648264         1.0
S  1  1.0
  22.7074744183         1.0
S  1  1.0
  15.423714233          1.0
S  1  1.0
  10.3573373528         1.0
S  1  1.0
  5.4756607216          1.0
S  1  1.0
  3.3790721699          1.0
S  1  1.0
  2.0729969779          1.0
S  1  1.0
  1.4152355701          1.0
S  1  1.0
  0.8370646578          1.0
S  1  1.0
  0.4539586046          1.0
S  1  1.0
  0.2541139548          1.0
P  1  1.0
  63.7740825101         1.0
P  1  1.0
  39.7784695309         1.0
P  1  1.0
  28.1048351783         1.0
P  1  1.0
  19.2343364904         1.0
P  1  1.0
  13.7029098883         1.0
P  1  1.0
  9.6125768344          1.0
P  1  1.0
  6.7197040113          1.0
P  1  1.0
  4.6741580856          1.0
P  1  1.0
  3.2131175044          1.0
P  1  1.0
  2.0914045527          1.0
P  1  1.0
  1.0301276679          1.0
P  1  1.0
  0.6160105091          1.0
P  1  1.0
  0.3739141764          1.0
D  1  1.0
  32.9769410371         1.0
D  1  1.0
  22.5646475785         1.0
D  1  1.0
  14.4234547961         1.0
D  1  1.0
  8.5841371341          1.0
D  1  1.0
  5.2817895272          1.0
D  1  1.0
  3.1054894203          1.0
D  1  1.0
  1.9890079188          1.0
D  1  1.0
  1.1996089571          1.0
D  1  1.0
  0.5796512603          1.0
D  1  1.0
  0.345                 1.0
F  1  1.0
  7.1590082898          1.0
F  1  1.0
  2.8954414145          1.0
F  1  1.0
  1.75210666            1.0
F  1  1.0
  1.1673748934          1.0
F  1  1.0
  0.6981395777          1.0
G  1  1.0
  2.6036795017          1.0
G  1  1.0
  1.4429681109          1.0
G  1  1.0
  0.938                 1.0
H  1  1.0
  1.7158562865          1.0
****
O     0
S  1  1.0
  607.3289508734        1.0
S  1  1.0
  294.6                 1.0
S  1  1.0
  174.9229858696        1.0
S  1  1.0
  95.1                  1.0
S  1  1.0
  57.0440784928         1.0
S  1  1.0
  29.5814700958         1.0
S  1  1.0
  19.6737105258         1.0
S  1  1.0
  13.1946725465         1.0
S  1  1.0
  4.5081984539          1.0
S  1  1.0
  2.8646823977          1.0
S  1  1.0
  1.8829232592          1.0
S  1  1.0
  1.0922213378          1.0
S  1  1.0
  0.6121661241          1.0
S  1  1.0
  0.3368631534          1.0
P  1  1.0
  83.9979067596         1.0
P  1  1.0
  56.0877791413         1.0
P  1  1.0
  37.9438676039         1.0
P  1  1.0
  21.6193742379         1.0
P  1  1.0
  11.4932072106         1.0
P  1  1.0
  7.4694448969          1.0
P  1  1.0
  4.9523985459          1.0
P  1  1.0
  2.6242597041          1.0
P  1  1.0
  1.4807298825          1.0
P  1  1.0
  0.8027289761          1.0
P  1  1.0
  0.502523661           1.0
P  1  1.0
  0.2972222222          1.0
D  1  1.0
  64.4417938577         1.0
D  1  1.0
  28.3826356305         1.0
D  1  1.0
  11.4464781726         1.0
D  1  1.0
  6.7126752583          1.0
D  1  1.0
  3.7191342295          1.0
D  1  1.0
  2.1131039346          1.0
D  1  1.0
  1.3677159007          1.0
D  1  1.0
  0.9476824328          1.0
D  1  1.0
  0.428                 1.0
F  1  1.0
  9.8057181459          1.0
F  1  1.0
  3.9488479197          1.0
F  1  1.0
  2.2844646639          1.0
F  1  1.0
  1.5319411082          1.0
F  1  1.0
  0.947401235           1.0
G  1  1.0
  3.9451685269          1.0
G  1  1.0
  1.8872859162          1.0
G  1  1.0
  1.29                  1.0
H  1  1.0
  2.2594049153          1.0
****
F     0
S  1  1.0
  772.6228940304        1.0
S  1  1.0
  375.0                 1.0
S  1  1.0
  222.6909999054        1.0
S  1  1.0
  121.24                1.0
S  1  1.0
  72.6856981184         1.0
S  1  1.0
  39.1430430013         1.0
S  1  1.0
  25.44017491           1.0
S  1  1.0
  17.2096195345         1.0
S  1  1.0
  9.2790497774          1.0
S  1  1.0
  5.8285774946          1.0
S  1  1.0
  3.7851985257          1.0
S  1  1.0
  2.4212637132          1.0
S  1  1.0
  1.6279741829          1.0
S  1  1.0
  1.0806991822          1.0
S  1  1.0
  0.6491631906          1.0
S  1  1.0
  0.4370420783          1.0
P  1  1.0
  106.6993556682        1.0
P  1  1.0
  71.1818381293         1.0
P  1  1.0
  47.823692094          1.0
P  1  1.0
  28.8038192703         1.0
P  1  1.0
  16.5476687324         1.0
P  1  1.0
  8.8826413088          1.0
P  1  1.0
  5.8221228166          1.0
P  1  1.0
  3.3685139723          1.0
P  1  1.0
  1.9172186057          1.0
P  1  1.0
  1.2220067162          1.0
P  1  1.0
  0.8686309455          1.0
P  1  1.0
  0.5838402758          1.0
D  1  1.0
  54.3757137241         1.0
D  1  1.0
  30.3667419077         1.0
D  1  1.0
  19.0543087449         1.0
D  1  1.0
  11.9530584285         1.0
D  1  1.0
  4.8844700534          1.0
D  1  1.0
  2.8456107998          1.0
D  1  1.0
  1.7838679538          1.0
D  1  1.0
  1.2480730543          1.0
D  1  1.0
  0.859184375           1.0
D  1  1.0
  0.5344                1.0
F  1  1.0
  16.3737907645         1.0
F  1  1.0
  11.4720640823         1.0
F  1  1.0
  5.5123745863          1.0
F  1  1.0
  3.4970229998          1.0
F  1  1.0
  2.033570635           1.0
F  1  1.0
  1.2467394355          1.0
G  1  1.0
  5.2598971464          1.0
G  1  1.0
  2.5148252568          1.0
G  1  1.0
  1.71                  1.0
H  1  1.0
  3.0271781768          1.0
****
Ne     0
S  1  1.0
  964.5032680124        1.0
S  1  1.0
  468.0                 1.0
S  1  1.0
  277.8529927401        1.0
S  1  1.0
  151.22                1.0
S  1  1.0
  90.5905827735         1.0
S  1  1.0
  48.5069486013         1.0
S  1  1.0
  31.5684967778         1.0
S  1  1.0
  22.1929989505         1.0
S  1  1.0
  11.5859182084         1.0
S  1  1.0
  6.9639326014          1.0
S  1  1.0
  3.5793209083          1.0
S  1  1.0
  2.0538547944          1.0
S  1  1.0
  1.3728407207          1.0
S  1  1.0
  0.8218645889          1.0
S  1  1.0
  0.5527544473          1.0
P  1  1.0
  132.5615484219        1.0
P  1  1.0
  84.4649371426         1.0
P  1  1.0
  58.7974962062         1.0
P  1  1.0
  35.7665257114         1.0
P  1  1.0
  24.0033498586         1.0
P  1  1.0
  17.0821213749         1.0
P  1  1.0
  10.8377478712         1.0
P  1  1.0
  7.4187595859          1.0
P  1  1.0
  4.2387594361          1.0
P  1  1.0
  2.4579826622          1.0
P  1  1.0
  1.3667607736          1.0
P  1  1.0
  0.8485689273          1.0
P  1  1.0
  0.4583333333          1.0
D  1  1.0
  102.473301277         1.0
D  1  1.0
  44.3934842642         1.0
D  1  1.0
  30.2200288738         1.0
D  1  1.0
  18.9981272958         1.0
D  1  1.0
  11.5448088944         1.0
D  1  1.0
  6.4664884766          1.0
D  1  1.0
  4.0460045446          1.0
D  1  1.0
  2.0203584826          1.0
D  1  1.0
  1.2430772796          1.0
D  1  1.0
  0.66                  1.0
F  1  1.0
  16.647836204          1.0
F  1  1.0
  7.0728436459          1.0
F  1  1.0
  4.4418278904          1.0
F  1  1.0
  2.650565327           1.0
F  1  1.0
  1.5911918552          1.0
G  1  1.0
  6.7921228272          1.0
G  1  1.0
  3.3061396523          1.0
G  1  1.0
  2.192                 1.0
H  1  1.0
  3.996129556           1.0
****
Al     0
S  1  1.0
  8156.3321179419       1.0
S  1  1.0
  1298.2                1.0
S  1  1.0
  789.994222595         1.0
S  1  1.0
  294.9667305054        1.0
S  1  1.0
  196.9524835426        1.0
S  1  1.0
  114.4572257531        1.0
S  1  1.0
  78.6518932544         1.0
S  1  1.0
  47.6077530538         1.0
S  1  1.0
  15.0621820813         1.0
S  1  1.0
  8.6445747152          1.0
S  1  1.0
  6.0317057295          1.0
S  1  1.0
  3.6842795185          1.0
S  1  1.0
  2.3662251028          1.0
S  1  1.0
  1.2628326419          1.0
S  1  1.0
  0.6616928105          1.0
S  1  1.0
  0.3566934412          1.0
S  1  1.0
  0.1765255352          1.0
S  1  1.0
  0.0997300581          1.0
P  1  1.0
  352.0282723391        1.0
P  1  1.0
  224.0427221359        1.0
P  1  1.0
  144.3622324802        1.0
P  1  1.0
  89.8512270472         1.0
P  1  1.0
  50.4408745739         1.0
P  1  1.0
  29.2777456092         1.0
P  1  1.0
  18.9542839669         1.0
P  1  1.0
  12.4592183736         1.0
P  1  1.0
  7.9999717092          1.0
P  1  1.0
  5.2469600088          1.0
P  1  1.0
  3.0973075069          1.0
P  1  1.0
  1.5417953616          1.0
P  1  1.0
  0.7818602533          1.0
P  1  1.0
  0.5171367748          1.0
P  1  1.0
  0.3021898956          1.0
P  1  1.0
  0.1789297403          1.0
P  1  1.0
  0.1196500251          1.0
P  1  1.0
  0.0836380315          1.0
D  1  1.0
  76.6513842769         1.0
D  1  1.0
  40.3092248965         1.0
D  1  1.0
  27.5412155988         1.0
D  1  1.0
  18.8087087867         1.0
D  1  1.0
  11.3132730573         1.0
D  1  1.0
  6.6535983168          1.0
D  1  1.0
  4.1184577958          1.0
D  1  1.0
  2.7755424221          1.0
D  1  1.0
  1.9273742452          1.0
D  1  1.0
  1.2664058561          1.0
D  1  1.0
  0.4323003116          1.0
D  1  1.0
  0.2497209214          1.0
D  1  1.0
  0.1749135835          1.0
D  1  1.0
  0.1204387653          1.0
F  1  1.0
  11.8506000422         1.0
F  1  1.0
  6.747320024           1.0
F  1  1.0
  2.7880945723          1.0
F  1  1.0
  1.7153056718          1.0
F  1  1.0
  0.5299753099          1.0
F  1  1.0
  0.3145267331          1.0
F  1  1.0
  0.1704692659          1.0
G  1  1.0
  12.0232150075         1.0
G  1  1.0
  5.9226031239          1.0
G  1  1.0
  2.8848456048          1.0
G  1  1.0
  0.460496916           1.0
G  1  1.0
  0.3246464382          1.0
H  1  1.0
  2.677495098           1.0
H  1  1.0
  0.3854007721          1.0
****
Si     0
S  1  1.0
  1609.6                1.0
S  1  1.0
  582.6                 1.0
S  1  1.0
  353.6015755658        1.0
S  1  1.0
  212.6537289515        1.0
S  1  1.0
  142.0212940653        1.0
S  1  1.0
  91.2142481332         1.0
S  1  1.0
  43.0739102105         1.0
S  1  1.0
  24.6211562028         1.0
S  1  1.0
  15.5119089469         1.0
S  1  1.0
  8.7944467801          1.0
S  1  1.0
  5.8702086997          1.0
S  1  1.0
  3.9758781455          1.0
S  1  1.0
  2.5145496452          1.0
S  1  1.0
  1.0666851311          1.0
S  1  1.0
  0.5683303403          1.0
S  1  1.0
  0.3941274808          1.0
S  1  1.0
  0.2478949419          1.0
S  1  1.0
  0.1392905587          1.0
P  1  1.0
  363.1546596546        1.0
P  1  1.0
  242.3639548029        1.0
P  1  1.0
  133.3228792821        1.0
P  1  1.0
  84.8754404149         1.0
P  1  1.0
  51.9194222608         1.0
P  1  1.0
  35.9686015445         1.0
P  1  1.0
  24.7134874984         1.0
P  1  1.0
  15.7272013621         1.0
P  1  1.0
  8.9109560709          1.0
P  1  1.0
  5.8880047852          1.0
P  1  1.0
  3.8079366844          1.0
P  1  1.0
  2.5014699262          1.0
P  1  1.0
  1.0489995312          1.0
P  1  1.0
  0.7366098218          1.0
P  1  1.0
  0.4767025221          1.0
P  1  1.0
  0.3139469771          1.0
P  1  1.0
  0.1934250081          1.0
P  1  1.0
  0.1200863426          1.0
D  1  1.0
  80.3503918212         1.0
D  1  1.0
  50.9195884304         1.0
D  1  1.0
  31.706545091          1.0
D  1  1.0
  20.8959150343         1.0
D  1  1.0
  14.5258290963         1.0
D  1  1.0
  9.3117080146          1.0
D  1  1.0
  5.3511005333          1.0
D  1  1.0
  3.3666013307          1.0
D  1  1.0
  1.9407596047          1.0
D  1  1.0
  1.0720593475          1.0
D  1  1.0
  0.6250415217          1.0
D  1  1.0
  0.3523054268          1.0
D  1  1.0
  0.2478451245          1.0
D  1  1.0
  0.1729243334          1.0
F  1  1.0
  17.8207148511         1.0
F  1  1.0
  10.8334898079         1.0
F  1  1.0
  4.173465929           1.0
F  1  1.0
  2.3820172385          1.0
F  1  1.0
  0.8646100242          1.0
F  1  1.0
  0.4313594986          1.0
F  1  1.0
  0.2475393023          1.0
G  1  1.0
  14.2030365373         1.0
G  1  1.0
  3.7986627932          1.0
G  1  1.0
  2.6895642836          1.0
G  1  1.0
  0.5300549451          1.0
G  1  1.0
  0.318                 1.0
H  1  1.0
  3.2977364206          1.0
H  1  1.0
  0.5355531186          1.0
****
P     0
S  1  1.0
  1973.6                1.0
S  1  1.0
  714.8                 1.0
S  1  1.0
  443.0266869703        1.0
S  1  1.0
  231.997403355         1.0
S  1  1.0
  154.7995803977        1.0
S  1  1.0
  100.4720976378        1.0
S  1  1.0
  56.5164236899         1.0
S  1  1.0
  30.8395001167         1.0
S  1  1.0
  18.046751205          1.0
S  1  1.0
  9.5277218437          1.0
S  1  1.0
  5.2091602992          1.0
S  1  1.0
  3.1221185877          1.0
S  1  1.0
  2.0036222394          1.0
S  1  1.0
  1.0633094804          1.0
S  1  1.0
  0.656475561           1.0
S  1  1.0
  0.3862954027          1.0
S  1  1.0
  0.2175859162          1.0
S  1  1.0
  0.1544406679          1.0
P  1  1.0
  434.2043848835        1.0
P  1  1.0
  265.0419068249        1.0
P  1  1.0
  159.3513689442        1.0
P  1  1.0
  102.5000178885        1.0
P  1  1.0
  57.4417867691         1.0
P  1  1.0
  32.7590109631         1.0
P  1  1.0
  16.9232026072         1.0
P  1  1.0
  9.2416592396          1.0
P  1  1.0
  5.8381124637          1.0
P  1  1.0
  3.7208915442          1.0
P  1  1.0
  2.5320405217          1.0
P  1  1.0
  1.5690637863          1.0
P  1  1.0
  0.9220608599          1.0
P  1  1.0
  0.5723452057          1.0
P  1  1.0
  0.3851654969          1.0
P  1  1.0
  0.2576926551          1.0
P  1  1.0
  0.1557486483          1.0
D  1  1.0
  139.0259488258        1.0
D  1  1.0
  62.5669308216         1.0
D  1  1.0
  38.0165339784         1.0
D  1  1.0
  26.4895420135         1.0
D  1  1.0
  18.2453694657         1.0
D  1  1.0
  11.7596674387         1.0
D  1  1.0
  7.1423789216          1.0
D  1  1.0
  4.568763656           1.0
D  1  1.0
  3.0440024951          1.0
D  1  1.0
  2.0649291193          1.0
D  1  1.0
  1.3386657374          1.0
D  1  1.0
  0.8447394823          1.0
D  1  1.0
  0.5145574893          1.0
D  1  1.0
  0.3627814962          1.0
D  1  1.0
  0.2218957216          1.0
F  1  1.0
  27.8589090935         1.0
F  1  1.0
  13.2871351548         1.0
F  1  1.0
  5.2513705499          1.0
F  1  1.0
  3.2400366632          1.0
F  1  1.0
  0.844222294           1.0
F  1  1.0
  0.5018272694          1.0
F  1  1.0
  0.3310195595          1.0
G  1  1.0
  6.9833341479          1.0
G  1  1.0
  4.0753344037          1.0
G  1  1.0
  1.2782456728          1.0
G  1  1.0
  0.8973375433          1.0
G  1  1.0
  0.6216414935          1.0
G  1  1.0
  0.432                 1.0
H  1  1.0
  4.035366736           1.0
H  1  1.0
  0.7215854426          1.0
****
S     0
S  1  1.0
  4313.9514056793       1.0
S  1  1.0
  1440.4620364465       1.0
S  1  1.0
  857.6                 1.0
S  1  1.0
  531.0464549053        1.0
S  1  1.0
  292.3155413134        1.0
S  1  1.0
  160.8707741238        1.0
S  1  1.0
  88.9777999728         1.0
S  1  1.0
  56.9780146879         1.0
S  1  1.0
  37.1557253638         1.0
S  1  1.0
  21.1175040424         1.0
S  1  1.0
  13.4106817095         1.0
S  1  1.0
  9.5574915097          1.0
S  1  1.0
  6.7376986999          1.0
S  1  1.0
  4.0825952099          1.0
S  1  1.0
  2.2840111303          1.0
S  1  1.0
  0.8425010338          1.0
S  1  1.0
  0.4440267246          1.0
S  1  1.0
  0.2580577546          1.0
S  1  1.0
  0.1539247354          1.0
P  1  1.0
  451.1742723944        1.0
P  1  1.0
  308.1032715341        1.0
P  1  1.0
  192.6347106857        1.0
P  1  1.0
  133.5671296369        1.0
P  1  1.0
  90.4387461414         1.0
P  1  1.0
  50.1942672458         1.0
P  1  1.0
  32.4020459157         1.0
P  1  1.0
  20.5122069767         1.0
P  1  1.0
  13.1901383407         1.0
P  1  1.0
  7.8333373041          1.0
P  1  1.0
  4.5733997515          1.0
P  1  1.0
  2.1393874557          1.0
P  1  1.0
  1.5082375909          1.0
P  1  1.0
  1.0332358178          1.0
P  1  1.0
  0.5559924366          1.0
P  1  1.0
  0.3267269068          1.0
P  1  1.0
  0.2183815081          1.0
D  1  1.0
  159.236781539         1.0
D  1  1.0
  76.8081651529         1.0
D  1  1.0
  52.2144401116         1.0
D  1  1.0
  30.373248461          1.0
D  1  1.0
  21.279786105          1.0
D  1  1.0
  12.864839555          1.0
D  1  1.0
  7.5489016455          1.0
D  1  1.0
  4.7768011728          1.0
D  1  1.0
  3.0463176773          1.0
D  1  1.0
  1.3247748157          1.0
D  1  1.0
  0.7950271523          1.0
D  1  1.0
  0.4709659531          1.0
D  1  1.0
  0.2196                1.0
F  1  1.0
  30.1397983929         1.0
F  1  1.0
  14.9039725148         1.0
F  1  1.0
  8.1919080442          1.0
F  1  1.0
  4.9734222992          1.0
F  1  1.0
  1.0619823367          1.0
F  1  1.0
  0.6217589353          1.0
F  1  1.0
  0.4062923381          1.0
G  1  1.0
  8.0817769711          1.0
G  1  1.0
  4.9481426856          1.0
G  1  1.0
  3.2089325363          1.0
G  1  1.0
  1.3092141147          1.0
G  1  1.0
  0.7571686677          1.0
G  1  1.0
  0.538                 1.0
H  1  1.0
  4.8483480713          1.0
H  1  1.0
  0.8907338066          1.0
****
Cl     0
S  1  1.0
  2878.0                1.0
S  1  1.0
  1040.8                1.0
S  1  1.0
  643.7250706307        1.0
S  1  1.0
  406.2                 1.0
S  1  1.0
  167.92                1.0
S  1  1.0
  105.2253109089        1.0
S  1  1.0
  66.6239392497         1.0
S  1  1.0
  45.2764197633         1.0
S  1  1.0
  24.4978350759         1.0
S  1  1.0
  13.995718194          1.0
S  1  1.0
  9.3594259427          1.0
S  1  1.0
  6.216104692           1.0
S  1  1.0
  3.7785284775          1.0
S  1  1.0
  2.624175433           1.0
S  1  1.0
  1.7924350485          1.0
S  1  1.0
  1.0356817658          1.0
S  1  1.0
  0.5507100702          1.0
S  1  1.0
  0.2790140593          1.0
S  1  1.0
  0.1825565337          1.0
P  1  1.0
  515.038687855         1.0
P  1  1.0
  356.8188847731        1.0
P  1  1.0
  223.872422484         1.0
P  1  1.0
  151.7899275769        1.0
P  1  1.0
  98.2143780293         1.0
P  1  1.0
  59.9128569141         1.0
P  1  1.0
  37.9815525384         1.0
P  1  1.0
  25.0892423591         1.0
P  1  1.0
  15.5727715599         1.0
P  1  1.0
  8.7404837628          1.0
P  1  1.0
  5.7041026936          1.0
P  1  1.0
  3.9781539134          1.0
P  1  1.0
  2.4869316712          1.0
P  1  1.0
  1.615266399           1.0
P  1  1.0
  0.9885762406          1.0
P  1  1.0
  0.5806619459          1.0
P  1  1.0
  0.4031779324          1.0
P  1  1.0
  0.2724345181          1.0
D  1  1.0
  313.6                 1.0
D  1  1.0
  107.701145921         1.0
D  1  1.0
  60.9175150997         1.0
D  1  1.0
  30.6574705779         1.0
D  1  1.0
  15.5310931593         1.0
D  1  1.0
  9.2934811555          1.0
D  1  1.0
  5.4086832344          1.0
D  1  1.0
  3.3161808344          1.0
D  1  1.0
  2.3277278719          1.0
D  1  1.0
  1.2977478285          1.0
D  1  1.0
  0.6976386727          1.0
D  1  1.0
  0.3935390313          1.0
D  1  1.0
  0.2602                1.0
F  1  1.0
  57.4986644506         1.0
F  1  1.0
  35.7190676843         1.0
F  1  1.0
  17.498692601          1.0
F  1  1.0
  6.4552260819          1.0
F  1  1.0
  3.8427817225          1.0
F  1  1.0
  1.4634772163          1.0
F  1  1.0
  0.7711145084          1.0
F  1  1.0
  0.5140101633          1.0
G  1  1.0
  27.012                1.0
G  1  1.0
  12.6053720089         1.0
G  1  1.0
  6.618720657           1.0
G  1  1.0
  1.8135863866          1.0
G  1  1.0
  0.8092499422          1.0
H  1  1.0
  6.551                 1.0
H  1  1.0
  1.1306477284          1.0
****
Ar     0
S  1  1.0
  3434.0                1.0
S  1  1.0
  2088.8895087024       1.0
S  1  1.0
  1239.8                1.0
S  1  1.0
  758.7400116553        1.0
S  1  1.0
  483.2                 1.0
S  1  1.0
  199.58                1.0
S  1  1.0
  125.3426480972        1.0
S  1  1.0
  82.223045216          1.0
S  1  1.0
  53.9035674235         1.0
S  1  1.0
  34.0142573432         1.0
S  1  1.0
  18.7680481034         1.0
S  1  1.0
  10.8794883133         1.0
S  1  1.0
  7.3510288218          1.0
S  1  1.0
  2.5595429738          1.0
S  1  1.0
  1.6365210744          1.0
S  1  1.0
  1.0068217829          1.0
S  1  1.0
  0.6575065845          1.0
S  1  1.0
  0.3420523833          1.0
S  1  1.0
  0.2169902946          1.0
P  1  1.0
  602.7711078944        1.0
P  1  1.0
  415.8092576395        1.0
P  1  1.0
  236.8943181592        1.0
P  1  1.0
  145.9377437749        1.0
P  1  1.0
  89.7172761205         1.0
P  1  1.0
  48.8262467008         1.0
P  1  1.0
  26.0829078125         1.0
P  1  1.0
  14.1747409404         1.0
P  1  1.0
  8.8761630068          1.0
P  1  1.0
  5.7937189813          1.0
P  1  1.0
  3.7621403433          1.0
P  1  1.0
  2.1708191626          1.0
P  1  1.0
  1.1793746246          1.0
P  1  1.0
  0.6219085718          1.0
P  1  1.0
  0.3790655539          1.0
D  1  1.0
  360.4                 1.0
D  1  1.0
  124.9417544136        1.0
D  1  1.0
  70.1698663766         1.0
D  1  1.0
  39.0415549037         1.0
D  1  1.0
  20.1842928766         1.0
D  1  1.0
  12.7545753515         1.0
D  1  1.0
  8.4509821034          1.0
D  1  1.0
  5.5881242949          1.0
D  1  1.0
  2.2286633928          1.0
D  1  1.0
  1.4021767668          1.0
D  1  1.0
  0.9595890517          1.0
D  1  1.0
  0.5456773523          1.0
D  1  1.0
  0.309                 1.0
F  1  1.0
  41.3486405041         1.0
F  1  1.0
  22.8733904288         1.0
F  1  1.0
  10.501181798          1.0
F  1  1.0
  7.3846140896          1.0
F  1  1.0
  1.5184803176          1.0
F  1  1.0
  0.9623310085          1.0
F  1  1.0
  0.6123241788          1.0
G  1  1.0
  14.8017853484         1.0
G  1  1.0
  7.7969322134          1.0
G  1  1.0
  4.2325702102          1.0
G  1  1.0
  1.9924156663          1.0
G  1  1.0
  1.1854942305          1.0
G  1  1.0
  0.82                  1.0
H  1  1.0
  7.753                 1.0
H  1  1.0
  1.4125277675          1.0
****
Sc     0
S  1  1.0
  10312.4849242013      1.0
S  1  1.0
  3400.0364173392       1.0
S  1  1.0
  2096.0718011542       1.0
S  1  1.0
  1189.5615039053       1.0
S  1  1.0
  663.7624733045        1.0
S  1  1.0
  410.1973002467        1.0
S  1  1.0
  212.9232999681        1.0
S  1  1.0
  113.7671961149        1.0
S  1  1.0
  59.7731029595         1.0
S  1  1.0
  31.7625857323         1.0
S  1  1.0
  17.967494418          1.0
S  1  1.0
  12.6877545384         1.0
S  1  1.0
  9.0196187786          1.0
S  1  1.0
  5.8327871608          1.0
S  1  1.0
  3.7087847602          1.0
S  1  1.0
  2.5826861217          1.0
S  1  1.0
  1.5325708174          1.0
S  1  1.0
  0.7828424119          1.0
S  1  1.0
  0.4214960774          1.0
S  1  1.0
  0.2371431973          1.0
S  1  1.0
  0.1572995455          1.0
S  1  1.0
  0.0928200387          1.0
S  1  1.0
  0.0358488499          1.0
P  1  1.0
  1395.6133759978       1.0
P  1  1.0
  588.1863817388        1.0
P  1  1.0
  380.5805546692        1.0
P  1  1.0
  243.9466519708        1.0
P  1  1.0
  161.6795435395        1.0
P  1  1.0
  99.8659413768         1.0
P  1  1.0
  68.5140896676         1.0
P  1  1.0
  45.114038619          1.0
P  1  1.0
  30.6699690875         1.0
P  1  1.0
  18.3411484882         1.0
P  1  1.0
  10.6038567957         1.0
P  1  1.0
  7.0020682276          1.0
P  1  1.0
  4.7055298218          1.0
P  1  1.0
  3.2698746116          1.0
P  1  1.0
  2.0677531788          1.0
P  1  1.0
  1.1809227235          1.0
P  1  1.0
  0.7310937781          1.0
P  1  1.0
  0.4569684176          1.0
P  1  1.0
  0.2623498974          1.0
P  1  1.0
  0.1564975024          1.0
P  1  1.0
  0.1080351612          1.0
P  1  1.0
  0.0602312526          1.0
D  1  1.0
  297.5199103868        1.0
D  1  1.0
  170.6870368657        1.0
D  1  1.0
  96.4265947917         1.0
D  1  1.0
  59.3287115795         1.0
D  1  1.0
  36.4051504566         1.0
D  1  1.0
  17.5200028292         1.0
D  1  1.0
  10.3446418695         1.0
D  1  1.0
  6.7154402508          1.0
D  1  1.0
  4.2790126986          1.0
D  1  1.0
  2.5656701829          1.0
D  1  1.0
  1.4687183872          1.0
D  1  1.0
  0.8676404679          1.0
D  1  1.0
  0.5761308848          1.0
D  1  1.0
  0.3846355109          1.0
D  1  1.0
  0.2257767508          1.0
D  1  1.0
  0.0972535422          1.0
D  1  1.0
  0.0553644895          1.0
F  1  1.0
  50.0209324519         1.0
F  1  1.0
  32.3816271054         1.0
F  1  1.0
  21.0456676672         1.0
F  1  1.0
  12.764368308          1.0
F  1  1.0
  8.1423273795          1.0
F  1  1.0
  5.6421852105          1.0
F  1  1.0
  3.8244032512          1.0
F  1  1.0
  2.3526991959          1.0
F  1  1.0
  1.4322304058          1.0
F  1  1.0
  0.8008703444          1.0
F  1  1.0
  0.5220809571          1.0
F  1  1.0
  0.3341612543          1.0
F  1  1.0
  0.2008621513          1.0
F  1  1.0
  0.1277299611          1.0
F  1  1.0
  0.0620899984          1.0
G  1  1.0
  9.9179744876          1.0
G  1  1.0
  6.526422262           1.0
G  1  1.0
  3.6475822468          1.0
G  1  1.0
  2.3360304138          1.0
G  1  1.0
  1.4500174628          1.0
G  1  1.0
  0.9617638231          1.0
G  1  1.0
  0.5612086587          1.0
G  1  1.0
  0.367016263           1.0
G  1  1.0
  0.1943398989          1.0
G  1  1.0
  0.074704              1.0
H  1  1.0
  3.2544839444          1.0
H  1  1.0
  1.7739342989          1.0
H  1  1.0
  0.6705067477          1.0
H  1  1.0
  0.2399635157          1.0
I  1  1.0
  3.8931655937          1.0
I  1  1.0
  2.0846071392          1.0
I  1  1.0
  0.7838894013          1.0
****
Ti     0
S  1  1.0
  11523.1493828199      1.0
S  1  1.0
  3775.0965039967       1.0
S  1  1.0
  2334.7477414384       1.0
S  1  1.0
  1330.5907407873       1.0
S  1  1.0
  739.4032008679        1.0
S  1  1.0
  458.1404607181        1.0
S  1  1.0
  232.721580728         1.0
S  1  1.0
  149.1471482919        1.0
S  1  1.0
  94.9709281945         1.0
S  1  1.0
  59.7823408949         1.0
S  1  1.0
  41.9677472377         1.0
S  1  1.0
  24.4491792516         1.0
S  1  1.0
  14.7830245291         1.0
S  1  1.0
  10.0793729697         1.0
S  1  1.0
  5.9158871743          1.0
S  1  1.0
  3.3047320238          1.0
S  1  1.0
  2.0164091988          1.0
S  1  1.0
  1.3202101128          1.0
S  1  1.0
  0.8652662771          1.0
S  1  1.0
  0.5652354264          1.0
S  1  1.0
  0.3877394173          1.0
S  1  1.0
  0.2338777007          1.0
S  1  1.0
  0.0907832089          1.0
S  1  1.0
  0.0465641698          1.0
P  1  1.0
  2428.6551197248       1.0
P  1  1.0
  1589.3335887312       1.0
P  1  1.0
  658.031690545         1.0
P  1  1.0
  427.6904069033        1.0
P  1  1.0
  236.9559971478        1.0
P  1  1.0
  131.6853375708        1.0
P  1  1.0
  77.1423437844         1.0
P  1  1.0
  48.9986709369         1.0
P  1  1.0
  32.2292467932         1.0
P  1  1.0
  22.3141444265         1.0
P  1  1.0
  15.8942476604         1.0
P  1  1.0
  8.9416962006          1.0
P  1  1.0
  5.327888579           1.0
P  1  1.0
  3.3527540566          1.0
P  1  1.0
  2.0854072986          1.0
P  1  1.0
  1.1923439868          1.0
P  1  1.0
  0.6397741849          1.0
P  1  1.0
  0.385067306           1.0
P  1  1.0
  0.2532180858          1.0
P  1  1.0
  0.1577473712          1.0
P  1  1.0
  0.0935064527          1.0
P  1  1.0
  0.0615421288          1.0
D  1  1.0
  335.5687879681        1.0
D  1  1.0
  190.6890330482        1.0
D  1  1.0
  108.6518092236        1.0
D  1  1.0
  64.2995570882         1.0
D  1  1.0
  36.8688420958         1.0
D  1  1.0
  20.8119729019         1.0
D  1  1.0
  11.8966759229         1.0
D  1  1.0
  5.29915611            1.0
D  1  1.0
  3.45379354            1.0
D  1  1.0
  2.2943091204          1.0
D  1  1.0
  1.264059278           1.0
D  1  1.0
  0.7517326412          1.0
D  1  1.0
  0.5061980854          1.0
D  1  1.0
  0.317079246           1.0
D  1  1.0
  0.1948228367          1.0
D  1  1.0
  0.1183806177          1.0
D  1  1.0
  0.0686909088          1.0
F  1  1.0
  76.0414360335         1.0
F  1  1.0
  49.3736836223         1.0
F  1  1.0
  31.1734509273         1.0
F  1  1.0
  17.7484241932         1.0
F  1  1.0
  11.9603319782         1.0
F  1  1.0
  7.8423831405          1.0
F  1  1.0
  4.7429155326          1.0
F  1  1.0
  3.1577785677          1.0
F  1  1.0
  2.1326093223          1.0
F  1  1.0
  1.2457932464          1.0
F  1  1.0
  0.715307472           1.0
F  1  1.0
  0.4936161019          1.0
F  1  1.0
  0.2799090413          1.0
F  1  1.0
  0.1766879216          1.0
F  1  1.0
  0.125401              1.0
F  1  1.0
  0.0826569617          1.0
G  1  1.0
  12.8425948196         1.0
G  1  1.0
  7.7550031641          1.0
G  1  1.0
  5.0325277882          1.0
G  1  1.0
  3.0433330887          1.0
G  1  1.0
  2.0339564533          1.0
G  1  1.0
  1.3332375047          1.0
G  1  1.0
  0.8863237852          1.0
G  1  1.0
  0.6129701103          1.0
G  1  1.0
  0.4251529148          1.0
G  1  1.0
  0.2968053529          1.0
G  1  1.0
  0.207883              1.0
G  1  1.0
  0.103768              1.0
H  1  1.0
  4.8443161766          1.0
H  1  1.0
  3.1403095075          1.0
H  1  1.0
  1.8668377196          1.0
H  1  1.0
  1.0844474646          1.0
H  1  1.0
  0.3944044388          1.0
I  1  1.0
  5.3203938924          1.0
I  1  1.0
  3.185150271           1.0
I  1  1.0
  1.3372879401          1.0
****
V     0
S  1  1.0
  12719.6390882054      1.0
S  1  1.0
  4159.8357140427       1.0
S  1  1.0
  2579.8650475164       1.0
S  1  1.0
  1474.8096424996       1.0
S  1  1.0
  817.076933779         1.0
S  1  1.0
  504.7017431002        1.0
S  1  1.0
  257.411150808         1.0
S  1  1.0
  151.8327507922        1.0
S  1  1.0
  66.2101211366         1.0
S  1  1.0
  46.6248664838         1.0
S  1  1.0
  30.615625264          1.0
S  1  1.0
  16.693353258          1.0
S  1  1.0
  9.6647577392          1.0
S  1  1.0
  6.0146982797          1.0
S  1  1.0
  3.8580712209          1.0
S  1  1.0
  2.4346598407          1.0
S  1  1.0
  1.3472845134          1.0
S  1  1.0
  0.775687888           1.0
S  1  1.0
  0.4728001419          1.0
S  1  1.0
  0.2579640368          1.0
S  1  1.0
  0.1637639705          1.0
S  1  1.0
  0.1029518597          1.0
S  1  1.0
  0.0510219918          1.0
P  1  1.0
  1760.5414471025       1.0
P  1  1.0
  1218.2054428403       1.0
P  1  1.0
  729.8765841208        1.0
P  1  1.0
  476.1856461261        1.0
P  1  1.0
  264.2386501171        1.0
P  1  1.0
  146.031603157         1.0
P  1  1.0
  86.5665753361         1.0
P  1  1.0
  54.9093618325         1.0
P  1  1.0
  37.6136017221         1.0
P  1  1.0
  25.0709725757         1.0
P  1  1.0
  14.8905951362         1.0
P  1  1.0
  9.1471998758          1.0
P  1  1.0
  5.9449031757          1.0
P  1  1.0
  4.148699579           1.0
P  1  1.0
  2.7498414071          1.0
P  1  1.0
  1.7374247658          1.0
P  1  1.0
  1.0589512365          1.0
P  1  1.0
  0.6430542617          1.0
P  1  1.0
  0.4411310378          1.0
P  1  1.0
  0.2952168102          1.0
P  1  1.0
  0.2076989488          1.0
P  1  1.0
  0.1355387821          1.0
P  1  1.0
  0.0845768295          1.0
D  1  1.0
  374.6705551747        1.0
D  1  1.0
  213.6230981773        1.0
D  1  1.0
  130.5683734303        1.0
D  1  1.0
  73.6345316704         1.0
D  1  1.0
  41.3123597726         1.0
D  1  1.0
  26.2545583433         1.0
D  1  1.0
  17.099381178          1.0
D  1  1.0
  10.2945646303         1.0
D  1  1.0
  5.839517165           1.0
D  1  1.0
  3.5537977172          1.0
D  1  1.0
  2.4086690169          1.0
D  1  1.0
  1.6614650314          1.0
D  1  1.0
  1.1801459712          1.0
D  1  1.0
  0.8207276043          1.0
D  1  1.0
  0.5205893463          1.0
D  1  1.0
  0.3348851674          1.0
D  1  1.0
  0.1954210792          1.0
D  1  1.0
  0.1198410412          1.0
D  1  1.0
  0.0743245985          1.0
F  1  1.0
  153.0350470567        1.0
F  1  1.0
  88.5845720887         1.0
F  1  1.0
  60.4045874163         1.0
F  1  1.0
  41.8103676121         1.0
F  1  1.0
  23.3530305031         1.0
F  1  1.0
  13.9117930028         1.0
F  1  1.0
  9.6689935355          1.0
F  1  1.0
  6.4257641145          1.0
F  1  1.0
  4.1253527182          1.0
F  1  1.0
  2.3004909626          1.0
F  1  1.0
  1.2311142022          1.0
F  1  1.0
  0.7191015255          1.0
F  1  1.0
  0.3983729696          1.0
F  1  1.0
  0.2497973056          1.0
F  1  1.0
  0.148859              1.0
F  1  1.0
  0.1042894524          1.0
G  1  1.0
  25.9536381904         1.0
G  1  1.0
  17.217453152          1.0
G  1  1.0
  10.3829274886         1.0
G  1  1.0
  5.5532488046          1.0
G  1  1.0
  2.8451069822          1.0
G  1  1.0
  1.5168449629          1.0
G  1  1.0
  1.0269412958          1.0
G  1  1.0
  0.6830635231          1.0
G  1  1.0
  0.4626064536          1.0
G  1  1.0
  0.269924              1.0
G  1  1.0
  0.135136              1.0
H  1  1.0
  5.9248545886          1.0
H  1  1.0
  3.9464361279          1.0
H  1  1.0
  2.4827800018          1.0
H  1  1.0
  1.5694729037          1.0
H  1  1.0
  1.0883809611          1.0
H  1  1.0
  0.5634636164          1.0
I  1  1.0
  6.8457595317          1.0
I  1  1.0
  4.2902035938          1.0
I  1  1.0
  2.0137497616          1.0
J  1  1.0
  2.2219707419          1.0
****
Cr     0
S  1  1.0
  6722.625151279        1.0
S  1  1.0
  2271.628              1.0
S  1  1.0
  1465.2840070229       1.0
S  1  1.0
  816.9795150886        1.0
S  1  1.0
  505.988877873         1.0
S  1  1.0
  291.4805896933        1.0
S  1  1.0
  183.9493428731        1.0
S  1  1.0
  68.2250870523         1.0
S  1  1.0
  41.0630512905         1.0
S  1  1.0
  25.8736467879         1.0
S  1  1.0
  17.8452122896         1.0
S  1  1.0
  11.6212336023         1.0
S  1  1.0
  7.5367095531          1.0
S  1  1.0
  4.9810762981          1.0
S  1  1.0
  2.9572375929          1.0
S  1  1.0
  1.9530780236          1.0
S  1  1.0
  1.3308092451          1.0
S  1  1.0
  0.8128785682          1.0
S  1  1.0
  0.3022726948          1.0
S  1  1.0
  0.1980950042          1.0
S  1  1.0
  0.1058730034          1.0
S  1  1.0
  0.0707940579          1.0
P  1  1.0
  1443.6814001358       1.0
P  1  1.0
  857.391644922         1.0
P  1  1.0
  533.6813541565        1.0
P  1  1.0
  291.8778936148        1.0
P  1  1.0
  137.9803172877        1.0
P  1  1.0
  95.8024588551         1.0
P  1  1.0
  65.6157911899         1.0
P  1  1.0
  43.5371113722         1.0
P  1  1.0
  29.5378196315         1.0
P  1  1.0
  20.9342638446         1.0
P  1  1.0
  12.8419283347         1.0
P  1  1.0
  6.6267162795          1.0
P  1  1.0
  4.1085162078          1.0
P  1  1.0
  2.2774520078          1.0
P  1  1.0
  1.3714067775          1.0
P  1  1.0
  0.9134316799          1.0
P  1  1.0
  0.6079941596          1.0
P  1  1.0
  0.3932856646          1.0
P  1  1.0
  0.2536434784          1.0
P  1  1.0
  0.1376991429          1.0
P  1  1.0
  0.072288959           1.0
D  1  1.0
  418.1536814085        1.0
D  1  1.0
  216.7842012927        1.0
D  1  1.0
  146.9573449276        1.0
D  1  1.0
  91.4353057347         1.0
D  1  1.0
  57.0012591646         1.0
D  1  1.0
  37.8365964859         1.0
D  1  1.0
  23.8411935212         1.0
D  1  1.0
  15.0128208345         1.0
D  1  1.0
  8.5414439839          1.0
D  1  1.0
  5.4366662739          1.0
D  1  1.0
  3.8351037408          1.0
D  1  1.0
  2.5902422626          1.0
D  1  1.0
  1.7548518117          1.0
D  1  1.0
  1.1347508946          1.0
D  1  1.0
  0.6089232874          1.0
D  1  1.0
  0.3685728185          1.0
D  1  1.0
  0.2209088831          1.0
D  1  1.0
  0.101665267           1.0
D  1  1.0
  0.066516              1.0
F  1  1.0
  74.5616259094         1.0
F  1  1.0
  48.04842812           1.0
F  1  1.0
  30.8111376399         1.0
F  1  1.0
  18.5171898991         1.0
F  1  1.0
  9.8240466877          1.0
F  1  1.0
  5.7058805155          1.0
F  1  1.0
  3.7346580124          1.0
F  1  1.0
  2.5804594359          1.0
F  1  1.0
  1.5567534273          1.0
F  1  1.0
  0.9666332433          1.0
F  1  1.0
  0.5694013826          1.0
F  1  1.0
  0.3455267887          1.0
F  1  1.0
  0.1374495019          1.0
G  1  1.0
  20.4091835612         1.0
G  1  1.0
  13.2653351899         1.0
G  1  1.0
  9.2545014387          1.0
G  1  1.0
  6.10874769            1.0
G  1  1.0
  3.7795960582          1.0
G  1  1.0
  2.4891780945          1.0
G  1  1.0
  1.5643353073          1.0
G  1  1.0
  0.9060753407          1.0
G  1  1.0
  0.5403120352          1.0
G  1  1.0
  0.311239              1.0
G  1  1.0
  0.15363               1.0
H  1  1.0
  7.0649764334          1.0
H  1  1.0
  3.9824734295          1.0
H  1  1.0
  2.4101342626          1.0
H  1  1.0
  1.4116485951          1.0
H  1  1.0
  0.7139234656          1.0
I  1  1.0
  5.2883812027          1.0
I  1  1.0
  2.5117468746          1.0
I  1  1.0
  1.6131206146          1.0
J  1  1.0
  2.8037975408          1.0
****
Mn     0
S  1  1.0
  4960.0716843591       1.0
S  1  1.0
  2837.663051183        1.0
S  1  1.0
  1685.1836477079       1.0
S  1  1.0
  908.3283114231        1.0
S  1  1.0
  569.3773463164        1.0
S  1  1.0
  313.15617789          1.0
S  1  1.0
  184.7891282415        1.0
S  1  1.0
  105.4804685389        1.0
S  1  1.0
  54.361972759          1.0
S  1  1.0
  28.0359508783         1.0
S  1  1.0
  19.9941936893         1.0
S  1  1.0
  14.1518588177         1.0
S  1  1.0
  8.6828051635          1.0
S  1  1.0
  4.9995553486          1.0
S  1  1.0
  3.2096205545          1.0
S  1  1.0
  2.1837098665          1.0
S  1  1.0
  1.3564057268          1.0
S  1  1.0
  0.7397170188          1.0
S  1  1.0
  0.5230695688          1.0
S  1  1.0
  0.2996885521          1.0
S  1  1.0
  0.1792724433          1.0
S  1  1.0
  0.1217444689          1.0
S  1  1.0
  0.083167579           1.0
P  1  1.0
  1886.9237626073       1.0
P  1  1.0
  1314.3701232837       1.0
P  1  1.0
  575.3322988551        1.0
P  1  1.0
  348.7682618369        1.0
P  1  1.0
  232.82907762          1.0
P  1  1.0
  134.7499636241        1.0
P  1  1.0
  71.7855494201         1.0
P  1  1.0
  43.2033671674         1.0
P  1  1.0
  30.7950631775         1.0
P  1  1.0
  20.6766199298         1.0
P  1  1.0
  10.651962213          1.0
P  1  1.0
  6.1693832037          1.0
P  1  1.0
  3.9823297219          1.0
P  1  1.0
  2.2410048846          1.0
P  1  1.0
  1.2615602147          1.0
P  1  1.0
  0.7886287442          1.0
P  1  1.0
  0.4554678057          1.0
P  1  1.0
  0.2883370969          1.0
P  1  1.0
  0.1795105291          1.0
P  1  1.0
  0.1124585655          1.0
P  1  1.0
  0.0601145831          1.0
D  1  1.0
  626.3928099392        1.0
D  1  1.0
  355.8987630634        1.0
D  1  1.0
  199.9612087908        1.0
D  1  1.0
  122.1410227333        1.0
D  1  1.0
  74.2650246581         1.0
D  1  1.0
  51.3240766295         1.0
D  1  1.0
  34.3643724609         1.0
D  1  1.0
  20.0426437371         1.0
D  1  1.0
  12.9343324201         1.0
D  1  1.0
  8.4356143473          1.0
D  1  1.0
  5.1062625349          1.0
D  1  1.0
  3.3604693455          1.0
D  1  1.0
  2.3505410326          1.0
D  1  1.0
  1.5778606332          1.0
D  1  1.0
  1.003509486           1.0
D  1  1.0
  0.6638520791          1.0
D  1  1.0
  0.4476607223          1.0
D  1  1.0
  0.3156644034          1.0
D  1  1.0
  0.2174243407          1.0
D  1  1.0
  0.1232380744          1.0
D  1  1.0
  0.073266              1.0
F  1  1.0
  154.0358466513        1.0
F  1  1.0
  100.9253758741        1.0
F  1  1.0
  58.3017964606         1.0
F  1  1.0
  35.054248457          1.0
F  1  1.0
  24.8855834978         1.0
F  1  1.0
  17.3122798495         1.0
F  1  1.0
  11.2387388754         1.0
F  1  1.0
  6.4356827527          1.0
F  1  1.0
  3.3020928514          1.0
F  1  1.0
  1.9879391873          1.0
F  1  1.0
  1.3992817681          1.0
F  1  1.0
  0.8528971965          1.0
F  1  1.0
  0.4851587193          1.0
F  1  1.0
  0.3248042171          1.0
F  1  1.0
  0.1575084913          1.0
G  1  1.0
  28.1591831562         1.0
G  1  1.0
  17.4089693891         1.0
G  1  1.0
  10.4549409211         1.0
G  1  1.0
  5.5304818329          1.0
G  1  1.0
  3.630135171           1.0
G  1  1.0
  2.1347465692          1.0
G  1  1.0
  1.3599110167          1.0
G  1  1.0
  0.9614087346          1.0
G  1  1.0
  0.6251134996          1.0
G  1  1.0
  0.359604              1.0
G  1  1.0
  0.176618              1.0
H  1  1.0
  8.2527511192          1.0
H  1  1.0
  5.5510136042          1.0
H  1  1.0
  3.5851401442          1.0
H  1  1.0
  2.308316665           1.0
H  1  1.0
  1.5211659173          1.0
I  1  1.0
  8.3665035093          1.0
I  1  1.0
  5.4220400957          1.0
I  1  1.0
  3.0045664237          1.0
J  1  1.0
  3.3627764938          1.0
****
Fe     0
S  1  1.0
  5405.2553990388       1.0
S  1  1.0
  3096.079082537        1.0
S  1  1.0
  1840.8834793691       1.0
S  1  1.0
  991.1094467083        1.0
S  1  1.0
  622.0333225265        1.0
S  1  1.0
  341.9655101812        1.0
S  1  1.0
  201.95669294          1.0
S  1  1.0
  115.419121734         1.0
S  1  1.0
  53.5380865021         1.0
S  1  1.0
  31.0109049522         1.0
S  1  1.0
  21.9361281052         1.0
S  1  1.0
  15.5195013824         1.0
S  1  1.0
  9.1560836981          1.0
S  1  1.0
  3.5902568774          1.0
S  1  1.0
  2.4067777624          1.0
S  1  1.0
  1.5938096185          1.0
S  1  1.0
  1.1210677067          1.0
S  1  1.0
  0.6526659465          1.0
S  1  1.0
  0.3442077611          1.0
S  1  1.0
  0.1981753059          1.0
S  1  1.0
  0.1327514709          1.0
S  1  1.0
  0.0905022929          1.0
P  1  1.0
  3605.621586287        1.0
P  1  1.0
  2061.3152176942       1.0
P  1  1.0
  1438.3653704986       1.0
P  1  1.0
  900.3890934755        1.0
P  1  1.0
  468.926066501         1.0
P  1  1.0
  266.158335421         1.0
P  1  1.0
  175.0111730485        1.0
P  1  1.0
  114.0886682604        1.0
P  1  1.0
  75.2081753032         1.0
P  1  1.0
  45.752362321          1.0
P  1  1.0
  29.4451905815         1.0
P  1  1.0
  17.2560405707         1.0
P  1  1.0
  9.0692412869          1.0
P  1  1.0
  6.088800821           1.0
P  1  1.0
  4.252987857           1.0
P  1  1.0
  3.0157851268          1.0
P  1  1.0
  1.9916853434          1.0
P  1  1.0
  1.4021161234          1.0
P  1  1.0
  0.8736407761          1.0
P  1  1.0
  0.5139869158          1.0
P  1  1.0
  0.3659701953          1.0
P  1  1.0
  0.223277212           1.0
P  1  1.0
  0.1401514157          1.0
P  1  1.0
  0.0531819444          1.0
D  1  1.0
  587.5172273686        1.0
D  1  1.0
  389.9410746931        1.0
D  1  1.0
  209.5210218495        1.0
D  1  1.0
  114.8907469842        1.0
D  1  1.0
  69.5393600788         1.0
D  1  1.0
  45.3975037848         1.0
D  1  1.0
  29.2293438967         1.0
D  1  1.0
  18.8885685638         1.0
D  1  1.0
  12.6027975971         1.0
D  1  1.0
  8.5022274026          1.0
D  1  1.0
  6.0680007762          1.0
D  1  1.0
  4.030646093           1.0
D  1  1.0
  2.3458342607          1.0
D  1  1.0
  1.2793094035          1.0
D  1  1.0
  0.77146558            1.0
D  1  1.0
  0.4939469564          1.0
D  1  1.0
  0.3096309276          1.0
D  1  1.0
  0.1485263412          1.0
D  1  1.0
  0.0900891307          1.0
F  1  1.0
  237.7336687898        1.0
F  1  1.0
  147.7826540846        1.0
F  1  1.0
  81.311438373          1.0
F  1  1.0
  47.7016421345         1.0
F  1  1.0
  28.1247978211         1.0
F  1  1.0
  19.0853439081         1.0
F  1  1.0
  13.2106233566         1.0
F  1  1.0
  9.0651175655          1.0
F  1  1.0
  6.2868446213          1.0
F  1  1.0
  3.4397359066          1.0
F  1  1.0
  2.0658003575          1.0
F  1  1.0
  1.3801687651          1.0
F  1  1.0
  0.9692833185          1.0
F  1  1.0
  0.5694480115          1.0
F  1  1.0
  0.3836124935          1.0
F  1  1.0
  0.1749933068          1.0
G  1  1.0
  41.8911350572         1.0
G  1  1.0
  24.2667984039         1.0
G  1  1.0
  16.1669329161         1.0
G  1  1.0
  11.363086046          1.0
G  1  1.0
  7.9188736892          1.0
G  1  1.0
  5.4174907209          1.0
G  1  1.0
  3.5584844405          1.0
G  1  1.0
  2.4764370283          1.0
G  1  1.0
  1.6569841007          1.0
G  1  1.0
  1.1037872002          1.0
G  1  1.0
  0.7067020955          1.0
G  1  1.0
  0.409308              1.0
G  1  1.0
  0.20026               1.0
H  1  1.0
  11.6441050611         1.0
H  1  1.0
  6.9443322692          1.0
H  1  1.0
  4.2191795304          1.0
H  1  1.0
  2.7399975058          1.0
H  1  1.0
  1.724394756           1.0
I  1  1.0
  11.1863673074         1.0
I  1  1.0
  7.0676890183          1.0
I  1  1.0
  3.5837807577          1.0
I  1  1.0
  2.3232988144          1.0
J  1  1.0
  4.0369059063          1.0
****
Co     0
S  1  1.0
  17910.9170975504      1.0
S  1  1.0
  5855.3493627218       1.0
S  1  1.0
  3355.8231960177       1.0
S  1  1.0
  1996.4883207743       1.0
S  1  1.0
  1074.3001694094       1.0
S  1  1.0
  674.6450201088        1.0
S  1  1.0
  370.8204170892        1.0
S  1  1.0
  219.0936363501        1.0
S  1  1.0
  125.2693544107        1.0
S  1  1.0
  73.7426591033         1.0
S  1  1.0
  42.4832766715         1.0
S  1  1.0
  19.6510200365         1.0
S  1  1.0
  11.0217075078         1.0
S  1  1.0
  7.4652444228          1.0
S  1  1.0
  4.7370981983          1.0
S  1  1.0
  2.8814139916          1.0
S  1  1.0
  1.8878575751          1.0
S  1  1.0
  1.1136491826          1.0
S  1  1.0
  0.683325552           1.0
S  1  1.0
  0.3816723284          1.0
S  1  1.0
  0.2158390923          1.0
S  1  1.0
  0.1444222121          1.0
S  1  1.0
  0.0987406632          1.0
S  1  1.0
  0.0587239421          1.0
P  1  1.0
  6081.6767498369       1.0
P  1  1.0
  3914.0967716662       1.0
P  1  1.0
  2237.873471391        1.0
P  1  1.0
  977.134042778         1.0
P  1  1.0
  509.0505991514        1.0
P  1  1.0
  289.0358014418        1.0
P  1  1.0
  193.601155858         1.0
P  1  1.0
  124.8819142787        1.0
P  1  1.0
  81.1590053539         1.0
P  1  1.0
  50.150661858          1.0
P  1  1.0
  31.7235874511         1.0
P  1  1.0
  19.6142651145         1.0
P  1  1.0
  12.7199279879         1.0
P  1  1.0
  8.5797028793          1.0
P  1  1.0
  5.061522438           1.0
P  1  1.0
  3.276537846           1.0
P  1  1.0
  2.098906854           1.0
P  1  1.0
  1.2052595615          1.0
P  1  1.0
  0.6928371193          1.0
P  1  1.0
  0.4235093227          1.0
P  1  1.0
  0.152154815           1.0
P  1  1.0
  0.0904300463          1.0
P  1  1.0
  0.0578111111          1.0
D  1  1.0
  1042.7087986286       1.0
D  1  1.0
  637.9644565316        1.0
D  1  1.0
  423.8671733693        1.0
D  1  1.0
  272.2295050946        1.0
D  1  1.0
  181.3290944276        1.0
D  1  1.0
  113.5892164065        1.0
D  1  1.0
  76.2744807684         1.0
D  1  1.0
  45.8212197745         1.0
D  1  1.0
  25.9600991906         1.0
D  1  1.0
  16.112574279          1.0
D  1  1.0
  10.5509653192         1.0
D  1  1.0
  7.0836110794          1.0
D  1  1.0
  4.3387165816          1.0
D  1  1.0
  2.7923572518          1.0
D  1  1.0
  1.6403703721          1.0
D  1  1.0
  0.9194759494          1.0
D  1  1.0
  0.573113863           1.0
D  1  1.0
  0.3723012702          1.0
D  1  1.0
  0.2550808678          1.0
D  1  1.0
  0.1388799247          1.0
D  1  1.0
  0.083248              1.0
F  1  1.0
  185.3194782604        1.0
F  1  1.0
  121.2495457621        1.0
F  1  1.0
  83.3049720223         1.0
F  1  1.0
  56.6820623097         1.0
F  1  1.0
  39.2253089182         1.0
F  1  1.0
  25.6091755887         1.0
F  1  1.0
  13.7802497118         1.0
F  1  1.0
  8.3546157776          1.0
F  1  1.0
  5.4953856728          1.0
F  1  1.0
  3.6665970753          1.0
F  1  1.0
  2.2567225291          1.0
F  1  1.0
  1.3467880332          1.0
F  1  1.0
  0.921628708           1.0
F  1  1.0
  0.6181840671          1.0
F  1  1.0
  0.4274464221          1.0
F  1  1.0
  0.1944980445          1.0
G  1  1.0
  46.9136822463         1.0
G  1  1.0
  26.8093162094         1.0
G  1  1.0
  18.2184538842         1.0
G  1  1.0
  12.8597877579         1.0
G  1  1.0
  8.881996932           1.0
G  1  1.0
  6.0517410346          1.0
G  1  1.0
  4.0604367059          1.0
G  1  1.0
  2.6154302512          1.0
G  1  1.0
  1.5305752102          1.0
G  1  1.0
  0.8106608998          1.0
G  1  1.0
  0.46059               1.0
G  1  1.0
  0.224706              1.0
H  1  1.0
  15.770839015          1.0
H  1  1.0
  8.6340814482          1.0
H  1  1.0
  5.3838392082          1.0
H  1  1.0
  3.7202635362          1.0
H  1  1.0
  1.731372928           1.0
I  1  1.0
  13.3233949671         1.0
I  1  1.0
  7.9961758623          1.0
I  1  1.0
  4.9728976777          1.0
I  1  1.0
  3.1738887007          1.0
J  1  1.0
  4.0200100314          1.0
****
Ni     0
S  1  1.0
  19336.2628148217      1.0
S  1  1.0
  6319.1436610409       1.0
S  1  1.0
  3631.7712571755       1.0
S  1  1.0
  2139.1875472379       1.0
S  1  1.0
  1162.6867786987       1.0
S  1  1.0
  732.2121023752        1.0
S  1  1.0
  401.94207681          1.0
S  1  1.0
  272.3605197704        1.0
S  1  1.0
  116.7646192779        1.0
S  1  1.0
  81.0020367479         1.0
S  1  1.0
  46.2945989916         1.0
S  1  1.0
  21.4201350521         1.0
S  1  1.0
  13.1168985526         1.0
S  1  1.0
  8.1156464685          1.0
S  1  1.0
  5.1640516688          1.0
S  1  1.0
  3.2096702063          1.0
S  1  1.0
  1.6113062829          1.0
S  1  1.0
  0.8715381395          1.0
S  1  1.0
  0.4205735486          1.0
S  1  1.0
  0.2679486513          1.0
S  1  1.0
  0.1743125648          1.0
S  1  1.0
  0.1056658773          1.0
P  1  1.0
  1819.4226682943       1.0
P  1  1.0
  1063.4200460224       1.0
P  1  1.0
  555.0713651822        1.0
P  1  1.0
  315.1572879335        1.0
P  1  1.0
  179.3289445293        1.0
P  1  1.0
  102.4583473474        1.0
P  1  1.0
  68.0652070058         1.0
P  1  1.0
  42.9393546375         1.0
P  1  1.0
  27.3231523689         1.0
P  1  1.0
  17.2457392664         1.0
P  1  1.0
  11.6704639178         1.0
P  1  1.0
  7.7345489558          1.0
P  1  1.0
  4.6547801503          1.0
P  1  1.0
  3.2152339822          1.0
P  1  1.0
  2.2954772694          1.0
P  1  1.0
  1.3880390626          1.0
P  1  1.0
  0.937139719           1.0
P  1  1.0
  0.5946600497          1.0
P  1  1.0
  0.3532082824          1.0
P  1  1.0
  0.2317488279          1.0
P  1  1.0
  0.1374343474          1.0
P  1  1.0
  0.0830956693          1.0
D  1  1.0
  1110.8934853079       1.0
D  1  1.0
  616.6567560368        1.0
D  1  1.0
  421.4416698061        1.0
D  1  1.0
  297.6952107057        1.0
D  1  1.0
  190.9435851561        1.0
D  1  1.0
  118.5969468175        1.0
D  1  1.0
  83.4508244786         1.0
D  1  1.0
  57.0000145716         1.0
D  1  1.0
  38.6458988938         1.0
D  1  1.0
  22.9273216675         1.0
D  1  1.0
  15.3464264532         1.0
D  1  1.0
  10.6379113763         1.0
D  1  1.0
  6.6397690892          1.0
D  1  1.0
  3.9423563711          1.0
D  1  1.0
  2.3489309778          1.0
D  1  1.0
  1.5935081156          1.0
D  1  1.0
  0.9500019294          1.0
D  1  1.0
  0.5238001482          1.0
D  1  1.0
  0.3249790161          1.0
D  1  1.0
  0.216800404           1.0
D  1  1.0
  0.1432201881          1.0
F  1  1.0
  287.4196836942        1.0
F  1  1.0
  197.261059511         1.0
F  1  1.0
  110.6321916993        1.0
F  1  1.0
  57.4029965452         1.0
F  1  1.0
  33.803636417          1.0
F  1  1.0
  23.6690445098         1.0
F  1  1.0
  14.2683983864         1.0
F  1  1.0
  9.0352454811          1.0
F  1  1.0
  5.8786616547          1.0
F  1  1.0
  3.4963947089          1.0
F  1  1.0
  2.2068346561          1.0
F  1  1.0
  1.5283833598          1.0
F  1  1.0
  0.9542724197          1.0
F  1  1.0
  0.6741567401          1.0
F  1  1.0
  0.4735028957          1.0
F  1  1.0
  0.1943746361          1.0
G  1  1.0
  100.3240435949        1.0
G  1  1.0
  50.3328308486         1.0
G  1  1.0
  33.9280055628         1.0
G  1  1.0
  23.052550639          1.0
G  1  1.0
  13.2987371746         1.0
G  1  1.0
  8.817811634           1.0
G  1  1.0
  5.7962208307          1.0
G  1  1.0
  3.4596394348          1.0
G  1  1.0
  2.3170151264          1.0
G  1  1.0
  1.3396905322          1.0
G  1  1.0
  0.7832                1.0
G  1  1.0
  0.5178                1.0
G  1  1.0
  0.2524                1.0
H  1  1.0
  17.7107213738         1.0
H  1  1.0
  9.872422401           1.0
H  1  1.0
  5.9763809013          1.0
H  1  1.0
  3.2090086431          1.0
H  1  1.0
  2.0603835884          1.0
I  1  1.0
  12.3252951001         1.0
I  1  1.0
  8.6398150404          1.0
I  1  1.0
  5.0735306419          1.0
I  1  1.0
  3.2893486337          1.0
J  1  1.0
  4.8334961319          1.0
****
Cu     0
S  1  1.0
  6800.5391993309       1.0
S  1  1.0
  3914.0754652821       1.0
S  1  1.0
  2352.5074899306       1.0
S  1  1.0
  1187.6230776793       1.0
S  1  1.0
  689.6433933551        1.0
S  1  1.0
  294.6275172042        1.0
S  1  1.0
  195.9418796698        1.0
S  1  1.0
  126.2608710703        1.0
S  1  1.0
  87.8384230928         1.0
S  1  1.0
  39.9896318885         1.0
S  1  1.0
  27.0949925091         1.0
S  1  1.0
  18.770476936          1.0
S  1  1.0
  11.6396679014         1.0
S  1  1.0
  6.5552134818          1.0
S  1  1.0
  3.6119366716          1.0
S  1  1.0
  1.9012687698          1.0
S  1  1.0
  1.1881275823          1.0
S  1  1.0
  0.7953770438          1.0
S  1  1.0
  0.4278448037          1.0
S  1  1.0
  0.2426459044          1.0
S  1  1.0
  0.1718575198          1.0
S  1  1.0
  0.1071490877          1.0
P  1  1.0
  4616.9433161858       1.0
P  1  1.0
  2792.583524894        1.0
P  1  1.0
  1147.1851742433       1.0
P  1  1.0
  726.1859245121        1.0
P  1  1.0
  341.2044441671        1.0
P  1  1.0
  231.9652877992        1.0
P  1  1.0
  146.6783420164        1.0
P  1  1.0
  97.0701412519         1.0
P  1  1.0
  68.2563525748         1.0
P  1  1.0
  47.6193803109         1.0
P  1  1.0
  29.7445271625         1.0
P  1  1.0
  17.4265765521         1.0
P  1  1.0
  10.8083689352         1.0
P  1  1.0
  7.4561846271          1.0
P  1  1.0
  4.2087581057          1.0
P  1  1.0
  2.2659820574          1.0
P  1  1.0
  1.3842970248          1.0
P  1  1.0
  0.7521261996          1.0
P  1  1.0
  0.4707509848          1.0
P  1  1.0
  0.3360861142          1.0
P  1  1.0
  0.1934166731          1.0
P  1  1.0
  0.0704757029          1.0
D  1  1.0
  1245.9467764642       1.0
D  1  1.0
  687.2265483105        1.0
D  1  1.0
  470.4626050471        1.0
D  1  1.0
  281.876078915         1.0
D  1  1.0
  172.6719750075        1.0
D  1  1.0
  117.5162310506        1.0
D  1  1.0
  75.8672217089         1.0
D  1  1.0
  48.2249918048         1.0
D  1  1.0
  29.7690935533         1.0
D  1  1.0
  18.7193739524         1.0
D  1  1.0
  10.7491562231         1.0
D  1  1.0
  5.9793952076          1.0
D  1  1.0
  3.2863226805          1.0
D  1  1.0
  1.7664897138          1.0
D  1  1.0
  1.1016561892          1.0
D  1  1.0
  0.7792944919          1.0
D  1  1.0
  0.547250843           1.0
D  1  1.0
  0.2479792325          1.0
D  1  1.0
  0.088712              1.0
F  1  1.0
  212.6710915854        1.0
F  1  1.0
  129.4354268302        1.0
F  1  1.0
  90.1362100073         1.0
F  1  1.0
  54.2150552626         1.0
F  1  1.0
  33.1938005669         1.0
F  1  1.0
  20.103705473          1.0
F  1  1.0
  12.4225756428         1.0
F  1  1.0
  7.897285441           1.0
F  1  1.0
  5.2511817529          1.0
F  1  1.0
  3.6329225065          1.0
F  1  1.0
  2.458401099           1.0
F  1  1.0
  1.465001091           1.0
F  1  1.0
  0.9691491795          1.0
F  1  1.0
  0.6202421523          1.0
F  1  1.0
  0.2708576728          1.0
G  1  1.0
  41.9632529871         1.0
G  1  1.0
  25.8094690605         1.0
G  1  1.0
  17.67841692           1.0
G  1  1.0
  9.3383265331          1.0
G  1  1.0
  5.1944524238          1.0
G  1  1.0
  3.2343537393          1.0
G  1  1.0
  1.8027195086          1.0
G  1  1.0
  1.1938449229          1.0
G  1  1.0
  0.739057              1.0
G  1  1.0
  0.380398              1.0
H  1  1.0
  15.0606259781         1.0
H  1  1.0
  9.1321676736          1.0
H  1  1.0
  4.9800493166          1.0
H  1  1.0
  2.9185297042          1.0
H  1  1.0
  1.7183559538          1.0
I  1  1.0
  17.0697108172         1.0
I  1  1.0
  10.1432666629         1.0
I  1  1.0
  5.8151003206          1.0
I  1  1.0
  3.8850972845          1.0
J  1  1.0
  5.6110292657          1.0
****
Zn     0
S  1  1.0
  36651.64              1.0
S  1  1.0
  22238.5808514417      1.0
S  1  1.0
  7288.5992462781       1.0
S  1  1.0
  4195.7597172435       1.0
S  1  1.0
  2522.1482072813       1.0
S  1  1.0
  1273.1903913848       1.0
S  1  1.0
  739.4437913719        1.0
S  1  1.0
  464.7156954077        1.0
S  1  1.0
  278.0588131462        1.0
S  1  1.0
  159.7655489394        1.0
S  1  1.0
  94.0164893624         1.0
S  1  1.0
  61.5789313531         1.0
S  1  1.0
  42.8635375454         1.0
S  1  1.0
  24.9198585347         1.0
S  1  1.0
  14.1554047218         1.0
S  1  1.0
  9.3510866194          1.0
S  1  1.0
  5.3439876609          1.0
S  1  1.0
  3.1733310401          1.0
S  1  1.0
  2.0307234302          1.0
S  1  1.0
  1.205277945           1.0
S  1  1.0
  0.8189192426          1.0
S  1  1.0
  0.478363991           1.0
S  1  1.0
  0.3121404871          1.0
S  1  1.0
  0.1912752172          1.0
S  1  1.0
  0.1139915692          1.0
S  1  1.0
  0.0729876992          1.0
S  1  1.0
  0.0361578125          1.0
P  1  1.0
  4951.5572868568       1.0
P  1  1.0
  2995.3534660587       1.0
P  1  1.0
  1230.6695222946       1.0
P  1  1.0
  780.6257065592        1.0
P  1  1.0
  367.4758002778        1.0
P  1  1.0
  246.5536205849        1.0
P  1  1.0
  162.3288290499        1.0
P  1  1.0
  84.3349739382         1.0
P  1  1.0
  49.9108363045         1.0
P  1  1.0
  32.3384337666         1.0
P  1  1.0
  20.7009131932         1.0
P  1  1.0
  12.1355210804         1.0
P  1  1.0
  6.986027396           1.0
P  1  1.0
  3.8661416303          1.0
P  1  1.0
  2.5481672196          1.0
P  1  1.0
  1.674089208           1.0
P  1  1.0
  0.950837006           1.0
P  1  1.0
  0.496045279           1.0
P  1  1.0
  0.3180165864          1.0
P  1  1.0
  0.224965356           1.0
P  1  1.0
  0.0734747452          1.0
D  1  1.0
  1345.3360136616       1.0
D  1  1.0
  657.9307447997        1.0
D  1  1.0
  429.7187132903        1.0
D  1  1.0
  294.2551248828        1.0
D  1  1.0
  204.1027332688        1.0
D  1  1.0
  134.6772388202        1.0
D  1  1.0
  81.4058889907         1.0
D  1  1.0
  49.0833158791         1.0
D  1  1.0
  31.8101321475         1.0
D  1  1.0
  22.6594269119         1.0
D  1  1.0
  13.3552654113         1.0
D  1  1.0
  7.8871695831          1.0
D  1  1.0
  5.2070696706          1.0
D  1  1.0
  2.9678188405          1.0
D  1  1.0
  1.9096478053          1.0
D  1  1.0
  1.302261934           1.0
D  1  1.0
  0.8509397523          1.0
D  1  1.0
  0.531780941           1.0
D  1  1.0
  0.3110102385          1.0
D  1  1.0
  0.2030993246          1.0
D  1  1.0
  0.092564              1.0
F  1  1.0
  166.3465156885        1.0
F  1  1.0
  106.3032146923        1.0
F  1  1.0
  61.5667534613         1.0
F  1  1.0
  33.9372883392         1.0
F  1  1.0
  21.3525605906         1.0
F  1  1.0
  14.9548871733         1.0
F  1  1.0
  10.2016377835         1.0
F  1  1.0
  5.3570044311          1.0
F  1  1.0
  3.0048145425          1.0
F  1  1.0
  1.8294547945          1.0
F  1  1.0
  1.1944036907          1.0
F  1  1.0
  0.7076312209          1.0
F  1  1.0
  0.3437852503          1.0
G  1  1.0
  112.7916493789        1.0
G  1  1.0
  72.8811423435         1.0
G  1  1.0
  48.8164192156         1.0
G  1  1.0
  33.9409035735         1.0
G  1  1.0
  18.6486940977         1.0
G  1  1.0
  8.6893524654          1.0
G  1  1.0
  5.0542655445          1.0
G  1  1.0
  2.9796880272          1.0
G  1  1.0
  1.7140882969          1.0
G  1  1.0
  0.951168              1.0
G  1  1.0
  0.503216              1.0
H  1  1.0
  21.7305094545         1.0
H  1  1.0
  11.1888930882         1.0
H  1  1.0
  5.6913871055          1.0
H  1  1.0
  3.4884682419          1.0
H  1  1.0
  2.0268119137          1.0
I  1  1.0
  15.8865632979         1.0
I  1  1.0
  9.2278689033          1.0
I  1  1.0
  5.3510232593          1.0
J  1  1.0
  6.5778052326          1.0
****
