# Supplementary material for: Physics-Driven Construction of Compact Primitive Gaussian Density Fitting Basis Sets
Source: J Chem Theory Comput. 2025 Oct 25;21(21):10863–78. doi: 10.1021/acs.jctc.5c01219 (PMC12613328; doi:10.1021/acs.jctc.5c01219)
Supplement: Supplementary file 1 [file ct5c01219_si_002.zip › supplementary_info/MADF-DFBSs/relativistic/x2c-tzvppall-2c-madf.g94]

!-------------------------------------------------------------------------------
!       Basis set: x2c-TZVPPall-2c-MADF generated from OBS:x2c-TZVPPall-2c 
!            Role: Density fitting
!     MADF params: \tau_1 = 1e-7, \tau_2 = 1e-5, and zeta = 1.4
!           Atoms: H, He, Li, Be, B, C, N, O, F, Ne, Na, Mg, Al
!                  Si, P, S, Cl, Ar, K, Ca, Sc, Ti, V, Cr, Mn
!                  Fe, Co, Ni, Cu, Zn, Ga, Ge, As, Se, Br, Kr, Rb
!                  Sr, Y, Zr, Nb, Mo, Tc, Ru, Rh, Pd, Ag, Cd, In
!                  Sn, Sb, Te, I, Xe, Cs, Ba, La, Ce, Pr, Nd, Pm
!                  Sm, Eu, Gd, Tb, Dy, Ho, Er, Tm, Yb, Lu, Hf, Ta
!                  W, Re, Os, Ir, Pt, Au, Hg, Tl, Pb, Bi, Po, At
!                  and Rn.
!         Authors: Kshitijkumar A. Surjuse and Edward F. Valeev 
!-------------------------------------------------------------------------------


H     0
S  1  1.0
  36.8997831974         1.0
S  1  1.0
  10.2471492            1.0
S  1  1.0
  5.7934253045          1.0
S  1  1.0
  2.3293252             1.0
S  1  1.0
  1.3270796591          1.0
S  1  1.0
  0.6774138471          1.0
S  1  1.0
  0.4694292722          1.0
S  1  1.0
  0.303125              1.0
S  1  1.0
  0.20614482            1.0
P  1  1.0
  5.9994790681          1.0
P  1  1.0
  2.5716626             1.0
P  1  1.0
  1.6047263817          1.0
P  1  1.0
  0.8215115354          1.0
P  1  1.0
  0.514425374           1.0
D  1  1.0
  6.1805746             1.0
D  1  1.0
  2.3853204437          1.0
D  1  1.0
  1.235366688           1.0
D  1  1.0
  0.776                 1.0
F  1  1.0
  1.5730007311          1.0
****
He     0
S  1  1.0
  106.2314549572        1.0
S  1  1.0
  29.528808494          1.0
S  1  1.0
  16.644552533          1.0
S  1  1.0
  6.6371662946          1.0
S  1  1.0
  3.8651560773          1.0
S  1  1.0
  2.378125              1.0
S  1  1.0
  1.611355049           1.0
S  1  1.0
  1.032026824           1.0
S  1  1.0
  0.5382349929          1.0
P  1  1.0
  16.626161605          1.0
P  1  1.0
  6.3625831473          1.0
P  1  1.0
  3.1076120721          1.0
P  1  1.0
  1.5512174758          1.0
P  1  1.0
  1.02738207            1.0
D  1  1.0
  5.6715477782          1.0
D  1  1.0
  3.8184721298          1.0
D  1  1.0
  2.5482314656          1.0
D  1  1.0
  1.516                 1.0
F  1  1.0
  5.009                 1.0
F  1  1.0
  2.9441681168          1.0
****
Li     0
S  1  1.0
  249.148246994         1.0
S  1  1.0
  119.608209998         1.0
S  1  1.0
  71.6099148915         1.0
S  1  1.0
  39.806631568          1.0
S  1  1.0
  24.3345243218         1.0
S  1  1.0
  14.4179695242         1.0
S  1  1.0
  9.0984691734          1.0
S  1  1.0
  5.2816446687          1.0
S  1  1.0
  3.0129012847          1.0
S  1  1.0
  1.9077030854          1.0
S  1  1.0
  1.2076060166          1.0
S  1  1.0
  0.5825831154          1.0
S  1  1.0
  0.3125                1.0
S  1  1.0
  0.1668481867          1.0
S  1  1.0
  0.1062752757          1.0
S  1  1.0
  0.0533342232          1.0
P  1  1.0
  61.5630099227         1.0
P  1  1.0
  21.6260632196         1.0
P  1  1.0
  10.5359847621         1.0
P  1  1.0
  6.9183387984          1.0
P  1  1.0
  4.0796000568          1.0
P  1  1.0
  2.4673161565          1.0
P  1  1.0
  1.6123423466          1.0
P  1  1.0
  0.929953107           1.0
P  1  1.0
  0.5089650679          1.0
P  1  1.0
  0.3005657372          1.0
P  1  1.0
  0.1374631441          1.0
P  1  1.0
  0.0962405874          1.0
D  1  1.0
  20.035215784          1.0
D  1  1.0
  6.989009029           1.0
D  1  1.0
  3.0505199891          1.0
D  1  1.0
  1.5096499784          1.0
D  1  1.0
  0.7276554717          1.0
D  1  1.0
  0.4328146615          1.0
D  1  1.0
  0.2093631441          1.0
D  1  1.0
  0.1360947792          1.0
F  1  1.0
  0.20249644            1.0
****
Be     0
S  1  1.0
  320.66346336          1.0
S  1  1.0
  186.5240505418        1.0
S  1  1.0
  90.326618456          1.0
S  1  1.0
  53.9117079556         1.0
S  1  1.0
  29.602930452          1.0
S  1  1.0
  18.0307753757         1.0
S  1  1.0
  10.6651836866         1.0
S  1  1.0
  6.6431263581          1.0
S  1  1.0
  4.3738881072          1.0
S  1  1.0
  2.9993903751          1.0
S  1  1.0
  1.8343319082          1.0
S  1  1.0
  1.1025336438          1.0
S  1  1.0
  0.5601226122          1.0
S  1  1.0
  0.3660924027          1.0
S  1  1.0
  0.2496627702          1.0
S  1  1.0
  0.1510363605          1.0
S  1  1.0
  0.0950494132          1.0
S  1  1.0
  0.0555504405          1.0
P  1  1.0
  47.162592254          1.0
P  1  1.0
  16.7502567594         1.0
P  1  1.0
  8.9642835578          1.0
P  1  1.0
  4.3635446189          1.0
P  1  1.0
  2.6978010032          1.0
P  1  1.0
  1.856573807           1.0
P  1  1.0
  1.0643669818          1.0
P  1  1.0
  0.6986305584          1.0
P  1  1.0
  0.4411014976          1.0
P  1  1.0
  0.2140396373          1.0
P  1  1.0
  0.1427854302          1.0
P  1  1.0
  0.0884831005          1.0
D  1  1.0
  6.3277222004          1.0
D  1  1.0
  4.0431182365          1.0
D  1  1.0
  1.2918396369          1.0
D  1  1.0
  0.8164980713          1.0
D  1  1.0
  0.3792607352          1.0
D  1  1.0
  0.2329429933          1.0
D  1  1.0
  0.1210309318          1.0
F  1  1.0
  0.3754193286          1.0
F  1  1.0
  0.2648288312          1.0
G  1  1.0
  0.36                  1.0
****
B     0
S  1  1.0
  583.65860676          1.0
S  1  1.0
  339.596661228         1.0
S  1  1.0
  164.671329868         1.0
S  1  1.0
  98.3187646309         1.0
S  1  1.0
  54.051809504          1.0
S  1  1.0
  32.9380548889         1.0
S  1  1.0
  15.9850112889         1.0
S  1  1.0
  9.0710563886          1.0
S  1  1.0
  5.7113026649          1.0
S  1  1.0
  3.8090072543          1.0
S  1  1.0
  2.2511559449          1.0
S  1  1.0
  1.1694832034          1.0
S  1  1.0
  0.6882836656          1.0
S  1  1.0
  0.4520274223          1.0
S  1  1.0
  0.2981146338          1.0
S  1  1.0
  0.1922241279          1.0
S  1  1.0
  0.1123197885          1.0
P  1  1.0
  29.6227397056         1.0
P  1  1.0
  18.1410076591         1.0
P  1  1.0
  10.6001259123         1.0
P  1  1.0
  6.9545135563          1.0
P  1  1.0
  4.9212015398          1.0
P  1  1.0
  3.3670908844          1.0
P  1  1.0
  1.7224858209          1.0
P  1  1.0
  0.9952352609          1.0
P  1  1.0
  0.6101894378          1.0
P  1  1.0
  0.4212970998          1.0
P  1  1.0
  0.2784994494          1.0
P  1  1.0
  0.1872187383          1.0
P  1  1.0
  0.1324420178          1.0
D  1  1.0
  5.9770489353          1.0
D  1  1.0
  3.7308675351          1.0
D  1  1.0
  2.1649321104          1.0
D  1  1.0
  0.9323338743          1.0
D  1  1.0
  0.6057690337          1.0
D  1  1.0
  0.3881368835          1.0
D  1  1.0
  0.2340723242          1.0
D  1  1.0
  0.1292459056          1.0
F  1  1.0
  1.1196211672          1.0
F  1  1.0
  0.6752592049          1.0
F  1  1.0
  0.2636229528          1.0
G  1  1.0
  0.9195712306          1.0
G  1  1.0
  0.6255290006          1.0
H  1  1.0
  0.7630235907          1.0
****
C     0
S  1  1.0
  927.82462002          1.0
S  1  1.0
  539.8022422018        1.0
S  1  1.0
  261.64430398          1.0
S  1  1.0
  156.2022716066        1.0
S  1  1.0
  85.847847642          1.0
S  1  1.0
  52.3021731171         1.0
S  1  1.0
  29.0685771188         1.0
S  1  1.0
  19.4201949745         1.0
S  1  1.0
  13.3249107906         1.0
S  1  1.0
  8.9464694937          1.0
S  1  1.0
  5.9199517331          1.0
S  1  1.0
  3.5102075166          1.0
S  1  1.0
  1.8587277762          1.0
S  1  1.0
  1.0984947168          1.0
S  1  1.0
  0.727189931           1.0
S  1  1.0
  0.4864200897          1.0
S  1  1.0
  0.2878133254          1.0
S  1  1.0
  0.1707101054          1.0
P  1  1.0
  40.7583507309         1.0
P  1  1.0
  27.1371813537         1.0
P  1  1.0
  16.6836615196         1.0
P  1  1.0
  10.8292928568         1.0
P  1  1.0
  7.724288551           1.0
P  1  1.0
  5.2682705264          1.0
P  1  1.0
  2.8768776996          1.0
P  1  1.0
  1.5882696543          1.0
P  1  1.0
  0.9837640064          1.0
P  1  1.0
  0.6975457241          1.0
P  1  1.0
  0.4423945723          1.0
P  1  1.0
  0.2981604387          1.0
P  1  1.0
  0.2087240332          1.0
P  1  1.0
  0.1397078917          1.0
D  1  1.0
  16.2875091042         1.0
D  1  1.0
  5.874236213           1.0
D  1  1.0
  3.2508295231          1.0
D  1  1.0
  1.7469841731          1.0
D  1  1.0
  1.0276513259          1.0
D  1  1.0
  0.6087731231          1.0
D  1  1.0
  0.3722830235          1.0
D  1  1.0
  0.2011793641          1.0
F  1  1.0
  1.843044767           1.0
F  1  1.0
  1.0737561302          1.0
F  1  1.0
  0.6327140029          1.0
F  1  1.0
  0.418589682           1.0
G  1  1.0
  1.4896787948          1.0
G  1  1.0
  0.9752102835          1.0
H  1  1.0
  1.1899627459          1.0
****
N     0
S  1  1.0
  1346.63686908         1.0
S  1  1.0
  783.6377202837        1.0
S  1  1.0
  380.4212626           1.0
S  1  1.0
  227.0830855553        1.0
S  1  1.0
  124.766100276         1.0
S  1  1.0
  75.9865185037         1.0
S  1  1.0
  41.7351208088         1.0
S  1  1.0
  28.0361242691         1.0
S  1  1.0
  19.0819947586         1.0
S  1  1.0
  12.8741427474         1.0
S  1  1.0
  8.4854793797          1.0
S  1  1.0
  5.0139149679          1.0
S  1  1.0
  2.6762135395          1.0
S  1  1.0
  1.3748464777          1.0
S  1  1.0
  0.8741166014          1.0
S  1  1.0
  0.5661824055          1.0
S  1  1.0
  0.3533379727          1.0
S  1  1.0
  0.2465321868          1.0
P  1  1.0
  111.620746668         1.0
P  1  1.0
  58.6564745526         1.0
P  1  1.0
  38.6840688328         1.0
P  1  1.0
  22.5786954889         1.0
P  1  1.0
  13.0787192906         1.0
P  1  1.0
  7.5388988118          1.0
P  1  1.0
  4.388450713           1.0
P  1  1.0
  2.8716823685          1.0
P  1  1.0
  1.7825454181          1.0
P  1  1.0
  1.0561891015          1.0
P  1  1.0
  0.7171922605          1.0
P  1  1.0
  0.4538187868          1.0
P  1  1.0
  0.301242269           1.0
P  1  1.0
  0.1981130294          1.0
D  1  1.0
  14.7696684435         1.0
D  1  1.0
  10.3392569265         1.0
D  1  1.0
  6.2897186508          1.0
D  1  1.0
  4.0549547844          1.0
D  1  1.0
  2.5534835326          1.0
D  1  1.0
  1.5051777733          1.0
D  1  1.0
  0.8722570065          1.0
D  1  1.0
  0.5436627193          1.0
D  1  1.0
  0.2852827623          1.0
F  1  1.0
  2.7550908165          1.0
F  1  1.0
  1.5627725783          1.0
F  1  1.0
  0.681698532           1.0
G  1  1.0
  2.2049035168          1.0
G  1  1.0
  1.4032466914          1.0
H  1  1.0
  1.7158562865          1.0
****
O     0
S  1  1.0
  1844.83497932         1.0
S  1  1.0
  1073.4931740968       1.0
S  1  1.0
  520.92747862          1.0
S  1  1.0
  310.968358297         1.0
S  1  1.0
  170.923637224         1.0
S  1  1.0
  104.0814252471        1.0
S  1  1.0
  53.6399535129         1.0
S  1  1.0
  29.4076083575         1.0
S  1  1.0
  17.5125474002         1.0
S  1  1.0
  11.9199936782         1.0
S  1  1.0
  6.6252868032          1.0
S  1  1.0
  3.4759062049          1.0
S  1  1.0
  2.0276627837          1.0
S  1  1.0
  1.2549359966          1.0
S  1  1.0
  0.7706407928          1.0
S  1  1.0
  0.442835639           1.0
S  1  1.0
  0.2931982463          1.0
P  1  1.0
  148.809342163         1.0
P  1  1.0
  80.9978142349         1.0
P  1  1.0
  49.8652910788         1.0
P  1  1.0
  29.9764319164         1.0
P  1  1.0
  17.1350253833         1.0
P  1  1.0
  9.6832541146          1.0
P  1  1.0
  5.4319400747          1.0
P  1  1.0
  3.0176715289          1.0
P  1  1.0
  2.0691810533          1.0
P  1  1.0
  1.3992546679          1.0
P  1  1.0
  0.9415947083          1.0
P  1  1.0
  0.6570649724          1.0
P  1  1.0
  0.4075744684          1.0
P  1  1.0
  0.2427653534          1.0
D  1  1.0
  30.832462569          1.0
D  1  1.0
  14.5697301793         1.0
D  1  1.0
  8.364592204           1.0
D  1  1.0
  5.3330832376          1.0
D  1  1.0
  3.1813953388          1.0
D  1  1.0
  1.9394033482          1.0
D  1  1.0
  1.1397394929          1.0
D  1  1.0
  0.7543809249          1.0
D  1  1.0
  0.349582109           1.0
F  1  1.0
  4.3229894949          1.0
F  1  1.0
  2.5646503998          1.0
F  1  1.0
  1.7606723062          1.0
F  1  1.0
  1.2244559675          1.0
G  1  1.0
  3.0494242096          1.0
G  1  1.0
  1.8337896426          1.0
H  1  1.0
  2.2594049153          1.0
****
F     0
S  1  1.0
  1410.9883625222       1.0
S  1  1.0
  685.82572728          1.0
S  1  1.0
  409.3674696457        1.0
S  1  1.0
  224.85207164          1.0
S  1  1.0
  136.9402091844        1.0
S  1  1.0
  70.0297954978         1.0
S  1  1.0
  37.8742494724         1.0
S  1  1.0
  22.9139710329         1.0
S  1  1.0
  15.4828982253         1.0
S  1  1.0
  8.4994273227          1.0
S  1  1.0
  4.4425662204          1.0
S  1  1.0
  2.6799969998          1.0
S  1  1.0
  1.4270346659          1.0
S  1  1.0
  0.7864305668          1.0
S  1  1.0
  0.4357097192          1.0
S  1  1.0
  0.1691410317          1.0
P  1  1.0
  192.819373678         1.0
P  1  1.0
  105.5536180121        1.0
P  1  1.0
  63.2138257086         1.0
P  1  1.0
  39.3897448307         1.0
P  1  1.0
  21.7615218973         1.0
P  1  1.0
  11.504611149          1.0
P  1  1.0
  6.5933769678          1.0
P  1  1.0
  3.8821318659          1.0
P  1  1.0
  2.354143761           1.0
P  1  1.0
  1.4175615649          1.0
P  1  1.0
  0.8646172675          1.0
P  1  1.0
  0.5199814737          1.0
P  1  1.0
  0.3006951675          1.0
D  1  1.0
  39.9332466489         1.0
D  1  1.0
  18.6368954326         1.0
D  1  1.0
  10.8338307709         1.0
D  1  1.0
  6.8595508765          1.0
D  1  1.0
  4.1579796289          1.0
D  1  1.0
  2.4100974896          1.0
D  1  1.0
  1.5219807647          1.0
D  1  1.0
  0.9779782975          1.0
D  1  1.0
  0.4330010412          1.0
F  1  1.0
  5.6592436272          1.0
F  1  1.0
  3.062763813           1.0
F  1  1.0
  1.9872740818          1.0
F  1  1.0
  1.2478770619          1.0
G  1  1.0
  4.0653175708          1.0
G  1  1.0
  2.4445311371          1.0
H  1  1.0
  3.0271781768          1.0
****
Ne     0
S  1  1.0
  3069.291516           1.0
S  1  1.0
  1786.8167505379       1.0
S  1  1.0
  870.16118458          1.0
S  1  1.0
  519.1787851757        1.0
S  1  1.0
  284.37987636          1.0
S  1  1.0
  173.2646371714        1.0
S  1  1.0
  88.3787582542         1.0
S  1  1.0
  47.3313889961         1.0
S  1  1.0
  28.9901541835         1.0
S  1  1.0
  19.5124631334         1.0
S  1  1.0
  10.6302153543         1.0
S  1  1.0
  5.5606152759          1.0
S  1  1.0
  3.3755942997          1.0
S  1  1.0
  1.8132700613          1.0
S  1  1.0
  1.0185052556          1.0
S  1  1.0
  0.4981364417          1.0
S  1  1.0
  0.2078747289          1.0
P  1  1.0
  242.19448157          1.0
P  1  1.0
  132.1310615593        1.0
P  1  1.0
  78.7927976724         1.0
P  1  1.0
  49.6203076638         1.0
P  1  1.0
  24.7112970572         1.0
P  1  1.0
  14.5679618115         1.0
P  1  1.0
  8.2656853383          1.0
P  1  1.0
  4.87835866            1.0
P  1  1.0
  2.8710209232          1.0
P  1  1.0
  1.7364033193          1.0
P  1  1.0
  1.1031834592          1.0
P  1  1.0
  0.6502146255          1.0
P  1  1.0
  0.3695550735          1.0
D  1  1.0
  52.2231567286         1.0
D  1  1.0
  23.3655361503         1.0
D  1  1.0
  13.6568604213         1.0
D  1  1.0
  8.6104154481          1.0
D  1  1.0
  5.3026796601          1.0
D  1  1.0
  3.0638160533          1.0
D  1  1.0
  1.9816654539          1.0
D  1  1.0
  1.2365323209          1.0
D  1  1.0
  0.5321593059          1.0
F  1  1.0
  7.2076103241          1.0
F  1  1.0
  4.5850352666          1.0
F  1  1.0
  3.1473801422          1.0
F  1  1.0
  2.0967019969          1.0
G  1  1.0
  5.2741723957          1.0
G  1  1.0
  3.2164964518          1.0
H  1  1.0
  3.996129556           1.0
****
Na     0
S  1  1.0
  4561.1154478694       1.0
S  1  1.0
  1819.8290162          1.0
S  1  1.0
  1053.6826524878       1.0
S  1  1.0
  510.50801838          1.0
S  1  1.0
  297.290969261         1.0
S  1  1.0
  150.1369186965        1.0
S  1  1.0
  99.3216914215         1.0
S  1  1.0
  62.0759740869         1.0
S  1  1.0
  42.5480958512         1.0
S  1  1.0
  29.0260197353         1.0
S  1  1.0
  19.6461088234         1.0
S  1  1.0
  12.4454039142         1.0
S  1  1.0
  7.9560600297          1.0
S  1  1.0
  4.8184765335          1.0
S  1  1.0
  3.129935404           1.0
S  1  1.0
  1.9867890749          1.0
S  1  1.0
  1.1938694854          1.0
S  1  1.0
  0.614746388           1.0
S  1  1.0
  0.3299696348          1.0
S  1  1.0
  0.1900458175          1.0
S  1  1.0
  0.0710474273          1.0
S  1  1.0
  0.0439999489          1.0
P  1  1.0
  988.4574340435        1.0
P  1  1.0
  396.67811424          1.0
P  1  1.0
  239.792139981         1.0
P  1  1.0
  159.2908240228        1.0
P  1  1.0
  94.9959921208         1.0
P  1  1.0
  53.0281709553         1.0
P  1  1.0
  31.4756549431         1.0
P  1  1.0
  18.4143864492         1.0
P  1  1.0
  11.4976133327         1.0
P  1  1.0
  6.5422977247          1.0
P  1  1.0
  3.9003323935          1.0
P  1  1.0
  2.2026233281          1.0
P  1  1.0
  1.345353535           1.0
P  1  1.0
  0.9146445003          1.0
P  1  1.0
  0.544077277           1.0
P  1  1.0
  0.2781738304          1.0
P  1  1.0
  0.1192754373          1.0
P  1  1.0
  0.0756944365          1.0
P  1  1.0
  0.0457475616          1.0
D  1  1.0
  160.3605739744        1.0
D  1  1.0
  95.7260965233         1.0
D  1  1.0
  60.6468048555         1.0
D  1  1.0
  33.5919245071         1.0
D  1  1.0
  18.2644963424         1.0
D  1  1.0
  12.0023853154         1.0
D  1  1.0
  7.5377102823          1.0
D  1  1.0
  4.8667754606          1.0
D  1  1.0
  2.9672359053          1.0
D  1  1.0
  1.7705139564          1.0
D  1  1.0
  1.0701184223          1.0
D  1  1.0
  0.5609792321          1.0
D  1  1.0
  0.3686361576          1.0
D  1  1.0
  0.1566113313          1.0
D  1  1.0
  0.09953125            1.0
D  1  1.0
  0.06                  1.0
F  1  1.0
  11.5607844983         1.0
F  1  1.0
  6.1605858243          1.0
F  1  1.0
  3.9989132023          1.0
F  1  1.0
  2.6812944357          1.0
F  1  1.0
  1.5067529495          1.0
F  1  1.0
  0.7705548422          1.0
G  1  1.0
  5.218                 1.0
G  1  1.0
  0.86                  1.0
****
Mg     0
S  1  1.0
  5628.1889448194       1.0
S  1  1.0
  2230.597147           1.0
S  1  1.0
  1290.6465042315       1.0
S  1  1.0
  623.18938642          1.0
S  1  1.0
  362.5967231966        1.0
S  1  1.0
  175.0087104429        1.0
S  1  1.0
  93.5388917951         1.0
S  1  1.0
  51.6738901726         1.0
S  1  1.0
  36.8638588935         1.0
S  1  1.0
  23.6863472091         1.0
S  1  1.0
  15.316895765          1.0
S  1  1.0
  10.6437923195         1.0
S  1  1.0
  6.397429421           1.0
S  1  1.0
  3.9058065298          1.0
S  1  1.0
  2.7569386361          1.0
S  1  1.0
  1.8275511624          1.0
S  1  1.0
  1.2581453642          1.0
S  1  1.0
  0.7698142967          1.0
S  1  1.0
  0.4656300917          1.0
S  1  1.0
  0.2373126263          1.0
S  1  1.0
  0.1433914627          1.0
S  1  1.0
  0.0818995317          1.0
P  1  1.0
  328.7479195913        1.0
P  1  1.0
  232.987336866         1.0
P  1  1.0
  126.52925653          1.0
P  1  1.0
  66.8400893183         1.0
P  1  1.0
  40.3359950869         1.0
P  1  1.0
  21.9904976478         1.0
P  1  1.0
  11.779586936          1.0
P  1  1.0
  5.8798677168          1.0
P  1  1.0
  3.1890188504          1.0
P  1  1.0
  2.044052052           1.0
P  1  1.0
  1.395602278           1.0
P  1  1.0
  0.5013824346          1.0
P  1  1.0
  0.3541050277          1.0
P  1  1.0
  0.2485189413          1.0
P  1  1.0
  0.160155853           1.0
P  1  1.0
  0.0788436057          1.0
D  1  1.0
  94.7149990906         1.0
D  1  1.0
  62.2282298206         1.0
D  1  1.0
  41.4541902325         1.0
D  1  1.0
  25.2012428494         1.0
D  1  1.0
  16.786849495          1.0
D  1  1.0
  10.0535213634         1.0
D  1  1.0
  5.710689154           1.0
D  1  1.0
  3.8553508216          1.0
D  1  1.0
  2.5632069058          1.0
D  1  1.0
  1.4599274884          1.0
D  1  1.0
  0.7432652161          1.0
D  1  1.0
  0.5099112398          1.0
D  1  1.0
  0.3495248737          1.0
D  1  1.0
  0.1985703407          1.0
D  1  1.0
  0.0986087285          1.0
F  1  1.0
  15.3492952168         1.0
F  1  1.0
  8.2258664514          1.0
F  1  1.0
  5.2719801033          1.0
F  1  1.0
  3.3368855858          1.0
F  1  1.0
  0.7681706288          1.0
F  1  1.0
  0.1184709958          1.0
G  1  1.0
  6.888                 1.0
****
Al     0
S  1  1.0
  6503.163152578        1.0
S  1  1.0
  2597.5102832          1.0
S  1  1.0
  1504.6717423966       1.0
S  1  1.0
  732.31145462          1.0
S  1  1.0
  418.8558461303        1.0
S  1  1.0
  206.8919682581        1.0
S  1  1.0
  133.7312040928        1.0
S  1  1.0
  71.6172692631         1.0
S  1  1.0
  41.5278132368         1.0
S  1  1.0
  28.0982188953         1.0
S  1  1.0
  15.4706535279         1.0
S  1  1.0
  8.3339441474          1.0
S  1  1.0
  4.1526701286          1.0
S  1  1.0
  2.1480439631          1.0
S  1  1.0
  0.9201181653          1.0
S  1  1.0
  0.6235196963          1.0
S  1  1.0
  0.3775693791          1.0
S  1  1.0
  0.2269244886          1.0
S  1  1.0
  0.1553364957          1.0
S  1  1.0
  0.0975057805          1.0
P  1  1.0
  544.586604267         1.0
P  1  1.0
  357.2197283102        1.0
P  1  1.0
  206.6554025987        1.0
P  1  1.0
  138.0240988081        1.0
P  1  1.0
  92.8206697963         1.0
P  1  1.0
  50.6636951527         1.0
P  1  1.0
  29.8712671744         1.0
P  1  1.0
  18.6457498082         1.0
P  1  1.0
  13.0994325998         1.0
P  1  1.0
  8.2578733929          1.0
P  1  1.0
  4.3982110132          1.0
P  1  1.0
  2.5908919276          1.0
P  1  1.0
  1.5414642719          1.0
P  1  1.0
  0.9356957844          1.0
P  1  1.0
  0.5585103268          1.0
P  1  1.0
  0.3111767469          1.0
P  1  1.0
  0.1823652949          1.0
P  1  1.0
  0.1223245692          1.0
D  1  1.0
  214.2580041           1.0
D  1  1.0
  127.4289479818        1.0
D  1  1.0
  73.0739808965         1.0
D  1  1.0
  40.8048954914         1.0
D  1  1.0
  23.2853972463         1.0
D  1  1.0
  14.5302719551         1.0
D  1  1.0
  10.3116347668         1.0
D  1  1.0
  6.3592416685          1.0
D  1  1.0
  3.3938902658          1.0
D  1  1.0
  1.902263727           1.0
D  1  1.0
  1.1060429421          1.0
D  1  1.0
  0.670689447           1.0
D  1  1.0
  0.4477726808          1.0
D  1  1.0
  0.2598594095          1.0
D  1  1.0
  0.1783359945          1.0
D  1  1.0
  0.1219802099          1.0
F  1  1.0
  5.8318387462          1.0
F  1  1.0
  3.8056513074          1.0
F  1  1.0
  2.1955457527          1.0
F  1  1.0
  0.3777140975          1.0
F  1  1.0
  0.1733240106          1.0
G  1  1.0
  3.14                  1.0
G  1  1.0
  0.4617170889          1.0
G  1  1.0
  0.3252388926          1.0
****
Si     0
S  1  1.0
  14021.7959462         1.0
S  1  1.0
  3124.3530352          1.0
S  1  1.0
  1817.8066484771       1.0
S  1  1.0
  875.24380818          1.0
S  1  1.0
  525.7697466186        1.0
S  1  1.0
  305.7549273203        1.0
S  1  1.0
  181.1834998432        1.0
S  1  1.0
  84.6389073079         1.0
S  1  1.0
  46.59568457           1.0
S  1  1.0
  26.589794801          1.0
S  1  1.0
  15.6559464488         1.0
S  1  1.0
  9.0854649397          1.0
S  1  1.0
  5.9464744075          1.0
S  1  1.0
  3.9011129322          1.0
S  1  1.0
  2.0754873558          1.0
S  1  1.0
  1.2116588268          1.0
S  1  1.0
  0.7072825694          1.0
S  1  1.0
  0.4090949207          1.0
S  1  1.0
  0.2306206055          1.0
S  1  1.0
  0.1408956974          1.0
S  1  1.0
  0.0676314491          1.0
P  1  1.0
  498.1872879306        1.0
P  1  1.0
  333.2204475075        1.0
P  1  1.0
  204.250318436         1.0
P  1  1.0
  131.8907560338        1.0
P  1  1.0
  84.4189406077         1.0
P  1  1.0
  55.7670251306         1.0
P  1  1.0
  39.0774589894         1.0
P  1  1.0
  25.9698921824         1.0
P  1  1.0
  17.9110222398         1.0
P  1  1.0
  12.3911397856         1.0
P  1  1.0
  7.8594190095          1.0
P  1  1.0
  5.0599766564          1.0
P  1  1.0
  3.151555846           1.0
P  1  1.0
  1.7680333179          1.0
P  1  1.0
  0.962001007           1.0
P  1  1.0
  0.6141762809          1.0
P  1  1.0
  0.4335680802          1.0
P  1  1.0
  0.3009270377          1.0
P  1  1.0
  0.1905746083          1.0
P  1  1.0
  0.1173889207          1.0
D  1  1.0
  197.477983002         1.0
D  1  1.0
  120.2069543977        1.0
D  1  1.0
  82.2141722017         1.0
D  1  1.0
  54.1033273213         1.0
D  1  1.0
  29.715045491          1.0
D  1  1.0
  18.0707760545         1.0
D  1  1.0
  11.2734124151         1.0
D  1  1.0
  7.0498433329          1.0
D  1  1.0
  4.3544430346          1.0
D  1  1.0
  2.7372208642          1.0
D  1  1.0
  1.8948718866          1.0
D  1  1.0
  1.3193479517          1.0
D  1  1.0
  0.8844138445          1.0
D  1  1.0
  0.6312592309          1.0
D  1  1.0
  0.4394742547          1.0
D  1  1.0
  0.2880470003          1.0
D  1  1.0
  0.1690400458          1.0
F  1  1.0
  6.9395355093          1.0
F  1  1.0
  4.4093447356          1.0
F  1  1.0
  1.2946664103          1.0
F  1  1.0
  0.8112614397          1.0
F  1  1.0
  0.484038466           1.0
F  1  1.0
  0.2878965083          1.0
G  1  1.0
  4.7857599768          1.0
G  1  1.0
  1.013461011           1.0
G  1  1.0
  0.5249943468          1.0
G  1  1.0
  0.32                  1.0
H  1  1.0
  0.5360938084          1.0
****
P     0
S  1  1.0
  16819.7573394         1.0
S  1  1.0
  3718.5668824          1.0
S  1  1.0
  2161.2834263341       1.0
S  1  1.0
  1035.2573842          1.0
S  1  1.0
  621.1393621129        1.0
S  1  1.0
  361.9282789242        1.0
S  1  1.0
  213.3381055987        1.0
S  1  1.0
  98.5745698005         1.0
S  1  1.0
  55.0011772496         1.0
S  1  1.0
  31.104117754          1.0
S  1  1.0
  18.4962074982         1.0
S  1  1.0
  10.8798853999         1.0
S  1  1.0
  6.8760437309          1.0
S  1  1.0
  4.1138071091          1.0
S  1  1.0
  2.6117214024          1.0
S  1  1.0
  1.3431359271          1.0
S  1  1.0
  0.7499495491          1.0
S  1  1.0
  0.3847108438          1.0
S  1  1.0
  0.219198769           1.0
S  1  1.0
  0.1555242667          1.0
S  1  1.0
  0.089905957           1.0
P  1  1.0
  1019.97399668         1.0
P  1  1.0
  395.9540802818        1.0
P  1  1.0
  191.0146794767        1.0
P  1  1.0
  129.1815638806        1.0
P  1  1.0
  90.6286669735         1.0
P  1  1.0
  58.1746613094         1.0
P  1  1.0
  40.358865663          1.0
P  1  1.0
  24.7031594744         1.0
P  1  1.0
  14.664672534          1.0
P  1  1.0
  10.1987247468         1.0
P  1  1.0
  7.1532958441          1.0
P  1  1.0
  5.0645173072          1.0
P  1  1.0
  3.4081797772          1.0
P  1  1.0
  2.336252955           1.0
P  1  1.0
  1.4414609456          1.0
P  1  1.0
  0.8652414836          1.0
P  1  1.0
  0.5770486422          1.0
P  1  1.0
  0.3906063315          1.0
P  1  1.0
  0.2506436439          1.0
P  1  1.0
  0.1554462871          1.0
D  1  1.0
  233.74173936          1.0
D  1  1.0
  142.1375561694        1.0
D  1  1.0
  84.0510734707         1.0
D  1  1.0
  55.5909817047         1.0
D  1  1.0
  35.0231051475         1.0
D  1  1.0
  21.3922624873         1.0
D  1  1.0
  14.7323062614         1.0
D  1  1.0
  9.4099622337          1.0
D  1  1.0
  6.0111897958          1.0
D  1  1.0
  3.6197628577          1.0
D  1  1.0
  2.0304327521          1.0
D  1  1.0
  1.0376568461          1.0
D  1  1.0
  0.6466443656          1.0
D  1  1.0
  0.3811926381          1.0
D  1  1.0
  0.2238426534          1.0
F  1  1.0
  22.233724454          1.0
F  1  1.0
  9.9362630893          1.0
F  1  1.0
  5.3952220956          1.0
F  1  1.0
  0.851027208           1.0
F  1  1.0
  0.4985733485          1.0
F  1  1.0
  0.3340414276          1.0
G  1  1.0
  6.0692153268          1.0
G  1  1.0
  1.292363388           1.0
G  1  1.0
  0.8946779371          1.0
G  1  1.0
  0.6233033542          1.0
G  1  1.0
  0.436                 1.0
H  1  1.0
  0.722664853           1.0
****
S     0
S  1  1.0
  11240.5441345506      1.0
S  1  1.0
  4391.2171038          1.0
S  1  1.0
  2549.9695215669       1.0
S  1  1.0
  1216.26553482         1.0
S  1  1.0
  728.8552588309        1.0
S  1  1.0
  429.5715240944        1.0
S  1  1.0
  271.3171321853        1.0
S  1  1.0
  165.8185351632        1.0
S  1  1.0
  102.8796855428        1.0
S  1  1.0
  63.1198226143         1.0
S  1  1.0
  37.7542254311         1.0
S  1  1.0
  22.0151501375         1.0
S  1  1.0
  13.0218628731         1.0
S  1  1.0
  8.2485572328          1.0
S  1  1.0
  4.9637932935          1.0
S  1  1.0
  3.1555425016          1.0
S  1  1.0
  1.6350692719          1.0
S  1  1.0
  0.913094285           1.0
S  1  1.0
  0.4711617658          1.0
S  1  1.0
  0.2803434426          1.0
S  1  1.0
  0.1888021132          1.0
S  1  1.0
  0.1322677002          1.0
S  1  1.0
  0.0904465463          1.0
P  1  1.0
  704.0789427794        1.0
P  1  1.0
  476.5087110549        1.0
P  1  1.0
  328.9807653775        1.0
P  1  1.0
  224.7843697713        1.0
P  1  1.0
  151.8100234665        1.0
P  1  1.0
  73.2493729157         1.0
P  1  1.0
  41.6908455614         1.0
P  1  1.0
  25.1663275204         1.0
P  1  1.0
  17.5697746978         1.0
P  1  1.0
  12.2071610631         1.0
P  1  1.0
  8.5769643497          1.0
P  1  1.0
  6.0813799501          1.0
P  1  1.0
  4.0979281715          1.0
P  1  1.0
  2.9068658283          1.0
P  1  1.0
  1.7344667831          1.0
P  1  1.0
  1.0353343354          1.0
P  1  1.0
  0.7047586909          1.0
P  1  1.0
  0.5009472016          1.0
P  1  1.0
  0.3184385179          1.0
P  1  1.0
  0.2265406868          1.0
D  1  1.0
  280.17957238          1.0
D  1  1.0
  99.5916757997         1.0
D  1  1.0
  56.4640330717         1.0
D  1  1.0
  35.616622762          1.0
D  1  1.0
  25.0172653131         1.0
D  1  1.0
  17.6330549021         1.0
D  1  1.0
  11.2708744841         1.0
D  1  1.0
  7.2124125136          1.0
D  1  1.0
  4.3495528621          1.0
D  1  1.0
  2.4668414614          1.0
D  1  1.0
  1.0845506273          1.0
D  1  1.0
  0.5327301736          1.0
D  1  1.0
  0.2711234439          1.0
F  1  1.0
  11.9082674001         1.0
F  1  1.0
  6.4770975902          1.0
F  1  1.0
  2.7518814344          1.0
F  1  1.0
  1.0563222129          1.0
F  1  1.0
  0.6132295213          1.0
F  1  1.0
  0.4146542158          1.0
G  1  1.0
  7.2927836496          1.0
G  1  1.0
  1.5845762612          1.0
G  1  1.0
  1.1171925534          1.0
G  1  1.0
  0.7657584305          1.0
G  1  1.0
  0.546                 1.0
H  1  1.0
  0.8928879423          1.0
****
Cl     0
S  1  1.0
  5164.4711374          1.0
S  1  1.0
  1422.29505176         1.0
S  1  1.0
  851.0189563093        1.0
S  1  1.0
  351.1595490435        1.0
S  1  1.0
  247.501052177         1.0
S  1  1.0
  142.5500959062        1.0
S  1  1.0
  73.0244829984         1.0
S  1  1.0
  37.9779878596         1.0
S  1  1.0
  22.4552257143         1.0
S  1  1.0
  15.4272212831         1.0
S  1  1.0
  9.7907879817          1.0
S  1  1.0
  5.9129742646          1.0
S  1  1.0
  3.7655970615          1.0
S  1  1.0
  1.9217257001          1.0
S  1  1.0
  1.1079341206          1.0
S  1  1.0
  0.5765860784          1.0
S  1  1.0
  0.3451516791          1.0
S  1  1.0
  0.2338416432          1.0
S  1  1.0
  0.1642445068          1.0
P  1  1.0
  872.3928101303        1.0
P  1  1.0
  566.6531654892        1.0
P  1  1.0
  388.5345087365        1.0
P  1  1.0
  222.0745559409        1.0
P  1  1.0
  129.8043637407        1.0
P  1  1.0
  82.1006466931         1.0
P  1  1.0
  52.8609876462         1.0
P  1  1.0
  33.9254129728         1.0
P  1  1.0
  20.8504255363         1.0
P  1  1.0
  14.508743587          1.0
P  1  1.0
  10.1964892089         1.0
P  1  1.0
  7.2590356749          1.0
P  1  1.0
  4.704046518           1.0
P  1  1.0
  2.8654446921          1.0
P  1  1.0
  1.859436979           1.0
P  1  1.0
  1.2550952714          1.0
P  1  1.0
  0.7152183443          1.0
P  1  1.0
  0.4137574365          1.0
P  1  1.0
  0.2789222657          1.0
D  1  1.0
  332.04182772          1.0
D  1  1.0
  117.1216243731        1.0
D  1  1.0
  66.5655718846         1.0
D  1  1.0
  36.0639911468         1.0
D  1  1.0
  17.9783615604         1.0
D  1  1.0
  10.192474862          1.0
D  1  1.0
  5.3629860819          1.0
D  1  1.0
  3.2999738002          1.0
D  1  1.0
  2.2887327572          1.0
D  1  1.0
  1.3686982434          1.0
D  1  1.0
  0.8647882566          1.0
D  1  1.0
  0.6077695316          1.0
D  1  1.0
  0.3924880499          1.0
D  1  1.0
  0.2790529085          1.0
F  1  1.0
  14.2425484383         1.0
F  1  1.0
  7.2086021515          1.0
F  1  1.0
  2.3738991033          1.0
F  1  1.0
  1.3107035016          1.0
F  1  1.0
  0.7688579725          1.0
F  1  1.0
  0.5126374529          1.0
G  1  1.0
  8.8359484846          1.0
G  1  1.0
  1.9592344047          1.0
G  1  1.0
  1.3956080664          1.0
G  1  1.0
  0.9627987042          1.0
G  1  1.0
  0.678                 1.0
H  1  1.0
  1.1279524976          1.0
****
Ar     0
S  1  1.0
  27348.992472          1.0
S  1  1.0
  5937.6798508          1.0
S  1  1.0
  3442.8486203175       1.0
S  1  1.0
  1630.66108728         1.0
S  1  1.0
  975.0237005011        1.0
S  1  1.0
  585.9169819205        1.0
S  1  1.0
  360.7108361812        1.0
S  1  1.0
  161.0316968829        1.0
S  1  1.0
  77.0919325713         1.0
S  1  1.0
  42.626802174          1.0
S  1  1.0
  26.2798239252         1.0
S  1  1.0
  18.0509363854         1.0
S  1  1.0
  11.483239099          1.0
S  1  1.0
  6.9421249388          1.0
S  1  1.0
  4.4291902962          1.0
S  1  1.0
  2.4877469487          1.0
S  1  1.0
  1.3543200027          1.0
S  1  1.0
  0.6967920391          1.0
S  1  1.0
  0.4175490194          1.0
S  1  1.0
  0.2881784261          1.0
S  1  1.0
  0.199612793           1.0
S  1  1.0
  0.1311849001          1.0
P  1  1.0
  964.246103983         1.0
P  1  1.0
  665.6451416967        1.0
P  1  1.0
  451.7191675958        1.0
P  1  1.0
  301.3131840706        1.0
P  1  1.0
  185.2355975057        1.0
P  1  1.0
  98.2938817378         1.0
P  1  1.0
  53.1820997938         1.0
P  1  1.0
  34.5004417876         1.0
P  1  1.0
  24.4441198098         1.0
P  1  1.0
  17.0383339646         1.0
P  1  1.0
  10.1235035256         1.0
P  1  1.0
  5.935933775           1.0
P  1  1.0
  4.071489288           1.0
P  1  1.0
  2.471141377           1.0
P  1  1.0
  1.5109231917          1.0
P  1  1.0
  0.8740815627          1.0
P  1  1.0
  0.5172027037          1.0
P  1  1.0
  0.3378111581          1.0
D  1  1.0
  388.38608464          1.0
D  1  1.0
  232.4403272091        1.0
D  1  1.0
  135.3714233142        1.0
D  1  1.0
  77.4663212016         1.0
D  1  1.0
  41.8931402143         1.0
D  1  1.0
  24.620381401          1.0
D  1  1.0
  15.7861939302         1.0
D  1  1.0
  10.107012979          1.0
D  1  1.0
  5.6285568656          1.0
D  1  1.0
  3.0902990487          1.0
D  1  1.0
  1.6799752356          1.0
D  1  1.0
  1.0562505002          1.0
D  1  1.0
  0.7517746036          1.0
D  1  1.0
  0.4763268014          1.0
D  1  1.0
  0.3358333442          1.0
F  1  1.0
  16.8213097976         1.0
F  1  1.0
  8.5386604953          1.0
F  1  1.0
  2.8494645042          1.0
F  1  1.0
  1.6290533886          1.0
F  1  1.0
  0.9857835027          1.0
F  1  1.0
  0.6221411284          1.0
G  1  1.0
  10.5505290603         1.0
G  1  1.0
  2.026511939           1.0
G  1  1.0
  1.2028788497          1.0
G  1  1.0
  0.824                 1.0
H  1  1.0
  1.4136139097          1.0
****
K     0
S  1  1.0
  12397.15798           1.0
S  1  1.0
  7163.8683324659       1.0
S  1  1.0
  3356.5638242          1.0
S  1  1.0
  1986.8390766348       1.0
S  1  1.0
  1060.12731948         1.0
S  1  1.0
  642.0913319468        1.0
S  1  1.0
  352.9643779187        1.0
S  1  1.0
  219.6595473897        1.0
S  1  1.0
  116.9368104761        1.0
S  1  1.0
  66.6525409673         1.0
S  1  1.0
  45.3004919437         1.0
S  1  1.0
  28.8821457075         1.0
S  1  1.0
  14.0073745255         1.0
S  1  1.0
  8.4899514611          1.0
S  1  1.0
  5.4983679647          1.0
S  1  1.0
  3.6027097555          1.0
S  1  1.0
  2.4896743367          1.0
S  1  1.0
  1.6771696672          1.0
S  1  1.0
  1.1039040695          1.0
S  1  1.0
  0.6715769025          1.0
S  1  1.0
  0.4175036381          1.0
S  1  1.0
  0.2816789341          1.0
S  1  1.0
  0.1700250629          1.0
S  1  1.0
  0.0827550842          1.0
S  1  1.0
  0.0546499572          1.0
S  1  1.0
  0.029187629           1.0
P  1  1.0
  1193.0532740986       1.0
P  1  1.0
  662.3417016183        1.0
P  1  1.0
  398.7249558102        1.0
P  1  1.0
  219.1201355402        1.0
P  1  1.0
  119.4435601973        1.0
P  1  1.0
  68.164420874          1.0
P  1  1.0
  42.2354543189         1.0
P  1  1.0
  26.0950289685         1.0
P  1  1.0
  14.3597640054         1.0
P  1  1.0
  9.4300096258          1.0
P  1  1.0
  5.9457168003          1.0
P  1  1.0
  4.0334231044          1.0
P  1  1.0
  2.4909398228          1.0
P  1  1.0
  1.6227492613          1.0
P  1  1.0
  1.1232884275          1.0
P  1  1.0
  0.6551618168          1.0
P  1  1.0
  0.4559518197          1.0
P  1  1.0
  0.3182363992          1.0
P  1  1.0
  0.1930527063          1.0
P  1  1.0
  0.0923035609          1.0
P  1  1.0
  0.0531153407          1.0
D  1  1.0
  1652.0393798216       1.0
D  1  1.0
  920.2228214258        1.0
D  1  1.0
  574.8193206577        1.0
D  1  1.0
  370.7803416           1.0
D  1  1.0
  218.0957499721        1.0
D  1  1.0
  128.4797350885        1.0
D  1  1.0
  64.8870314881         1.0
D  1  1.0
  43.4380946992         1.0
D  1  1.0
  30.6060387812         1.0
D  1  1.0
  21.3923794596         1.0
D  1  1.0
  14.0400651493         1.0
D  1  1.0
  9.1106223876          1.0
D  1  1.0
  5.8274070784          1.0
D  1  1.0
  3.5852757668          1.0
D  1  1.0
  2.3124807349          1.0
D  1  1.0
  1.4725648618          1.0
D  1  1.0
  0.7797276587          1.0
D  1  1.0
  0.4567616606          1.0
D  1  1.0
  0.2889725569          1.0
D  1  1.0
  0.1793110299          1.0
D  1  1.0
  0.0776103293          1.0
F  1  1.0
  3.6876124711          1.0
F  1  1.0
  2.4584520541          1.0
F  1  1.0
  1.6624978754          1.0
F  1  1.0
  0.9855793859          1.0
F  1  1.0
  0.6432843477          1.0
F  1  1.0
  0.3976320806          1.0
F  1  1.0
  0.2402021586          1.0
G  1  1.0
  1.86                  1.0
G  1  1.0
  0.36                  1.0
****
Ca     0
S  1  1.0
  38766.2784910409      1.0
S  1  1.0
  14610.975922          1.0
S  1  1.0
  8429.8867674984       1.0
S  1  1.0
  3918.428647           1.0
S  1  1.0
  2314.3991482876       1.0
S  1  1.0
  1225.61658342         1.0
S  1  1.0
  716.8305355071        1.0
S  1  1.0
  427.1814310795        1.0
S  1  1.0
  238.189059381         1.0
S  1  1.0
  132.8883009857        1.0
S  1  1.0
  87.3396585709         1.0
S  1  1.0
  59.1006507704         1.0
S  1  1.0
  33.0554900997         1.0
S  1  1.0
  16.1155819411         1.0
S  1  1.0
  10.0536647236         1.0
S  1  1.0
  6.4234227014          1.0
S  1  1.0
  4.3352273552          1.0
S  1  1.0
  2.3982157179          1.0
S  1  1.0
  1.471502525           1.0
S  1  1.0
  0.7884264032          1.0
S  1  1.0
  0.3663810767          1.0
S  1  1.0
  0.2186350822          1.0
S  1  1.0
  0.1412600331          1.0
S  1  1.0
  0.0946914023          1.0
S  1  1.0
  0.0562369224          1.0
S  1  1.0
  0.0368814638          1.0
S  1  1.0
  0.0210367188          1.0
P  1  1.0
  2467.1567147721       1.0
P  1  1.0
  1397.9236735629       1.0
P  1  1.0
  774.2566718309        1.0
P  1  1.0
  464.685507384         1.0
P  1  1.0
  253.6733396207        1.0
P  1  1.0
  160.9334172664        1.0
P  1  1.0
  108.8063470124        1.0
P  1  1.0
  72.8194110463         1.0
P  1  1.0
  48.4778952519         1.0
P  1  1.0
  27.6424434071         1.0
P  1  1.0
  17.7911306741         1.0
P  1  1.0
  11.5675436237         1.0
P  1  1.0
  7.6271329015          1.0
P  1  1.0
  5.402876641           1.0
P  1  1.0
  3.5674581391          1.0
P  1  1.0
  2.2614468575          1.0
P  1  1.0
  1.4249499706          1.0
P  1  1.0
  0.8642022361          1.0
P  1  1.0
  0.5821218254          1.0
P  1  1.0
  0.3701186215          1.0
P  1  1.0
  0.2250953066          1.0
P  1  1.0
  0.1423061784          1.0
P  1  1.0
  0.098554047           1.0
P  1  1.0
  0.0647524135          1.0
D  1  1.0
  1083.4815000733       1.0
D  1  1.0
  673.1864844765        1.0
D  1  1.0
  433.98416736          1.0
D  1  1.0
  247.8748241547        1.0
D  1  1.0
  150.9983423861        1.0
D  1  1.0
  64.0943017435         1.0
D  1  1.0
  29.941996778          1.0
D  1  1.0
  15.9286165424         1.0
D  1  1.0
  9.8236923998          1.0
D  1  1.0
  6.0904541531          1.0
D  1  1.0
  3.7368835039          1.0
D  1  1.0
  2.3087072916          1.0
D  1  1.0
  1.3009321133          1.0
D  1  1.0
  0.6897418674          1.0
D  1  1.0
  0.410509749           1.0
D  1  1.0
  0.2791446895          1.0
D  1  1.0
  0.1437796198          1.0
D  1  1.0
  0.0922718048          1.0
D  1  1.0
  0.053854              1.0
F  1  1.0
  27.5749200349         1.0
F  1  1.0
  16.5101419036         1.0
F  1  1.0
  10.0549387298         1.0
F  1  1.0
  6.2697061896          1.0
F  1  1.0
  3.6568614577          1.0
F  1  1.0
  1.7180696051          1.0
F  1  1.0
  0.932941274           1.0
F  1  1.0
  0.5601617535          1.0
F  1  1.0
  0.3637236071          1.0
F  1  1.0
  0.1239123718          1.0
G  1  1.0
  2.6354256064          1.0
G  1  1.0
  0.643773653           1.0
G  1  1.0
  0.1410572298          1.0
****
Sc     0
S  1  1.0
  303481.6690926084     1.0
S  1  1.0
  74499.731282          1.0
S  1  1.0
  41658.9922745915      1.0
S  1  1.0
  15673.2650274         1.0
S  1  1.0
  9046.2150314234       1.0
S  1  1.0
  4209.8567226          1.0
S  1  1.0
  2489.4409452905       1.0
S  1  1.0
  1323.20171564         1.0
S  1  1.0
  778.4989842372        1.0
S  1  1.0
  468.6712287045        1.0
S  1  1.0
  269.2695582645        1.0
S  1  1.0
  146.0478185019        1.0
S  1  1.0
  95.828946037          1.0
S  1  1.0
  65.340985582          1.0
S  1  1.0
  36.5956245306         1.0
S  1  1.0
  18.1829645097         1.0
S  1  1.0
  10.8909402595         1.0
S  1  1.0
  7.3104493281          1.0
S  1  1.0
  4.7471372556          1.0
S  1  1.0
  3.1028034399          1.0
S  1  1.0
  2.0865052284          1.0
S  1  1.0
  1.2311051466          1.0
S  1  1.0
  0.725420182           1.0
S  1  1.0
  0.4297185944          1.0
S  1  1.0
  0.2700567383          1.0
S  1  1.0
  0.1656267952          1.0
S  1  1.0
  0.1124789379          1.0
S  1  1.0
  0.0641917882          1.0
S  1  1.0
  0.0391179278          1.0
S  1  1.0
  0.0198643799          1.0
P  1  1.0
  1530.6585119703       1.0
P  1  1.0
  846.1115188978        1.0
P  1  1.0
  513.8236512356        1.0
P  1  1.0
  278.2217939359        1.0
P  1  1.0
  146.6703439066        1.0
P  1  1.0
  75.4711469585         1.0
P  1  1.0
  46.5503712884         1.0
P  1  1.0
  29.5671504978         1.0
P  1  1.0
  18.6119482485         1.0
P  1  1.0
  9.5101185545          1.0
P  1  1.0
  5.3420214162          1.0
P  1  1.0
  3.6417105558          1.0
P  1  1.0
  2.4098314628          1.0
P  1  1.0
  1.6319352579          1.0
P  1  1.0
  1.0952184716          1.0
P  1  1.0
  0.7073345406          1.0
P  1  1.0
  0.5005306252          1.0
P  1  1.0
  0.357073447           1.0
P  1  1.0
  0.2469061413          1.0
P  1  1.0
  0.1707307884          1.0
P  1  1.0
  0.1176527308          1.0
P  1  1.0
  0.0817403085          1.0
D  1  1.0
  476.52206426          1.0
D  1  1.0
  282.6915168642        1.0
D  1  1.0
  172.7486307091        1.0
D  1  1.0
  95.0852917923         1.0
D  1  1.0
  61.7896995941         1.0
D  1  1.0
  35.2429117691         1.0
D  1  1.0
  19.2115306855         1.0
D  1  1.0
  10.035436556          1.0
D  1  1.0
  6.0506571107          1.0
D  1  1.0
  3.6589629211          1.0
D  1  1.0
  2.2528619182          1.0
D  1  1.0
  1.4616165887          1.0
D  1  1.0
  0.9630401598          1.0
D  1  1.0
  0.6021265808          1.0
D  1  1.0
  0.4186860992          1.0
D  1  1.0
  0.2822092151          1.0
D  1  1.0
  0.1550862002          1.0
D  1  1.0
  0.0860425533          1.0
D  1  1.0
  0.0508528125          1.0
F  1  1.0
  46.0728855787         1.0
F  1  1.0
  31.7424901455         1.0
F  1  1.0
  21.2373184069         1.0
F  1  1.0
  15.0915029407         1.0
F  1  1.0
  10.3649406582         1.0
F  1  1.0
  7.0333261052          1.0
F  1  1.0
  4.51986186            1.0
F  1  1.0
  2.928378804           1.0
F  1  1.0
  1.8662187606          1.0
F  1  1.0
  1.2946527281          1.0
F  1  1.0
  0.8589527713          1.0
F  1  1.0
  0.5781619183          1.0
F  1  1.0
  0.3987103252          1.0
F  1  1.0
  0.205872801           1.0
F  1  1.0
  0.1126374413          1.0
F  1  1.0
  0.06642               1.0
G  1  1.0
  16.9413965984         1.0
G  1  1.0
  7.0797161946          1.0
G  1  1.0
  3.7765898984          1.0
G  1  1.0
  2.1493458861          1.0
G  1  1.0
  1.1413954314          1.0
G  1  1.0
  0.7160840546          1.0
G  1  1.0
  0.4677674047          1.0
G  1  1.0
  0.2858738124          1.0
G  1  1.0
  0.1818243836          1.0
G  1  1.0
  0.1268819444          1.0
G  1  1.0
  0.082                 1.0
H  1  1.0
  0.7956305164          1.0
H  1  1.0
  0.1692447208          1.0
I  1  1.0
  0.3379719188          1.0
****
Ti     0
S  1  1.0
  18027.556837          1.0
S  1  1.0
  10393.1627175261      1.0
S  1  1.0
  4807.8070406          1.0
S  1  1.0
  2838.9256206055       1.0
S  1  1.0
  1500.43599094         1.0
S  1  1.0
  886.4302247847        1.0
S  1  1.0
  539.6914725581        1.0
S  1  1.0
  293.353638543         1.0
S  1  1.0
  164.2285444415        1.0
S  1  1.0
  108.5134593717        1.0
S  1  1.0
  73.7258004414         1.0
S  1  1.0
  39.4016743221         1.0
S  1  1.0
  20.3766583067         1.0
S  1  1.0
  11.3291634231         1.0
S  1  1.0
  7.7676721338          1.0
S  1  1.0
  5.5455124383          1.0
S  1  1.0
  3.1771034469          1.0
S  1  1.0
  1.8284352178          1.0
S  1  1.0
  1.0933054005          1.0
S  1  1.0
  0.6287457812          1.0
S  1  1.0
  0.3451555017          1.0
S  1  1.0
  0.1902590586          1.0
S  1  1.0
  0.1240498774          1.0
S  1  1.0
  0.0743082672          1.0
S  1  1.0
  0.0472914925          1.0
P  1  1.0
  1763.7927700864       1.0
P  1  1.0
  1146.0618483565       1.0
P  1  1.0
  622.9288642753        1.0
P  1  1.0
  308.9113413358        1.0
P  1  1.0
  175.4278411036        1.0
P  1  1.0
  115.0022634574        1.0
P  1  1.0
  79.7240377642         1.0
P  1  1.0
  53.2853750251         1.0
P  1  1.0
  33.5807640096         1.0
P  1  1.0
  20.4927065598         1.0
P  1  1.0
  13.6756247151         1.0
P  1  1.0
  9.0662532998          1.0
P  1  1.0
  6.3461417             1.0
P  1  1.0
  4.1480016803          1.0
P  1  1.0
  2.3647444297          1.0
P  1  1.0
  1.4539937656          1.0
P  1  1.0
  0.9400360074          1.0
P  1  1.0
  0.5097898101          1.0
P  1  1.0
  0.3160296727          1.0
P  1  1.0
  0.2148157892          1.0
P  1  1.0
  0.1511912395          1.0
P  1  1.0
  0.0947893396          1.0
D  1  1.0
  548.92167908          1.0
D  1  1.0
  274.5502529511        1.0
D  1  1.0
  153.4629558887        1.0
D  1  1.0
  105.9841706724        1.0
D  1  1.0
  72.6402817394         1.0
D  1  1.0
  40.7324746382         1.0
D  1  1.0
  22.8346230381         1.0
D  1  1.0
  15.3589289984         1.0
D  1  1.0
  9.3463200175          1.0
D  1  1.0
  5.5528632392          1.0
D  1  1.0
  3.1403032863          1.0
D  1  1.0
  1.9571199005          1.0
D  1  1.0
  1.2186523014          1.0
D  1  1.0
  0.8316121548          1.0
D  1  1.0
  0.5767979042          1.0
D  1  1.0
  0.3607320766          1.0
D  1  1.0
  0.216246014           1.0
D  1  1.0
  0.1533451264          1.0
D  1  1.0
  0.10854               1.0
D  1  1.0
  0.0754443648          1.0
F  1  1.0
  81.8538565024         1.0
F  1  1.0
  48.1332699032         1.0
F  1  1.0
  30.4696564282         1.0
F  1  1.0
  20.5505418476         1.0
F  1  1.0
  12.6212315061         1.0
F  1  1.0
  8.0262303072          1.0
F  1  1.0
  5.5503679264          1.0
F  1  1.0
  3.4971862817          1.0
F  1  1.0
  2.3086560041          1.0
F  1  1.0
  1.5961047029          1.0
F  1  1.0
  0.9597271472          1.0
F  1  1.0
  0.6034968395          1.0
F  1  1.0
  0.422386796           1.0
F  1  1.0
  0.2830741042          1.0
F  1  1.0
  0.1899544818          1.0
F  1  1.0
  0.0973214242          1.0
G  1  1.0
  20.315436118          1.0
G  1  1.0
  8.9494430968          1.0
G  1  1.0
  5.4194463282          1.0
G  1  1.0
  3.1112597238          1.0
G  1  1.0
  1.6425575574          1.0
G  1  1.0
  0.8782225855          1.0
G  1  1.0
  0.5291601195          1.0
G  1  1.0
  0.3461093872          1.0
G  1  1.0
  0.2373524933          1.0
G  1  1.0
  0.108                 1.0
H  1  1.0
  1.696048282           1.0
H  1  1.0
  0.716956993           1.0
H  1  1.0
  0.3628594098          1.0
I  1  1.0
  1.2241926124          1.0
I  1  1.0
  0.7367792065          1.0
****
V     0
S  1  1.0
  19932.828336          1.0
S  1  1.0
  11487.8284804714      1.0
S  1  1.0
  5305.2398498          1.0
S  1  1.0
  3131.2876691168       1.0
S  1  1.0
  1651.23937604         1.0
S  1  1.0
  975.8224791638        1.0
S  1  1.0
  594.7051895857        1.0
S  1  1.0
  322.4731839472        1.0
S  1  1.0
  207.0634835498        1.0
S  1  1.0
  137.6150990755        1.0
S  1  1.0
  81.1855571789         1.0
S  1  1.0
  46.2809632753         1.0
S  1  1.0
  22.6967013736         1.0
S  1  1.0
  14.7335328196         1.0
S  1  1.0
  9.7381450441          1.0
S  1  1.0
  6.1776471753          1.0
S  1  1.0
  3.8329192179          1.0
S  1  1.0
  2.4080718101          1.0
S  1  1.0
  1.3519564056          1.0
S  1  1.0
  0.8374514749          1.0
S  1  1.0
  0.497380864           1.0
S  1  1.0
  0.3155209644          1.0
S  1  1.0
  0.2004649834          1.0
S  1  1.0
  0.1336663275          1.0
S  1  1.0
  0.078249438           1.0
S  1  1.0
  0.0478046875          1.0
S  1  1.0
  0.0314923096          1.0
P  1  1.0
  2830.0544780897       1.0
P  1  1.0
  1262.6782000238       1.0
P  1  1.0
  812.3860219715        1.0
P  1  1.0
  579.1732970681        1.0
P  1  1.0
  338.3899669316        1.0
P  1  1.0
  195.2796914592        1.0
P  1  1.0
  126.607540497         1.0
P  1  1.0
  74.4120834728         1.0
P  1  1.0
  42.3216355622         1.0
P  1  1.0
  22.7864342014         1.0
P  1  1.0
  15.0122165498         1.0
P  1  1.0
  8.9482010978          1.0
P  1  1.0
  5.1369898374          1.0
P  1  1.0
  3.0971831412          1.0
P  1  1.0
  1.6521800575          1.0
P  1  1.0
  1.0299922629          1.0
P  1  1.0
  0.6902663953          1.0
P  1  1.0
  0.4267351873          1.0
P  1  1.0
  0.2351359306          1.0
P  1  1.0
  0.1489598022          1.0
P  1  1.0
  0.1027294436          1.0
D  1  1.0
  604.02403092          1.0
D  1  1.0
  396.392448242         1.0
D  1  1.0
  264.6183328418        1.0
D  1  1.0
  170.1775373282        1.0
D  1  1.0
  117.7991604662        1.0
D  1  1.0
  80.6835002629         1.0
D  1  1.0
  53.0217570687         1.0
D  1  1.0
  33.2025082324         1.0
D  1  1.0
  19.782233936          1.0
D  1  1.0
  12.3596734526         1.0
D  1  1.0
  7.4559148521          1.0
D  1  1.0
  5.2730012704          1.0
D  1  1.0
  3.706917816           1.0
D  1  1.0
  2.3001270396          1.0
D  1  1.0
  1.2709466832          1.0
D  1  1.0
  0.815692574           1.0
D  1  1.0
  0.5452119503          1.0
D  1  1.0
  0.3392968029          1.0
D  1  1.0
  0.1884477607          1.0
D  1  1.0
  0.1044734663          1.0
F  1  1.0
  69.8624140528         1.0
F  1  1.0
  44.5334093808         1.0
F  1  1.0
  26.4178957051         1.0
F  1  1.0
  15.9646677817         1.0
F  1  1.0
  8.967935981           1.0
F  1  1.0
  5.1234195218          1.0
F  1  1.0
  3.1158891772          1.0
F  1  1.0
  1.946950368           1.0
F  1  1.0
  1.1613084528          1.0
F  1  1.0
  0.6981834105          1.0
F  1  1.0
  0.3987496123          1.0
F  1  1.0
  0.2376228036          1.0
F  1  1.0
  0.1152727505          1.0
G  1  1.0
  19.465400417          1.0
G  1  1.0
  11.0600577897         1.0
G  1  1.0
  6.5465608894          1.0
G  1  1.0
  4.4566041586          1.0
G  1  1.0
  2.6615227196          1.0
G  1  1.0
  1.6764195148          1.0
G  1  1.0
  0.9647950192          1.0
G  1  1.0
  0.6135116621          1.0
G  1  1.0
  0.4331382268          1.0
G  1  1.0
  0.262025117           1.0
G  1  1.0
  0.13                  1.0
H  1  1.0
  3.2475456148          1.0
H  1  1.0
  2.014205847           1.0
H  1  1.0
  1.2244793411          1.0
H  1  1.0
  0.5439515835          1.0
I  1  1.0
  2.3047962572          1.0
I  1  1.0
  1.3513893185          1.0
****
Cr     0
S  1  1.0
  23398.050224          1.0
S  1  1.0
  13462.5104236045      1.0
S  1  1.0
  6162.3907882          1.0
S  1  1.0
  3629.4148808865       1.0
S  1  1.0
  1901.26033418         1.0
S  1  1.0
  1128.3138418445       1.0
S  1  1.0
  680.0332573396        1.0
S  1  1.0
  358.0089128792        1.0
S  1  1.0
  233.1876101395        1.0
S  1  1.0
  153.0565275021        1.0
S  1  1.0
  90.3705511396         1.0
S  1  1.0
  52.0007337296         1.0
S  1  1.0
  25.3463195493         1.0
S  1  1.0
  14.9286393393         1.0
S  1  1.0
  9.6366835056          1.0
S  1  1.0
  6.7427407912          1.0
S  1  1.0
  3.98306985            1.0
S  1  1.0
  2.3959984336          1.0
S  1  1.0
  1.6034765131          1.0
S  1  1.0
  1.0799871944          1.0
S  1  1.0
  0.738861051           1.0
S  1  1.0
  0.4642679075          1.0
S  1  1.0
  0.2564407694          1.0
S  1  1.0
  0.1581487452          1.0
S  1  1.0
  0.0833864264          1.0
S  1  1.0
  0.050262298           1.0
S  1  1.0
  0.0247093506          1.0
P  1  1.0
  2320.0852669099       1.0
P  1  1.0
  1504.4134945734       1.0
P  1  1.0
  935.5458485936        1.0
P  1  1.0
  654.3674763553        1.0
P  1  1.0
  369.8660146389        1.0
P  1  1.0
  224.2960289269        1.0
P  1  1.0
  136.4969386279        1.0
P  1  1.0
  80.7152617088         1.0
P  1  1.0
  47.7241853871         1.0
P  1  1.0
  29.6064475637         1.0
P  1  1.0
  18.8441609626         1.0
P  1  1.0
  9.960372751           1.0
P  1  1.0
  6.1620747102          1.0
P  1  1.0
  3.4783267203          1.0
P  1  1.0
  2.1020760388          1.0
P  1  1.0
  1.3942071987          1.0
P  1  1.0
  0.8422277325          1.0
P  1  1.0
  0.5029306602          1.0
P  1  1.0
  0.3531397566          1.0
P  1  1.0
  0.2413710698          1.0
P  1  1.0
  0.1550940039          1.0
P  1  1.0
  0.1036042476          1.0
D  1  1.0
  689.31092628          1.0
D  1  1.0
  451.56175611          1.0
D  1  1.0
  317.7621888799        1.0
D  1  1.0
  193.8388315986        1.0
D  1  1.0
  112.491456009         1.0
D  1  1.0
  61.7084612861         1.0
D  1  1.0
  42.940513605          1.0
D  1  1.0
  27.813004005          1.0
D  1  1.0
  14.9291313259         1.0
D  1  1.0
  8.8573800377          1.0
D  1  1.0
  5.7808363804          1.0
D  1  1.0
  3.9287844497          1.0
D  1  1.0
  2.4261423527          1.0
D  1  1.0
  1.499413559           1.0
D  1  1.0
  1.0527407816          1.0
D  1  1.0
  0.7404264469          1.0
D  1  1.0
  0.5102236756          1.0
D  1  1.0
  0.3524497494          1.0
D  1  1.0
  0.2373812081          1.0
D  1  1.0
  0.144167382           1.0
D  1  1.0
  0.0744367472          1.0
F  1  1.0
  79.4851978714         1.0
F  1  1.0
  50.0908126112         1.0
F  1  1.0
  31.1934955919         1.0
F  1  1.0
  21.7422074583         1.0
F  1  1.0
  13.3032925846         1.0
F  1  1.0
  8.5788338284          1.0
F  1  1.0
  5.5581773853          1.0
F  1  1.0
  3.5240398667          1.0
F  1  1.0
  2.5024485023          1.0
F  1  1.0
  1.5833017016          1.0
F  1  1.0
  0.9657972602          1.0
F  1  1.0
  0.5801523332          1.0
F  1  1.0
  0.3660536569          1.0
F  1  1.0
  0.2069736305          1.0
F  1  1.0
  0.0964649708          1.0
G  1  1.0
  16.7963109025         1.0
G  1  1.0
  11.2337349028         1.0
G  1  1.0
  7.7431638681          1.0
G  1  1.0
  4.8617345763          1.0
G  1  1.0
  3.0255683598          1.0
G  1  1.0
  1.5892778869          1.0
G  1  1.0
  0.8559915881          1.0
G  1  1.0
  0.5459268511          1.0
G  1  1.0
  0.3311829153          1.0
G  1  1.0
  0.2165914577          1.0
G  1  1.0
  0.102                 1.0
H  1  1.0
  4.3656862099          1.0
H  1  1.0
  2.3021764716          1.0
H  1  1.0
  1.0055354324          1.0
I  1  1.0
  3.0936065801          1.0
I  1  1.0
  1.7995271978          1.0
****
Mn     0
S  1  1.0
  26411.04998           1.0
S  1  1.0
  15184.9458289043      1.0
S  1  1.0
  6921.8250164          1.0
S  1  1.0
  4073.6114218078       1.0
S  1  1.0
  2129.7037648          1.0
S  1  1.0
  1263.9023536307       1.0
S  1  1.0
  752.8989102529        1.0
S  1  1.0
  434.9461065225        1.0
S  1  1.0
  282.1951542372        1.0
S  1  1.0
  171.1140571905        1.0
S  1  1.0
  102.2464660482        1.0
S  1  1.0
  57.6447911907         1.0
S  1  1.0
  26.9990981118         1.0
S  1  1.0
  14.2929438217         1.0
S  1  1.0
  7.9556179418          1.0
S  1  1.0
  4.8978364693          1.0
S  1  1.0
  3.0583458323          1.0
S  1  1.0
  1.7861094777          1.0
S  1  1.0
  1.0815203516          1.0
S  1  1.0
  0.6731178046          1.0
S  1  1.0
  0.441221404           1.0
S  1  1.0
  0.2579597706          1.0
S  1  1.0
  0.1336921385          1.0
S  1  1.0
  0.0697944061          1.0
P  1  1.0
  3688.3577161446       1.0
P  1  1.0
  2267.1157746841       1.0
P  1  1.0
  1177.4670391132       1.0
P  1  1.0
  730.7691392979        1.0
P  1  1.0
  472.7577368319        1.0
P  1  1.0
  228.7844491043        1.0
P  1  1.0
  147.32289291          1.0
P  1  1.0
  89.1615563192         1.0
P  1  1.0
  54.2869945334         1.0
P  1  1.0
  26.4205207605         1.0
P  1  1.0
  15.9994885986         1.0
P  1  1.0
  10.1032458868         1.0
P  1  1.0
  5.8048082652          1.0
P  1  1.0
  3.917655629           1.0
P  1  1.0
  2.7633983704          1.0
P  1  1.0
  1.9041216642          1.0
P  1  1.0
  1.2332416432          1.0
P  1  1.0
  0.7065442278          1.0
P  1  1.0
  0.4026090103          1.0
P  1  1.0
  0.2657833713          1.0
P  1  1.0
  0.1666362191          1.0
P  1  1.0
  0.0937895702          1.0
D  1  1.0
  775.94467276          1.0
D  1  1.0
  507.9957873           1.0
D  1  1.0
  355.6675261341        1.0
D  1  1.0
  217.0493929626        1.0
D  1  1.0
  131.2687257779        1.0
D  1  1.0
  72.6514340179         1.0
D  1  1.0
  44.4534551161         1.0
D  1  1.0
  30.295248269          1.0
D  1  1.0
  19.1696595523         1.0
D  1  1.0
  11.0933607367         1.0
D  1  1.0
  6.3028746048          1.0
D  1  1.0
  4.0199226442          1.0
D  1  1.0
  2.4898126761          1.0
D  1  1.0
  1.5493751903          1.0
D  1  1.0
  0.8815124472          1.0
D  1  1.0
  0.5784389724          1.0
D  1  1.0
  0.3340930218          1.0
D  1  1.0
  0.2063020976          1.0
D  1  1.0
  0.1321033274          1.0
F  1  1.0
  152.9784457281        1.0
F  1  1.0
  89.096302824          1.0
F  1  1.0
  54.3974322022         1.0
F  1  1.0
  28.4250132223         1.0
F  1  1.0
  16.4517323888         1.0
F  1  1.0
  10.3435898382         1.0
F  1  1.0
  6.6051360003          1.0
F  1  1.0
  4.1568045081          1.0
F  1  1.0
  2.4054580575          1.0
F  1  1.0
  1.6572284522          1.0
F  1  1.0
  1.1629184579          1.0
F  1  1.0
  0.6822308014          1.0
F  1  1.0
  0.4435221218          1.0
F  1  1.0
  0.3099344956          1.0
F  1  1.0
  0.1500331043          1.0
G  1  1.0
  25.0642933209         1.0
G  1  1.0
  16.3111561337         1.0
G  1  1.0
  10.664925358          1.0
G  1  1.0
  6.8037651709          1.0
G  1  1.0
  4.3556043698          1.0
G  1  1.0
  3.1027523361          1.0
G  1  1.0
  2.0629956887          1.0
G  1  1.0
  1.4104758332          1.0
G  1  1.0
  0.9491290499          1.0
G  1  1.0
  0.5966120893          1.0
G  1  1.0
  0.3487823444          1.0
G  1  1.0
  0.172                 1.0
H  1  1.0
  5.232016668           1.0
H  1  1.0
  3.3557647444          1.0
H  1  1.0
  1.9521103908          1.0
H  1  1.0
  1.0512225285          1.0
I  1  1.0
  3.8720771583          1.0
I  1  1.0
  2.2820483699          1.0
****
Fe     0
S  1  1.0
  28968.538632          1.0
S  1  1.0
  16646.1464680346      1.0
S  1  1.0
  7563.7299516          1.0
S  1  1.0
  4449.0208041499       1.0
S  1  1.0
  2319.1628044          1.0
S  1  1.0
  1376.3568128726       1.0
S  1  1.0
  819.4817217359        1.0
S  1  1.0
  474.5082556639        1.0
S  1  1.0
  270.6530094873        1.0
S  1  1.0
  164.4631483113        1.0
S  1  1.0
  111.2658611641        1.0
S  1  1.0
  62.8374543768         1.0
S  1  1.0
  31.7309085023         1.0
S  1  1.0
  20.2557948241         1.0
S  1  1.0
  12.1752791302         1.0
S  1  1.0
  8.4463104111          1.0
S  1  1.0
  5.3667673598          1.0
S  1  1.0
  3.202601231           1.0
S  1  1.0
  1.7529456897          1.0
S  1  1.0
  1.1908958206          1.0
S  1  1.0
  0.7168759422          1.0
S  1  1.0
  0.4403067904          1.0
S  1  1.0
  0.2602405048          1.0
S  1  1.0
  0.1456662302          1.0
S  1  1.0
  0.0757171739          1.0
S  1  1.0
  0.0440892334          1.0
P  1  1.0
  2470.1634565721       1.0
P  1  1.0
  1282.4970277335       1.0
P  1  1.0
  794.324504141         1.0
P  1  1.0
  496.4160194136        1.0
P  1  1.0
  289.5224142649        1.0
P  1  1.0
  173.1139808305        1.0
P  1  1.0
  118.5946176086        1.0
P  1  1.0
  77.0758921856         1.0
P  1  1.0
  51.189204526          1.0
P  1  1.0
  31.2412114411         1.0
P  1  1.0
  16.8939817996         1.0
P  1  1.0
  9.6603345564          1.0
P  1  1.0
  6.3794740814          1.0
P  1  1.0
  4.1909509068          1.0
P  1  1.0
  2.9814514734          1.0
P  1  1.0
  1.9486727413          1.0
P  1  1.0
  1.1392538638          1.0
P  1  1.0
  0.6879056632          1.0
P  1  1.0
  0.4469510603          1.0
P  1  1.0
  0.2876841608          1.0
P  1  1.0
  0.1802199123          1.0
P  1  1.0
  0.1210466272          1.0
D  1  1.0
  1337.878002477        1.0
D  1  1.0
  552.03373917          1.0
D  1  1.0
  386.5778058964        1.0
D  1  1.0
  235.9609066387        1.0
D  1  1.0
  162.7160046545        1.0
D  1  1.0
  115.1779767531        1.0
D  1  1.0
  60.8139146487         1.0
D  1  1.0
  36.3335001311         1.0
D  1  1.0
  25.3709593048         1.0
D  1  1.0
  18.0154241623         1.0
D  1  1.0
  11.2378573927         1.0
D  1  1.0
  6.8237500864          1.0
D  1  1.0
  4.3557812873          1.0
D  1  1.0
  2.7315578303          1.0
D  1  1.0
  1.7227128245          1.0
D  1  1.0
  1.1907373193          1.0
D  1  1.0
  0.7762157801          1.0
D  1  1.0
  0.4742275918          1.0
D  1  1.0
  0.3025814453          1.0
D  1  1.0
  0.1924054394          1.0
D  1  1.0
  0.1229017283          1.0
F  1  1.0
  166.2551514637        1.0
F  1  1.0
  96.3533139368         1.0
F  1  1.0
  60.9817044945         1.0
F  1  1.0
  39.3023988963         1.0
F  1  1.0
  26.3839397007         1.0
F  1  1.0
  15.8967263594         1.0
F  1  1.0
  9.4968018681          1.0
F  1  1.0
  5.7390257901          1.0
F  1  1.0
  3.1918724674          1.0
F  1  1.0
  1.7324701149          1.0
F  1  1.0
  1.2090908473          1.0
F  1  1.0
  0.8066506349          1.0
F  1  1.0
  0.4758357715          1.0
F  1  1.0
  0.3331032444          1.0
F  1  1.0
  0.1603343369          1.0
G  1  1.0
  74.9107966205         1.0
G  1  1.0
  34.6938891025         1.0
G  1  1.0
  23.2823150437         1.0
G  1  1.0
  15.6769705073         1.0
G  1  1.0
  9.7014436764          1.0
G  1  1.0
  5.6729658495          1.0
G  1  1.0
  3.3714788416          1.0
G  1  1.0
  2.3314318248          1.0
G  1  1.0
  1.6038937528          1.0
G  1  1.0
  0.9806334849          1.0
G  1  1.0
  0.5591108092          1.0
G  1  1.0
  0.3705554046          1.0
G  1  1.0
  0.182                 1.0
H  1  1.0
  5.9416902786          1.0
H  1  1.0
  3.8462403627          1.0
H  1  1.0
  1.5751745701          1.0
I  1  1.0
  4.6586219004          1.0
I  1  1.0
  2.7299046871          1.0
****
Co     0
S  1  1.0
  31993.071804          1.0
S  1  1.0
  18372.4022133313      1.0
S  1  1.0
  8318.2299282          1.0
S  1  1.0
  4889.2571510571       1.0
S  1  1.0
  2542.284263           1.0
S  1  1.0
  1510.1546278103       1.0
S  1  1.0
  898.1115158522        1.0
S  1  1.0
  517.5624456216        1.0
S  1  1.0
  296.7674870597        1.0
S  1  1.0
  182.9732403176        1.0
S  1  1.0
  121.2423185344        1.0
S  1  1.0
  66.7947980909         1.0
S  1  1.0
  34.6374388532         1.0
S  1  1.0
  20.4891104364         1.0
S  1  1.0
  9.1996169854          1.0
S  1  1.0
  5.7957387667          1.0
S  1  1.0
  3.6852969495          1.0
S  1  1.0
  2.148696953           1.0
S  1  1.0
  1.3087702384          1.0
S  1  1.0
  0.8037797498          1.0
S  1  1.0
  0.4786978661          1.0
S  1  1.0
  0.3061884633          1.0
S  1  1.0
  0.1578604668          1.0
S  1  1.0
  0.081769502           1.0
P  1  1.0
  2745.1119971497       1.0
P  1  1.0
  1601.073054847        1.0
P  1  1.0
  1003.7391601209       1.0
P  1  1.0
  564.6886067024        1.0
P  1  1.0
  273.7484208709        1.0
P  1  1.0
  188.781157132         1.0
P  1  1.0
  124.8877074341        1.0
P  1  1.0
  73.8639058984         1.0
P  1  1.0
  44.9196116212         1.0
P  1  1.0
  29.879926492          1.0
P  1  1.0
  19.5175597299         1.0
P  1  1.0
  12.3802962528         1.0
P  1  1.0
  7.1680368535          1.0
P  1  1.0
  4.733656812           1.0
P  1  1.0
  3.2956261129          1.0
P  1  1.0
  2.0286682798          1.0
P  1  1.0
  1.3043327609          1.0
P  1  1.0
  0.7531147482          1.0
P  1  1.0
  0.4848844897          1.0
P  1  1.0
  0.3119692063          1.0
P  1  1.0
  0.1949287831          1.0
P  1  1.0
  0.1318414885          1.0
D  1  1.0
  933.02450646          1.0
D  1  1.0
  610.2198656           1.0
D  1  1.0
  429.1153858755        1.0
D  1  1.0
  289.1198554461        1.0
D  1  1.0
  205.4388421055        1.0
D  1  1.0
  122.2029282182        1.0
D  1  1.0
  69.2068052056         1.0
D  1  1.0
  38.3024708775         1.0
D  1  1.0
  22.6748580335         1.0
D  1  1.0
  12.7990370733         1.0
D  1  1.0
  7.2540831092          1.0
D  1  1.0
  4.7789372912          1.0
D  1  1.0
  3.0291191744          1.0
D  1  1.0
  1.9163944682          1.0
D  1  1.0
  1.2830247028          1.0
D  1  1.0
  0.850980138           1.0
D  1  1.0
  0.5219737592          1.0
D  1  1.0
  0.3250739861          1.0
D  1  1.0
  0.2091258878          1.0
D  1  1.0
  0.1324544757          1.0
F  1  1.0
  181.7948205878        1.0
F  1  1.0
  103.7814693364        1.0
F  1  1.0
  66.2563658479         1.0
F  1  1.0
  41.889656388          1.0
F  1  1.0
  24.0892111825         1.0
F  1  1.0
  16.6367193792         1.0
F  1  1.0
  10.7444394817         1.0
F  1  1.0
  6.5036098376          1.0
F  1  1.0
  4.4386245968          1.0
F  1  1.0
  3.1454060782          1.0
F  1  1.0
  1.9332605515          1.0
F  1  1.0
  1.1658103183          1.0
F  1  1.0
  0.5112209618          1.0
F  1  1.0
  0.3588990619          1.0
F  1  1.0
  0.1733679417          1.0
G  1  1.0
  54.0638084664         1.0
G  1  1.0
  36.6141303346         1.0
G  1  1.0
  25.9486276819         1.0
G  1  1.0
  18.5203255102         1.0
G  1  1.0
  13.0633046744         1.0
G  1  1.0
  8.5888101111          1.0
G  1  1.0
  4.5863674255          1.0
G  1  1.0
  2.397716534           1.0
G  1  1.0
  1.497648235           1.0
G  1  1.0
  1.0031468896          1.0
G  1  1.0
  0.5968954279          1.0
G  1  1.0
  0.396447714           1.0
G  1  1.0
  0.196                 1.0
H  1  1.0
  7.5228575897          1.0
H  1  1.0
  4.5196544154          1.0
H  1  1.0
  1.7752818027          1.0
I  1  1.0
  5.3259074165          1.0
I  1  1.0
  3.4015479496          1.0
****
Ni     0
S  1  1.0
  35679.601656          1.0
S  1  1.0
  20468.8079823518      1.0
S  1  1.0
  9214.5541482          1.0
S  1  1.0
  5410.0510763389       1.0
S  1  1.0
  2798.921551           1.0
S  1  1.0
  1007.3010773581       1.0
S  1  1.0
  564.2583461549        1.0
S  1  1.0
  367.953049289         1.0
S  1  1.0
  227.3041838153        1.0
S  1  1.0
  73.3335927613         1.0
S  1  1.0
  41.4717632427         1.0
S  1  1.0
  25.5159430343         1.0
S  1  1.0
  15.7120190753         1.0
S  1  1.0
  10.3998099167         1.0
S  1  1.0
  6.4524445824          1.0
S  1  1.0
  4.0350367605          1.0
S  1  1.0
  2.8591372469          1.0
S  1  1.0
  1.7255311402          1.0
S  1  1.0
  0.8931328298          1.0
S  1  1.0
  0.5314663632          1.0
S  1  1.0
  0.3124392678          1.0
S  1  1.0
  0.1720682088          1.0
S  1  1.0
  0.0887152147          1.0
P  1  1.0
  3030.1688965513       1.0
P  1  1.0
  1765.4393912334       1.0
P  1  1.0
  1105.1182102435       1.0
P  1  1.0
  603.4896315418        1.0
P  1  1.0
  355.3927296186        1.0
P  1  1.0
  185.7821174347        1.0
P  1  1.0
  105.5267447745        1.0
P  1  1.0
  62.9526712145         1.0
P  1  1.0
  37.8014009181         1.0
P  1  1.0
  21.4581726852         1.0
P  1  1.0
  13.2960981468         1.0
P  1  1.0
  7.0008857068          1.0
P  1  1.0
  4.2402153188          1.0
P  1  1.0
  2.6851471906          1.0
P  1  1.0
  1.7498460965          1.0
P  1  1.0
  1.2357232059          1.0
P  1  1.0
  0.8168978728          1.0
P  1  1.0
  0.4600835434          1.0
P  1  1.0
  0.2693685791          1.0
P  1  1.0
  0.1658796351          1.0
D  1  1.0
  1627.6645981145       1.0
D  1  1.0
  1026.90277646         1.0
D  1  1.0
  671.65272177          1.0
D  1  1.0
  465.2554422112        1.0
D  1  1.0
  318.2628928351        1.0
D  1  1.0
  225.8378039862        1.0
D  1  1.0
  134.1997156752        1.0
D  1  1.0
  73.7206594942         1.0
D  1  1.0
  46.6356328884         1.0
D  1  1.0
  32.1731103261         1.0
D  1  1.0
  19.0048059356         1.0
D  1  1.0
  12.5478546185         1.0
D  1  1.0
  7.0162741446          1.0
D  1  1.0
  4.2201694209          1.0
D  1  1.0
  2.6538783557          1.0
D  1  1.0
  1.8493340986          1.0
D  1  1.0
  1.2223067612          1.0
D  1  1.0
  0.7490706437          1.0
D  1  1.0
  0.4206010742          1.0
D  1  1.0
  0.2275068501          1.0
D  1  1.0
  0.1431782173          1.0
F  1  1.0
  200.2745374356        1.0
F  1  1.0
  115.8329976696        1.0
F  1  1.0
  69.3168902885         1.0
F  1  1.0
  40.0362386939         1.0
F  1  1.0
  27.1852085005         1.0
F  1  1.0
  17.3287559553         1.0
F  1  1.0
  10.041373185          1.0
F  1  1.0
  5.316009473           1.0
F  1  1.0
  3.2889720234          1.0
F  1  1.0
  2.0797780691          1.0
F  1  1.0
  1.3518357296          1.0
F  1  1.0
  0.9099741778          1.0
F  1  1.0
  0.5636696362          1.0
F  1  1.0
  0.3941401372          1.0
F  1  1.0
  0.1878750808          1.0
G  1  1.0
  89.7828715682         1.0
G  1  1.0
  63.4935962308         1.0
G  1  1.0
  42.1876660502         1.0
G  1  1.0
  28.0020215057         1.0
G  1  1.0
  17.0668701096         1.0
G  1  1.0
  9.5859257662          1.0
G  1  1.0
  5.1792584313          1.0
G  1  1.0
  2.7266978015          1.0
G  1  1.0
  1.2783980878          1.0
G  1  1.0
  0.6598000906          1.0
G  1  1.0
  0.4359000453          1.0
G  1  1.0
  0.212                 1.0
H  1  1.0
  8.412450587           1.0
H  1  1.0
  5.097202061           1.0
H  1  1.0
  1.995374257           1.0
I  1  1.0
  6.0285242546          1.0
I  1  1.0
  3.8982613908          1.0
****
Cu     0
S  1  1.0
  108397.6888454184     1.0
S  1  1.0
  38848.137292          1.0
S  1  1.0
  22271.280614143       1.0
S  1  1.0
  9983.1473454          1.0
S  1  1.0
  5858.7095306427       1.0
S  1  1.0
  3021.9248094          1.0
S  1  1.0
  1111.4919035338       1.0
S  1  1.0
  609.6082558493        1.0
S  1  1.0
  399.0879720691        1.0
S  1  1.0
  227.1683050139        1.0
S  1  1.0
  143.5367917525        1.0
S  1  1.0
  79.8097274401         1.0
S  1  1.0
  39.697312258          1.0
S  1  1.0
  24.4898428142         1.0
S  1  1.0
  15.3790132813         1.0
S  1  1.0
  10.4704215542         1.0
S  1  1.0
  6.630497929           1.0
S  1  1.0
  4.2478189865          1.0
S  1  1.0
  2.6649578882          1.0
S  1  1.0
  1.5871326866          1.0
S  1  1.0
  0.972972367           1.0
S  1  1.0
  0.657788958           1.0
S  1  1.0
  0.3726727699          1.0
S  1  1.0
  0.2263680206          1.0
S  1  1.0
  0.1487500795          1.0
S  1  1.0
  0.0844934036          1.0
P  1  1.0
  5322.7247595894       1.0
P  1  1.0
  3355.2559463492       1.0
P  1  1.0
  1746.5299014531       1.0
P  1  1.0
  1045.437550884        1.0
P  1  1.0
  472.4331102147        1.0
P  1  1.0
  330.6888965905        1.0
P  1  1.0
  204.8629883331        1.0
P  1  1.0
  115.3866155305        1.0
P  1  1.0
  65.1475019147         1.0
P  1  1.0
  30.1233386742         1.0
P  1  1.0
  15.9551942926         1.0
P  1  1.0
  9.6944095733          1.0
P  1  1.0
  5.5450337435          1.0
P  1  1.0
  2.7542016758          1.0
P  1  1.0
  1.7021283709          1.0
P  1  1.0
  1.1448607688          1.0
P  1  1.0
  0.711418055           1.0
P  1  1.0
  0.4181969897          1.0
P  1  1.0
  0.275889303           1.0
P  1  1.0
  0.1721445629          1.0
D  1  1.0
  1789.4654006835       1.0
D  1  1.0
  1131.7506055          1.0
D  1  1.0
  568.5732880849        1.0
D  1  1.0
  309.6131733522        1.0
D  1  1.0
  204.7583415041        1.0
D  1  1.0
  118.04807994          1.0
D  1  1.0
  73.8900322044         1.0
D  1  1.0
  51.4952578174         1.0
D  1  1.0
  34.328323621          1.0
D  1  1.0
  23.6998030418         1.0
D  1  1.0
  15.5657258578         1.0
D  1  1.0
  8.6974838739          1.0
D  1  1.0
  5.4564618902          1.0
D  1  1.0
  3.40441778            1.0
D  1  1.0
  1.9277967188          1.0
D  1  1.0
  1.0041252976          1.0
D  1  1.0
  0.5981386133          1.0
D  1  1.0
  0.3756493643          1.0
D  1  1.0
  0.2459320599          1.0
D  1  1.0
  0.118617486           1.0
F  1  1.0
  218.6124583583        1.0
F  1  1.0
  127.7233235854        1.0
F  1  1.0
  67.7524887419         1.0
F  1  1.0
  37.7979559155         1.0
F  1  1.0
  22.5462703877         1.0
F  1  1.0
  13.0574498274         1.0
F  1  1.0
  6.9977678368          1.0
F  1  1.0
  3.8142005061          1.0
F  1  1.0
  2.2742113342          1.0
F  1  1.0
  1.4296960939          1.0
F  1  1.0
  0.9422593602          1.0
F  1  1.0
  0.5050453733          1.0
F  1  1.0
  0.3321974759          1.0
F  1  1.0
  0.1594087764          1.0
G  1  1.0
  62.0222989714         1.0
G  1  1.0
  37.0005296187         1.0
G  1  1.0
  21.3322695633         1.0
G  1  1.0
  13.9237028589         1.0
G  1  1.0
  8.4570099952          1.0
G  1  1.0
  4.6365288541          1.0
G  1  1.0
  2.7972398875          1.0
G  1  1.0
  1.862129739           1.0
G  1  1.0
  1.2104231587          1.0
G  1  1.0
  0.5675296718          1.0
G  1  1.0
  0.3687648359          1.0
G  1  1.0
  0.17                  1.0
H  1  1.0
  10.2795254448         1.0
H  1  1.0
  5.5758786139          1.0
H  1  1.0
  2.1258591154          1.0
I  1  1.0
  5.8083543189          1.0
I  1  1.0
  3.7290280233          1.0
J  1  1.0
  5.0777798869          1.0
****
Zn     0
S  1  1.0
  41493.291954          1.0
S  1  1.0
  23777.2611703557      1.0
S  1  1.0
  10618.2197406         1.0
S  1  1.0
  6234.7990462075       1.0
S  1  1.0
  3222.481811           1.0
S  1  1.0
  1945.6421538955       1.0
S  1  1.0
  1139.1537539411       1.0
S  1  1.0
  625.5202753599        1.0
S  1  1.0
  367.9783169822        1.0
S  1  1.0
  240.1267458905        1.0
S  1  1.0
  154.7008116872        1.0
S  1  1.0
  85.1200309342         1.0
S  1  1.0
  47.2811603269         1.0
S  1  1.0
  26.7203398899         1.0
S  1  1.0
  16.3015634346         1.0
S  1  1.0
  9.0285741425          1.0
S  1  1.0
  4.8226033744          1.0
S  1  1.0
  3.4160006804          1.0
S  1  1.0
  2.1658273647          1.0
S  1  1.0
  1.0413610192          1.0
S  1  1.0
  0.5521181057          1.0
S  1  1.0
  0.3537889553          1.0
S  1  1.0
  0.2110214786          1.0
S  1  1.0
  0.1027412604          1.0
S  1  1.0
  0.0600776367          1.0
P  1  1.0
  4933.1091413701       1.0
P  1  1.0
  3226.3737728274       1.0
P  1  1.0
  1978.8474126897       1.0
P  1  1.0
  1140.689764216        1.0
P  1  1.0
  702.8217653861        1.0
P  1  1.0
  414.9812258285        1.0
P  1  1.0
  221.6014572954        1.0
P  1  1.0
  124.9894101497        1.0
P  1  1.0
  74.2243089882         1.0
P  1  1.0
  52.6396620891         1.0
P  1  1.0
  36.4239784967         1.0
P  1  1.0
  25.3027439928         1.0
P  1  1.0
  17.3590417208         1.0
P  1  1.0
  11.2027157721         1.0
P  1  1.0
  6.054023724           1.0
P  1  1.0
  3.2040545278          1.0
P  1  1.0
  1.9331183048          1.0
P  1  1.0
  1.2354508901          1.0
P  1  1.0
  0.7805163357          1.0
P  1  1.0
  0.4969942676          1.0
P  1  1.0
  0.3168732175          1.0
P  1  1.0
  0.1941456293          1.0
D  1  1.0
  1989.4195262975       1.0
D  1  1.0
  740.1622315445        1.0
D  1  1.0
  451.6824438922        1.0
D  1  1.0
  269.4985079892        1.0
D  1  1.0
  177.7059819695        1.0
D  1  1.0
  90.4360278599         1.0
D  1  1.0
  51.3900021051         1.0
D  1  1.0
  34.6091687293         1.0
D  1  1.0
  22.8369197755         1.0
D  1  1.0
  14.9968698889         1.0
D  1  1.0
  9.9690467944          1.0
D  1  1.0
  6.1242919742          1.0
D  1  1.0
  3.9444312345          1.0
D  1  1.0
  2.7824555304          1.0
D  1  1.0
  1.6039043856          1.0
D  1  1.0
  0.8926893711          1.0
D  1  1.0
  0.4964268549          1.0
D  1  1.0
  0.2657771145          1.0
D  1  1.0
  0.1668191366          1.0
F  1  1.0
  241.959337602         1.0
F  1  1.0
  138.711117618         1.0
F  1  1.0
  82.9247111909         1.0
F  1  1.0
  47.875537538          1.0
F  1  1.0
  27.7599830055         1.0
F  1  1.0
  16.410209468          1.0
F  1  1.0
  10.6479997454         1.0
F  1  1.0
  6.8947841466          1.0
F  1  1.0
  3.8107316304          1.0
F  1  1.0
  2.2962600246          1.0
F  1  1.0
  1.4663395824          1.0
F  1  1.0
  1.0317025537          1.0
F  1  1.0
  0.668031119           1.0
F  1  1.0
  0.4656865067          1.0
F  1  1.0
  0.2198904636          1.0
G  1  1.0
  107.1831160188        1.0
G  1  1.0
  73.3038331161         1.0
G  1  1.0
  50.6050360091         1.0
G  1  1.0
  29.420224071          1.0
G  1  1.0
  15.0431854641         1.0
G  1  1.0
  8.8400508383          1.0
G  1  1.0
  5.5839516471          1.0
G  1  1.0
  3.5073512249          1.0
G  1  1.0
  2.3959192763          1.0
G  1  1.0
  1.4928090404          1.0
G  1  1.0
  0.7832386071          1.0
G  1  1.0
  0.5156193036          1.0
G  1  1.0
  0.248                 1.0
H  1  1.0
  14.7104415228         1.0
H  1  1.0
  10.4638999062         1.0
H  1  1.0
  6.4723993317          1.0
H  1  1.0
  2.9309627099          1.0
I  1  1.0
  7.6315839612          1.0
I  1  1.0
  4.9045185161          1.0
J  1  1.0
  5.7083600432          1.0
****
Ga     0
S  1  1.0
  132491.2202743745     1.0
S  1  1.0
  47089.488964          1.0
S  1  1.0
  26963.1371227772      1.0
S  1  1.0
  12004.0858806         1.0
S  1  1.0
  7033.8356440549       1.0
S  1  1.0
  3608.660853           1.0
S  1  1.0
  1723.2888251284       1.0
S  1  1.0
  744.097954013         1.0
S  1  1.0
  422.5964398158        1.0
S  1  1.0
  261.6763544596        1.0
S  1  1.0
  165.6790031833        1.0
S  1  1.0
  100.7695676607        1.0
S  1  1.0
  52.1590199729         1.0
S  1  1.0
  30.8559291414         1.0
S  1  1.0
  20.3877724835         1.0
S  1  1.0
  12.9783653508         1.0
S  1  1.0
  8.2477958165          1.0
S  1  1.0
  5.1516056102          1.0
S  1  1.0
  3.3672416246          1.0
S  1  1.0
  2.2247306986          1.0
S  1  1.0
  1.3276713432          1.0
S  1  1.0
  0.820088557           1.0
S  1  1.0
  0.4791019138          1.0
S  1  1.0
  0.2757295412          1.0
S  1  1.0
  0.1737719647          1.0
S  1  1.0
  0.1112427751          1.0
S  1  1.0
  0.0526673241          1.0
P  1  1.0
  4149.7311821981       1.0
P  1  1.0
  2205.6458697416       1.0
P  1  1.0
  1256.0775226727       1.0
P  1  1.0
  842.8683634185        1.0
P  1  1.0
  404.8585445338        1.0
P  1  1.0
  259.1979429743        1.0
P  1  1.0
  164.5975231581        1.0
P  1  1.0
  107.6755645454        1.0
P  1  1.0
  71.4265964754         1.0
P  1  1.0
  50.6960042589         1.0
P  1  1.0
  30.5970835614         1.0
P  1  1.0
  16.3823539147         1.0
P  1  1.0
  10.0204314865         1.0
P  1  1.0
  7.1081155523          1.0
P  1  1.0
  4.5734801348          1.0
P  1  1.0
  2.767217217           1.0
P  1  1.0
  1.8363307855          1.0
P  1  1.0
  1.3088781089          1.0
P  1  1.0
  0.8191954378          1.0
P  1  1.0
  0.436875907           1.0
P  1  1.0
  0.3051219566          1.0
P  1  1.0
  0.1721061747          1.0
P  1  1.0
  0.0928220202          1.0
D  1  1.0
  1391.05634264         1.0
D  1  1.0
  821.8681463296        1.0
D  1  1.0
  498.0161802627        1.0
D  1  1.0
  263.7971998867        1.0
D  1  1.0
  129.8288750972        1.0
D  1  1.0
  80.6602849204         1.0
D  1  1.0
  51.2103394755         1.0
D  1  1.0
  31.8085867992         1.0
D  1  1.0
  21.197730737          1.0
D  1  1.0
  13.8835084035         1.0
D  1  1.0
  8.7566153691          1.0
D  1  1.0
  4.907899689           1.0
D  1  1.0
  2.5036430416          1.0
D  1  1.0
  1.559027612           1.0
D  1  1.0
  1.0205928565          1.0
D  1  1.0
  0.6972967407          1.0
D  1  1.0
  0.4402954052          1.0
D  1  1.0
  0.2934322287          1.0
D  1  1.0
  0.2071400858          1.0
D  1  1.0
  0.133663709           1.0
F  1  1.0
  272.6611547265        1.0
F  1  1.0
  162.5349465998        1.0
F  1  1.0
  100.5704453138        1.0
F  1  1.0
  56.9209177791         1.0
F  1  1.0
  37.9731661288         1.0
F  1  1.0
  24.5324926057         1.0
F  1  1.0
  17.3305554371         1.0
F  1  1.0
  11.1939133301         1.0
F  1  1.0
  7.4907830526          1.0
F  1  1.0
  5.1745322729          1.0
F  1  1.0
  3.0426852754          1.0
F  1  1.0
  1.3914431559          1.0
F  1  1.0
  0.7297189467          1.0
F  1  1.0
  0.4701243416          1.0
F  1  1.0
  0.3265251364          1.0
F  1  1.0
  0.1813648938          1.0
G  1  1.0
  73.0183090886         1.0
G  1  1.0
  38.2341335031         1.0
G  1  1.0
  24.5845913797         1.0
G  1  1.0
  13.717103613          1.0
G  1  1.0
  9.1232274692          1.0
G  1  1.0
  6.394593603           1.0
G  1  1.0
  3.6413294018          1.0
G  1  1.0
  1.7546566204          1.0
G  1  1.0
  1.0902279556          1.0
G  1  1.0
  0.7584074599          1.0
G  1  1.0
  0.4603056302          1.0
G  1  1.0
  0.22782618            1.0
H  1  1.0
  0.8550749278          1.0
****
Ge     0
S  1  1.0
  50514.624934          1.0
S  1  1.0
  28911.610192463       1.0
S  1  1.0
  12836.4674792         1.0
S  1  1.0
  7519.0495151946       1.0
S  1  1.0
  3847.9975552          1.0
S  1  1.0
  2319.8678357603       1.0
S  1  1.0
  1341.8917687582       1.0
S  1  1.0
  707.983572411         1.0
S  1  1.0
  431.6593759511        1.0
S  1  1.0
  279.1479580584        1.0
S  1  1.0
  177.7212481464        1.0
S  1  1.0
  107.4827708182        1.0
S  1  1.0
  54.9223841236         1.0
S  1  1.0
  34.1776000998         1.0
S  1  1.0
  21.4689010248         1.0
S  1  1.0
  13.6790401951         1.0
S  1  1.0
  8.3135836965          1.0
S  1  1.0
  4.7176336079          1.0
S  1  1.0
  2.6862633045          1.0
S  1  1.0
  1.536530365           1.0
S  1  1.0
  0.941390635           1.0
S  1  1.0
  0.5524600054          1.0
S  1  1.0
  0.3392506287          1.0
S  1  1.0
  0.2116737255          1.0
S  1  1.0
  0.1239912741          1.0
P  1  1.0
  4449.2344706333       1.0
P  1  1.0
  2359.9388866678       1.0
P  1  1.0
  1341.7626694893       1.0
P  1  1.0
  901.0253917009        1.0
P  1  1.0
  511.8000130887        1.0
P  1  1.0
  262.9771540943        1.0
P  1  1.0
  177.4710969688        1.0
P  1  1.0
  116.4576004199        1.0
P  1  1.0
  68.4575231318         1.0
P  1  1.0
  43.9313109491         1.0
P  1  1.0
  29.5431097953         1.0
P  1  1.0
  18.6952241272         1.0
P  1  1.0
  11.740817244          1.0
P  1  1.0
  6.6808339483          1.0
P  1  1.0
  3.6187867853          1.0
P  1  1.0
  2.3875583067          1.0
P  1  1.0
  1.623535892           1.0
P  1  1.0
  0.9437277263          1.0
P  1  1.0
  0.4987339035          1.0
P  1  1.0
  0.3302008333          1.0
P  1  1.0
  0.2055475705          1.0
P  1  1.0
  0.108401267           1.0
D  1  1.0
  1484.75823614         1.0
D  1  1.0
  877.2021594902        1.0
D  1  1.0
  532.5851100174        1.0
D  1  1.0
  330.2398654864        1.0
D  1  1.0
  227.8653748048        1.0
D  1  1.0
  127.8200567159        1.0
D  1  1.0
  75.9804391689         1.0
D  1  1.0
  43.7826158634         1.0
D  1  1.0
  27.280425461          1.0
D  1  1.0
  16.733232481          1.0
D  1  1.0
  11.3851895439         1.0
D  1  1.0
  7.9827127418          1.0
D  1  1.0
  5.4019754239          1.0
D  1  1.0
  3.6145785879          1.0
D  1  1.0
  2.3223044309          1.0
D  1  1.0
  1.4256917202          1.0
D  1  1.0
  0.8552693308          1.0
D  1  1.0
  0.4942853614          1.0
D  1  1.0
  0.2803051594          1.0
D  1  1.0
  0.1560978244          1.0
F  1  1.0
  193.9909349395        1.0
F  1  1.0
  103.5015564858        1.0
F  1  1.0
  63.5687663023         1.0
F  1  1.0
  43.0024868787         1.0
F  1  1.0
  29.0805553141         1.0
F  1  1.0
  18.8070729061         1.0
F  1  1.0
  12.6816704509         1.0
F  1  1.0
  8.1182967144          1.0
F  1  1.0
  4.7981017984          1.0
F  1  1.0
  3.2080600598          1.0
F  1  1.0
  1.5630927876          1.0
F  1  1.0
  0.9442664329          1.0
F  1  1.0
  0.6490916688          1.0
F  1  1.0
  0.3973178485          1.0
F  1  1.0
  0.2101754845          1.0
G  1  1.0
  90.5521209233         1.0
G  1  1.0
  43.9058255129         1.0
G  1  1.0
  28.8053646171         1.0
G  1  1.0
  16.0426995536         1.0
G  1  1.0
  10.6555398642         1.0
G  1  1.0
  7.2158425707          1.0
G  1  1.0
  4.2129976816          1.0
G  1  1.0
  2.0508631523          1.0
G  1  1.0
  1.2844867953          1.0
G  1  1.0
  0.888043646           1.0
G  1  1.0
  0.5344945149          1.0
G  1  1.0
  0.26311418            1.0
H  1  1.0
  1.0043498476          1.0
****
As     0
S  1  1.0
  167547.2860704425     1.0
S  1  1.0
  58867.723452          1.0
S  1  1.0
  33648.1570396798      1.0
S  1  1.0
  14825.4282152         1.0
S  1  1.0
  8671.5810043881       1.0
S  1  1.0
  4398.1838204          1.0
S  1  1.0
  1667.1465913819       1.0
S  1  1.0
  1078.4040859059       1.0
S  1  1.0
  636.8182613666        1.0
S  1  1.0
  363.6846477163        1.0
S  1  1.0
  189.2299789584        1.0
S  1  1.0
  109.0044527791        1.0
S  1  1.0
  59.713271815          1.0
S  1  1.0
  37.268995209          1.0
S  1  1.0
  23.1922575566         1.0
S  1  1.0
  14.8735442359         1.0
S  1  1.0
  9.3647777167          1.0
S  1  1.0
  6.2577857086          1.0
S  1  1.0
  4.3186272948          1.0
S  1  1.0
  2.5439564909          1.0
S  1  1.0
  1.5249737403          1.0
S  1  1.0
  0.9618849019          1.0
S  1  1.0
  0.5571347797          1.0
S  1  1.0
  0.3257731106          1.0
S  1  1.0
  0.2185735154          1.0
S  1  1.0
  0.1472844833          1.0
S  1  1.0
  0.0733751774          1.0
P  1  1.0
  4868.164189662        1.0
P  1  1.0
  2540.9869613918       1.0
P  1  1.0
  1461.4490718654       1.0
P  1  1.0
  1013.1584638395       1.0
P  1  1.0
  470.2824775533        1.0
P  1  1.0
  326.4275215718        1.0
P  1  1.0
  214.3899656048        1.0
P  1  1.0
  124.4200123992        1.0
P  1  1.0
  79.4913471922         1.0
P  1  1.0
  46.9544421429         1.0
P  1  1.0
  26.9295837097         1.0
P  1  1.0
  15.4674280638         1.0
P  1  1.0
  8.2170676871          1.0
P  1  1.0
  5.2121755632          1.0
P  1  1.0
  2.9057217621          1.0
P  1  1.0
  1.5777177591          1.0
P  1  1.0
  0.9763345467          1.0
P  1  1.0
  0.6113275142          1.0
P  1  1.0
  0.4082121256          1.0
P  1  1.0
  0.2457467642          1.0
P  1  1.0
  0.1286630878          1.0
D  1  1.0
  1607.06164542         1.0
D  1  1.0
  917.2649962534        1.0
D  1  1.0
  523.8984667319        1.0
D  1  1.0
  288.0953463277        1.0
D  1  1.0
  175.3375358182        1.0
D  1  1.0
  106.1072539461        1.0
D  1  1.0
  73.5964582953         1.0
D  1  1.0
  45.2223024431         1.0
D  1  1.0
  28.9238169208         1.0
D  1  1.0
  20.3293189534         1.0
D  1  1.0
  13.8547438186         1.0
D  1  1.0
  7.8973185422          1.0
D  1  1.0
  4.1752754061          1.0
D  1  1.0
  2.1817736326          1.0
D  1  1.0
  1.4402315936          1.0
D  1  1.0
  0.8767670908          1.0
D  1  1.0
  0.5826932717          1.0
D  1  1.0
  0.3517786891          1.0
D  1  1.0
  0.1852748464          1.0
F  1  1.0
  213.8205169061        1.0
F  1  1.0
  134.8511201153        1.0
F  1  1.0
  80.8595254655         1.0
F  1  1.0
  47.9392393701         1.0
F  1  1.0
  32.2492998479         1.0
F  1  1.0
  21.3243321487         1.0
F  1  1.0
  13.8796224516         1.0
F  1  1.0
  9.0644978762          1.0
F  1  1.0
  6.3860850995          1.0
F  1  1.0
  4.0842868993          1.0
F  1  1.0
  2.7668835302          1.0
F  1  1.0
  1.8889111739          1.0
F  1  1.0
  1.1487693543          1.0
F  1  1.0
  0.7707335114          1.0
F  1  1.0
  0.4678771826          1.0
F  1  1.0
  0.2573928463          1.0
G  1  1.0
  164.2749932135        1.0
G  1  1.0
  100.2505676454        1.0
G  1  1.0
  50.0200475331         1.0
G  1  1.0
  32.0281866744         1.0
G  1  1.0
  17.974667455          1.0
G  1  1.0
  12.0569908116         1.0
G  1  1.0
  8.3033577692          1.0
G  1  1.0
  5.3793967945          1.0
G  1  1.0
  2.513088698           1.0
G  1  1.0
  1.3758432104          1.0
G  1  1.0
  0.8117390717          1.0
G  1  1.0
  0.5565316867          1.0
G  1  1.0
  0.32663054            1.0
H  1  1.0
  1.1948386668          1.0
****
Se     0
S  1  1.0
  61028.087684          1.0
S  1  1.0
  34871.0047384521      1.0
S  1  1.0
  15348.2788464         1.0
S  1  1.0
  8964.5218374429       1.0
S  1  1.0
  4560.5449686          1.0
S  1  1.0
  2687.5067948544       1.0
S  1  1.0
  1506.3155488893       1.0
S  1  1.0
  676.0735101914        1.0
S  1  1.0
  375.6208281153        1.0
S  1  1.0
  209.9986441529        1.0
S  1  1.0
  115.0642863726        1.0
S  1  1.0
  66.0504910961         1.0
S  1  1.0
  40.6053595308         1.0
S  1  1.0
  20.7105464754         1.0
S  1  1.0
  13.2282706811         1.0
S  1  1.0
  7.6842354244          1.0
S  1  1.0
  5.2476811949          1.0
S  1  1.0
  3.414568686           1.0
S  1  1.0
  2.1507404151          1.0
S  1  1.0
  1.4531362973          1.0
S  1  1.0
  0.7663598574          1.0
S  1  1.0
  0.4799830175          1.0
S  1  1.0
  0.2624402705          1.0
S  1  1.0
  0.1552263801          1.0
P  1  1.0
  5007.6573603018       1.0
P  1  1.0
  2613.5672030071       1.0
P  1  1.0
  1517.6311174331       1.0
P  1  1.0
  937.1186119297        1.0
P  1  1.0
  549.8816025999        1.0
P  1  1.0
  292.0567121894        1.0
P  1  1.0
  185.9027854689        1.0
P  1  1.0
  111.6770350037        1.0
P  1  1.0
  66.4190760335         1.0
P  1  1.0
  45.5212725102         1.0
P  1  1.0
  29.3357823598         1.0
P  1  1.0
  20.1933048102         1.0
P  1  1.0
  12.9677673345         1.0
P  1  1.0
  7.9491133823          1.0
P  1  1.0
  5.1493979189          1.0
P  1  1.0
  3.3894198086          1.0
P  1  1.0
  2.4113122179          1.0
P  1  1.0
  1.592329346           1.0
P  1  1.0
  1.1360873732          1.0
P  1  1.0
  0.7382066722          1.0
P  1  1.0
  0.4247045713          1.0
P  1  1.0
  0.2724428006          1.0
D  1  1.0
  1644.91199084         1.0
D  1  1.0
  948.5425640837        1.0
D  1  1.0
  553.7956580109        1.0
D  1  1.0
  275.132370767         1.0
D  1  1.0
  161.5943046061        1.0
D  1  1.0
  97.9216535343         1.0
D  1  1.0
  67.4146202448         1.0
D  1  1.0
  45.5482639651         1.0
D  1  1.0
  31.9209625976         1.0
D  1  1.0
  19.5572257736         1.0
D  1  1.0
  12.3290406488         1.0
D  1  1.0
  8.5773114372          1.0
D  1  1.0
  5.8109831443          1.0
D  1  1.0
  3.3893779374          1.0
D  1  1.0
  2.2119089355          1.0
D  1  1.0
  1.5020035189          1.0
D  1  1.0
  0.9892831218          1.0
D  1  1.0
  0.6544608821          1.0
D  1  1.0
  0.3968320683          1.0
D  1  1.0
  0.209811762           1.0
F  1  1.0
  278.0652731171        1.0
F  1  1.0
  159.1869065259        1.0
F  1  1.0
  87.5380981164         1.0
F  1  1.0
  53.3479812615         1.0
F  1  1.0
  33.0226431692         1.0
F  1  1.0
  16.7952872237         1.0
F  1  1.0
  9.8709589734          1.0
F  1  1.0
  6.4012519077          1.0
F  1  1.0
  4.3665967812          1.0
F  1  1.0
  2.9097249225          1.0
F  1  1.0
  1.723138489           1.0
F  1  1.0
  0.9137631921          1.0
F  1  1.0
  0.5279884922          1.0
F  1  1.0
  0.291932882           1.0
G  1  1.0
  91.223697452          1.0
G  1  1.0
  56.638419866          1.0
G  1  1.0
  36.7566018216         1.0
G  1  1.0
  20.6061684496         1.0
G  1  1.0
  13.7401462436         1.0
G  1  1.0
  8.0289395123          1.0
G  1  1.0
  4.809013994           1.0
G  1  1.0
  2.7786865631          1.0
G  1  1.0
  1.5815794975          1.0
G  1  1.0
  1.0336123078          1.0
G  1  1.0
  0.650489178           1.0
G  1  1.0
  0.3707032             1.0
H  1  1.0
  1.3937281501          1.0
H  1  1.0
  0.7797297753          1.0
****
Br     0
S  1  1.0
  64697.252978          1.0
S  1  1.0
  36961.7901049129      1.0
S  1  1.0
  16232.7464436         1.0
S  1  1.0
  9491.0439069328       1.0
S  1  1.0
  4817.8430246          1.0
S  1  1.0
  2832.4882951321       1.0
S  1  1.0
  1626.0506172591       1.0
S  1  1.0
  903.3670477759        1.0
S  1  1.0
  531.2010674001        1.0
S  1  1.0
  326.2571575451        1.0
S  1  1.0
  214.1181761489        1.0
S  1  1.0
  122.522773864         1.0
S  1  1.0
  75.4540680565         1.0
S  1  1.0
  44.7689979658         1.0
S  1  1.0
  25.5816696188         1.0
S  1  1.0
  16.9533161775         1.0
S  1  1.0
  8.2460333595          1.0
S  1  1.0
  5.4296508534          1.0
S  1  1.0
  3.4688332433          1.0
S  1  1.0
  2.143746913           1.0
S  1  1.0
  1.5144552836          1.0
S  1  1.0
  0.8308318556          1.0
S  1  1.0
  0.5264798283          1.0
S  1  1.0
  0.3287983826          1.0
S  1  1.0
  0.1837123473          1.0
P  1  1.0
  4992.367184501        1.0
P  1  1.0
  2911.8875379282       1.0
P  1  1.0
  1810.7283712228       1.0
P  1  1.0
  926.0991808247        1.0
P  1  1.0
  570.8825651234        1.0
P  1  1.0
  403.619837547         1.0
P  1  1.0
  255.9374105714        1.0
P  1  1.0
  133.3169097322        1.0
P  1  1.0
  73.6369683574         1.0
P  1  1.0
  40.1023987592         1.0
P  1  1.0
  25.6036367622         1.0
P  1  1.0
  17.1200372119         1.0
P  1  1.0
  10.1405887816         1.0
P  1  1.0
  5.7971364781          1.0
P  1  1.0
  3.2307294746          1.0
P  1  1.0
  1.831349063           1.0
P  1  1.0
  1.0674959651          1.0
P  1  1.0
  0.6522599329          1.0
P  1  1.0
  0.4436506223          1.0
P  1  1.0
  0.3120917621          1.0
D  1  1.0
  1637.1599151          1.0
D  1  1.0
  809.0818880312        1.0
D  1  1.0
  483.8520593291        1.0
D  1  1.0
  309.6731273302        1.0
D  1  1.0
  167.4899883104        1.0
D  1  1.0
  96.6858786364         1.0
D  1  1.0
  65.0210122182         1.0
D  1  1.0
  43.6220101888         1.0
D  1  1.0
  29.755253236          1.0
D  1  1.0
  18.857824145          1.0
D  1  1.0
  10.6349647881         1.0
D  1  1.0
  5.5590952986          1.0
D  1  1.0
  3.3165566671          1.0
D  1  1.0
  2.0739666622          1.0
D  1  1.0
  1.4017260844          1.0
D  1  1.0
  0.9124884803          1.0
D  1  1.0
  0.5680842477          1.0
D  1  1.0
  0.4052104792          1.0
D  1  1.0
  0.2403057167          1.0
F  1  1.0
  246.4702930321        1.0
F  1  1.0
  161.3465654636        1.0
F  1  1.0
  97.2293384733         1.0
F  1  1.0
  56.6538172263         1.0
F  1  1.0
  35.1575025474         1.0
F  1  1.0
  18.3320930633         1.0
F  1  1.0
  10.6655946878         1.0
F  1  1.0
  7.0658444075          1.0
F  1  1.0
  4.7653710704          1.0
F  1  1.0
  3.3035365107          1.0
F  1  1.0
  2.0986618785          1.0
F  1  1.0
  1.1333262195          1.0
F  1  1.0
  0.6137371842          1.0
F  1  1.0
  0.3432813358          1.0
G  1  1.0
  340.18767296          1.0
G  1  1.0
  234.9897539566        1.0
G  1  1.0
  161.2664093625        1.0
G  1  1.0
  95.9099686939         1.0
G  1  1.0
  61.4357266075         1.0
G  1  1.0
  39.4833179383         1.0
G  1  1.0
  22.620041935          1.0
G  1  1.0
  15.3112054049         1.0
G  1  1.0
  8.8338798662          1.0
G  1  1.0
  5.2805322219          1.0
G  1  1.0
  3.289244383           1.0
G  1  1.0
  2.2284853414          1.0
G  1  1.0
  1.4002123348          1.0
G  1  1.0
  0.7714353134          1.0
G  1  1.0
  0.4406298             1.0
H  1  1.0
  1.6090402805          1.0
H  1  1.0
  0.9153747297          1.0
****
Kr     0
S  1  1.0
  3136514.7544          1.0
S  1  1.0
  1669392.9609039952    1.0
S  1  1.0
  371811.79914          1.0
S  1  1.0
  205856.6192641151     1.0
S  1  1.0
  71648.999552          1.0
S  1  1.0
  40899.4394057198      1.0
S  1  1.0
  17894.8100246         1.0
S  1  1.0
  10441.2174769677      1.0
S  1  1.0
  5288.1898596          1.0
S  1  1.0
  3097.5193325676       1.0
S  1  1.0
  1746.0225090641       1.0
S  1  1.0
  770.4289449975        1.0
S  1  1.0
  433.1104704433        1.0
S  1  1.0
  238.2682119836        1.0
S  1  1.0
  138.6595231487        1.0
S  1  1.0
  60.9323403548         1.0
S  1  1.0
  40.1389300802         1.0
S  1  1.0
  26.510978721          1.0
S  1  1.0
  18.1105213544         1.0
S  1  1.0
  11.7942617262         1.0
S  1  1.0
  6.4357980698          1.0
S  1  1.0
  3.865038495           1.0
S  1  1.0
  2.3900834643          1.0
S  1  1.0
  1.6931898686          1.0
S  1  1.0
  0.9481504251          1.0
S  1  1.0
  0.6029869086          1.0
S  1  1.0
  0.3767284947          1.0
S  1  1.0
  0.2040459129          1.0
S  1  1.0
  0.107324301           1.0
P  1  1.0
  5887.3153955217       1.0
P  1  1.0
  3125.5582990898       1.0
P  1  1.0
  1756.8846915735       1.0
P  1  1.0
  854.1966404161        1.0
P  1  1.0
  584.7206109291        1.0
P  1  1.0
  391.1341693277        1.0
P  1  1.0
  263.7747061651        1.0
P  1  1.0
  149.1145567935        1.0
P  1  1.0
  96.1156689602         1.0
P  1  1.0
  60.9893158265         1.0
P  1  1.0
  39.1979731309         1.0
P  1  1.0
  27.4319270806         1.0
P  1  1.0
  19.4976115808         1.0
P  1  1.0
  13.2232159028         1.0
P  1  1.0
  8.3065208583          1.0
P  1  1.0
  5.0499351327          1.0
P  1  1.0
  3.4508220327          1.0
P  1  1.0
  2.0863062069          1.0
P  1  1.0
  1.2843645994          1.0
P  1  1.0
  0.7511201385          1.0
P  1  1.0
  0.4812970273          1.0
P  1  1.0
  0.3155793641          1.0
D  1  1.0
  1918.53993112         1.0
D  1  1.0
  1106.1725031509       1.0
D  1  1.0
  643.9758993839        1.0
D  1  1.0
  349.2082126297        1.0
D  1  1.0
  193.6343892751        1.0
D  1  1.0
  119.8843586016        1.0
D  1  1.0
  78.4366586318         1.0
D  1  1.0
  53.5593150697         1.0
D  1  1.0
  30.4176407172         1.0
D  1  1.0
  19.0784519476         1.0
D  1  1.0
  13.3139445344         1.0
D  1  1.0
  9.2480404223          1.0
D  1  1.0
  6.1700491669          1.0
D  1  1.0
  3.8194389197          1.0
D  1  1.0
  2.3166033354          1.0
D  1  1.0
  1.6151910537          1.0
D  1  1.0
  0.9862545533          1.0
D  1  1.0
  0.5288235636          1.0
D  1  1.0
  0.2687486105          1.0
F  1  1.0
  484.70103838          1.0
F  1  1.0
  196.1085407299        1.0
F  1  1.0
  102.9578583996        1.0
F  1  1.0
  65.3480078898         1.0
F  1  1.0
  39.8393899564         1.0
F  1  1.0
  22.1278495867         1.0
F  1  1.0
  15.3283084829         1.0
F  1  1.0
  9.3749067872          1.0
F  1  1.0
  5.2508014416          1.0
F  1  1.0
  3.749889135           1.0
F  1  1.0
  2.4082363265          1.0
F  1  1.0
  1.3466260405          1.0
F  1  1.0
  0.8994306289          1.0
F  1  1.0
  0.5908369933          1.0
F  1  1.0
  0.3890497341          1.0
G  1  1.0
  186.0081558959        1.0
G  1  1.0
  109.4893524864        1.0
G  1  1.0
  69.8575706842         1.0
G  1  1.0
  44.9914883295         1.0
G  1  1.0
  25.8889923812         1.0
G  1  1.0
  17.3728982192         1.0
G  1  1.0
  9.9790746192          1.0
G  1  1.0
  7.0070095138          1.0
G  1  1.0
  4.1614616425          1.0
G  1  1.0
  2.5367136892          1.0
G  1  1.0
  1.6041334918          1.0
G  1  1.0
  0.8618926109          1.0
G  1  1.0
  0.502                 1.0
H  1  1.0
  1.8322755124          1.0
H  1  1.0
  1.0165112145          1.0
****
Rb     0
S  1  1.0
  3408044.719546148     1.0
S  1  1.0
  778573.45306          1.0
S  1  1.0
  432638.7108136869     1.0
S  1  1.0
  154905.72541          1.0
S  1  1.0
  88887.8344123779      1.0
S  1  1.0
  43187.5963874738      1.0
S  1  1.0
  23145.1057785354      1.0
S  1  1.0
  12144.2546722         1.0
S  1  1.0
  4397.9712243742       1.0
S  1  1.0
  2483.4125732743       1.0
S  1  1.0
  1418.2926491289       1.0
S  1  1.0
  938.0321905727        1.0
S  1  1.0
  568.0326350425        1.0
S  1  1.0
  282.0682746528        1.0
S  1  1.0
  144.3129776062        1.0
S  1  1.0
  98.7108136646         1.0
S  1  1.0
  64.3704028804         1.0
S  1  1.0
  41.0479514128         1.0
S  1  1.0
  25.3339919032         1.0
S  1  1.0
  16.2263301995         1.0
S  1  1.0
  9.9909900579          1.0
S  1  1.0
  5.7592131407          1.0
S  1  1.0
  3.4003183532          1.0
S  1  1.0
  2.2034837054          1.0
S  1  1.0
  1.5142554403          1.0
S  1  1.0
  1.0601861472          1.0
S  1  1.0
  0.7533131928          1.0
S  1  1.0
  0.5319596883          1.0
S  1  1.0
  0.3250377512          1.0
S  1  1.0
  0.1562046884          1.0
S  1  1.0
  0.0821195027          1.0
S  1  1.0
  0.0513590244          1.0
S  1  1.0
  0.0329757047          1.0
S  1  1.0
  0.0222868436          1.0
S  1  1.0
  0.0134699635          1.0
S  1  1.0
  0.0063239459          1.0
P  1  1.0
  9386.7316529895       1.0
P  1  1.0
  5748.8272500514       1.0
P  1  1.0
  3414.0025138706       1.0
P  1  1.0
  2207.6501279131       1.0
P  1  1.0
  952.0593121577        1.0
P  1  1.0
  545.2377817934        1.0
P  1  1.0
  284.1859625469        1.0
P  1  1.0
  165.1966822067        1.0
P  1  1.0
  104.9587110549        1.0
P  1  1.0
  63.0825249136         1.0
P  1  1.0
  39.16881644           1.0
P  1  1.0
  25.3554305698         1.0
P  1  1.0
  16.0079630842         1.0
P  1  1.0
  10.9835789515         1.0
P  1  1.0
  7.4418962347          1.0
P  1  1.0
  5.2929769608          1.0
P  1  1.0
  3.5492405783          1.0
P  1  1.0
  1.6488171901          1.0
P  1  1.0
  0.986281154           1.0
P  1  1.0
  0.5757250919          1.0
P  1  1.0
  0.3492171966          1.0
P  1  1.0
  0.2448669369          1.0
P  1  1.0
  0.1440910059          1.0
P  1  1.0
  0.0740553005          1.0
P  1  1.0
  0.0520875569          1.0
P  1  1.0
  0.0358118856          1.0
D  1  1.0
  1883.5772885729       1.0
D  1  1.0
  865.6979382359        1.0
D  1  1.0
  486.9265820077        1.0
D  1  1.0
  339.3532113384        1.0
D  1  1.0
  220.4264752043        1.0
D  1  1.0
  146.4652277441        1.0
D  1  1.0
  101.8608909006        1.0
D  1  1.0
  70.3871140857         1.0
D  1  1.0
  45.0383429368         1.0
D  1  1.0
  27.0003475329         1.0
D  1  1.0
  17.6555828441         1.0
D  1  1.0
  12.6025049079         1.0
D  1  1.0
  8.7235144278          1.0
D  1  1.0
  5.4317572475          1.0
D  1  1.0
  3.0966849196          1.0
D  1  1.0
  1.8328793444          1.0
D  1  1.0
  1.0876861435          1.0
D  1  1.0
  0.6372182441          1.0
D  1  1.0
  0.4035894956          1.0
D  1  1.0
  0.2450554854          1.0
D  1  1.0
  0.1728458981          1.0
D  1  1.0
  0.0740174996          1.0
D  1  1.0
  0.0513392231          1.0
D  1  1.0
  0.0347973503          1.0
F  1  1.0
  966.8622066083        1.0
F  1  1.0
  583.7297360222        1.0
F  1  1.0
  380.2117020147        1.0
F  1  1.0
  243.316421696         1.0
F  1  1.0
  154.7585052744        1.0
F  1  1.0
  95.4096610273         1.0
F  1  1.0
  55.0361195585         1.0
F  1  1.0
  32.2799324289         1.0
F  1  1.0
  19.0008692145         1.0
F  1  1.0
  12.1027293392         1.0
F  1  1.0
  7.7583545409          1.0
F  1  1.0
  5.3493991125          1.0
F  1  1.0
  3.527322016           1.0
F  1  1.0
  2.1601784039          1.0
F  1  1.0
  1.4130249399          1.0
F  1  1.0
  0.6916641554          1.0
F  1  1.0
  0.4082546842          1.0
F  1  1.0
  0.2551875446          1.0
F  1  1.0
  0.1015083115          1.0
F  1  1.0
  0.0586252584          1.0
F  1  1.0
  0.0247855462          1.0
G  1  1.0
  361.2708902798        1.0
G  1  1.0
  211.6696381048        1.0
G  1  1.0
  107.7086083691        1.0
G  1  1.0
  72.967125007          1.0
G  1  1.0
  45.5745438339         1.0
G  1  1.0
  24.5625103931         1.0
G  1  1.0
  17.0127003094         1.0
G  1  1.0
  11.3800759825         1.0
G  1  1.0
  6.5149066779          1.0
G  1  1.0
  3.1930552393          1.0
G  1  1.0
  1.9967243369          1.0
G  1  1.0
  1.1952520747          1.0
G  1  1.0
  0.664390223           1.0
G  1  1.0
  0.460634305           1.0
G  1  1.0
  0.2883617569          1.0
G  1  1.0
  0.1039331632          1.0
G  1  1.0
  0.0599186013          1.0
G  1  1.0
  0.0261051975          1.0
H  1  1.0
  0.6735890753          1.0
H  1  1.0
  0.4799259605          1.0
I  1  1.0
  0.5560652644          1.0
****
Sr     0
S  1  1.0
  506933.7615551801     1.0
S  1  1.0
  174826.453966         1.0
S  1  1.0
  99724.0987562706      1.0
S  1  1.0
  46254.9865161761      1.0
S  1  1.0
  25715.9216937445      1.0
S  1  1.0
  12731.4866522         1.0
S  1  1.0
  4684.3732006112       1.0
S  1  1.0
  2585.6323841041       1.0
S  1  1.0
  1490.2912426649       1.0
S  1  1.0
  935.1741201724        1.0
S  1  1.0
  628.8964839141        1.0
S  1  1.0
  296.0339858485        1.0
S  1  1.0
  169.0192614383        1.0
S  1  1.0
  118.821474119         1.0
S  1  1.0
  70.8036023915         1.0
S  1  1.0
  37.850071864          1.0
S  1  1.0
  19.8477689099         1.0
S  1  1.0
  10.2917744482         1.0
S  1  1.0
  5.9187181316          1.0
S  1  1.0
  3.4226591001          1.0
S  1  1.0
  1.8103813487          1.0
S  1  1.0
  1.0201474479          1.0
S  1  1.0
  0.6124263077          1.0
S  1  1.0
  0.3556639991          1.0
S  1  1.0
  0.1929508521          1.0
S  1  1.0
  0.1213452944          1.0
S  1  1.0
  0.0787593382          1.0
S  1  1.0
  0.047214543           1.0
S  1  1.0
  0.0180715914          1.0
P  1  1.0
  13490.9426896124      1.0
P  1  1.0
  8015.9915961772       1.0
P  1  1.0
  5215.6812369152       1.0
P  1  1.0
  3227.7150464947       1.0
P  1  1.0
  1825.3824797217       1.0
P  1  1.0
  1066.3403744748       1.0
P  1  1.0
  503.250240199         1.0
P  1  1.0
  290.3208146577        1.0
P  1  1.0
  168.9771497439        1.0
P  1  1.0
  109.3552023974        1.0
P  1  1.0
  75.5131966058         1.0
P  1  1.0
  47.8696990974         1.0
P  1  1.0
  31.269254178          1.0
P  1  1.0
  21.6894451025         1.0
P  1  1.0
  14.5478344896         1.0
P  1  1.0
  8.3938382845          1.0
P  1  1.0
  4.766993747           1.0
P  1  1.0
  2.9089940041          1.0
P  1  1.0
  1.600202232           1.0
P  1  1.0
  0.8905512824          1.0
P  1  1.0
  0.5981364668          1.0
P  1  1.0
  0.3933265194          1.0
P  1  1.0
  0.2075554624          1.0
P  1  1.0
  0.1116664213          1.0
P  1  1.0
  0.0610305128          1.0
P  1  1.0
  0.032632742           1.0
D  1  1.0
  1995.1097426658       1.0
D  1  1.0
  838.8973665152        1.0
D  1  1.0
  520.3565705272        1.0
D  1  1.0
  328.7018484421        1.0
D  1  1.0
  193.935110384         1.0
D  1  1.0
  117.2246305938        1.0
D  1  1.0
  80.6246818232         1.0
D  1  1.0
  53.2569015635         1.0
D  1  1.0
  36.8224999174         1.0
D  1  1.0
  25.4582662574         1.0
D  1  1.0
  15.7303159261         1.0
D  1  1.0
  9.8662116315          1.0
D  1  1.0
  6.7556240094          1.0
D  1  1.0
  4.1347779765          1.0
D  1  1.0
  2.3249363308          1.0
D  1  1.0
  1.3194650579          1.0
D  1  1.0
  0.8801441792          1.0
D  1  1.0
  0.561133072           1.0
D  1  1.0
  0.3565850941          1.0
D  1  1.0
  0.242502309           1.0
D  1  1.0
  0.1527179843          1.0
D  1  1.0
  0.0989863913          1.0
D  1  1.0
  0.0523856936          1.0
F  1  1.0
  480.8841444779        1.0
F  1  1.0
  259.3443197239        1.0
F  1  1.0
  165.8243279891        1.0
F  1  1.0
  101.8140503855        1.0
F  1  1.0
  58.9070916595         1.0
F  1  1.0
  32.8704978781         1.0
F  1  1.0
  18.3843418304         1.0
F  1  1.0
  10.9304100946         1.0
F  1  1.0
  6.618082131           1.0
F  1  1.0
  4.716217239           1.0
F  1  1.0
  3.2267357597          1.0
F  1  1.0
  2.1107848019          1.0
F  1  1.0
  1.3651939157          1.0
F  1  1.0
  0.9257258             1.0
F  1  1.0
  0.5664705979          1.0
F  1  1.0
  0.3153518277          1.0
F  1  1.0
  0.1621699909          1.0
F  1  1.0
  0.1116207977          1.0
F  1  1.0
  0.0576827568          1.0
G  1  1.0
  229.1750341624        1.0
G  1  1.0
  123.6473352771        1.0
G  1  1.0
  78.2829693971         1.0
G  1  1.0
  48.1040480229         1.0
G  1  1.0
  26.3522251179         1.0
G  1  1.0
  18.2497317789         1.0
G  1  1.0
  11.7503436512         1.0
G  1  1.0
  8.1891269451          1.0
G  1  1.0
  5.8041169371          1.0
G  1  1.0
  3.9721345256          1.0
G  1  1.0
  2.5895897434          1.0
G  1  1.0
  1.6897243491          1.0
G  1  1.0
  1.1390453923          1.0
G  1  1.0
  0.7827678763          1.0
G  1  1.0
  0.3797151004          1.0
G  1  1.0
  0.2018401348          1.0
G  1  1.0
  0.1373655909          1.0
G  1  1.0
  0.0690242342          1.0
H  1  1.0
  1.0127919396          1.0
H  1  1.0
  0.6686132764          1.0
H  1  1.0
  0.2187138048          1.0
I  1  1.0
  1.0699254885          1.0
****
Y     0
S  1  1.0
  4262551.630081205     1.0
S  1  1.0
  956217.48364          1.0
S  1  1.0
  530213.1386203079     1.0
S  1  1.0
  186446.533146         1.0
S  1  1.0
  50665.1058905505      1.0
S  1  1.0
  28233.0987256584      1.0
S  1  1.0
  14326.8530332         1.0
S  1  1.0
  8401.7752900923       1.0
S  1  1.0
  2827.8602560337       1.0
S  1  1.0
  1616.0041859941       1.0
S  1  1.0
  1061.7690223309       1.0
S  1  1.0
  653.6364954539        1.0
S  1  1.0
  407.6061729804        1.0
S  1  1.0
  164.9678559329        1.0
S  1  1.0
  103.553074051         1.0
S  1  1.0
  69.7384822662         1.0
S  1  1.0
  43.6730719564         1.0
S  1  1.0
  24.6577043225         1.0
S  1  1.0
  14.9179119776         1.0
S  1  1.0
  9.0098297319          1.0
S  1  1.0
  5.1877638203          1.0
S  1  1.0
  3.2410824116          1.0
S  1  1.0
  2.1443829158          1.0
S  1  1.0
  1.5174555643          1.0
S  1  1.0
  1.0062634082          1.0
S  1  1.0
  0.5789533416          1.0
S  1  1.0
  0.3539528211          1.0
S  1  1.0
  0.2307124562          1.0
S  1  1.0
  0.151666713           1.0
S  1  1.0
  0.0827946205          1.0
S  1  1.0
  0.0485411366          1.0
S  1  1.0
  0.0296530407          1.0
S  1  1.0
  0.02109375            1.0
S  1  1.0
  0.0138081665          1.0
P  1  1.0
  16417.4137964745      1.0
P  1  1.0
  10827.8468886226      1.0
P  1  1.0
  6663.005533425        1.0
P  1  1.0
  3335.4196624337       1.0
P  1  1.0
  1902.5288105439       1.0
P  1  1.0
  1108.8458776367       1.0
P  1  1.0
  623.6741227842        1.0
P  1  1.0
  334.930644239         1.0
P  1  1.0
  181.5124593932        1.0
P  1  1.0
  97.0700772693         1.0
P  1  1.0
  55.771290544          1.0
P  1  1.0
  35.0624604532         1.0
P  1  1.0
  22.4846037703         1.0
P  1  1.0
  15.2550224102         1.0
P  1  1.0
  10.1906666657         1.0
P  1  1.0
  6.3692461626          1.0
P  1  1.0
  3.8562835937          1.0
P  1  1.0
  2.4828654344          1.0
P  1  1.0
  1.6652324106          1.0
P  1  1.0
  1.147466843           1.0
P  1  1.0
  0.7121526669          1.0
P  1  1.0
  0.4470101647          1.0
P  1  1.0
  0.3111434156          1.0
P  1  1.0
  0.214998904           1.0
P  1  1.0
  0.1443283594          1.0
P  1  1.0
  0.0881137579          1.0
P  1  1.0
  0.0583533388          1.0
D  1  1.0
  2089.9779461736       1.0
D  1  1.0
  1141.3801820457       1.0
D  1  1.0
  781.5099164779        1.0
D  1  1.0
  522.6783981651        1.0
D  1  1.0
  326.4900621876        1.0
D  1  1.0
  188.585474575         1.0
D  1  1.0
  121.6667909704        1.0
D  1  1.0
  76.0898638716         1.0
D  1  1.0
  49.0781088493         1.0
D  1  1.0
  32.6547555036         1.0
D  1  1.0
  20.3761395047         1.0
D  1  1.0
  12.3977183212         1.0
D  1  1.0
  6.5046737885          1.0
D  1  1.0
  3.3435074825          1.0
D  1  1.0
  1.8134744867          1.0
D  1  1.0
  1.2760268339          1.0
D  1  1.0
  0.8054360481          1.0
D  1  1.0
  0.4948093039          1.0
D  1  1.0
  0.2715425982          1.0
D  1  1.0
  0.1670384724          1.0
D  1  1.0
  0.098609348           1.0
D  1  1.0
  0.0590454856          1.0
D  1  1.0
  0.0387563202          1.0
F  1  1.0
  796.763802886         1.0
F  1  1.0
  475.1693698417        1.0
F  1  1.0
  324.1124136086        1.0
F  1  1.0
  229.3348795623        1.0
F  1  1.0
  156.6139737178        1.0
F  1  1.0
  98.0704552794         1.0
F  1  1.0
  51.1699839398         1.0
F  1  1.0
  32.9436867849         1.0
F  1  1.0
  20.2341181079         1.0
F  1  1.0
  12.1461796448         1.0
F  1  1.0
  7.4420864783          1.0
F  1  1.0
  5.0979307821          1.0
F  1  1.0
  3.62670306            1.0
F  1  1.0
  2.5694279841          1.0
F  1  1.0
  1.7079146758          1.0
F  1  1.0
  1.0829523865          1.0
F  1  1.0
  0.641928953           1.0
F  1  1.0
  0.4027576195          1.0
F  1  1.0
  0.2766257388          1.0
F  1  1.0
  0.1509857002          1.0
F  1  1.0
  0.0897843619          1.0
F  1  1.0
  0.0506204998          1.0
G  1  1.0
  128.3858004758        1.0
G  1  1.0
  86.08109453           1.0
G  1  1.0
  52.9522396169         1.0
G  1  1.0
  31.0985111845         1.0
G  1  1.0
  20.0636077789         1.0
G  1  1.0
  13.9658369552         1.0
G  1  1.0
  8.9689309425          1.0
G  1  1.0
  5.7649025299          1.0
G  1  1.0
  3.2593466858          1.0
G  1  1.0
  2.0971008986          1.0
G  1  1.0
  1.461958154           1.0
G  1  1.0
  0.7982287093          1.0
G  1  1.0
  0.4989631356          1.0
G  1  1.0
  0.3314531032          1.0
G  1  1.0
  0.1755610924          1.0
G  1  1.0
  0.1108448913          1.0
G  1  1.0
  0.057                 1.0
H  1  1.0
  0.7192180087          1.0
H  1  1.0
  0.4046772399          1.0
****
Zr     0
S  1  1.0
  8718523.6078          1.0
S  1  1.0
  4641203.004432796     1.0
S  1  1.0
  1035206.47634         1.0
S  1  1.0
  573832.6935218507     1.0
S  1  1.0
  201347.67114          1.0
S  1  1.0
  115260.5849204799     1.0
S  1  1.0
  54291.2257922999      1.0
S  1  1.0
  30379.2402726346      1.0
S  1  1.0
  15270.1948164         1.0
S  1  1.0
  5386.2856408105       1.0
S  1  1.0
  3013.4449282061       1.0
S  1  1.0
  1727.24417588         1.0
S  1  1.0
  693.4340530239        1.0
S  1  1.0
  433.350849944         1.0
S  1  1.0
  301.9417735831        1.0
S  1  1.0
  175.3214821175        1.0
S  1  1.0
  110.1069354974        1.0
S  1  1.0
  48.7515477015         1.0
S  1  1.0
  28.9986684859         1.0
S  1  1.0
  19.4290980516         1.0
S  1  1.0
  12.4371774816         1.0
S  1  1.0
  8.3274473492          1.0
S  1  1.0
  5.2241987986          1.0
S  1  1.0
  3.2803239843          1.0
S  1  1.0
  2.0785505698          1.0
S  1  1.0
  1.1884796299          1.0
S  1  1.0
  0.6208372364          1.0
S  1  1.0
  0.3729977511          1.0
S  1  1.0
  0.2487526375          1.0
S  1  1.0
  0.1646427892          1.0
S  1  1.0
  0.0944153851          1.0
S  1  1.0
  0.0578709009          1.0
S  1  1.0
  0.036633606           1.0
S  1  1.0
  0.0206374225          1.0
P  1  1.0
  27396.216662584       1.0
P  1  1.0
  11515.5845581188      1.0
P  1  1.0
  7089.826922671        1.0
P  1  1.0
  3554.2111292601       1.0
P  1  1.0
  2027.2244732485       1.0
P  1  1.0
  1184.8285315815       1.0
P  1  1.0
  663.6441157299        1.0
P  1  1.0
  322.8120329224        1.0
P  1  1.0
  194.9873004858        1.0
P  1  1.0
  123.9836021099        1.0
P  1  1.0
  76.5962973775         1.0
P  1  1.0
  49.8935068292         1.0
P  1  1.0
  31.5345782422         1.0
P  1  1.0
  18.7643639733         1.0
P  1  1.0
  11.9623001077         1.0
P  1  1.0
  7.4587412518          1.0
P  1  1.0
  5.1865410923          1.0
P  1  1.0
  3.4249116243          1.0
P  1  1.0
  2.1601457343          1.0
P  1  1.0
  1.4712700179          1.0
P  1  1.0
  1.0145341171          1.0
P  1  1.0
  0.6981971478          1.0
P  1  1.0
  0.4501631719          1.0
P  1  1.0
  0.251015994           1.0
P  1  1.0
  0.1513838612          1.0
P  1  1.0
  0.1011872887          1.0
P  1  1.0
  0.0697484072          1.0
D  1  1.0
  2225.6754122606       1.0
D  1  1.0
  1204.6018218658       1.0
D  1  1.0
  812.2022894697        1.0
D  1  1.0
  554.6747412751        1.0
D  1  1.0
  333.0170394916        1.0
D  1  1.0
  196.6220766074        1.0
D  1  1.0
  131.4987250947        1.0
D  1  1.0
  77.0683237389         1.0
D  1  1.0
  43.8829189028         1.0
D  1  1.0
  25.1765199429         1.0
D  1  1.0
  13.7441863991         1.0
D  1  1.0
  8.9177403044          1.0
D  1  1.0
  5.4028257023          1.0
D  1  1.0
  3.3872651875          1.0
D  1  1.0
  2.0735241218          1.0
D  1  1.0
  1.2827712478          1.0
D  1  1.0
  0.8499127347          1.0
D  1  1.0
  0.5815781701          1.0
D  1  1.0
  0.3414536661          1.0
D  1  1.0
  0.2086539492          1.0
D  1  1.0
  0.1472092007          1.0
D  1  1.0
  0.1020925821          1.0
D  1  1.0
  0.0615774638          1.0
F  1  1.0
  717.4654701409        1.0
F  1  1.0
  504.4242605337        1.0
F  1  1.0
  343.1855070292        1.0
F  1  1.0
  245.0936121358        1.0
F  1  1.0
  169.7229835985        1.0
F  1  1.0
  101.8258833577        1.0
F  1  1.0
  59.3964907316         1.0
F  1  1.0
  34.8349005027         1.0
F  1  1.0
  21.3154479413         1.0
F  1  1.0
  13.2409245059         1.0
F  1  1.0
  7.9737698032          1.0
F  1  1.0
  4.917570228           1.0
F  1  1.0
  2.8889413548          1.0
F  1  1.0
  1.9013241888          1.0
F  1  1.0
  1.2853819436          1.0
F  1  1.0
  0.8632076853          1.0
F  1  1.0
  0.5742702559          1.0
F  1  1.0
  0.3214824555          1.0
F  1  1.0
  0.1908466306          1.0
F  1  1.0
  0.1335539876          1.0
F  1  1.0
  0.0652812132          1.0
G  1  1.0
  132.7041691662        1.0
G  1  1.0
  90.5545031514         1.0
G  1  1.0
  56.2206182677         1.0
G  1  1.0
  32.7223869354         1.0
G  1  1.0
  21.1543309556         1.0
G  1  1.0
  14.7573627272         1.0
G  1  1.0
  9.5383851655          1.0
G  1  1.0
  6.7262552488          1.0
G  1  1.0
  4.4819018223          1.0
G  1  1.0
  2.9547541063          1.0
G  1  1.0
  1.8105365231          1.0
G  1  1.0
  1.1171287966          1.0
G  1  1.0
  0.7020146664          1.0
G  1  1.0
  0.3821669982          1.0
G  1  1.0
  0.2357215166          1.0
G  1  1.0
  0.1678544746          1.0
G  1  1.0
  0.0776                1.0
H  1  1.0
  1.0706159434          1.0
H  1  1.0
  0.5975491317          1.0
H  1  1.0
  0.3354304682          1.0
I  1  1.0
  0.3866476255          1.0
****
Nb     0
S  1  1.0
  4848701.487984377     1.0
S  1  1.0
  1102675.75152         1.0
S  1  1.0
  611446.7019224709     1.0
S  1  1.0
  215381.3522           1.0
S  1  1.0
  123235.6979876262     1.0
S  1  1.0
  57706.2598073073      1.0
S  1  1.0
  16287.7383998         1.0
S  1  1.0
  9847.7537062651       1.0
S  1  1.0
  5720.8519619593       1.0
S  1  1.0
  3191.3001982325       1.0
S  1  1.0
  1222.8250568613       1.0
S  1  1.0
  733.7995033419        1.0
S  1  1.0
  462.9241774843        1.0
S  1  1.0
  322.1794054325        1.0
S  1  1.0
  186.6465851764        1.0
S  1  1.0
  83.5273102041         1.0
S  1  1.0
  53.7670826306         1.0
S  1  1.0
  37.4042357946         1.0
S  1  1.0
  22.1338438197         1.0
S  1  1.0
  11.1816234085         1.0
S  1  1.0
  6.9643072566          1.0
S  1  1.0
  4.4453977201          1.0
S  1  1.0
  2.9387922052          1.0
S  1  1.0
  1.8765218533          1.0
S  1  1.0
  1.1681909825          1.0
S  1  1.0
  0.7970695361          1.0
S  1  1.0
  0.55818546            1.0
S  1  1.0
  0.3516722472          1.0
S  1  1.0
  0.2094936492          1.0
S  1  1.0
  0.1071216134          1.0
S  1  1.0
  0.0597299582          1.0
S  1  1.0
  0.0423689882          1.0
S  1  1.0
  0.0228797715          1.0
P  1  1.0
  18563.9246231748      1.0
P  1  1.0
  7536.4762619252       1.0
P  1  1.0
  3766.6704388149       1.0
P  1  1.0
  2149.7476308329       1.0
P  1  1.0
  1257.1266230772       1.0
P  1  1.0
  704.0947952093        1.0
P  1  1.0
  406.1878483516        1.0
P  1  1.0
  270.345096048         1.0
P  1  1.0
  149.9339443577        1.0
P  1  1.0
  93.6985063861         1.0
P  1  1.0
  61.3971582905         1.0
P  1  1.0
  38.3016373951         1.0
P  1  1.0
  23.0619913891         1.0
P  1  1.0
  14.239394257          1.0
P  1  1.0
  8.8305715961          1.0
P  1  1.0
  5.3457336494          1.0
P  1  1.0
  2.9634683533          1.0
P  1  1.0
  1.7584214779          1.0
P  1  1.0
  1.2182725338          1.0
P  1  1.0
  0.8442994044          1.0
P  1  1.0
  0.4251418441          1.0
P  1  1.0
  0.2640524781          1.0
P  1  1.0
  0.1880251395          1.0
P  1  1.0
  0.1331142636          1.0
P  1  1.0
  0.0751628557          1.0
P  1  1.0
  0.0408668661          1.0
D  1  1.0
  2359.1764300517       1.0
D  1  1.0
  1279.3899131995       1.0
D  1  1.0
  861.6851978128        1.0
D  1  1.0
  588.3250171583        1.0
D  1  1.0
  351.4663593188        1.0
D  1  1.0
  206.8245946383        1.0
D  1  1.0
  140.2022202648        1.0
D  1  1.0
  86.2365042717         1.0
D  1  1.0
  53.1082922322         1.0
D  1  1.0
  32.0552228791         1.0
D  1  1.0
  18.7506668549         1.0
D  1  1.0
  12.8951923927         1.0
D  1  1.0
  9.1122500756          1.0
D  1  1.0
  6.2167331139          1.0
D  1  1.0
  3.9271606825          1.0
D  1  1.0
  2.215459161           1.0
D  1  1.0
  1.2599704246          1.0
D  1  1.0
  0.6547065031          1.0
D  1  1.0
  0.4129812203          1.0
D  1  1.0
  0.2834239715          1.0
D  1  1.0
  0.1900414871          1.0
D  1  1.0
  0.1238273778          1.0
D  1  1.0
  0.068898321           1.0
F  1  1.0
  535.4212584726        1.0
F  1  1.0
  364.1008272693        1.0
F  1  1.0
  258.3315110413        1.0
F  1  1.0
  180.0009592707        1.0
F  1  1.0
  125.8596876968        1.0
F  1  1.0
  88.8908238441         1.0
F  1  1.0
  56.0320221456         1.0
F  1  1.0
  36.5330031236         1.0
F  1  1.0
  22.7187564975         1.0
F  1  1.0
  15.2844964219         1.0
F  1  1.0
  8.9787891653          1.0
F  1  1.0
  5.3696186887          1.0
F  1  1.0
  3.425645575           1.0
F  1  1.0
  2.2391948585          1.0
F  1  1.0
  1.3836341116          1.0
F  1  1.0
  0.897872411           1.0
F  1  1.0
  0.6277593749          1.0
F  1  1.0
  0.4471864472          1.0
F  1  1.0
  0.2687167041          1.0
F  1  1.0
  0.1491215307          1.0
F  1  1.0
  0.0753876661          1.0
G  1  1.0
  140.6993761319        1.0
G  1  1.0
  96.2527372545         1.0
G  1  1.0
  58.5287832959         1.0
G  1  1.0
  34.8909150663         1.0
G  1  1.0
  22.5741709042         1.0
G  1  1.0
  14.6805358927         1.0
G  1  1.0
  9.0702267213          1.0
G  1  1.0
  6.0968094571          1.0
G  1  1.0
  4.0909888265          1.0
G  1  1.0
  1.781791777           1.0
G  1  1.0
  1.063421061           1.0
G  1  1.0
  0.6664609744          1.0
G  1  1.0
  0.4629940253          1.0
G  1  1.0
  0.3072099558          1.0
G  1  1.0
  0.1748988415          1.0
G  1  1.0
  0.0922                1.0
H  1  1.0
  2.0129583732          1.0
H  1  1.0
  1.3481872494          1.0
H  1  1.0
  0.9206267613          1.0
H  1  1.0
  0.6511444384          1.0
H  1  1.0
  0.4284906055          1.0
I  1  1.0
  0.6632242658          1.0
****
Mo     0
S  1  1.0
  1124353.76496         1.0
S  1  1.0
  623649.5539122203     1.0
S  1  1.0
  220194.39278          1.0
S  1  1.0
  60716.9942657874      1.0
S  1  1.0
  32428.6521039131      1.0
S  1  1.0
  9845.714836599        1.0
S  1  1.0
  6133.1039690631       1.0
S  1  1.0
  3366.1285384226       1.0
S  1  1.0
  1913.4489405962       1.0
S  1  1.0
  1262.1759391661       1.0
S  1  1.0
  496.9838700433        1.0
S  1  1.0
  325.4917813641        1.0
S  1  1.0
  197.5879081728        1.0
S  1  1.0
  125.2253467475        1.0
S  1  1.0
  81.587132949          1.0
S  1  1.0
  36.6040842606         1.0
S  1  1.0
  22.6390859088         1.0
S  1  1.0
  14.0202583931         1.0
S  1  1.0
  8.0630594327          1.0
S  1  1.0
  4.8780417205          1.0
S  1  1.0
  3.1027354712          1.0
S  1  1.0
  1.8195616374          1.0
S  1  1.0
  1.1407931033          1.0
S  1  1.0
  0.7186070948          1.0
S  1  1.0
  0.4891864451          1.0
S  1  1.0
  0.2872446424          1.0
S  1  1.0
  0.1940256872          1.0
S  1  1.0
  0.109417482           1.0
S  1  1.0
  0.0678240502          1.0
S  1  1.0
  0.0444371462          1.0
S  1  1.0
  0.0244349532          1.0
P  1  1.0
  17696.7474265867      1.0
P  1  1.0
  10855.8717614602      1.0
P  1  1.0
  7054.3609963008       1.0
P  1  1.0
  4143.934879708        1.0
P  1  1.0
  2339.9708228027       1.0
P  1  1.0
  1302.3207230386       1.0
P  1  1.0
  743.1751790189        1.0
P  1  1.0
  426.1140340583        1.0
P  1  1.0
  287.0506156003        1.0
P  1  1.0
  162.5247937093        1.0
P  1  1.0
  87.7279926137         1.0
P  1  1.0
  45.272346788          1.0
P  1  1.0
  26.3524580521         1.0
P  1  1.0
  18.2666634864         1.0
P  1  1.0
  12.1773474038         1.0
P  1  1.0
  7.506270261           1.0
P  1  1.0
  5.2802785229          1.0
P  1  1.0
  3.4261465137          1.0
P  1  1.0
  1.9792679762          1.0
P  1  1.0
  1.2830064756          1.0
P  1  1.0
  0.8549043972          1.0
P  1  1.0
  0.5383379389          1.0
P  1  1.0
  0.2923089184          1.0
P  1  1.0
  0.1794561081          1.0
P  1  1.0
  0.1158630701          1.0
P  1  1.0
  0.0765616869          1.0
D  1  1.0
  2579.5025167581       1.0
D  1  1.0
  1364.8763309012       1.0
D  1  1.0
  933.3451783971        1.0
D  1  1.0
  541.3499297266        1.0
D  1  1.0
  300.124228629         1.0
D  1  1.0
  202.4381904614        1.0
D  1  1.0
  143.4028892277        1.0
D  1  1.0
  91.966812028          1.0
D  1  1.0
  51.952479536          1.0
D  1  1.0
  30.2355830697         1.0
D  1  1.0
  19.0067294542         1.0
D  1  1.0
  11.7945715196         1.0
D  1  1.0
  7.6021878948          1.0
D  1  1.0
  4.7968710236          1.0
D  1  1.0
  3.0768306306          1.0
D  1  1.0
  1.5907548782          1.0
D  1  1.0
  0.8165260348          1.0
D  1  1.0
  0.4843388941          1.0
D  1  1.0
  0.3259815236          1.0
D  1  1.0
  0.2141012868          1.0
D  1  1.0
  0.1404971716          1.0
D  1  1.0
  0.073198189           1.0
F  1  1.0
  647.8999306459        1.0
F  1  1.0
  409.2491816639        1.0
F  1  1.0
  275.5334889444        1.0
F  1  1.0
  191.0879969076        1.0
F  1  1.0
  116.3435465069        1.0
F  1  1.0
  75.873210905          1.0
F  1  1.0
  45.9455021876         1.0
F  1  1.0
  24.8954863528         1.0
F  1  1.0
  15.4822745768         1.0
F  1  1.0
  10.2996717284         1.0
F  1  1.0
  6.190911993           1.0
F  1  1.0
  3.7258238503          1.0
F  1  1.0
  2.3474859397          1.0
F  1  1.0
  1.4816706569          1.0
F  1  1.0
  0.8549839375          1.0
F  1  1.0
  0.5492866539          1.0
F  1  1.0
  0.3420946249          1.0
F  1  1.0
  0.2374202744          1.0
F  1  1.0
  0.1576125845          1.0
F  1  1.0
  0.0791001188          1.0
G  1  1.0
  159.7317393698        1.0
G  1  1.0
  102.449038565         1.0
G  1  1.0
  62.3362480086         1.0
G  1  1.0
  37.2146566418         1.0
G  1  1.0
  24.1107225623         1.0
G  1  1.0
  16.6150855939         1.0
G  1  1.0
  10.8726743741         1.0
G  1  1.0
  7.6825269561          1.0
G  1  1.0
  5.0822298475          1.0
G  1  1.0
  2.3853734758          1.0
G  1  1.0
  1.5147974572          1.0
G  1  1.0
  1.0008894515          1.0
G  1  1.0
  0.6527763796          1.0
G  1  1.0
  0.4220727848          1.0
G  1  1.0
  0.2948059377          1.0
G  1  1.0
  0.1834361813          1.0
G  1  1.0
  0.0956                1.0
H  1  1.0
  2.3088954049          1.0
H  1  1.0
  1.4656778984          1.0
H  1  1.0
  0.9665602039          1.0
H  1  1.0
  0.6435670335          1.0
H  1  1.0
  0.422923891           1.0
I  1  1.0
  1.5594106882          1.0
I  1  1.0
  0.874287876           1.0
****
Tc     0
S  1  1.0
  1212417.18512         1.0
S  1  1.0
  672608.1166313906     1.0
S  1  1.0
  238309.61266          1.0
S  1  1.0
  65346.4440876708      1.0
S  1  1.0
  35362.3480167606      1.0
S  1  1.0
  10498.5480979856      1.0
S  1  1.0
  6549.6480851216       1.0
S  1  1.0
  3564.4192244554       1.0
S  1  1.0
  2029.2298521693       1.0
S  1  1.0
  1337.7609478001       1.0
S  1  1.0
  525.9360658359        1.0
S  1  1.0
  343.0288672583        1.0
S  1  1.0
  184.3358327346        1.0
S  1  1.0
  96.359508489          1.0
S  1  1.0
  58.770778112          1.0
S  1  1.0
  39.0061257128         1.0
S  1  1.0
  24.0737725676         1.0
S  1  1.0
  14.9529687259         1.0
S  1  1.0
  10.1333912651         1.0
S  1  1.0
  6.5325444738          1.0
S  1  1.0
  4.1316372887          1.0
S  1  1.0
  2.8817926039          1.0
S  1  1.0
  1.9744982755          1.0
S  1  1.0
  1.2387955088          1.0
S  1  1.0
  0.725261056           1.0
S  1  1.0
  0.4713574352          1.0
S  1  1.0
  0.3055342575          1.0
S  1  1.0
  0.2134021049          1.0
S  1  1.0
  0.1231198672          1.0
S  1  1.0
  0.0601407927          1.0
S  1  1.0
  0.0274314512          1.0
P  1  1.0
  18905.296318216       1.0
P  1  1.0
  11591.7201897982      1.0
P  1  1.0
  7513.0602122282       1.0
P  1  1.0
  4408.7112425269       1.0
P  1  1.0
  2488.5696077362       1.0
P  1  1.0
  1221.4710091976       1.0
P  1  1.0
  728.8516077443        1.0
P  1  1.0
  453.0922915325        1.0
P  1  1.0
  305.5608694959        1.0
P  1  1.0
  174.1775166642        1.0
P  1  1.0
  105.1838844035        1.0
P  1  1.0
  64.5002530907         1.0
P  1  1.0
  39.6681194686         1.0
P  1  1.0
  26.0097877633         1.0
P  1  1.0
  16.1752906406         1.0
P  1  1.0
  11.1329877269         1.0
P  1  1.0
  7.5278695301          1.0
P  1  1.0
  4.2529451175          1.0
P  1  1.0
  2.4610022579          1.0
P  1  1.0
  1.2994371863          1.0
P  1  1.0
  0.8401659736          1.0
P  1  1.0
  0.5844913223          1.0
P  1  1.0
  0.3764394618          1.0
P  1  1.0
  0.251654866           1.0
P  1  1.0
  0.1578662167          1.0
P  1  1.0
  0.1050197247          1.0
P  1  1.0
  0.0740059473          1.0
D  1  1.0
  2742.4413107169       1.0
D  1  1.0
  1450.044571193        1.0
D  1  1.0
  988.6415152915        1.0
D  1  1.0
  683.7543887124        1.0
D  1  1.0
  486.0204305593        1.0
D  1  1.0
  315.6327556107        1.0
D  1  1.0
  183.0342321455        1.0
D  1  1.0
  93.5466452181         1.0
D  1  1.0
  57.3241065067         1.0
D  1  1.0
  38.8309396069         1.0
D  1  1.0
  25.4859761784         1.0
D  1  1.0
  16.6372883895         1.0
D  1  1.0
  11.5611884493         1.0
D  1  1.0
  7.5413343203          1.0
D  1  1.0
  5.3197851433          1.0
D  1  1.0
  3.3037695929          1.0
D  1  1.0
  2.1137081748          1.0
D  1  1.0
  1.3446826976          1.0
D  1  1.0
  0.8349962488          1.0
D  1  1.0
  0.4409719482          1.0
D  1  1.0
  0.2343511742          1.0
D  1  1.0
  0.1437894315          1.0
D  1  1.0
  0.0819998438          1.0
F  1  1.0
  1138.6510165169       1.0
F  1  1.0
  691.0782418435        1.0
F  1  1.0
  436.3246784178        1.0
F  1  1.0
  285.3383724649        1.0
F  1  1.0
  179.032698592         1.0
F  1  1.0
  110.4704106548        1.0
F  1  1.0
  65.3364808575         1.0
F  1  1.0
  41.8131820217         1.0
F  1  1.0
  25.942121348          1.0
F  1  1.0
  17.5392877206         1.0
F  1  1.0
  11.0769345964         1.0
F  1  1.0
  6.7954892971          1.0
F  1  1.0
  4.405827027           1.0
F  1  1.0
  2.5214893761          1.0
F  1  1.0
  1.7365976748          1.0
F  1  1.0
  1.0834662274          1.0
F  1  1.0
  0.6723946792          1.0
F  1  1.0
  0.4298863975          1.0
F  1  1.0
  0.2750887208          1.0
F  1  1.0
  0.180094289           1.0
F  1  1.0
  0.0919079365          1.0
G  1  1.0
  301.1756856582        1.0
G  1  1.0
  169.7102899968        1.0
G  1  1.0
  109.6911723264        1.0
G  1  1.0
  67.8005320735         1.0
G  1  1.0
  39.7652265612         1.0
G  1  1.0
  25.8253585224         1.0
G  1  1.0
  16.5019426566         1.0
G  1  1.0
  10.9618658864         1.0
G  1  1.0
  6.9564642562          1.0
G  1  1.0
  4.1372407111          1.0
G  1  1.0
  2.2223223707          1.0
G  1  1.0
  1.3402382367          1.0
G  1  1.0
  0.699758909           1.0
G  1  1.0
  0.3628666712          1.0
G  1  1.0
  0.2119636113          1.0
G  1  1.0
  0.1136                1.0
H  1  1.0
  5.9765779319          1.0
H  1  1.0
  2.8011173879          1.0
H  1  1.0
  1.7221242488          1.0
H  1  1.0
  1.1859129906          1.0
H  1  1.0
  0.8100035298          1.0
H  1  1.0
  0.5123767967          1.0
I  1  1.0
  1.9206054898          1.0
I  1  1.0
  1.0905871742          1.0
****
Ru     0
S  1  1.0
  5800615.856326578     1.0
S  1  1.0
  1312101.37914         1.0
S  1  1.0
  726303.9406172566     1.0
S  1  1.0
  252255.7203           1.0
S  1  1.0
  69563.7209972235      1.0
S  1  1.0
  37408.0566046432      1.0
S  1  1.0
  18560.972806          1.0
S  1  1.0
  7049.8038418724       1.0
S  1  1.0
  3745.7715089868       1.0
S  1  1.0
  1864.279664889        1.0
S  1  1.0
  1110.7404272047       1.0
S  1  1.0
  426.7564018538        1.0
S  1  1.0
  247.0388973621        1.0
S  1  1.0
  171.0304252535        1.0
S  1  1.0
  102.5574678702        1.0
S  1  1.0
  63.9547625626         1.0
S  1  1.0
  44.0107258297         1.0
S  1  1.0
  28.095771023          1.0
S  1  1.0
  15.6665504066         1.0
S  1  1.0
  10.1406474551         1.0
S  1  1.0
  6.8288782822          1.0
S  1  1.0
  4.3268600909          1.0
S  1  1.0
  2.7056503811          1.0
S  1  1.0
  1.4545075369          1.0
S  1  1.0
  0.7679700585          1.0
S  1  1.0
  0.4301082412          1.0
S  1  1.0
  0.2529051927          1.0
S  1  1.0
  0.1339942312          1.0
S  1  1.0
  0.0629239345          1.0
S  1  1.0
  0.0287940204          1.0
P  1  1.0
  20301.777160424       1.0
P  1  1.0
  7963.3544171473       1.0
P  1  1.0
  4679.005778464        1.0
P  1  1.0
  1947.1896880897       1.0
P  1  1.0
  1115.6215111344       1.0
P  1  1.0
  726.0205451493        1.0
P  1  1.0
  434.6737568323        1.0
P  1  1.0
  239.5217220211        1.0
P  1  1.0
  158.8991949455        1.0
P  1  1.0
  108.8517572742        1.0
P  1  1.0
  66.4204475095         1.0
P  1  1.0
  38.3216333601         1.0
P  1  1.0
  25.8070572629         1.0
P  1  1.0
  16.2070514885         1.0
P  1  1.0
  9.9901986518          1.0
P  1  1.0
  6.3208138173          1.0
P  1  1.0
  3.5824446441          1.0
P  1  1.0
  2.1524118977          1.0
P  1  1.0
  1.4393780086          1.0
P  1  1.0
  0.9607939953          1.0
P  1  1.0
  0.627695667           1.0
P  1  1.0
  0.3713112139          1.0
P  1  1.0
  0.250427609           1.0
P  1  1.0
  0.1657152445          1.0
P  1  1.0
  0.0926403522          1.0
D  1  1.0
  2901.3923369648       1.0
D  1  1.0
  1536.4177001734       1.0
D  1  1.0
  1051.2727552111       1.0
D  1  1.0
  697.5282915184        1.0
D  1  1.0
  465.4049234634        1.0
D  1  1.0
  324.7847363002        1.0
D  1  1.0
  230.3484660779        1.0
D  1  1.0
  137.1221159618        1.0
D  1  1.0
  83.8991059848         1.0
D  1  1.0
  51.6377761932         1.0
D  1  1.0
  33.8069360132         1.0
D  1  1.0
  23.5815404235         1.0
D  1  1.0
  15.4926940667         1.0
D  1  1.0
  9.6425211641          1.0
D  1  1.0
  6.3882778573          1.0
D  1  1.0
  4.0383559451          1.0
D  1  1.0
  2.4929595784          1.0
D  1  1.0
  1.6658425916          1.0
D  1  1.0
  1.0691706303          1.0
D  1  1.0
  0.647157617           1.0
D  1  1.0
  0.4244469933          1.0
D  1  1.0
  0.3006063264          1.0
D  1  1.0
  0.1827861023          1.0
D  1  1.0
  0.0862328332          1.0
F  1  1.0
  1207.5357887842       1.0
F  1  1.0
  704.0950879353        1.0
F  1  1.0
  378.6920849744        1.0
F  1  1.0
  242.1197909566        1.0
F  1  1.0
  145.110947609         1.0
F  1  1.0
  86.2953748501         1.0
F  1  1.0
  48.0353991754         1.0
F  1  1.0
  27.4623713312         1.0
F  1  1.0
  18.5039751249         1.0
F  1  1.0
  12.62458198           1.0
F  1  1.0
  8.2506779412          1.0
F  1  1.0
  4.728490178           1.0
F  1  1.0
  3.1265606256          1.0
F  1  1.0
  2.1574694726          1.0
F  1  1.0
  1.3785849487          1.0
F  1  1.0
  0.8445798391          1.0
F  1  1.0
  0.4695398386          1.0
F  1  1.0
  0.279838027           1.0
F  1  1.0
  0.1879977394          1.0
F  1  1.0
  0.096051886           1.0
G  1  1.0
  365.8015525918        1.0
G  1  1.0
  179.9750595563        1.0
G  1  1.0
  97.8084976144         1.0
G  1  1.0
  51.5267355206         1.0
G  1  1.0
  28.4739270719         1.0
G  1  1.0
  18.8560745974         1.0
G  1  1.0
  11.9787182027         1.0
G  1  1.0
  8.3685465156          1.0
G  1  1.0
  5.7175659362          1.0
G  1  1.0
  3.8363046489          1.0
G  1  1.0
  2.5701241896          1.0
G  1  1.0
  1.6652200783          1.0
G  1  1.0
  1.0381410435          1.0
G  1  1.0
  0.5752781985          1.0
G  1  1.0
  0.3251578431          1.0
G  1  1.0
  0.2217789216          1.0
G  1  1.0
  0.1184                1.0
H  1  1.0
  4.4565609266          1.0
H  1  1.0
  3.1177840054          1.0
H  1  1.0
  1.6666238534          1.0
H  1  1.0
  0.975407437           1.0
H  1  1.0
  0.593061172           1.0
I  1  1.0
  2.2622972376          1.0
I  1  1.0
  1.2123415374          1.0
J  1  1.0
  1.6399709258          1.0
****
Rh     0
S  1  1.0
  5909352.379635486     1.0
S  1  1.0
  1335801.36232         1.0
S  1  1.0
  740294.0834706556     1.0
S  1  1.0
  259388.8429           1.0
S  1  1.0
  72206.1606070668      1.0
S  1  1.0
  38888.887570327       1.0
S  1  1.0
  19561.0218878         1.0
S  1  1.0
  7312.2112950952       1.0
S  1  1.0
  3977.2722759853       1.0
S  1  1.0
  2280.6912273833       1.0
S  1  1.0
  957.638778645         1.0
S  1  1.0
  587.8838055998        1.0
S  1  1.0
  384.9133373182        1.0
S  1  1.0
  180.3144910739        1.0
S  1  1.0
  107.717843572         1.0
S  1  1.0
  67.947842731          1.0
S  1  1.0
  43.8344944546         1.0
S  1  1.0
  27.0048562316         1.0
S  1  1.0
  16.6883387522         1.0
S  1  1.0
  9.5696616725          1.0
S  1  1.0
  5.3923994459          1.0
S  1  1.0
  3.2105573949          1.0
S  1  1.0
  1.8108071467          1.0
S  1  1.0
  1.083583442           1.0
S  1  1.0
  0.7195380438          1.0
S  1  1.0
  0.4670755045          1.0
S  1  1.0
  0.2414170166          1.0
S  1  1.0
  0.1373253394          1.0
S  1  1.0
  0.0666337643          1.0
S  1  1.0
  0.0296801969          1.0
P  1  1.0
  21081.7402294832      1.0
P  1  1.0
  8364.7166361687       1.0
P  1  1.0
  4938.64454229         1.0
P  1  1.0
  2795.0818833421       1.0
P  1  1.0
  1627.0727465871       1.0
P  1  1.0
  768.5375169179        1.0
P  1  1.0
  442.0209796775        1.0
P  1  1.0
  269.2010419278        1.0
P  1  1.0
  170.6999294639        1.0
P  1  1.0
  114.0151816324        1.0
P  1  1.0
  73.4410963685         1.0
P  1  1.0
  45.9392662384         1.0
P  1  1.0
  26.1737439019         1.0
P  1  1.0
  15.4126702986         1.0
P  1  1.0
  10.2594353359         1.0
P  1  1.0
  7.1133699698          1.0
P  1  1.0
  4.9432894751          1.0
P  1  1.0
  3.0854129834          1.0
P  1  1.0
  1.9150207967          1.0
P  1  1.0
  1.0953778275          1.0
P  1  1.0
  0.6519988849          1.0
P  1  1.0
  0.4242502514          1.0
P  1  1.0
  0.2783242415          1.0
P  1  1.0
  0.1755582768          1.0
P  1  1.0
  0.1157291824          1.0
P  1  1.0
  0.0805765662          1.0
P  1  1.0
  0.0525042196          1.0
D  1  1.0
  3063.6172588219       1.0
D  1  1.0
  1654.4307886949       1.0
D  1  1.0
  1151.7939308656       1.0
D  1  1.0
  649.158673982         1.0
D  1  1.0
  348.8292069684        1.0
D  1  1.0
  225.9532615629        1.0
D  1  1.0
  127.7631175097        1.0
D  1  1.0
  73.1716919754         1.0
D  1  1.0
  41.0390700042         1.0
D  1  1.0
  22.5733712341         1.0
D  1  1.0
  12.9266581788         1.0
D  1  1.0
  7.9392578009          1.0
D  1  1.0
  4.932167721           1.0
D  1  1.0
  2.9130798415          1.0
D  1  1.0
  1.8455144665          1.0
D  1  1.0
  1.1628004174          1.0
D  1  1.0
  0.6390004727          1.0
D  1  1.0
  0.4163677463          1.0
D  1  1.0
  0.2648394125          1.0
D  1  1.0
  0.164876135           1.0
D  1  1.0
  0.1064765662          1.0
D  1  1.0
  0.0756060762          1.0
F  1  1.0
  769.7179012943        1.0
F  1  1.0
  491.6893477849        1.0
F  1  1.0
  319.4426266781        1.0
F  1  1.0
  205.7710157198        1.0
F  1  1.0
  136.8958379135        1.0
F  1  1.0
  82.7047655677         1.0
F  1  1.0
  48.1531480059         1.0
F  1  1.0
  29.1069717134         1.0
F  1  1.0
  19.5435386551         1.0
F  1  1.0
  13.3691345363         1.0
F  1  1.0
  8.4393636124          1.0
F  1  1.0
  4.4393335507          1.0
F  1  1.0
  2.7158130098          1.0
F  1  1.0
  1.8172897243          1.0
F  1  1.0
  1.2439748644          1.0
F  1  1.0
  0.7580118465          1.0
F  1  1.0
  0.4622794982          1.0
F  1  1.0
  0.297789675           1.0
F  1  1.0
  0.1994429771          1.0
F  1  1.0
  0.1008940543          1.0
G  1  1.0
  386.9297216274        1.0
G  1  1.0
  190.7984185182        1.0
G  1  1.0
  102.9121874008        1.0
G  1  1.0
  54.4828094859         1.0
G  1  1.0
  30.197390516          1.0
G  1  1.0
  20.083043595          1.0
G  1  1.0
  12.8612312908         1.0
G  1  1.0
  8.9285691678          1.0
G  1  1.0
  5.4675194648          1.0
G  1  1.0
  2.973750192           1.0
G  1  1.0
  1.8739523718          1.0
G  1  1.0
  1.2301338334          1.0
G  1  1.0
  0.8533618391          1.0
G  1  1.0
  0.5929613141          1.0
G  1  1.0
  0.3449695257          1.0
G  1  1.0
  0.2353847628          1.0
G  1  1.0
  0.1258                1.0
H  1  1.0
  7.010678837           1.0
H  1  1.0
  3.4618941202          1.0
H  1  1.0
  1.9359005259          1.0
H  1  1.0
  1.1422785205          1.0
H  1  1.0
  0.6755640247          1.0
I  1  1.0
  2.6067758305          1.0
I  1  1.0
  1.7317076764          1.0
J  1  1.0
  1.9322648599          1.0
****
Pd     0
S  1  1.0
  6693179.790254741     1.0
S  1  1.0
  1506384.70844         1.0
S  1  1.0
  833743.4428586602     1.0
S  1  1.0
  165090.5108825847     1.0
S  1  1.0
  76673.6207400244      1.0
S  1  1.0
  21682.93942           1.0
S  1  1.0
  13103.1006353183      1.0
S  1  1.0
  7584.0437117471       1.0
S  1  1.0
  4230.3104776298       1.0
S  1  1.0
  1584.5151572462       1.0
S  1  1.0
  963.6008748948        1.0
S  1  1.0
  603.4280984331        1.0
S  1  1.0
  277.1176466313        1.0
S  1  1.0
  128.2601829338        1.0
S  1  1.0
  81.8248527251         1.0
S  1  1.0
  45.9635101242         1.0
S  1  1.0
  32.18060247           1.0
S  1  1.0
  19.2808920301         1.0
S  1  1.0
  9.8258280476          1.0
S  1  1.0
  5.9177129607          1.0
S  1  1.0
  3.8190095453          1.0
S  1  1.0
  2.4332369561          1.0
S  1  1.0
  1.7237092669          1.0
S  1  1.0
  1.15021394            1.0
S  1  1.0
  0.6449839347          1.0
S  1  1.0
  0.3591287703          1.0
S  1  1.0
  0.2504498079          1.0
S  1  1.0
  0.1445108773          1.0
S  1  1.0
  0.0692583904          1.0
S  1  1.0
  0.0300320092          1.0
P  1  1.0
  24647.584781957       1.0
P  1  1.0
  9995.8996896123       1.0
P  1  1.0
  5312.0662373026       1.0
P  1  1.0
  2482.1964067719       1.0
P  1  1.0
  1649.9866224231       1.0
P  1  1.0
  919.7260912621        1.0
P  1  1.0
  506.0237769984        1.0
P  1  1.0
  357.1323076363        1.0
P  1  1.0
  222.2075929771        1.0
P  1  1.0
  125.2710918774        1.0
P  1  1.0
  74.8611859392         1.0
P  1  1.0
  40.6074866843         1.0
P  1  1.0
  24.621534275          1.0
P  1  1.0
  15.1380077213         1.0
P  1  1.0
  8.6084220291          1.0
P  1  1.0
  5.2112334926          1.0
P  1  1.0
  3.2466006525          1.0
P  1  1.0
  2.0169078824          1.0
P  1  1.0
  1.3454183755          1.0
P  1  1.0
  0.8923273489          1.0
P  1  1.0
  0.545455208           1.0
P  1  1.0
  0.3095762924          1.0
P  1  1.0
  0.185058281           1.0
P  1  1.0
  0.1209080669          1.0
P  1  1.0
  0.082576642           1.0
D  1  1.0
  5089.4907213618       1.0
D  1  1.0
  3106.7278007872       1.0
D  1  1.0
  1677.4496906428       1.0
D  1  1.0
  1135.8290134311       1.0
D  1  1.0
  787.7163307856        1.0
D  1  1.0
  550.3479875677        1.0
D  1  1.0
  368.5491609181        1.0
D  1  1.0
  217.276395367         1.0
D  1  1.0
  107.2804181066        1.0
D  1  1.0
  57.9452377469         1.0
D  1  1.0
  37.4055022957         1.0
D  1  1.0
  24.7874062202         1.0
D  1  1.0
  14.9212920227         1.0
D  1  1.0
  8.6845120978          1.0
D  1  1.0
  5.2692128514          1.0
D  1  1.0
  2.8914291147          1.0
D  1  1.0
  1.9707436893          1.0
D  1  1.0
  1.2253804891          1.0
D  1  1.0
  0.7672680022          1.0
D  1  1.0
  0.5092418566          1.0
D  1  1.0
  0.2796540038          1.0
D  1  1.0
  0.1719411288          1.0
D  1  1.0
  0.109976642           1.0
F  1  1.0
  1000.9776652576       1.0
F  1  1.0
  711.0382228807        1.0
F  1  1.0
  484.0566543633        1.0
F  1  1.0
  343.6678818926        1.0
F  1  1.0
  240.6280876464        1.0
F  1  1.0
  158.3641122193        1.0
F  1  1.0
  104.5692559994        1.0
F  1  1.0
  65.7193956287         1.0
F  1  1.0
  39.6952846518         1.0
F  1  1.0
  24.2945950844         1.0
F  1  1.0
  15.1694354584         1.0
F  1  1.0
  10.2816706973         1.0
F  1  1.0
  6.1741476008          1.0
F  1  1.0
  4.185010578           1.0
F  1  1.0
  2.6595180384          1.0
F  1  1.0
  1.6137552529          1.0
F  1  1.0
  0.8519475642          1.0
F  1  1.0
  0.5013695452          1.0
F  1  1.0
  0.3103766559          1.0
F  1  1.0
  0.2067507527          1.0
F  1  1.0
  0.1028535814          1.0
G  1  1.0
  200.1065134667        1.0
G  1  1.0
  128.690038964         1.0
G  1  1.0
  81.7681296775         1.0
G  1  1.0
  48.8218222036         1.0
G  1  1.0
  31.9135079776         1.0
G  1  1.0
  21.0936741428         1.0
G  1  1.0
  13.9671114148         1.0
G  1  1.0
  9.4635346101          1.0
G  1  1.0
  6.0927668859          1.0
G  1  1.0
  3.580340799           1.0
G  1  1.0
  1.8667091404          1.0
G  1  1.0
  1.1001005138          1.0
G  1  1.0
  0.6482256214          1.0
G  1  1.0
  0.3570955825          1.0
G  1  1.0
  0.2429477912          1.0
G  1  1.0
  0.1288                1.0
H  1  1.0
  5.9130740836          1.0
H  1  1.0
  3.7178592085          1.0
H  1  1.0
  2.5292552561          1.0
H  1  1.0
  1.7222483144          1.0
H  1  1.0
  1.2072477504          1.0
H  1  1.0
  0.7550699296          1.0
I  1  1.0
  2.8017751373          1.0
I  1  1.0
  1.9830645523          1.0
J  1  1.0
  2.2245346146          1.0
****
Ag     0
S  1  1.0
  6887291.375245536     1.0
S  1  1.0
  1571996.47498         1.0
S  1  1.0
  871186.5364124356     1.0
S  1  1.0
  174668.557317094      1.0
S  1  1.0
  81593.4659538665      1.0
S  1  1.0
  45370.7332316397      1.0
S  1  1.0
  22685.588676          1.0
S  1  1.0
  13276.2990229849      1.0
S  1  1.0
  4489.055087881        1.0
S  1  1.0
  2513.1415449023       1.0
S  1  1.0
  1660.9113071929       1.0
S  1  1.0
  626.3286081624        1.0
S  1  1.0
  420.3197574588        1.0
S  1  1.0
  256.8044317121        1.0
S  1  1.0
  111.0631545251        1.0
S  1  1.0
  76.2983436458         1.0
S  1  1.0
  47.8780345337         1.0
S  1  1.0
  28.0735315434         1.0
S  1  1.0
  18.1587178178         1.0
S  1  1.0
  11.380886416          1.0
S  1  1.0
  6.9420776037          1.0
S  1  1.0
  3.8579855244          1.0
S  1  1.0
  2.3975347085          1.0
S  1  1.0
  1.5966675958          1.0
S  1  1.0
  1.0640913382          1.0
S  1  1.0
  0.674412342           1.0
S  1  1.0
  0.3918980204          1.0
S  1  1.0
  0.2614630263          1.0
S  1  1.0
  0.1416088458          1.0
S  1  1.0
  0.0821219081          1.0
S  1  1.0
  0.0332515825          1.0
P  1  1.0
  17161.9075263221      1.0
P  1  1.0
  10534.8997405531      1.0
P  1  1.0
  5490.9117585628       1.0
P  1  1.0
  3738.9184027937       1.0
P  1  1.0
  1695.4613977979       1.0
P  1  1.0
  965.7755541779        1.0
P  1  1.0
  513.9768899861        1.0
P  1  1.0
  331.2105658486        1.0
P  1  1.0
  154.7447843188        1.0
P  1  1.0
  99.8229333062         1.0
P  1  1.0
  67.1799854291         1.0
P  1  1.0
  42.5790014492         1.0
P  1  1.0
  27.0385249744         1.0
P  1  1.0
  15.8450652693         1.0
P  1  1.0
  9.4852857479          1.0
P  1  1.0
  6.3916272822          1.0
P  1  1.0
  4.1879418854          1.0
P  1  1.0
  2.9772811257          1.0
P  1  1.0
  2.0467002689          1.0
P  1  1.0
  1.4543800795          1.0
P  1  1.0
  0.9591038912          1.0
P  1  1.0
  0.6573086641          1.0
P  1  1.0
  0.4317490806          1.0
P  1  1.0
  0.2971723353          1.0
P  1  1.0
  0.1830378144          1.0
P  1  1.0
  0.1289915539          1.0
P  1  1.0
  0.0883867079          1.0
D  1  1.0
  2889.4879580994       1.0
D  1  1.0
  1545.8242243829       1.0
D  1  1.0
  825.0103955126        1.0
D  1  1.0
  497.2819653787        1.0
D  1  1.0
  276.3659598259        1.0
D  1  1.0
  155.4575573334        1.0
D  1  1.0
  94.7888080969         1.0
D  1  1.0
  62.7034916767         1.0
D  1  1.0
  40.0095546312         1.0
D  1  1.0
  23.4815431533         1.0
D  1  1.0
  15.3516828265         1.0
D  1  1.0
  10.1963800699         1.0
D  1  1.0
  6.2583612404          1.0
D  1  1.0
  3.4619297184          1.0
D  1  1.0
  2.1257230153          1.0
D  1  1.0
  1.4290335296          1.0
D  1  1.0
  0.9795455863          1.0
D  1  1.0
  0.6229596408          1.0
D  1  1.0
  0.4277064074          1.0
D  1  1.0
  0.2865434025          1.0
D  1  1.0
  0.1842974536          1.0
D  1  1.0
  0.0999556148          1.0
F  1  1.0
  847.339330947         1.0
F  1  1.0
  536.7047923319        1.0
F  1  1.0
  360.1239598372        1.0
F  1  1.0
  250.6266992038        1.0
F  1  1.0
  153.8802938183        1.0
F  1  1.0
  99.5386136177         1.0
F  1  1.0
  54.6045318693         1.0
F  1  1.0
  34.7405764772         1.0
F  1  1.0
  20.6453683944         1.0
F  1  1.0
  11.9666651345         1.0
F  1  1.0
  6.6137733265          1.0
F  1  1.0
  3.9604196666          1.0
F  1  1.0
  2.7352837284          1.0
F  1  1.0
  1.6388896768          1.0
F  1  1.0
  1.0140433073          1.0
F  1  1.0
  0.6383661677          1.0
F  1  1.0
  0.3362561636          1.0
F  1  1.0
  0.2249462185          1.0
F  1  1.0
  0.1134706209          1.0
G  1  1.0
  370.7183722315        1.0
G  1  1.0
  210.2901167448        1.0
G  1  1.0
  135.8195818012        1.0
G  1  1.0
  82.5401236733         1.0
G  1  1.0
  44.8196859582         1.0
G  1  1.0
  23.7490967072         1.0
G  1  1.0
  12.5801306608         1.0
G  1  1.0
  7.5535436351          1.0
G  1  1.0
  4.8974149931          1.0
G  1  1.0
  3.4068199182          1.0
G  1  1.0
  2.3011112869          1.0
G  1  1.0
  1.3205214726          1.0
G  1  1.0
  0.716322256           1.0
G  1  1.0
  0.3926857978          1.0
G  1  1.0
  0.2672428989          1.0
G  1  1.0
  0.1418                1.0
H  1  1.0
  6.4134434363          1.0
H  1  1.0
  4.0762729876          1.0
H  1  1.0
  2.8074648728          1.0
H  1  1.0
  1.3558329733          1.0
H  1  1.0
  0.84271055            1.0
I  1  1.0
  3.0001216231          1.0
I  1  1.0
  1.7845487388          1.0
J  1  1.0
  2.5167977263          1.0
****
Cd     0
S  1  1.0
  183043.427834797      1.0
S  1  1.0
  85040.2184379495      1.0
S  1  1.0
  47538.145930414       1.0
S  1  1.0
  23698.434716          1.0
S  1  1.0
  13870.795055385       1.0
S  1  1.0
  4602.2013744621       1.0
S  1  1.0
  2641.452983426        1.0
S  1  1.0
  1049.8715070614       1.0
S  1  1.0
  657.4147754139        1.0
S  1  1.0
  446.3019970138        1.0
S  1  1.0
  213.8838182676        1.0
S  1  1.0
  142.1763292873        1.0
S  1  1.0
  92.4041463719         1.0
S  1  1.0
  58.4843923492         1.0
S  1  1.0
  38.438615142          1.0
S  1  1.0
  21.5852430175         1.0
S  1  1.0
  12.9384885504         1.0
S  1  1.0
  8.1441862037          1.0
S  1  1.0
  5.2552264379          1.0
S  1  1.0
  3.7010300684          1.0
S  1  1.0
  2.217058261           1.0
S  1  1.0
  1.5733904445          1.0
S  1  1.0
  0.9981910659          1.0
S  1  1.0
  0.5386342894          1.0
S  1  1.0
  0.326010134           1.0
S  1  1.0
  0.1699352312          1.0
S  1  1.0
  0.1118904453          1.0
S  1  1.0
  0.0764744936          1.0
P  1  1.0
  42933.8580327318      1.0
P  1  1.0
  17877.3763603164      1.0
P  1  1.0
  10977.6512102333      1.0
P  1  1.0
  5448.8430525316       1.0
P  1  1.0
  3114.7418542267       1.0
P  1  1.0
  1791.8215101551       1.0
P  1  1.0
  1014.3979053666       1.0
P  1  1.0
  547.3304124623        1.0
P  1  1.0
  361.8915739308        1.0
P  1  1.0
  220.5979996145        1.0
P  1  1.0
  134.0944764641        1.0
P  1  1.0
  92.6807984836         1.0
P  1  1.0
  57.4663690471         1.0
P  1  1.0
  33.7225574047         1.0
P  1  1.0
  19.7666575871         1.0
P  1  1.0
  13.3700016472         1.0
P  1  1.0
  8.4457799982          1.0
P  1  1.0
  4.6491233774          1.0
P  1  1.0
  2.8358644051          1.0
P  1  1.0
  1.8003881302          1.0
P  1  1.0
  1.1203005246          1.0
P  1  1.0
  0.7403766989          1.0
P  1  1.0
  0.4884954169          1.0
P  1  1.0
  0.3181907812          1.0
P  1  1.0
  0.1964556547          1.0
P  1  1.0
  0.116266811           1.0
D  1  1.0
  3411.5236511509       1.0
D  1  1.0
  1916.9536321414       1.0
D  1  1.0
  1364.6591434516       1.0
D  1  1.0
  868.3441383261        1.0
D  1  1.0
  614.7554345725        1.0
D  1  1.0
  372.2812592607        1.0
D  1  1.0
  205.678681343         1.0
D  1  1.0
  135.288442787         1.0
D  1  1.0
  83.8198503512         1.0
D  1  1.0
  46.1323340821         1.0
D  1  1.0
  24.4195039752         1.0
D  1  1.0
  15.2680413508         1.0
D  1  1.0
  10.5777099912         1.0
D  1  1.0
  6.6071879106          1.0
D  1  1.0
  4.5495465775          1.0
D  1  1.0
  3.2339455091          1.0
D  1  1.0
  2.2490553163          1.0
D  1  1.0
  1.5776437521          1.0
D  1  1.0
  1.1219726578          1.0
D  1  1.0
  0.7533468473          1.0
D  1  1.0
  0.455034032           1.0
D  1  1.0
  0.300747699           1.0
D  1  1.0
  0.1936997711          1.0
D  1  1.0
  0.1138058975          1.0
F  1  1.0
  785.4582555077        1.0
F  1  1.0
  530.5233408198        1.0
F  1  1.0
  338.0062367177        1.0
F  1  1.0
  195.3434764374        1.0
F  1  1.0
  119.8368836529        1.0
F  1  1.0
  77.6604346164         1.0
F  1  1.0
  53.8864125986         1.0
F  1  1.0
  35.8663839527         1.0
F  1  1.0
  24.2270605907         1.0
F  1  1.0
  14.4501332831         1.0
F  1  1.0
  8.0300483068          1.0
F  1  1.0
  4.7632656516          1.0
F  1  1.0
  3.0112650336          1.0
F  1  1.0
  1.9049466037          1.0
F  1  1.0
  1.242749685           1.0
F  1  1.0
  0.8797193832          1.0
F  1  1.0
  0.3584621682          1.0
F  1  1.0
  0.2508085308          1.0
F  1  1.0
  0.1296772895          1.0
G  1  1.0
  392.9456611151        1.0
G  1  1.0
  223.1579426283        1.0
G  1  1.0
  144.5195152768        1.0
G  1  1.0
  91.2123880008         1.0
G  1  1.0
  54.6562748525         1.0
G  1  1.0
  36.0615503783         1.0
G  1  1.0
  22.7845981466         1.0
G  1  1.0
  13.6465568552         1.0
G  1  1.0
  8.2722005734          1.0
G  1  1.0
  5.2673712927          1.0
G  1  1.0
  3.1430063857          1.0
G  1  1.0
  1.782469062           1.0
G  1  1.0
  1.0353308572          1.0
G  1  1.0
  0.7076074192          1.0
G  1  1.0
  0.4255526587          1.0
G  1  1.0
  0.2920763294          1.0
G  1  1.0
  0.1586                1.0
H  1  1.0
  10.7194960191         1.0
H  1  1.0
  4.458683295           1.0
H  1  1.0
  2.6631300024          1.0
H  1  1.0
  1.5422263113          1.0
H  1  1.0
  0.9642112735          1.0
I  1  1.0
  4.5245922833          1.0
I  1  1.0
  2.6338739105          1.0
J  1  1.0
  2.886664485           1.0
****
In     0
S  1  1.0
  2192200.6294          1.0
S  1  1.0
  409128.8935           1.0
S  1  1.0
  232119.1854171006     1.0
S  1  1.0
  96384.9265382262      1.0
S  1  1.0
  27501.958428          1.0
S  1  1.0
  16318.3657125148      1.0
S  1  1.0
  8878.4349392727       1.0
S  1  1.0
  5033.1278716951       1.0
S  1  1.0
  1845.2100824928       1.0
S  1  1.0
  1113.1724830493       1.0
S  1  1.0
  694.0157829916        1.0
S  1  1.0
  308.7016336446        1.0
S  1  1.0
  215.6540436118        1.0
S  1  1.0
  131.3864612199        1.0
S  1  1.0
  71.5176289357         1.0
S  1  1.0
  46.9905753226         1.0
S  1  1.0
  31.2625194313         1.0
S  1  1.0
  19.8444018632         1.0
S  1  1.0
  10.9793237436         1.0
S  1  1.0
  6.4280841166          1.0
S  1  1.0
  3.9372868235          1.0
S  1  1.0
  2.7430104197          1.0
S  1  1.0
  1.7421682027          1.0
S  1  1.0
  1.183595852           1.0
S  1  1.0
  0.7689611563          1.0
S  1  1.0
  0.5136477823          1.0
S  1  1.0
  0.3026316218          1.0
S  1  1.0
  0.1937080146          1.0
S  1  1.0
  0.1059953667          1.0
S  1  1.0
  0.0445810415          1.0
P  1  1.0
  58735.5349510658      1.0
P  1  1.0
  29275.8839325994      1.0
P  1  1.0
  16856.6588683504      1.0
P  1  1.0
  9995.1093589518       1.0
P  1  1.0
  5583.8886966189       1.0
P  1  1.0
  3281.8351674914       1.0
P  1  1.0
  1905.0739026575       1.0
P  1  1.0
  1069.4975233937       1.0
P  1  1.0
  577.5321173079        1.0
P  1  1.0
  388.0734525202        1.0
P  1  1.0
  266.1461648036        1.0
P  1  1.0
  173.8843399657        1.0
P  1  1.0
  100.5970303089        1.0
P  1  1.0
  60.3275542701         1.0
P  1  1.0
  37.8471886413         1.0
P  1  1.0
  23.278240945          1.0
P  1  1.0
  15.3791001598         1.0
P  1  1.0
  10.654070569          1.0
P  1  1.0
  6.8641566668          1.0
P  1  1.0
  3.9553790221          1.0
P  1  1.0
  2.3675718565          1.0
P  1  1.0
  1.6176805538          1.0
P  1  1.0
  1.0380765444          1.0
P  1  1.0
  0.6619135015          1.0
P  1  1.0
  0.3831624551          1.0
P  1  1.0
  0.2152582307          1.0
P  1  1.0
  0.1390620192          1.0
P  1  1.0
  0.0780677295          1.0
D  1  1.0
  3635.1973938301       1.0
D  1  1.0
  1956.5944400547       1.0
D  1  1.0
  1117.3077084693       1.0
D  1  1.0
  603.2470807425        1.0
D  1  1.0
  364.6386632928        1.0
D  1  1.0
  257.9429098172        1.0
D  1  1.0
  171.4003495312        1.0
D  1  1.0
  122.2496416981        1.0
D  1  1.0
  71.6927084301         1.0
D  1  1.0
  39.950256466          1.0
D  1  1.0
  26.3039261576         1.0
D  1  1.0
  15.7382211841         1.0
D  1  1.0
  9.5819885068          1.0
D  1  1.0
  6.0261446422          1.0
D  1  1.0
  4.1301199516          1.0
D  1  1.0
  2.9008038541          1.0
D  1  1.0
  1.843666812           1.0
D  1  1.0
  1.2296723554          1.0
D  1  1.0
  0.7942414833          1.0
D  1  1.0
  0.4909817718          1.0
D  1  1.0
  0.3035086775          1.0
D  1  1.0
  0.1849292584          1.0
D  1  1.0
  0.1124175305          1.0
F  1  1.0
  806.1476949841        1.0
F  1  1.0
  482.3689160902        1.0
F  1  1.0
  296.6882466761        1.0
F  1  1.0
  200.2864366225        1.0
F  1  1.0
  126.5269362242        1.0
F  1  1.0
  79.968427929          1.0
F  1  1.0
  49.464774058          1.0
F  1  1.0
  32.8933503769         1.0
F  1  1.0
  20.7796170169         1.0
F  1  1.0
  13.1423250493         1.0
F  1  1.0
  8.4530762564          1.0
F  1  1.0
  5.0237192829          1.0
F  1  1.0
  3.0848244241          1.0
F  1  1.0
  1.8104779318          1.0
F  1  1.0
  1.0360126528          1.0
F  1  1.0
  0.6392855479          1.0
F  1  1.0
  0.3377146039          1.0
F  1  1.0
  0.1571819765          1.0
G  1  1.0
  357.9869788           1.0
G  1  1.0
  224.9575243257        1.0
G  1  1.0
  141.759658299         1.0
G  1  1.0
  86.3482599138         1.0
G  1  1.0
  53.5694074884         1.0
G  1  1.0
  34.7074189162         1.0
G  1  1.0
  18.6028070938         1.0
G  1  1.0
  10.2701674982         1.0
G  1  1.0
  6.2127401936          1.0
G  1  1.0
  3.8588131904          1.0
G  1  1.0
  2.6147898771          1.0
G  1  1.0
  1.8569772963          1.0
G  1  1.0
  1.1509116289          1.0
G  1  1.0
  0.7198143985          1.0
G  1  1.0
  0.4868490246          1.0
G  1  1.0
  0.3451872258          1.0
G  1  1.0
  0.2                   1.0
H  1  1.0
  3.1671284777          1.0
H  1  1.0
  1.6404773338          1.0
H  1  1.0
  1.0018936784          1.0
H  1  1.0
  0.6240671092          1.0
I  1  1.0
  1.8                   1.0
****
Sn     0
S  1  1.0
  19002944.3382         1.0
S  1  1.0
  10122896.806349427    1.0
S  1  1.0
  2294245.7272          1.0
S  1  1.0
  428825.4607           1.0
S  1  1.0
  243297.766777289      1.0
S  1  1.0
  101688.4107583818     1.0
S  1  1.0
  28829.42908           1.0
S  1  1.0
  17131.5991952405      1.0
S  1  1.0
  9385.2102950687       1.0
S  1  1.0
  5294.433445779        1.0
S  1  1.0
  2964.9823860376       1.0
S  1  1.0
  1170.5802614975       1.0
S  1  1.0
  730.30787952          1.0
S  1  1.0
  496.6147053045        1.0
S  1  1.0
  230.1243967352        1.0
S  1  1.0
  135.8406830638        1.0
S  1  1.0
  75.338488271          1.0
S  1  1.0
  49.5235149674         1.0
S  1  1.0
  33.0381787243         1.0
S  1  1.0
  21.1280351478         1.0
S  1  1.0
  12.1885479909         1.0
S  1  1.0
  8.0911025546          1.0
S  1  1.0
  5.6529001349          1.0
S  1  1.0
  3.5889065285          1.0
S  1  1.0
  2.253497389           1.0
S  1  1.0
  1.4708532781          1.0
S  1  1.0
  0.8268429989          1.0
S  1  1.0
  0.5578938393          1.0
S  1  1.0
  0.3276347814          1.0
S  1  1.0
  0.1826912064          1.0
S  1  1.0
  0.113184903           1.0
S  1  1.0
  0.0569947324          1.0
P  1  1.0
  98054.3573462071      1.0
P  1  1.0
  17628.0829858989      1.0
P  1  1.0
  10554.1493546591      1.0
P  1  1.0
  4335.746177847        1.0
P  1  1.0
  3045.0076724866       1.0
P  1  1.0
  2025.4375457756       1.0
P  1  1.0
  1127.7091211605       1.0
P  1  1.0
  601.9802379385        1.0
P  1  1.0
  316.9699851466        1.0
P  1  1.0
  183.1705727401        1.0
P  1  1.0
  116.5920304481        1.0
P  1  1.0
  72.1654623715         1.0
P  1  1.0
  43.6808714469         1.0
P  1  1.0
  26.4663118959         1.0
P  1  1.0
  13.3793129777         1.0
P  1  1.0
  8.1502384146          1.0
P  1  1.0
  5.0515020299          1.0
P  1  1.0
  2.9182260912          1.0
P  1  1.0
  1.7391100187          1.0
P  1  1.0
  1.0700806998          1.0
P  1  1.0
  0.6963628438          1.0
P  1  1.0
  0.4728979284          1.0
P  1  1.0
  0.2967438868          1.0
P  1  1.0
  0.1745663317          1.0
P  1  1.0
  0.1009461468          1.0
D  1  1.0
  3834.7671087083       1.0
D  1  1.0
  2060.0927485809       1.0
D  1  1.0
  1376.0568835754       1.0
D  1  1.0
  878.3655585196        1.0
D  1  1.0
  541.935221955         1.0
D  1  1.0
  332.5790468917        1.0
D  1  1.0
  220.8591605572        1.0
D  1  1.0
  132.9049860609        1.0
D  1  1.0
  86.5086104103         1.0
D  1  1.0
  58.6348539512         1.0
D  1  1.0
  33.4611074367         1.0
D  1  1.0
  18.3603980502         1.0
D  1  1.0
  10.7076583106         1.0
D  1  1.0
  6.5125180863          1.0
D  1  1.0
  4.3939077767          1.0
D  1  1.0
  3.0890079766          1.0
D  1  1.0
  2.1131178645          1.0
D  1  1.0
  1.3824792618          1.0
D  1  1.0
  0.8784928209          1.0
D  1  1.0
  0.5421084157          1.0
D  1  1.0
  0.3279827328          1.0
D  1  1.0
  0.2103178286          1.0
D  1  1.0
  0.1453624514          1.0
F  1  1.0
  853.8478479396        1.0
F  1  1.0
  510.0508511447        1.0
F  1  1.0
  312.7064844445        1.0
F  1  1.0
  218.3004082357        1.0
F  1  1.0
  135.7581175024        1.0
F  1  1.0
  71.4509837605         1.0
F  1  1.0
  40.6090421587         1.0
F  1  1.0
  26.3309231912         1.0
F  1  1.0
  16.7474021578         1.0
F  1  1.0
  9.7816997731          1.0
F  1  1.0
  5.4431785152          1.0
F  1  1.0
  3.3613529222          1.0
F  1  1.0
  2.2021301792          1.0
F  1  1.0
  1.2781997265          1.0
F  1  1.0
  0.7285646062          1.0
F  1  1.0
  0.4576741264          1.0
F  1  1.0
  0.3228857184          1.0
F  1  1.0
  0.1929529262          1.0
G  1  1.0
  380.06605314          1.0
G  1  1.0
  237.9717126936        1.0
G  1  1.0
  150.5345660617        1.0
G  1  1.0
  91.5589601912         1.0
G  1  1.0
  56.7423012402         1.0
G  1  1.0
  36.9146412785         1.0
G  1  1.0
  19.9857065815         1.0
G  1  1.0
  11.6616695298         1.0
G  1  1.0
  7.0464665831          1.0
G  1  1.0
  4.136784048           1.0
G  1  1.0
  2.7244912938          1.0
G  1  1.0
  1.6536820112          1.0
G  1  1.0
  1.0506136578          1.0
G  1  1.0
  0.5632573066          1.0
G  1  1.0
  0.3896773635          1.0
G  1  1.0
  0.24                  1.0
H  1  1.0
  3.436446818           1.0
H  1  1.0
  1.8214941191          1.0
H  1  1.0
  1.1178395335          1.0
H  1  1.0
  0.7106358292          1.0
I  1  1.0
  2.0                   1.0
****
Sb     0
S  1  1.0
  10620955.8810508      1.0
S  1  1.0
  2412804.234           1.0
S  1  1.0
  450756.4626           1.0
S  1  1.0
  255812.2598672213     1.0
S  1  1.0
  106903.4776135885     1.0
S  1  1.0
  30374.599996          1.0
S  1  1.0
  18037.1026019744      1.0
S  1  1.0
  9849.0664906788       1.0
S  1  1.0
  5568.7447959          1.0
S  1  1.0
  3118.8549643501       1.0
S  1  1.0
  1230.483663801        1.0
S  1  1.0
  522.2617670908        1.0
S  1  1.0
  345.7907993236        1.0
S  1  1.0
  173.4684203575        1.0
S  1  1.0
  120.5875535891        1.0
S  1  1.0
  75.5275443116         1.0
S  1  1.0
  34.7534038413         1.0
S  1  1.0
  21.3592509711         1.0
S  1  1.0
  13.0508075815         1.0
S  1  1.0
  8.7173814875          1.0
S  1  1.0
  5.3596046693          1.0
S  1  1.0
  3.0372106059          1.0
S  1  1.0
  1.9486780829          1.0
S  1  1.0
  1.3798154601          1.0
S  1  1.0
  0.7626057697          1.0
S  1  1.0
  0.3798721888          1.0
S  1  1.0
  0.2151006076          1.0
S  1  1.0
  0.1309483922          1.0
S  1  1.0
  0.0709520362          1.0
P  1  1.0
  65041.0780304702      1.0
P  1  1.0
  32461.5399171838      1.0
P  1  1.0
  18521.7226147372      1.0
P  1  1.0
  11080.5752493717      1.0
P  1  1.0
  6180.3818283566       1.0
P  1  1.0
  3637.5050179081       1.0
P  1  1.0
  2101.0398099767       1.0
P  1  1.0
  1184.5332762484       1.0
P  1  1.0
  621.8969859756        1.0
P  1  1.0
  380.4939989268        1.0
P  1  1.0
  244.315379669         1.0
P  1  1.0
  136.3367548194        1.0
P  1  1.0
  74.8155287656         1.0
P  1  1.0
  46.1104889605         1.0
P  1  1.0
  27.9401974131         1.0
P  1  1.0
  14.4258527408         1.0
P  1  1.0
  8.7134089095          1.0
P  1  1.0
  5.4830664148          1.0
P  1  1.0
  2.9838953593          1.0
P  1  1.0
  1.7901866698          1.0
P  1  1.0
  1.145362137           1.0
P  1  1.0
  0.7657317944          1.0
P  1  1.0
  0.4886919862          1.0
P  1  1.0
  0.2789617329          1.0
P  1  1.0
  0.1816293186          1.0
P  1  1.0
  0.1272618483          1.0
D  1  1.0
  4026.3104134531       1.0
D  1  1.0
  2166.553972726        1.0
D  1  1.0
  1226.3109678557       1.0
D  1  1.0
  723.5539984107        1.0
D  1  1.0
  454.8117791613        1.0
D  1  1.0
  285.770639962         1.0
D  1  1.0
  194.1241659986        1.0
D  1  1.0
  136.2944775699        1.0
D  1  1.0
  88.2025989482         1.0
D  1  1.0
  51.4525973025         1.0
D  1  1.0
  29.5878488284         1.0
D  1  1.0
  17.4256130358         1.0
D  1  1.0
  10.5817867238         1.0
D  1  1.0
  6.9348534318          1.0
D  1  1.0
  4.6711306542          1.0
D  1  1.0
  3.2324404963          1.0
D  1  1.0
  2.2856278944          1.0
D  1  1.0
  1.5658155883          1.0
D  1  1.0
  0.7468135579          1.0
D  1  1.0
  0.4039511425          1.0
D  1  1.0
  0.2780832398          1.0
D  1  1.0
  0.1832570615          1.0
F  1  1.0
  779.4673706602        1.0
F  1  1.0
  537.6640378102        1.0
F  1  1.0
  316.4056165332        1.0
F  1  1.0
  187.4123708861        1.0
F  1  1.0
  132.721110142         1.0
F  1  1.0
  88.941462908          1.0
F  1  1.0
  60.5144528923         1.0
F  1  1.0
  40.5503819436         1.0
F  1  1.0
  28.9286807336         1.0
F  1  1.0
  19.9402257128         1.0
F  1  1.0
  12.9454318133         1.0
F  1  1.0
  8.6451144603          1.0
F  1  1.0
  5.6298314456          1.0
F  1  1.0
  3.5428068305          1.0
F  1  1.0
  2.4316857353          1.0
F  1  1.0
  1.7346241918          1.0
F  1  1.0
  1.1937653404          1.0
F  1  1.0
  0.843512975           1.0
F  1  1.0
  0.5315566404          1.0
F  1  1.0
  0.230863263           1.0
G  1  1.0
  402.67118096          1.0
G  1  1.0
  252.4724364002        1.0
G  1  1.0
  159.5260743377        1.0
G  1  1.0
  96.9477735118         1.0
G  1  1.0
  59.8103579336         1.0
G  1  1.0
  39.2102560601         1.0
G  1  1.0
  22.1969810369         1.0
G  1  1.0
  13.5724566382         1.0
G  1  1.0
  7.9087216784          1.0
G  1  1.0
  5.3189393912          1.0
G  1  1.0
  2.9987562272          1.0
G  1  1.0
  1.7883140439          1.0
G  1  1.0
  1.134764195           1.0
G  1  1.0
  0.6466049395          1.0
G  1  1.0
  0.4352614837          1.0
G  1  1.0
  0.28                  1.0
H  1  1.0
  3.7274477562          1.0
H  1  1.0
  2.0128332088          1.0
H  1  1.0
  1.2337721234          1.0
H  1  1.0
  0.5087645739          1.0
I  1  1.0
  2.2                   1.0
****
Te     0
S  1  1.0
  11159581.947932241    1.0
S  1  1.0
  2573085.005           1.0
S  1  1.0
  1420488.820996076     1.0
S  1  1.0
  274688.0446804088     1.0
S  1  1.0
  115554.7625178223     1.0
S  1  1.0
  65517.6434526072      1.0
S  1  1.0
  32264.22716           1.0
S  1  1.0
  10578.1201205255      1.0
S  1  1.0
  5872.656682482        1.0
S  1  1.0
  2185.8671881222       1.0
S  1  1.0
  1284.3087829525       1.0
S  1  1.0
  830.515230141         1.0
S  1  1.0
  353.7916523974        1.0
S  1  1.0
  242.12648407          1.0
S  1  1.0
  131.0159638892        1.0
S  1  1.0
  82.9108792417         1.0
S  1  1.0
  51.4188542592         1.0
S  1  1.0
  33.6612555416         1.0
S  1  1.0
  23.5456898019         1.0
S  1  1.0
  13.9745558621         1.0
S  1  1.0
  9.3888423078          1.0
S  1  1.0
  5.6889356908          1.0
S  1  1.0
  3.6182506068          1.0
S  1  1.0
  2.2073870471          1.0
S  1  1.0
  1.4589404906          1.0
S  1  1.0
  0.8634121672          1.0
S  1  1.0
  0.4755801596          1.0
S  1  1.0
  0.2947928606          1.0
S  1  1.0
  0.2072863608          1.0
S  1  1.0
  0.1449891342          1.0
S  1  1.0
  0.0768902316          1.0
P  1  1.0
  34886.4893016148      1.0
P  1  1.0
  6774.4052463825       1.0
P  1  1.0
  3862.1229638961       1.0
P  1  1.0
  2223.6244571487       1.0
P  1  1.0
  1244.3471113168       1.0
P  1  1.0
  515.657880628         1.0
P  1  1.0
  357.1608696616        1.0
P  1  1.0
  222.2343124031        1.0
P  1  1.0
  141.1515616542        1.0
P  1  1.0
  95.1643612459         1.0
P  1  1.0
  56.3548837278         1.0
P  1  1.0
  34.7429540527         1.0
P  1  1.0
  22.9963368868         1.0
P  1  1.0
  15.4455756684         1.0
P  1  1.0
  10.5711508171         1.0
P  1  1.0
  6.6838234572          1.0
P  1  1.0
  4.4639110564          1.0
P  1  1.0
  3.1796093186          1.0
P  1  1.0
  2.1203198622          1.0
P  1  1.0
  1.3221783839          1.0
P  1  1.0
  0.8711758669          1.0
P  1  1.0
  0.5364966106          1.0
P  1  1.0
  0.381361376           1.0
P  1  1.0
  0.2296918572          1.0
P  1  1.0
  0.1364850274          1.0
D  1  1.0
  4267.3995690481       1.0
D  1  1.0
  2275.7762912223       1.0
D  1  1.0
  1356.1803362427       1.0
D  1  1.0
  915.2853192122        1.0
D  1  1.0
  577.7355049578        1.0
D  1  1.0
  384.6327593818        1.0
D  1  1.0
  258.8892602153        1.0
D  1  1.0
  165.3560027735        1.0
D  1  1.0
  114.3675344318        1.0
D  1  1.0
  75.3904247787         1.0
D  1  1.0
  48.4455741692         1.0
D  1  1.0
  33.1479305865         1.0
D  1  1.0
  22.9655880342         1.0
D  1  1.0
  15.5513838392         1.0
D  1  1.0
  9.7836518802          1.0
D  1  1.0
  6.6788887922          1.0
D  1  1.0
  4.6231763978          1.0
D  1  1.0
  3.225078075           1.0
D  1  1.0
  2.1658416197          1.0
D  1  1.0
  1.2910857266          1.0
D  1  1.0
  0.7856486968          1.0
D  1  1.0
  0.5515552626          1.0
D  1  1.0
  0.330652955           1.0
D  1  1.0
  0.1965384395          1.0
F  1  1.0
  1308.9457173689       1.0
F  1  1.0
  544.9692188846        1.0
F  1  1.0
  334.3962179007        1.0
F  1  1.0
  218.3230535284        1.0
F  1  1.0
  145.9043176809        1.0
F  1  1.0
  90.576288451          1.0
F  1  1.0
  63.2167583719         1.0
F  1  1.0
  43.2678678965         1.0
F  1  1.0
  28.3692312008         1.0
F  1  1.0
  18.1692738599         1.0
F  1  1.0
  12.5310139852         1.0
F  1  1.0
  8.7148988879          1.0
F  1  1.0
  6.02654772            1.0
F  1  1.0
  3.8116597416          1.0
F  1  1.0
  2.4226330725          1.0
F  1  1.0
  1.611650821           1.0
F  1  1.0
  0.9645826248          1.0
F  1  1.0
  0.5791047171          1.0
F  1  1.0
  0.2584090592          1.0
G  1  1.0
  446.1243387           1.0
G  1  1.0
  270.4069200313        1.0
G  1  1.0
  177.1083157607        1.0
G  1  1.0
  107.4094400653        1.0
G  1  1.0
  65.4542652803         1.0
G  1  1.0
  41.298168686          1.0
G  1  1.0
  25.9842893154         1.0
G  1  1.0
  17.2927008688         1.0
G  1  1.0
  11.3509892382         1.0
G  1  1.0
  6.483910958           1.0
G  1  1.0
  4.242161305           1.0
G  1  1.0
  3.0161980873          1.0
G  1  1.0
  1.9336234016          1.0
G  1  1.0
  1.253337272           1.0
G  1  1.0
  0.7406123545          1.0
G  1  1.0
  0.5092815203          1.0
G  1  1.0
  0.32                  1.0
H  1  1.0
  8.9850300825          1.0
H  1  1.0
  3.7739875612          1.0
H  1  1.0
  2.1975373819          1.0
H  1  1.0
  0.9910088459          1.0
I  1  1.0
  3.7                   1.0
****
I     0
S  1  1.0
  21947026.472          1.0
S  1  1.0
  2705846.4148          1.0
S  1  1.0
  508681.21176          1.0
S  1  1.0
  288487.895532857      1.0
S  1  1.0
  121111.2325467652     1.0
S  1  1.0
  33860.910168          1.0
S  1  1.0
  20116.5637948532      1.0
S  1  1.0
  6161.7343794843       1.0
S  1  1.0
  3448.4766096998       1.0
S  1  1.0
  2266.4096736071       1.0
S  1  1.0
  1158.1076350961       1.0
S  1  1.0
  651.8966596397        1.0
S  1  1.0
  360.2543256707        1.0
S  1  1.0
  229.0779427701        1.0
S  1  1.0
  105.4349743536        1.0
S  1  1.0
  67.7282692369         1.0
S  1  1.0
  41.0251066697         1.0
S  1  1.0
  25.1305516737         1.0
S  1  1.0
  15.4691527071         1.0
S  1  1.0
  10.6315341471         1.0
S  1  1.0
  6.8320727152          1.0
S  1  1.0
  4.5796241088          1.0
S  1  1.0
  2.9318061581          1.0
S  1  1.0
  1.7818232351          1.0
S  1  1.0
  0.9253374563          1.0
S  1  1.0
  0.4910047683          1.0
S  1  1.0
  0.294585901           1.0
S  1  1.0
  0.1730723358          1.0
S  1  1.0
  0.08580199            1.0
P  1  1.0
  36557.0166472318      1.0
P  1  1.0
  12411.9687350445      1.0
P  1  1.0
  7570.2077218274       1.0
P  1  1.0
  3557.3454865011       1.0
P  1  1.0
  2318.5742521618       1.0
P  1  1.0
  1305.8153955734       1.0
P  1  1.0
  752.2944395533        1.0
P  1  1.0
  481.0923346193        1.0
P  1  1.0
  297.8260368177        1.0
P  1  1.0
  200.2943890001        1.0
P  1  1.0
  136.1884897392        1.0
P  1  1.0
  81.3098116441         1.0
P  1  1.0
  44.4355111083         1.0
P  1  1.0
  22.3489485997         1.0
P  1  1.0
  11.7483893831         1.0
P  1  1.0
  6.1858170756          1.0
P  1  1.0
  3.2667439774          1.0
P  1  1.0
  1.9730633725          1.0
P  1  1.0
  1.2140269784          1.0
P  1  1.0
  0.743599553           1.0
P  1  1.0
  0.5276408217          1.0
P  1  1.0
  0.3753312943          1.0
P  1  1.0
  0.25420779            1.0
D  1  1.0
  4469.600737717        1.0
D  1  1.0
  2408.172068369        1.0
D  1  1.0
  1551.8504218475       1.0
D  1  1.0
  999.5860060334        1.0
D  1  1.0
  620.3892193717        1.0
D  1  1.0
  387.6894501324        1.0
D  1  1.0
  225.3381670371        1.0
D  1  1.0
  140.1121860816        1.0
D  1  1.0
  99.1587085714         1.0
D  1  1.0
  61.9690325959         1.0
D  1  1.0
  40.8520690557         1.0
D  1  1.0
  27.1081810232         1.0
D  1  1.0
  15.6521331496         1.0
D  1  1.0
  8.0488013401          1.0
D  1  1.0
  4.6585524819          1.0
D  1  1.0
  2.8051805018          1.0
D  1  1.0
  1.9462205174          1.0
D  1  1.0
  1.2010530785          1.0
D  1  1.0
  0.7741596303          1.0
D  1  1.0
  0.5426060308          1.0
D  1  1.0
  0.3615483942          1.0
D  1  1.0
  0.2214280425          1.0
F  1  1.0
  901.6354378339        1.0
F  1  1.0
  641.88262807          1.0
F  1  1.0
  389.6131122092        1.0
F  1  1.0
  240.9418922589        1.0
F  1  1.0
  152.5586474131        1.0
F  1  1.0
  97.5598802097         1.0
F  1  1.0
  67.9575597525         1.0
F  1  1.0
  40.7674773447         1.0
F  1  1.0
  24.9866008514         1.0
F  1  1.0
  13.4669654378         1.0
F  1  1.0
  8.94155382            1.0
F  1  1.0
  5.386002528           1.0
F  1  1.0
  2.8617243388          1.0
F  1  1.0
  1.7341748849          1.0
F  1  1.0
  1.0631700599          1.0
F  1  1.0
  0.7120907805          1.0
F  1  1.0
  0.4863820695          1.0
F  1  1.0
  0.2798688257          1.0
G  1  1.0
  470.87278894          1.0
G  1  1.0
  286.003822673         1.0
G  1  1.0
  186.9410132677        1.0
G  1  1.0
  113.2418660526        1.0
G  1  1.0
  68.7958339991         1.0
G  1  1.0
  43.5867359327         1.0
G  1  1.0
  27.715687387          1.0
G  1  1.0
  18.3104843822         1.0
G  1  1.0
  12.2044403224         1.0
G  1  1.0
  7.8659973845          1.0
G  1  1.0
  5.5175395598          1.0
G  1  1.0
  3.6701282895          1.0
G  1  1.0
  2.1335607362          1.0
G  1  1.0
  1.3648733695          1.0
G  1  1.0
  0.8717944381          1.0
G  1  1.0
  0.5846450193          1.0
G  1  1.0
  0.34                  1.0
H  1  1.0
  9.651221328           1.0
H  1  1.0
  6.8392246531          1.0
H  1  1.0
  4.1845443263          1.0
H  1  1.0
  2.5213521049          1.0
H  1  1.0
  1.1066381843          1.0
I  1  1.0
  4.36                  1.0
****
Xe     0
S  1  1.0
  22943540.228          1.0
S  1  1.0
  2832676.2952          1.0
S  1  1.0
  533292.34462          1.0
S  1  1.0
  302442.5857262088     1.0
S  1  1.0
  127396.458139283      1.0
S  1  1.0
  35493.01173           1.0
S  1  1.0
  21097.4684505952      1.0
S  1  1.0
  11664.2727854181      1.0
S  1  1.0
  6467.1601026518       1.0
S  1  1.0
  3624.7871939149       1.0
S  1  1.0
  1413.6421039789       1.0
S  1  1.0
  917.3372943439        1.0
S  1  1.0
  601.8616102993        1.0
S  1  1.0
  268.6109388802        1.0
S  1  1.0
  167.5962180811        1.0
S  1  1.0
  111.0328040905        1.0
S  1  1.0
  50.3547890914         1.0
S  1  1.0
  29.2820848618         1.0
S  1  1.0
  17.5507742629         1.0
S  1  1.0
  11.3805437152         1.0
S  1  1.0
  7.759414511           1.0
S  1  1.0
  4.6670254312          1.0
S  1  1.0
  2.8228229451          1.0
S  1  1.0
  1.8546341454          1.0
S  1  1.0
  1.1867726358          1.0
S  1  1.0
  0.8212901841          1.0
S  1  1.0
  0.4612870767          1.0
S  1  1.0
  0.2611749952          1.0
S  1  1.0
  0.1807667816          1.0
S  1  1.0
  0.0883283506          1.0
P  1  1.0
  38451.995431907       1.0
P  1  1.0
  21812.9426982409      1.0
P  1  1.0
  13062.1395309067      1.0
P  1  1.0
  7822.4721281464       1.0
P  1  1.0
  5312.4521844504       1.0
P  1  1.0
  2438.5822063038       1.0
P  1  1.0
  1376.5064286014       1.0
P  1  1.0
  785.5271228589        1.0
P  1  1.0
  516.6098448393        1.0
P  1  1.0
  312.9181147759        1.0
P  1  1.0
  183.2453055795        1.0
P  1  1.0
  114.9628225795        1.0
P  1  1.0
  77.3475612284         1.0
P  1  1.0
  51.8139708272         1.0
P  1  1.0
  36.7109453049         1.0
P  1  1.0
  25.4263229144         1.0
P  1  1.0
  18.0930197918         1.0
P  1  1.0
  11.256848422          1.0
P  1  1.0
  6.2507743387          1.0
P  1  1.0
  3.5111002814          1.0
P  1  1.0
  2.3699187261          1.0
P  1  1.0
  1.4600547396          1.0
P  1  1.0
  0.7861490704          1.0
P  1  1.0
  0.4535202193          1.0
P  1  1.0
  0.2828296842          1.0
P  1  1.0
  0.1574185943          1.0
D  1  1.0
  4708.4805499039       1.0
D  1  1.0
  2514.5790452575       1.0
D  1  1.0
  1503.0590958718       1.0
D  1  1.0
  869.0177908924        1.0
D  1  1.0
  515.0846786461        1.0
D  1  1.0
  303.8471542256        1.0
D  1  1.0
  203.9211359562        1.0
D  1  1.0
  133.3644655528        1.0
D  1  1.0
  78.6066020066         1.0
D  1  1.0
  47.5996293379         1.0
D  1  1.0
  29.5871792657         1.0
D  1  1.0
  19.6898080628         1.0
D  1  1.0
  13.6936894069         1.0
D  1  1.0
  8.1668595372          1.0
D  1  1.0
  5.0718278581          1.0
D  1  1.0
  3.3806031716          1.0
D  1  1.0
  1.9749273039          1.0
D  1  1.0
  1.0719494589          1.0
D  1  1.0
  0.6523276557          1.0
D  1  1.0
  0.4019228427          1.0
D  1  1.0
  0.2266827759          1.0
F  1  1.0
  1459.0065686377       1.0
F  1  1.0
  673.9811844179        1.0
F  1  1.0
  408.8589845808        1.0
F  1  1.0
  254.0053710929        1.0
F  1  1.0
  160.9750652364        1.0
F  1  1.0
  104.3096494441        1.0
F  1  1.0
  72.2639520801         1.0
F  1  1.0
  46.4268500082         1.0
F  1  1.0
  28.2426058222         1.0
F  1  1.0
  17.9312273315         1.0
F  1  1.0
  11.0743307808         1.0
F  1  1.0
  6.3692885338          1.0
F  1  1.0
  4.2901199277          1.0
F  1  1.0
  2.905541505           1.0
F  1  1.0
  1.9298430435          1.0
F  1  1.0
  1.2309240868          1.0
F  1  1.0
  0.7445905284          1.0
F  1  1.0
  0.5187999392          1.0
F  1  1.0
  0.2930517993          1.0
G  1  1.0
  301.3583512229        1.0
G  1  1.0
  197.2117095927        1.0
G  1  1.0
  119.612172339         1.0
G  1  1.0
  72.8729884816         1.0
G  1  1.0
  49.3265717145         1.0
G  1  1.0
  29.4332904746         1.0
G  1  1.0
  18.4554693604         1.0
G  1  1.0
  12.8313147164         1.0
G  1  1.0
  7.8288311961          1.0
G  1  1.0
  4.6138126438          1.0
G  1  1.0
  2.4533771849          1.0
G  1  1.0
  1.5452160031          1.0
G  1  1.0
  0.9401825909          1.0
G  1  1.0
  0.6511903208          1.0
G  1  1.0
  0.36                  1.0
H  1  1.0
  8.7625551235          1.0
H  1  1.0
  4.6524644271          1.0
H  1  1.0
  2.8840069882          1.0
H  1  1.0
  1.2881355757          1.0
H  1  1.0
  0.7611057822          1.0
I  1  1.0
  5.0                   1.0
****
Cs     0
S  1  1.0
  3498300.7469012165    1.0
S  1  1.0
  760419.0333044605     1.0
S  1  1.0
  319691.37894          1.0
S  1  1.0
  92386.093629543       1.0
S  1  1.0
  28982.578648          1.0
S  1  1.0
  17243.4733414763      1.0
S  1  1.0
  9005.4009938634       1.0
S  1  1.0
  5747.8101694526       1.0
S  1  1.0
  2212.4472243531       1.0
S  1  1.0
  1476.5264489397       1.0
S  1  1.0
  708.0102530484        1.0
S  1  1.0
  462.3960875114        1.0
S  1  1.0
  288.3858516956        1.0
S  1  1.0
  155.8159634221        1.0
S  1  1.0
  100.5758680926        1.0
S  1  1.0
  71.3280215881         1.0
S  1  1.0
  44.2872743207         1.0
S  1  1.0
  20.2883250479         1.0
S  1  1.0
  13.1858047308         1.0
S  1  1.0
  8.3329009652          1.0
S  1  1.0
  5.7580841448          1.0
S  1  1.0
  3.7046397029          1.0
S  1  1.0
  2.368378577           1.0
S  1  1.0
  1.3481547278          1.0
S  1  1.0
  0.7716107726          1.0
S  1  1.0
  0.5086267161          1.0
S  1  1.0
  0.3557804062          1.0
S  1  1.0
  0.2472276552          1.0
S  1  1.0
  0.1651435774          1.0
S  1  1.0
  0.1100857039          1.0
S  1  1.0
  0.0679255715          1.0
S  1  1.0
  0.0331253043          1.0
S  1  1.0
  0.0161571022          1.0
S  1  1.0
  0.0077460763          1.0
P  1  1.0
  1511704.5144885143    1.0
P  1  1.0
  730103.0089740523     1.0
P  1  1.0
  280562.09435          1.0
P  1  1.0
  148783.3251939814     1.0
P  1  1.0
  55735.9746999348      1.0
P  1  1.0
  33747.117615          1.0
P  1  1.0
  22657.264473995       1.0
P  1  1.0
  10026.3347185354      1.0
P  1  1.0
  6173.1189735221       1.0
P  1  1.0
  3139.7362429087       1.0
P  1  1.0
  1698.8305844772       1.0
P  1  1.0
  961.1123267133        1.0
P  1  1.0
  640.1241926155        1.0
P  1  1.0
  415.1941980429        1.0
P  1  1.0
  258.0803716542        1.0
P  1  1.0
  158.3221922522        1.0
P  1  1.0
  87.9473058566         1.0
P  1  1.0
  51.3730450607         1.0
P  1  1.0
  34.9517533973         1.0
P  1  1.0
  24.3042174703         1.0
P  1  1.0
  14.7844532906         1.0
P  1  1.0
  8.2765328204          1.0
P  1  1.0
  5.4350479965          1.0
P  1  1.0
  3.8697660386          1.0
P  1  1.0
  2.4377415543          1.0
P  1  1.0
  1.4272731506          1.0
P  1  1.0
  0.9187685849          1.0
P  1  1.0
  0.6065990311          1.0
P  1  1.0
  0.3888874464          1.0
P  1  1.0
  0.2247791255          1.0
P  1  1.0
  0.1301916373          1.0
P  1  1.0
  0.0873017024          1.0
P  1  1.0
  0.0613140366          1.0
P  1  1.0
  0.0398549166          1.0
P  1  1.0
  0.0244334423          1.0
P  1  1.0
  0.0156800138          1.0
D  1  1.0
  6767.3093868898       1.0
D  1  1.0
  4558.7138370683       1.0
D  1  1.0
  2914.4713121852       1.0
D  1  1.0
  1783.3134455377       1.0
D  1  1.0
  981.1311845551        1.0
D  1  1.0
  597.5582972234        1.0
D  1  1.0
  392.5105234174        1.0
D  1  1.0
  262.4819363313        1.0
D  1  1.0
  159.096410664         1.0
D  1  1.0
  107.1364270228        1.0
D  1  1.0
  76.185205744          1.0
D  1  1.0
  51.3988489143         1.0
D  1  1.0
  28.7251142033         1.0
D  1  1.0
  16.8364354641         1.0
D  1  1.0
  9.951007939           1.0
D  1  1.0
  6.1065945851          1.0
D  1  1.0
  4.1059166968          1.0
D  1  1.0
  2.5358054291          1.0
D  1  1.0
  1.6124917068          1.0
D  1  1.0
  1.0485743503          1.0
D  1  1.0
  0.6802313262          1.0
D  1  1.0
  0.4261989166          1.0
D  1  1.0
  0.277268927           1.0
D  1  1.0
  0.1667230301          1.0
D  1  1.0
  0.0928989899          1.0
D  1  1.0
  0.0578022814          1.0
D  1  1.0
  0.0355039404          1.0
F  1  1.0
  3493.2095521936       1.0
F  1  1.0
  2008.2345478857       1.0
F  1  1.0
  1116.1374109973       1.0
F  1  1.0
  769.6603890384        1.0
F  1  1.0
  486.3407103631        1.0
F  1  1.0
  331.2820334859        1.0
F  1  1.0
  222.9691858819        1.0
F  1  1.0
  132.3563391094        1.0
F  1  1.0
  83.9073123188         1.0
F  1  1.0
  47.0488909721         1.0
F  1  1.0
  28.000020899          1.0
F  1  1.0
  19.2454559573         1.0
F  1  1.0
  12.1127623957         1.0
F  1  1.0
  6.7324959921          1.0
F  1  1.0
  3.9977856811          1.0
F  1  1.0
  2.1688866157          1.0
F  1  1.0
  1.2821792518          1.0
F  1  1.0
  0.7811234644          1.0
F  1  1.0
  0.4965907154          1.0
F  1  1.0
  0.3482625296          1.0
F  1  1.0
  0.2177192538          1.0
F  1  1.0
  0.1238756542          1.0
F  1  1.0
  0.0753390985          1.0
F  1  1.0
  0.029491226           1.0
G  1  1.0
  2329.3285764068       1.0
G  1  1.0
  1322.9450104398       1.0
G  1  1.0
  773.9872575625        1.0
G  1  1.0
  493.990385777         1.0
G  1  1.0
  314.3947083555        1.0
G  1  1.0
  185.4454993538        1.0
G  1  1.0
  108.6625673222        1.0
G  1  1.0
  68.5411509028         1.0
G  1  1.0
  35.9853781195         1.0
G  1  1.0
  22.0105718965         1.0
G  1  1.0
  15.2952775771         1.0
G  1  1.0
  9.7682211887          1.0
G  1  1.0
  6.4186261542          1.0
G  1  1.0
  3.7200945743          1.0
G  1  1.0
  2.1186824135          1.0
G  1  1.0
  1.3670740326          1.0
G  1  1.0
  0.9758659803          1.0
G  1  1.0
  0.6840886579          1.0
G  1  1.0
  0.4014702417          1.0
G  1  1.0
  0.2475505621          1.0
G  1  1.0
  0.1194811842          1.0
G  1  1.0
  0.0835639236          1.0
G  1  1.0
  0.0319757403          1.0
H  1  1.0
  8.682866186           1.0
H  1  1.0
  4.9876185974          1.0
H  1  1.0
  3.1324503287          1.0
H  1  1.0
  1.9070407429          1.0
H  1  1.0
  0.5933824318          1.0
I  1  1.0
  0.5730970989          1.0
****
Ba     0
S  1  1.0
  6557214.7476          1.0
S  1  1.0
  1334183.71094         1.0
S  1  1.0
  506691.5091838224     1.0
S  1  1.0
  193145.0995229866     1.0
S  1  1.0
  56771.6633621231      1.0
S  1  1.0
  30430.205424          1.0
S  1  1.0
  18146.1539993422      1.0
S  1  1.0
  9054.0205510895       1.0
S  1  1.0
  3880.5021708417       1.0
S  1  1.0
  1527.4667342905       1.0
S  1  1.0
  972.7681256633        1.0
S  1  1.0
  596.7770165744        1.0
S  1  1.0
  382.1241866309        1.0
S  1  1.0
  239.0926583771        1.0
S  1  1.0
  112.921795394         1.0
S  1  1.0
  72.7320896814         1.0
S  1  1.0
  46.0115966838         1.0
S  1  1.0
  30.2393796418         1.0
S  1  1.0
  20.5209404567         1.0
S  1  1.0
  12.5160491335         1.0
S  1  1.0
  8.2258299281          1.0
S  1  1.0
  4.9032369742          1.0
S  1  1.0
  3.4173182523          1.0
S  1  1.0
  2.1194030238          1.0
S  1  1.0
  1.0491042263          1.0
S  1  1.0
  0.5658290536          1.0
S  1  1.0
  0.3085415335          1.0
S  1  1.0
  0.1713435214          1.0
S  1  1.0
  0.1018283458          1.0
S  1  1.0
  0.0711597752          1.0
S  1  1.0
  0.0430410045          1.0
S  1  1.0
  0.0259406547          1.0
S  1  1.0
  0.0148249183          1.0
P  1  1.0
  1545782.8177118707    1.0
P  1  1.0
  754379.4806610715     1.0
P  1  1.0
  288938.49971          1.0
P  1  1.0
  152925.1387606961     1.0
P  1  1.0
  57983.8673864176      1.0
P  1  1.0
  34929.607009          1.0
P  1  1.0
  15905.9362581824      1.0
P  1  1.0
  10151.126438769       1.0
P  1  1.0
  6165.5130045293       1.0
P  1  1.0
  3211.022544644        1.0
P  1  1.0
  1354.8709584897       1.0
P  1  1.0
  812.0311063113        1.0
P  1  1.0
  529.2727668314        1.0
P  1  1.0
  332.3595272569        1.0
P  1  1.0
  175.0193417769        1.0
P  1  1.0
  92.4954605125         1.0
P  1  1.0
  48.3788857968         1.0
P  1  1.0
  29.9749256116         1.0
P  1  1.0
  19.8341693017         1.0
P  1  1.0
  13.2046117021         1.0
P  1  1.0
  8.9058664007          1.0
P  1  1.0
  6.134577979           1.0
P  1  1.0
  3.9023498895          1.0
P  1  1.0
  2.2442597785          1.0
P  1  1.0
  1.5857181673          1.0
P  1  1.0
  0.9962765365          1.0
P  1  1.0
  0.6315109559          1.0
P  1  1.0
  0.4480538752          1.0
P  1  1.0
  0.284960747           1.0
P  1  1.0
  0.1773817542          1.0
P  1  1.0
  0.1075225936          1.0
P  1  1.0
  0.0664565017          1.0
P  1  1.0
  0.0474193402          1.0
P  1  1.0
  0.0323940934          1.0
P  1  1.0
  0.0226667579          1.0
D  1  1.0
  10939.23126309        1.0
D  1  1.0
  6960.2520947418       1.0
D  1  1.0
  4642.5713771009       1.0
D  1  1.0
  2970.493930636        1.0
D  1  1.0
  1907.3154849568       1.0
D  1  1.0
  1041.1114314342       1.0
D  1  1.0
  609.737446769         1.0
D  1  1.0
  416.3504660687        1.0
D  1  1.0
  278.268483717         1.0
D  1  1.0
  165.111358358         1.0
D  1  1.0
  110.7862352011        1.0
D  1  1.0
  72.5413680895         1.0
D  1  1.0
  43.8435209098         1.0
D  1  1.0
  29.0843331908         1.0
D  1  1.0
  19.4857934548         1.0
D  1  1.0
  13.5193695828         1.0
D  1  1.0
  9.0306932926          1.0
D  1  1.0
  6.2400083861          1.0
D  1  1.0
  3.9526527441          1.0
D  1  1.0
  2.3196874479          1.0
D  1  1.0
  1.5411118417          1.0
D  1  1.0
  0.9458463683          1.0
D  1  1.0
  0.5804359701          1.0
D  1  1.0
  0.334638619           1.0
D  1  1.0
  0.184676798           1.0
D  1  1.0
  0.1121843742          1.0
D  1  1.0
  0.0650424486          1.0
D  1  1.0
  0.0369697004          1.0
F  1  1.0
  1817.7945003005       1.0
F  1  1.0
  1165.6235145298       1.0
F  1  1.0
  803.6928431752        1.0
F  1  1.0
  505.3222886266        1.0
F  1  1.0
  322.0164572713        1.0
F  1  1.0
  199.405036155         1.0
F  1  1.0
  137.6027735055        1.0
F  1  1.0
  97.5711333984         1.0
F  1  1.0
  68.3397700564         1.0
F  1  1.0
  47.9824724543         1.0
F  1  1.0
  29.9439071043         1.0
F  1  1.0
  20.1651203            1.0
F  1  1.0
  14.006580377          1.0
F  1  1.0
  9.3890097593          1.0
F  1  1.0
  6.0103382459          1.0
F  1  1.0
  3.6920631487          1.0
F  1  1.0
  2.3967654058          1.0
F  1  1.0
  1.6389977136          1.0
F  1  1.0
  1.0194993985          1.0
F  1  1.0
  0.6297843921          1.0
F  1  1.0
  0.3976352446          1.0
F  1  1.0
  0.2810234439          1.0
F  1  1.0
  0.1764514681          1.0
F  1  1.0
  0.101810305           1.0
F  1  1.0
  0.0546920067          1.0
G  1  1.0
  1255.3613485062       1.0
G  1  1.0
  809.5939975723        1.0
G  1  1.0
  519.3465170062        1.0
G  1  1.0
  328.81569371          1.0
G  1  1.0
  193.3979939283        1.0
G  1  1.0
  113.3179676004        1.0
G  1  1.0
  75.4710145246         1.0
G  1  1.0
  44.5670713787         1.0
G  1  1.0
  27.1495717476         1.0
G  1  1.0
  15.5716763191         1.0
G  1  1.0
  9.692086733           1.0
G  1  1.0
  6.664369682           1.0
G  1  1.0
  4.4838089174          1.0
G  1  1.0
  3.0010631784          1.0
G  1  1.0
  1.724716115           1.0
G  1  1.0
  0.8481615206          1.0
G  1  1.0
  0.5074552751          1.0
G  1  1.0
  0.3267941929          1.0
G  1  1.0
  0.2296074323          1.0
G  1  1.0
  0.1343293687          1.0
G  1  1.0
  0.071156              1.0
H  1  1.0
  12.7333437789         1.0
H  1  1.0
  8.2049331995          1.0
H  1  1.0
  4.8116908327          1.0
H  1  1.0
  3.3399117339          1.0
H  1  1.0
  2.1183527291          1.0
H  1  1.0
  1.1369557024          1.0
H  1  1.0
  0.6793142936          1.0
I  1  1.0
  1.2366558404          1.0
****
La     0
S  1  1.0
  1226563.924929339     1.0
S  1  1.0
  672348.6954835826     1.0
S  1  1.0
  201518.2075314479     1.0
S  1  1.0
  103579.9921660792     1.0
S  1  1.0
  31666.183156          1.0
S  1  1.0
  18876.50281865        1.0
S  1  1.0
  6414.2508432485       1.0
S  1  1.0
  3699.3048666269       1.0
S  1  1.0
  2428.8175081549       1.0
S  1  1.0
  1077.9964477884       1.0
S  1  1.0
  500.6339442518        1.0
S  1  1.0
  302.8799752196        1.0
S  1  1.0
  169.0443127971        1.0
S  1  1.0
  94.8880904466         1.0
S  1  1.0
  60.4286211586         1.0
S  1  1.0
  36.4310024811         1.0
S  1  1.0
  23.9436018705         1.0
S  1  1.0
  16.3758147426         1.0
S  1  1.0
  8.6977460429          1.0
S  1  1.0
  4.6435485769          1.0
S  1  1.0
  2.9344331547          1.0
S  1  1.0
  1.9906732189          1.0
S  1  1.0
  1.0419973981          1.0
S  1  1.0
  0.5522910278          1.0
S  1  1.0
  0.3369169056          1.0
S  1  1.0
  0.190812651           1.0
S  1  1.0
  0.1162071348          1.0
S  1  1.0
  0.0780086585          1.0
S  1  1.0
  0.0448513329          1.0
S  1  1.0
  0.0319551939          1.0
S  1  1.0
  0.015371505           1.0
P  1  1.0
  1722741.161711006     1.0
P  1  1.0
  883716.4203438001     1.0
P  1  1.0
  311482.61131          1.0
P  1  1.0
  104758.9243178153     1.0
P  1  1.0
  62061.1336240387      1.0
P  1  1.0
  33078.7478905354      1.0
P  1  1.0
  19828.8945224243      1.0
P  1  1.0
  11329.504744796       1.0
P  1  1.0
  5367.5797997196       1.0
P  1  1.0
  3217.7818848805       1.0
P  1  1.0
  1958.5007823374       1.0
P  1  1.0
  950.325194403         1.0
P  1  1.0
  593.2042097625        1.0
P  1  1.0
  397.6856102893        1.0
P  1  1.0
  191.522697467         1.0
P  1  1.0
  123.5845902516        1.0
P  1  1.0
  78.8805452401         1.0
P  1  1.0
  49.9556325438         1.0
P  1  1.0
  28.5052908685         1.0
P  1  1.0
  16.8271476517         1.0
P  1  1.0
  10.3996638735         1.0
P  1  1.0
  6.1552888063          1.0
P  1  1.0
  3.5944569906          1.0
P  1  1.0
  2.3753353347          1.0
P  1  1.0
  1.6213652989          1.0
P  1  1.0
  0.9529639906          1.0
P  1  1.0
  0.5787291084          1.0
P  1  1.0
  0.3965046751          1.0
P  1  1.0
  0.2657478318          1.0
P  1  1.0
  0.1704436761          1.0
P  1  1.0
  0.1204348066          1.0
P  1  1.0
  0.0757232363          1.0
P  1  1.0
  0.0460854724          1.0
P  1  1.0
  0.0275218293          1.0
D  1  1.0
  47087.3173526827      1.0
D  1  1.0
  25304.331050753       1.0
D  1  1.0
  12784.6508993793      1.0
D  1  1.0
  7518.0043720693       1.0
D  1  1.0
  4842.3843423238       1.0
D  1  1.0
  3110.9847776238       1.0
D  1  1.0
  1388.1630566848       1.0
D  1  1.0
  886.3018069431        1.0
D  1  1.0
  566.6985030067        1.0
D  1  1.0
  382.8055796558        1.0
D  1  1.0
  230.0951974479        1.0
D  1  1.0
  152.3898113598        1.0
D  1  1.0
  100.3682691115        1.0
D  1  1.0
  60.2088620401         1.0
D  1  1.0
  32.0132557987         1.0
D  1  1.0
  20.3784617466         1.0
D  1  1.0
  13.1825201494         1.0
D  1  1.0
  8.354573091           1.0
D  1  1.0
  5.5343280563          1.0
D  1  1.0
  3.3403927576          1.0
D  1  1.0
  1.6965000477          1.0
D  1  1.0
  1.0213405766          1.0
D  1  1.0
  0.6492770768          1.0
D  1  1.0
  0.4299480826          1.0
D  1  1.0
  0.2887906831          1.0
D  1  1.0
  0.1891356349          1.0
D  1  1.0
  0.1174421055          1.0
D  1  1.0
  0.0773540625          1.0
D  1  1.0
  0.0449152745          1.0
F  1  1.0
  2050.3748445396       1.0
F  1  1.0
  1144.8941720478       1.0
F  1  1.0
  616.4426786918        1.0
F  1  1.0
  342.2423253921        1.0
F  1  1.0
  206.8146384831        1.0
F  1  1.0
  145.2105665802        1.0
F  1  1.0
  96.6884154404         1.0
F  1  1.0
  58.3646375327         1.0
F  1  1.0
  33.6242539225         1.0
F  1  1.0
  22.0901899792         1.0
F  1  1.0
  13.3158498849         1.0
F  1  1.0
  8.4462872938          1.0
F  1  1.0
  4.9782363869          1.0
F  1  1.0
  2.8240903138          1.0
F  1  1.0
  1.7642441375          1.0
F  1  1.0
  1.0309603944          1.0
F  1  1.0
  0.584205808           1.0
F  1  1.0
  0.3807550109          1.0
F  1  1.0
  0.2455782303          1.0
F  1  1.0
  0.1551360473          1.0
F  1  1.0
  0.1011504656          1.0
F  1  1.0
  0.0502809308          1.0
G  1  1.0
  766.370270456         1.0
G  1  1.0
  434.4333346454        1.0
G  1  1.0
  262.0218922629        1.0
G  1  1.0
  165.5124097629        1.0
G  1  1.0
  102.7251819998        1.0
G  1  1.0
  58.4413379046         1.0
G  1  1.0
  38.0461055434         1.0
G  1  1.0
  26.5776570815         1.0
G  1  1.0
  17.9560882952         1.0
G  1  1.0
  11.8203633803         1.0
G  1  1.0
  8.1927020928          1.0
G  1  1.0
  5.1934022481          1.0
G  1  1.0
  3.1249276754          1.0
G  1  1.0
  2.0488081309          1.0
G  1  1.0
  1.2512657654          1.0
G  1  1.0
  0.7329302026          1.0
G  1  1.0
  0.4853930181          1.0
G  1  1.0
  0.2080890422          1.0
G  1  1.0
  0.1376108531          1.0
G  1  1.0
  0.0612                1.0
H  1  1.0
  53.5846949244         1.0
H  1  1.0
  30.6636593115         1.0
H  1  1.0
  18.3288293362         1.0
H  1  1.0
  11.2066350809         1.0
H  1  1.0
  7.8669175509          1.0
H  1  1.0
  5.2959760413          1.0
H  1  1.0
  3.5962187267          1.0
H  1  1.0
  2.302738692           1.0
H  1  1.0
  1.1439643674          1.0
H  1  1.0
  0.6460850678          1.0
H  1  1.0
  0.393215419           1.0
H  1  1.0
  0.1786218088          1.0
I  1  1.0
  15.2533009788         1.0
I  1  1.0
  7.0                   1.0
I  1  1.0
  4.9374338555          1.0
I  1  1.0
  2.3396535162          1.0
I  1  1.0
  1.3118580252          1.0
I  1  1.0
  0.7288356776          1.0
I  1  1.0
  0.4865649658          1.0
I  1  1.0
  0.2316190215          1.0
****
Ce     0
S  1  1.0
  3944480.8414679584    1.0
S  1  1.0
  1277666.8385630334    1.0
S  1  1.0
  590611.2298631817     1.0
S  1  1.0
  211806.5910384965     1.0
S  1  1.0
  60906.7774763376      1.0
S  1  1.0
  33379.662992          1.0
S  1  1.0
  20005.3442958286      1.0
S  1  1.0
  6602.3079837187       1.0
S  1  1.0
  3667.3208516701       1.0
S  1  1.0
  2081.6327165417       1.0
S  1  1.0
  1290.3229051705       1.0
S  1  1.0
  524.9168708892        1.0
S  1  1.0
  280.4046708527        1.0
S  1  1.0
  161.8547395089        1.0
S  1  1.0
  95.2678001076         1.0
S  1  1.0
  61.1275623159         1.0
S  1  1.0
  30.2804204528         1.0
S  1  1.0
  20.7233013118         1.0
S  1  1.0
  14.4872231156         1.0
S  1  1.0
  9.6963831573          1.0
S  1  1.0
  6.4379971967          1.0
S  1  1.0
  4.396196668           1.0
S  1  1.0
  2.8627329317          1.0
S  1  1.0
  2.0021469217          1.0
S  1  1.0
  1.4138703692          1.0
S  1  1.0
  0.9540782647          1.0
S  1  1.0
  0.605932204           1.0
S  1  1.0
  0.3298592174          1.0
S  1  1.0
  0.1642328149          1.0
S  1  1.0
  0.0859827003          1.0
S  1  1.0
  0.0520818793          1.0
S  1  1.0
  0.0319157638          1.0
S  1  1.0
  0.0156492554          1.0
P  1  1.0
  108502.5378845349     1.0
P  1  1.0
  64928.3487493478      1.0
P  1  1.0
  26339.5227274215      1.0
P  1  1.0
  11666.1796201838      1.0
P  1  1.0
  7065.6436217824       1.0
P  1  1.0
  3717.5007221128       1.0
P  1  1.0
  2014.1656675383       1.0
P  1  1.0
  1171.362132686        1.0
P  1  1.0
  620.8039471846        1.0
P  1  1.0
  355.0080062144        1.0
P  1  1.0
  237.4742101161        1.0
P  1  1.0
  146.980686269         1.0
P  1  1.0
  87.196545562          1.0
P  1  1.0
  61.5290975725         1.0
P  1  1.0
  36.6818357255         1.0
P  1  1.0
  19.6750704555         1.0
P  1  1.0
  10.7283078875         1.0
P  1  1.0
  6.0627631102          1.0
P  1  1.0
  4.0637634061          1.0
P  1  1.0
  2.6313857081          1.0
P  1  1.0
  1.557153349           1.0
P  1  1.0
  0.9890649471          1.0
P  1  1.0
  0.5793024261          1.0
P  1  1.0
  0.3212860079          1.0
P  1  1.0
  0.199589514           1.0
P  1  1.0
  0.1252167759          1.0
P  1  1.0
  0.0812541813          1.0
P  1  1.0
  0.0542412207          1.0
D  1  1.0
  11078.0380756         1.0
D  1  1.0
  5336.0969552792       1.0
D  1  1.0
  3303.3545801301       1.0
D  1  1.0
  2143.6258134046       1.0
D  1  1.0
  1242.5514972348       1.0
D  1  1.0
  771.8224395118        1.0
D  1  1.0
  442.2249877129        1.0
D  1  1.0
  248.5470061129        1.0
D  1  1.0
  149.7443347474        1.0
D  1  1.0
  86.9057025467         1.0
D  1  1.0
  55.6154047056         1.0
D  1  1.0
  39.4310332885         1.0
D  1  1.0
  24.2440144397         1.0
D  1  1.0
  15.4380527974         1.0
D  1  1.0
  9.1558448752          1.0
D  1  1.0
  5.3945915762          1.0
D  1  1.0
  3.568678529           1.0
D  1  1.0
  2.1215233445          1.0
D  1  1.0
  1.287837938           1.0
D  1  1.0
  0.8248388586          1.0
D  1  1.0
  0.4520776814          1.0
D  1  1.0
  0.2805905956          1.0
D  1  1.0
  0.174405446           1.0
D  1  1.0
  0.1172980864          1.0
D  1  1.0
  0.0790051382          1.0
D  1  1.0
  0.0459100036          1.0
F  1  1.0
  2039.4931611544       1.0
F  1  1.0
  1124.4839782806       1.0
F  1  1.0
  603.4709471752        1.0
F  1  1.0
  355.5111209854        1.0
F  1  1.0
  211.9399926735        1.0
F  1  1.0
  124.4974872795        1.0
F  1  1.0
  74.0589540027         1.0
F  1  1.0
  47.480321395          1.0
F  1  1.0
  28.9855560267         1.0
F  1  1.0
  18.1326852345         1.0
F  1  1.0
  12.501521464          1.0
F  1  1.0
  6.7456281337          1.0
F  1  1.0
  4.4669083109          1.0
F  1  1.0
  3.1289831409          1.0
F  1  1.0
  2.1873688322          1.0
F  1  1.0
  1.4748624487          1.0
F  1  1.0
  0.9437532309          1.0
F  1  1.0
  0.6049494614          1.0
F  1  1.0
  0.3741736006          1.0
F  1  1.0
  0.2353036307          1.0
F  1  1.0
  0.1554352448          1.0
F  1  1.0
  0.1058359467          1.0
F  1  1.0
  0.0592977496          1.0
G  1  1.0
  453.4930030529        1.0
G  1  1.0
  299.8757659093        1.0
G  1  1.0
  197.1293416853        1.0
G  1  1.0
  128.724604545         1.0
G  1  1.0
  82.6133044036         1.0
G  1  1.0
  46.9555699876         1.0
G  1  1.0
  25.675107193          1.0
G  1  1.0
  16.9079692909         1.0
G  1  1.0
  11.2888359716         1.0
G  1  1.0
  6.5401044704          1.0
G  1  1.0
  3.8497684281          1.0
G  1  1.0
  2.2859046378          1.0
G  1  1.0
  1.239229149           1.0
G  1  1.0
  0.6329046052          1.0
G  1  1.0
  0.3693554224          1.0
G  1  1.0
  0.2367257335          1.0
G  1  1.0
  0.139282419           1.0
G  1  1.0
  0.0646                1.0
H  1  1.0
  106.7584943031        1.0
H  1  1.0
  64.971760876          1.0
H  1  1.0
  44.8222658523         1.0
H  1  1.0
  29.7294913192         1.0
H  1  1.0
  20.2207024738         1.0
H  1  1.0
  13.6414970117         1.0
H  1  1.0
  9.6201160718          1.0
H  1  1.0
  6.2451384331          1.0
H  1  1.0
  3.9920356638          1.0
H  1  1.0
  2.6823939263          1.0
H  1  1.0
  1.5822297912          1.0
H  1  1.0
  0.8940401634          1.0
H  1  1.0
  0.6147765758          1.0
H  1  1.0
  0.3789044277          1.0
H  1  1.0
  0.2453548766          1.0
I  1  1.0
  27.4430466732         1.0
I  1  1.0
  19.2561942493         1.0
I  1  1.0
  11.2029767784         1.0
I  1  1.0
  6.1914762602          1.0
I  1  1.0
  3.5717409114          1.0
I  1  1.0
  1.8531676713          1.0
I  1  1.0
  1.1413256136          1.0
I  1  1.0
  0.7641191677          1.0
I  1  1.0
  0.4718077741          1.0
J  1  1.0
  5.3623072759          1.0
J  1  1.0
  3.1415969538          1.0
J  1  1.0
  0.6218718448          1.0
****
Pr     0
S  1  1.0
  7422951.1204          1.0
S  1  1.0
  1344781.2014206068    1.0
S  1  1.0
  737192.1034532236     1.0
S  1  1.0
  221550.2280607248     1.0
S  1  1.0
  113647.5688511334     1.0
S  1  1.0
  34727.386294          1.0
S  1  1.0
  20839.8248260255      1.0
S  1  1.0
  7024.103983144        1.0
S  1  1.0
  4017.2658616264       1.0
S  1  1.0
  2655.3443021744       1.0
S  1  1.0
  1134.4039869301       1.0
S  1  1.0
  525.4630458297        1.0
S  1  1.0
  343.4180854984        1.0
S  1  1.0
  188.1647477493        1.0
S  1  1.0
  102.2356412865        1.0
S  1  1.0
  63.3441537267         1.0
S  1  1.0
  42.6117664969         1.0
S  1  1.0
  26.1070731541         1.0
S  1  1.0
  13.1771299033         1.0
S  1  1.0
  7.5947782515          1.0
S  1  1.0
  4.0471704705          1.0
S  1  1.0
  2.4566195903          1.0
S  1  1.0
  1.6009742412          1.0
S  1  1.0
  1.1379212857          1.0
S  1  1.0
  0.7397931787          1.0
S  1  1.0
  0.4673639041          1.0
S  1  1.0
  0.3086309713          1.0
S  1  1.0
  0.1688175401          1.0
S  1  1.0
  0.0885075852          1.0
S  1  1.0
  0.0525232985          1.0
S  1  1.0
  0.0323764051          1.0
S  1  1.0
  0.0158915039          1.0
P  1  1.0
  4453085.807667622     1.0
P  1  1.0
  1886876.373754128     1.0
P  1  1.0
  968552.7058282372     1.0
P  1  1.0
  341829.16448          1.0
P  1  1.0
  180531.5149809578     1.0
P  1  1.0
  68046.792056812       1.0
P  1  1.0
  41237.862792          1.0
P  1  1.0
  18456.0165055278      1.0
P  1  1.0
  8631.5726746099       1.0
P  1  1.0
  4001.3720657532       1.0
P  1  1.0
  2706.2126084969       1.0
P  1  1.0
  1713.5226960918       1.0
P  1  1.0
  814.6408309342        1.0
P  1  1.0
  517.2755207443        1.0
P  1  1.0
  331.4978627562        1.0
P  1  1.0
  176.7863128067        1.0
P  1  1.0
  105.4607195891        1.0
P  1  1.0
  71.5804178877         1.0
P  1  1.0
  45.9297031434         1.0
P  1  1.0
  27.5126033511         1.0
P  1  1.0
  18.9842686788         1.0
P  1  1.0
  13.4969815918         1.0
P  1  1.0
  8.6399170946          1.0
P  1  1.0
  5.8396759393          1.0
P  1  1.0
  4.1672449079          1.0
P  1  1.0
  2.5839323278          1.0
P  1  1.0
  1.6996723245          1.0
P  1  1.0
  1.1319462303          1.0
P  1  1.0
  0.5799472542          1.0
P  1  1.0
  0.322982682           1.0
P  1  1.0
  0.2230663003          1.0
P  1  1.0
  0.1377653114          1.0
P  1  1.0
  0.0822724395          1.0
P  1  1.0
  0.0549350106          1.0
P  1  1.0
  0.0320728657          1.0
D  1  1.0
  5442.1564521784       1.0
D  1  1.0
  3378.3930641566       1.0
D  1  1.0
  2238.8788478876       1.0
D  1  1.0
  1501.5497747056       1.0
D  1  1.0
  949.9858812124        1.0
D  1  1.0
  543.1067280715        1.0
D  1  1.0
  340.1880321193        1.0
D  1  1.0
  216.377856402         1.0
D  1  1.0
  154.2507600788        1.0
D  1  1.0
  98.0469753578         1.0
D  1  1.0
  60.2310519039         1.0
D  1  1.0
  35.5360808198         1.0
D  1  1.0
  22.6554181985         1.0
D  1  1.0
  15.1780322696         1.0
D  1  1.0
  10.1782067457         1.0
D  1  1.0
  7.1543134533          1.0
D  1  1.0
  4.9421097633          1.0
D  1  1.0
  2.8997476283          1.0
D  1  1.0
  1.5517203579          1.0
D  1  1.0
  1.029352671           1.0
D  1  1.0
  0.7129525459          1.0
D  1  1.0
  0.4642489974          1.0
D  1  1.0
  0.3202677089          1.0
D  1  1.0
  0.2133654987          1.0
D  1  1.0
  0.1200637755          1.0
D  1  1.0
  0.0801514828          1.0
D  1  1.0
  0.0465025497          1.0
F  1  1.0
  2177.6460985085       1.0
F  1  1.0
  1419.7471355606       1.0
F  1  1.0
  990.4739879366        1.0
F  1  1.0
  677.6862640376        1.0
F  1  1.0
  410.4467314023        1.0
F  1  1.0
  249.3736674383        1.0
F  1  1.0
  146.8825973735        1.0
F  1  1.0
  87.0368124774         1.0
F  1  1.0
  54.5514070967         1.0
F  1  1.0
  29.6505812054         1.0
F  1  1.0
  16.019478253          1.0
F  1  1.0
  11.3163864041         1.0
F  1  1.0
  7.6277983177          1.0
F  1  1.0
  5.0791998039          1.0
F  1  1.0
  3.2498979217          1.0
F  1  1.0
  1.8373859528          1.0
F  1  1.0
  0.9898323169          1.0
F  1  1.0
  0.6037982505          1.0
F  1  1.0
  0.4174664446          1.0
F  1  1.0
  0.2715838083          1.0
F  1  1.0
  0.1609050426          1.0
F  1  1.0
  0.1070083825          1.0
F  1  1.0
  0.0603231694          1.0
G  1  1.0
  1717.7196821069       1.0
G  1  1.0
  797.9083965245        1.0
G  1  1.0
  469.912474184         1.0
G  1  1.0
  250.6699674112        1.0
G  1  1.0
  139.2017225862        1.0
G  1  1.0
  91.386035267          1.0
G  1  1.0
  61.8937423085         1.0
G  1  1.0
  38.2501959662         1.0
G  1  1.0
  21.961257554          1.0
G  1  1.0
  12.4142058574         1.0
G  1  1.0
  8.5742722942          1.0
G  1  1.0
  5.749573277           1.0
G  1  1.0
  3.9256385986          1.0
G  1  1.0
  2.6065455545          1.0
G  1  1.0
  1.7010255736          1.0
G  1  1.0
  1.1659212364          1.0
G  1  1.0
  0.7567794121          1.0
G  1  1.0
  0.5172736817          1.0
G  1  1.0
  0.3461670026          1.0
G  1  1.0
  0.2207571586          1.0
G  1  1.0
  0.1421407051          1.0
G  1  1.0
  0.0656                1.0
H  1  1.0
  123.161580718         1.0
H  1  1.0
  72.3069225816         1.0
H  1  1.0
  46.7146614701         1.0
H  1  1.0
  28.1022846786         1.0
H  1  1.0
  16.2092444822         1.0
H  1  1.0
  9.0491689985          1.0
H  1  1.0
  4.9570176343          1.0
H  1  1.0
  3.1552571137          1.0
H  1  1.0
  1.7171347818          1.0
H  1  1.0
  0.800347043           1.0
H  1  1.0
  0.4116030031          1.0
H  1  1.0
  0.2652130236          1.0
I  1  1.0
  34.2489311621         1.0
I  1  1.0
  19.2235400319         1.0
I  1  1.0
  11.4331930172         1.0
I  1  1.0
  7.469099691           1.0
I  1  1.0
  5.0579865855          1.0
I  1  1.0
  3.3338166122          1.0
I  1  1.0
  2.2694736151          1.0
I  1  1.0
  1.3886285342          1.0
I  1  1.0
  0.8198995121          1.0
I  1  1.0
  0.5169806188          1.0
J  1  1.0
  6.0300945134          1.0
J  1  1.0
  3.6407843385          1.0
J  1  1.0
  0.6848295893          1.0
****
Nd     0
S  1  1.0
  7655354.8286          1.0
S  1  1.0
  1413089.816830884     1.0
S  1  1.0
  774866.2597397713     1.0
S  1  1.0
  230982.8943170274     1.0
S  1  1.0
  119837.9598155435     1.0
S  1  1.0
  36330.411808          1.0
S  1  1.0
  21639.0593187255      1.0
S  1  1.0
  11296.8229112287      1.0
S  1  1.0
  7186.1967332792       1.0
S  1  1.0
  2796.3622733169       1.0
S  1  1.0
  1648.2540322442       1.0
S  1  1.0
  966.8590054592        1.0
S  1  1.0
  592.6580014843        1.0
S  1  1.0
  361.6305460474        1.0
S  1  1.0
  223.249878601         1.0
S  1  1.0
  129.5012747534        1.0
S  1  1.0
  74.8972828299         1.0
S  1  1.0
  44.8305509001         1.0
S  1  1.0
  22.0974806689         1.0
S  1  1.0
  14.932871144          1.0
S  1  1.0
  8.5370241573          1.0
S  1  1.0
  4.8347341791          1.0
S  1  1.0
  3.1419916097          1.0
S  1  1.0
  1.8742412962          1.0
S  1  1.0
  1.2161066854          1.0
S  1  1.0
  0.7844197263          1.0
S  1  1.0
  0.4835446386          1.0
S  1  1.0
  0.3254387566          1.0
S  1  1.0
  0.1939856925          1.0
S  1  1.0
  0.0930860639          1.0
S  1  1.0
  0.0559482328          1.0
S  1  1.0
  0.0391867107          1.0
S  1  1.0
  0.025168815           1.0
S  1  1.0
  0.0166182495          1.0
P  1  1.0
  4615363.803630974     1.0
P  1  1.0
  2002679.0946603313    1.0
P  1  1.0
  1025346.1619644264    1.0
P  1  1.0
  359619.74744          1.0
P  1  1.0
  190701.4281166465     1.0
P  1  1.0
  71526.411303816       1.0
P  1  1.0
  38000.9782516387      1.0
P  1  1.0
  22807.818403769       1.0
P  1  1.0
  12968.9669872459      1.0
P  1  1.0
  6259.5543524034       1.0
P  1  1.0
  4183.561302421        1.0
P  1  1.0
  2519.3323393604       1.0
P  1  1.0
  1505.4779482224       1.0
P  1  1.0
  950.5028102688        1.0
P  1  1.0
  568.9184324945        1.0
P  1  1.0
  271.4309892614        1.0
P  1  1.0
  164.2148025541        1.0
P  1  1.0
  100.276215631         1.0
P  1  1.0
  66.8415359371         1.0
P  1  1.0
  44.7932537581         1.0
P  1  1.0
  30.5264268313         1.0
P  1  1.0
  20.3912962485         1.0
P  1  1.0
  14.0339239228         1.0
P  1  1.0
  9.714998331           1.0
P  1  1.0
  5.8950498086          1.0
P  1  1.0
  3.2976721586          1.0
P  1  1.0
  2.0014390997          1.0
P  1  1.0
  1.1586240199          1.0
P  1  1.0
  0.6127237059          1.0
P  1  1.0
  0.3382233564          1.0
P  1  1.0
  0.2314405102          1.0
P  1  1.0
  0.1458549257          1.0
P  1  1.0
  0.0833269481          1.0
P  1  1.0
  0.0516720892          1.0
P  1  1.0
  0.0323237333          1.0
D  1  1.0
  8563.3628181417       1.0
D  1  1.0
  3537.4369372749       1.0
D  1  1.0
  2325.4580008735       1.0
D  1  1.0
  1033.1637066077       1.0
D  1  1.0
  732.905887865         1.0
D  1  1.0
  513.5504641559        1.0
D  1  1.0
  349.9831260193        1.0
D  1  1.0
  213.7654754504        1.0
D  1  1.0
  130.0477001408        1.0
D  1  1.0
  85.3952635009         1.0
D  1  1.0
  52.5673843996         1.0
D  1  1.0
  28.5329558909         1.0
D  1  1.0
  16.3281998701         1.0
D  1  1.0
  10.6353407655         1.0
D  1  1.0
  7.2773820085          1.0
D  1  1.0
  5.1392730377          1.0
D  1  1.0
  3.3874202949          1.0
D  1  1.0
  1.9913230589          1.0
D  1  1.0
  1.1465694497          1.0
D  1  1.0
  0.7434444389          1.0
D  1  1.0
  0.4909717056          1.0
D  1  1.0
  0.2942351446          1.0
D  1  1.0
  0.1615773651          1.0
D  1  1.0
  0.0966125956          1.0
D  1  1.0
  0.0500111191          1.0
F  1  1.0
  1487.3789691075       1.0
F  1  1.0
  1043.0612834667       1.0
F  1  1.0
  706.1447048838        1.0
F  1  1.0
  430.7732678716        1.0
F  1  1.0
  254.8546546489        1.0
F  1  1.0
  153.1423345302        1.0
F  1  1.0
  94.0122729462         1.0
F  1  1.0
  62.0684649789         1.0
F  1  1.0
  42.2020999925         1.0
F  1  1.0
  25.1013838495         1.0
F  1  1.0
  16.0296224867         1.0
F  1  1.0
  11.4159719637         1.0
F  1  1.0
  7.0570213047          1.0
F  1  1.0
  4.4854842845          1.0
F  1  1.0
  2.9401479135          1.0
F  1  1.0
  1.7134391523          1.0
F  1  1.0
  1.035305026           1.0
F  1  1.0
  0.6410206882          1.0
F  1  1.0
  0.3808129326          1.0
F  1  1.0
  0.2413300553          1.0
F  1  1.0
  0.1662254779          1.0
F  1  1.0
  0.1133205067          1.0
F  1  1.0
  0.0607950054          1.0
G  1  1.0
  838.6548231514        1.0
G  1  1.0
  491.6583912732        1.0
G  1  1.0
  306.951681814         1.0
G  1  1.0
  190.0632896301        1.0
G  1  1.0
  114.9737284087        1.0
G  1  1.0
  71.7205918882         1.0
G  1  1.0
  38.8822789901         1.0
G  1  1.0
  22.2413242035         1.0
G  1  1.0
  12.6377423303         1.0
G  1  1.0
  8.2149720948          1.0
G  1  1.0
  5.6618981733          1.0
G  1  1.0
  3.8030920892          1.0
G  1  1.0
  2.4840943055          1.0
G  1  1.0
  1.4083965017          1.0
G  1  1.0
  0.8051218201          1.0
G  1  1.0
  0.546237135           1.0
G  1  1.0
  0.3633447777          1.0
G  1  1.0
  0.2318515497          1.0
G  1  1.0
  0.1490255673          1.0
G  1  1.0
  0.0686                1.0
H  1  1.0
  249.0750364201        1.0
H  1  1.0
  112.0035107372        1.0
H  1  1.0
  68.5678290829         1.0
H  1  1.0
  43.329098658          1.0
H  1  1.0
  24.2670684529         1.0
H  1  1.0
  14.0231574929         1.0
H  1  1.0
  8.1209243964          1.0
H  1  1.0
  5.0178865484          1.0
H  1  1.0
  2.9720626543          1.0
H  1  1.0
  1.6984357478          1.0
H  1  1.0
  0.8477363525          1.0
H  1  1.0
  0.4326664755          1.0
H  1  1.0
  0.278809083           1.0
I  1  1.0
  38.574913807          1.0
I  1  1.0
  21.1902421626         1.0
I  1  1.0
  12.4393065736         1.0
I  1  1.0
  6.1479433022          1.0
I  1  1.0
  3.6073555363          1.0
I  1  1.0
  2.4494951221          1.0
I  1  1.0
  1.4736752776          1.0
I  1  1.0
  0.8659197777          1.0
I  1  1.0
  0.5441015546          1.0
J  1  1.0
  5.6656277609          1.0
J  1  1.0
  3.948626829           1.0
J  1  1.0
  0.7209865571          1.0
****
Pm     0
S  1  1.0
  7962207.9708          1.0
S  1  1.0
  1468455.324958771     1.0
S  1  1.0
  805281.8723306035     1.0
S  1  1.0
  241677.2858772671     1.0
S  1  1.0
  124526.2651937916     1.0
S  1  1.0
  37914.701774          1.0
S  1  1.0
  22760.389123662       1.0
S  1  1.0
  11461.2555148883      1.0
S  1  1.0
  7565.621682282        1.0
S  1  1.0
  2891.4862357611       1.0
S  1  1.0
  1421.7754309239       1.0
S  1  1.0
  912.3704155852        1.0
S  1  1.0
  412.1182393632        1.0
S  1  1.0
  266.1883174467        1.0
S  1  1.0
  149.8720481408        1.0
S  1  1.0
  86.0379827793         1.0
S  1  1.0
  52.5296455565         1.0
S  1  1.0
  26.8955676102         1.0
S  1  1.0
  16.6021037877         1.0
S  1  1.0
  11.132884499          1.0
S  1  1.0
  7.8252546903          1.0
S  1  1.0
  5.4590115537          1.0
S  1  1.0
  3.586986124           1.0
S  1  1.0
  2.5222047071          1.0
S  1  1.0
  1.609084342           1.0
S  1  1.0
  1.0359943657          1.0
S  1  1.0
  0.6246719688          1.0
S  1  1.0
  0.3699286123          1.0
S  1  1.0
  0.2023602646          1.0
S  1  1.0
  0.0936247751          1.0
S  1  1.0
  0.0492385208          1.0
S  1  1.0
  0.0195758204          1.0
P  1  1.0
  20187.7130395331      1.0
P  1  1.0
  7612.2509444929       1.0
P  1  1.0
  4396.8726667644       1.0
P  1  1.0
  2944.0112635946       1.0
P  1  1.0
  1872.8605195485       1.0
P  1  1.0
  1030.2223093431       1.0
P  1  1.0
  604.3505123756        1.0
P  1  1.0
  355.8720624964        1.0
P  1  1.0
  236.8835932862        1.0
P  1  1.0
  168.5833876078        1.0
P  1  1.0
  115.2923401329        1.0
P  1  1.0
  69.5553251142         1.0
P  1  1.0
  37.8409532361         1.0
P  1  1.0
  24.4523575192         1.0
P  1  1.0
  15.8264511968         1.0
P  1  1.0
  9.6888680493          1.0
P  1  1.0
  5.45675658            1.0
P  1  1.0
  3.5164453603          1.0
P  1  1.0
  2.0913817955          1.0
P  1  1.0
  1.3408959316          1.0
P  1  1.0
  0.7831282701          1.0
P  1  1.0
  0.539997608           1.0
P  1  1.0
  0.3648904647          1.0
P  1  1.0
  0.2162061001          1.0
P  1  1.0
  0.1356130954          1.0
P  1  1.0
  0.0951714713          1.0
P  1  1.0
  0.0620764446          1.0
D  1  1.0
  5958.8467434865       1.0
D  1  1.0
  2418.4956127844       1.0
D  1  1.0
  1560.0682156873       1.0
D  1  1.0
  726.4547152931        1.0
D  1  1.0
  474.123192213         1.0
D  1  1.0
  304.640025309         1.0
D  1  1.0
  205.2836447386        1.0
D  1  1.0
  133.01686473          1.0
D  1  1.0
  92.2489862686         1.0
D  1  1.0
  59.988386646          1.0
D  1  1.0
  42.1063889621         1.0
D  1  1.0
  29.6035502742         1.0
D  1  1.0
  20.1392865868         1.0
D  1  1.0
  14.2717998502         1.0
D  1  1.0
  7.3895478268          1.0
D  1  1.0
  4.2809871946          1.0
D  1  1.0
  2.8926233519          1.0
D  1  1.0
  1.9924102449          1.0
D  1  1.0
  1.2236170299          1.0
D  1  1.0
  0.7940927777          1.0
D  1  1.0
  0.5185650616          1.0
D  1  1.0
  0.3088702276          1.0
D  1  1.0
  0.1733775069          1.0
D  1  1.0
  0.0974899032          1.0
D  1  1.0
  0.0515629666          1.0
F  1  1.0
  4105.9731360388       1.0
F  1  1.0
  2495.9818507259       1.0
F  1  1.0
  1410.0373247324       1.0
F  1  1.0
  912.3999568266        1.0
F  1  1.0
  574.4759983682        1.0
F  1  1.0
  291.8294173969        1.0
F  1  1.0
  152.8615227877        1.0
F  1  1.0
  89.0593543489         1.0
F  1  1.0
  60.9183992525         1.0
F  1  1.0
  35.9103090256         1.0
F  1  1.0
  20.8034835708         1.0
F  1  1.0
  13.1728392057         1.0
F  1  1.0
  8.8614958449          1.0
F  1  1.0
  5.7409959735          1.0
F  1  1.0
  3.7699797274          1.0
F  1  1.0
  2.1984301287          1.0
F  1  1.0
  1.2006861044          1.0
F  1  1.0
  0.7704714828          1.0
F  1  1.0
  0.5318204356          1.0
F  1  1.0
  0.3040292843          1.0
F  1  1.0
  0.1972890153          1.0
F  1  1.0
  0.1300147634          1.0
F  1  1.0
  0.0597353999          1.0
G  1  1.0
  844.9020349534        1.0
G  1  1.0
  554.8479458491        1.0
G  1  1.0
  377.8688722206        1.0
G  1  1.0
  235.9273574694        1.0
G  1  1.0
  162.643107903         1.0
G  1  1.0
  99.7081055072         1.0
G  1  1.0
  65.6847314631         1.0
G  1  1.0
  41.2683575667         1.0
G  1  1.0
  25.4026337175         1.0
G  1  1.0
  17.1981272878         1.0
G  1  1.0
  12.2435993456         1.0
G  1  1.0
  7.8233079663          1.0
G  1  1.0
  5.4741295449          1.0
G  1  1.0
  3.4098002656          1.0
G  1  1.0
  1.9675260807          1.0
G  1  1.0
  1.307555465           1.0
G  1  1.0
  0.84784861            1.0
G  1  1.0
  0.4920365786          1.0
G  1  1.0
  0.2761305732          1.0
G  1  1.0
  0.1513143938          1.0
G  1  1.0
  0.069                 1.0
H  1  1.0
  132.6410696501        1.0
H  1  1.0
  82.0818641005         1.0
H  1  1.0
  51.6663291154         1.0
H  1  1.0
  31.8484929932         1.0
H  1  1.0
  18.4620352381         1.0
H  1  1.0
  10.4790184977         1.0
H  1  1.0
  7.0810773245          1.0
H  1  1.0
  5.0390402782          1.0
H  1  1.0
  3.4034534433          1.0
H  1  1.0
  2.2269862707          1.0
H  1  1.0
  1.5673601511          1.0
H  1  1.0
  1.0174491517          1.0
H  1  1.0
  0.6815335262          1.0
H  1  1.0
  0.4487348597          1.0
H  1  1.0
  0.3004479964          1.0
I  1  1.0
  43.8420984245         1.0
I  1  1.0
  28.7088330906         1.0
I  1  1.0
  16.8105413711         1.0
I  1  1.0
  11.8005942642         1.0
I  1  1.0
  6.6965943929          1.0
I  1  1.0
  3.9469659993          1.0
I  1  1.0
  2.7164341834          1.0
I  1  1.0
  1.5632464992          1.0
I  1  1.0
  0.9121501569          1.0
I  1  1.0
  0.5880346189          1.0
J  1  1.0
  6.0310899895          1.0
J  1  1.0
  4.226754442           1.0
J  1  1.0
  2.9109538772          1.0
J  1  1.0
  0.7606858537          1.0
****
Sm     0
S  1  1.0
  8273753.5438          1.0
S  1  1.0
  1516586.4411052172    1.0
S  1  1.0
  702189.0085458979     1.0
S  1  1.0
  251756.1055214156     1.0
S  1  1.0
  128592.8167685762     1.0
S  1  1.0
  39504.049058          1.0
S  1  1.0
  23734.3593007656      1.0
S  1  1.0
  7895.4946092589       1.0
S  1  1.0
  4546.0635530999       1.0
S  1  1.0
  3005.5194956691       1.0
S  1  1.0
  1123.6112186048       1.0
S  1  1.0
  619.7044213676        1.0
S  1  1.0
  367.0295703467        1.0
S  1  1.0
  215.8503300387        1.0
S  1  1.0
  128.1994389993        1.0
S  1  1.0
  87.9354118431         1.0
S  1  1.0
  38.7979737528         1.0
S  1  1.0
  24.3206516559         1.0
S  1  1.0
  14.3049685103         1.0
S  1  1.0
  8.5618008057          1.0
S  1  1.0
  5.5380065001          1.0
S  1  1.0
  3.3429156031          1.0
S  1  1.0
  2.0283434738          1.0
S  1  1.0
  1.1745866103          1.0
S  1  1.0
  0.7223923178          1.0
S  1  1.0
  0.3892154069          1.0
S  1  1.0
  0.2108413696          1.0
S  1  1.0
  0.0969467099          1.0
S  1  1.0
  0.0456054098          1.0
S  1  1.0
  0.0189841085          1.0
P  1  1.0
  128969.3471355754     1.0
P  1  1.0
  77102.539503195       1.0
P  1  1.0
  31346.8732815692      1.0
P  1  1.0
  21014.9204468582      1.0
P  1  1.0
  7919.0339251053       1.0
P  1  1.0
  4399.9534798834       1.0
P  1  1.0
  2779.3268824176       1.0
P  1  1.0
  1782.7572911844       1.0
P  1  1.0
  1065.0039657449       1.0
P  1  1.0
  698.2876622398        1.0
P  1  1.0
  435.4579178993        1.0
P  1  1.0
  258.904711232         1.0
P  1  1.0
  151.401342816         1.0
P  1  1.0
  100.4121071916        1.0
P  1  1.0
  65.5826802092         1.0
P  1  1.0
  43.1887267686         1.0
P  1  1.0
  29.486722033          1.0
P  1  1.0
  17.2718696662         1.0
P  1  1.0
  9.571883              1.0
P  1  1.0
  5.5799714302          1.0
P  1  1.0
  3.3396835066          1.0
P  1  1.0
  1.9509792514          1.0
P  1  1.0
  1.1963922514          1.0
P  1  1.0
  0.648205646           1.0
P  1  1.0
  0.382244177           1.0
P  1  1.0
  0.225091589           1.0
P  1  1.0
  0.1244697959          1.0
P  1  1.0
  0.0807422255          1.0
P  1  1.0
  0.056844476           1.0
P  1  1.0
  0.0345619693          1.0
D  1  1.0
  7186.7818157041       1.0
D  1  1.0
  4546.1950299436       1.0
D  1  1.0
  2540.5979665365       1.0
D  1  1.0
  1454.6809295253       1.0
D  1  1.0
  905.0369856383        1.0
D  1  1.0
  590.0921253079        1.0
D  1  1.0
  334.3870757385        1.0
D  1  1.0
  195.5625959934        1.0
D  1  1.0
  114.7303427768        1.0
D  1  1.0
  76.844977295          1.0
D  1  1.0
  53.5102688576         1.0
D  1  1.0
  37.7474061175         1.0
D  1  1.0
  26.669389422          1.0
D  1  1.0
  17.0856398258         1.0
D  1  1.0
  11.1755647896         1.0
D  1  1.0
  7.1347015878          1.0
D  1  1.0
  4.804246738           1.0
D  1  1.0
  3.2802831697          1.0
D  1  1.0
  2.3094189389          1.0
D  1  1.0
  1.5268035649          1.0
D  1  1.0
  0.9489740764          1.0
D  1  1.0
  0.6143924433          1.0
D  1  1.0
  0.4265169879          1.0
D  1  1.0
  0.2864270995          1.0
D  1  1.0
  0.1807545593          1.0
D  1  1.0
  0.098748034           1.0
D  1  1.0
  0.0507645754          1.0
F  1  1.0
  2420.5066507034       1.0
F  1  1.0
  1445.9459983908       1.0
F  1  1.0
  799.5149672219        1.0
F  1  1.0
  486.2861236798        1.0
F  1  1.0
  321.1159638792        1.0
F  1  1.0
  217.8291197374        1.0
F  1  1.0
  150.6797004243        1.0
F  1  1.0
  91.1554175941         1.0
F  1  1.0
  57.6372399839         1.0
F  1  1.0
  35.1411201609         1.0
F  1  1.0
  21.6128097169         1.0
F  1  1.0
  12.6610966084         1.0
F  1  1.0
  7.8968272109          1.0
F  1  1.0
  5.318037309           1.0
F  1  1.0
  3.7241500185          1.0
F  1  1.0
  2.6337335328          1.0
F  1  1.0
  1.7187456252          1.0
F  1  1.0
  1.0980061285          1.0
F  1  1.0
  0.7227666332          1.0
F  1  1.0
  0.4563153156          1.0
F  1  1.0
  0.3159064688          1.0
F  1  1.0
  0.2050095889          1.0
F  1  1.0
  0.1315008585          1.0
F  1  1.0
  0.0592928106          1.0
G  1  1.0
  913.9776661148        1.0
G  1  1.0
  604.6126479166        1.0
G  1  1.0
  423.7709877635        1.0
G  1  1.0
  251.804410416         1.0
G  1  1.0
  159.7782728071        1.0
G  1  1.0
  113.7057195092        1.0
G  1  1.0
  78.1013368812         1.0
G  1  1.0
  52.2842987728         1.0
G  1  1.0
  35.9675518938         1.0
G  1  1.0
  21.2181726166         1.0
G  1  1.0
  11.9714993448         1.0
G  1  1.0
  6.1616321985          1.0
G  1  1.0
  3.6458527774          1.0
G  1  1.0
  2.0901836445          1.0
G  1  1.0
  1.3613931668          1.0
G  1  1.0
  0.8894889548          1.0
G  1  1.0
  0.5308439075          1.0
G  1  1.0
  0.2878701486          1.0
G  1  1.0
  0.1539914076          1.0
G  1  1.0
  0.0698                1.0
H  1  1.0
  263.3510731614        1.0
H  1  1.0
  156.0818447068        1.0
H  1  1.0
  94.6788978923         1.0
H  1  1.0
  48.9706263957         1.0
H  1  1.0
  30.0957163617         1.0
H  1  1.0
  21.1060627996         1.0
H  1  1.0
  14.5350058218         1.0
H  1  1.0
  9.3775395193          1.0
H  1  1.0
  6.473249462           1.0
H  1  1.0
  4.1457660657          1.0
H  1  1.0
  2.4544131606          1.0
H  1  1.0
  1.6479174585          1.0
H  1  1.0
  1.0673528182          1.0
H  1  1.0
  0.7063271003          1.0
H  1  1.0
  0.4665011729          1.0
I  1  1.0
  74.625113082          1.0
I  1  1.0
  34.864495013          1.0
I  1  1.0
  24.3827474367         1.0
I  1  1.0
  15.5698287789         1.0
I  1  1.0
  10.1949455654         1.0
I  1  1.0
  6.4989436982          1.0
I  1  1.0
  4.2663471411          1.0
I  1  1.0
  2.8454170595          1.0
I  1  1.0
  1.6472923023          1.0
I  1  1.0
  0.948811972           1.0
I  1  1.0
  0.6078541948          1.0
J  1  1.0
  10.3475568039         1.0
J  1  1.0
  6.4465798008          1.0
J  1  1.0
  4.4615580924          1.0
J  1  1.0
  0.7858047398          1.0
****
Eu     0
S  1  1.0
  8489507.076           1.0
S  1  1.0
  1610725.3337006373    1.0
S  1  1.0
  447836.65112          1.0
S  1  1.0
  260908.7439900712     1.0
S  1  1.0
  76466.809373719       1.0
S  1  1.0
  41107.026062          1.0
S  1  1.0
  24519.5054056669      1.0
S  1  1.0
  12515.4844324121      1.0
S  1  1.0
  5335.9660832469       1.0
S  1  1.0
  3277.9641793507       1.0
S  1  1.0
  1948.7385382596       1.0
S  1  1.0
  912.4233827294        1.0
S  1  1.0
  446.1415266483        1.0
S  1  1.0
  301.3123091459        1.0
S  1  1.0
  202.0911646506        1.0
S  1  1.0
  130.0206265405        1.0
S  1  1.0
  60.9651547354         1.0
S  1  1.0
  39.1139031505         1.0
S  1  1.0
  25.3521154836         1.0
S  1  1.0
  14.7158712864         1.0
S  1  1.0
  8.551787006           1.0
S  1  1.0
  5.493947727           1.0
S  1  1.0
  3.5875616449          1.0
S  1  1.0
  1.8372990896          1.0
S  1  1.0
  1.1216391171          1.0
S  1  1.0
  0.6728449168          1.0
S  1  1.0
  0.3906938208          1.0
S  1  1.0
  0.2211862274          1.0
S  1  1.0
  0.1007784631          1.0
S  1  1.0
  0.0469699108          1.0
S  1  1.0
  0.0189808307          1.0
P  1  1.0
  6106710.1005          1.0
P  1  1.0
  2304930.826508377     1.0
P  1  1.0
  968753.8939851196     1.0
P  1  1.0
  410113.98181          1.0
P  1  1.0
  140539.1632840532     1.0
P  1  1.0
  68658.9515477004      1.0
P  1  1.0
  25800.3934577299      1.0
P  1  1.0
  14721.5735936621      1.0
P  1  1.0
  8650.814699862        1.0
P  1  1.0
  4185.6703721932       1.0
P  1  1.0
  2393.4598464794       1.0
P  1  1.0
  1649.3201889735       1.0
P  1  1.0
  684.9969599293        1.0
P  1  1.0
  442.5380270404        1.0
P  1  1.0
  304.9975644895        1.0
P  1  1.0
  188.9339885172        1.0
P  1  1.0
  107.2548877161        1.0
P  1  1.0
  65.6596217487         1.0
P  1  1.0
  37.8043108228         1.0
P  1  1.0
  18.5465851637         1.0
P  1  1.0
  10.5892098805         1.0
P  1  1.0
  5.9196236768          1.0
P  1  1.0
  3.4044414481          1.0
P  1  1.0
  2.4147412224          1.0
P  1  1.0
  1.4626421571          1.0
P  1  1.0
  0.9905497084          1.0
P  1  1.0
  0.5903740399          1.0
P  1  1.0
  0.3144085203          1.0
P  1  1.0
  0.206469173           1.0
P  1  1.0
  0.1300986086          1.0
P  1  1.0
  0.0826995344          1.0
P  1  1.0
  0.0580049843          1.0
P  1  1.0
  0.0345115509          1.0
D  1  1.0
  19760.3896517218      1.0
D  1  1.0
  12111.3803171118      1.0
D  1  1.0
  6473.5170713569       1.0
D  1  1.0
  4081.1064470463       1.0
D  1  1.0
  2682.3137317212       1.0
D  1  1.0
  1755.2160500956       1.0
D  1  1.0
  1118.8471030624       1.0
D  1  1.0
  679.178081226         1.0
D  1  1.0
  384.5740696153        1.0
D  1  1.0
  253.532244818         1.0
D  1  1.0
  157.8786552498        1.0
D  1  1.0
  97.9418873997         1.0
D  1  1.0
  59.6524902897         1.0
D  1  1.0
  35.0441946119         1.0
D  1  1.0
  21.847829661          1.0
D  1  1.0
  11.6258626974         1.0
D  1  1.0
  6.9291399486          1.0
D  1  1.0
  4.6467552947          1.0
D  1  1.0
  2.9977108924          1.0
D  1  1.0
  1.8072284667          1.0
D  1  1.0
  1.1164346337          1.0
D  1  1.0
  0.7209105909          1.0
D  1  1.0
  0.4570576786          1.0
D  1  1.0
  0.2969059009          1.0
D  1  1.0
  0.189075156           1.0
D  1  1.0
  0.1011258857          1.0
D  1  1.0
  0.051038898           1.0
F  1  1.0
  4487.1229402895       1.0
F  1  1.0
  2550.4593290594       1.0
F  1  1.0
  1748.0983614437       1.0
F  1  1.0
  1239.905778581        1.0
F  1  1.0
  799.7051733005        1.0
F  1  1.0
  416.8087518526        1.0
F  1  1.0
  258.3040106208        1.0
F  1  1.0
  152.3976146384        1.0
F  1  1.0
  80.9384232903         1.0
F  1  1.0
  56.2740124984         1.0
F  1  1.0
  39.9358440746         1.0
F  1  1.0
  26.2522730803         1.0
F  1  1.0
  16.9677550722         1.0
F  1  1.0
  11.1090089313         1.0
F  1  1.0
  6.4709176273          1.0
F  1  1.0
  3.4943333153          1.0
F  1  1.0
  2.3431744489          1.0
F  1  1.0
  1.6425614456          1.0
F  1  1.0
  0.9991725758          1.0
F  1  1.0
  0.655522583           1.0
F  1  1.0
  0.4606980298          1.0
F  1  1.0
  0.3069393679          1.0
F  1  1.0
  0.133921994           1.0
F  1  1.0
  0.0594792803          1.0
G  1  1.0
  916.1752513932        1.0
G  1  1.0
  574.7287658013        1.0
G  1  1.0
  370.1425014347        1.0
G  1  1.0
  230.9225171158        1.0
G  1  1.0
  128.2622524846        1.0
G  1  1.0
  80.5301877455         1.0
G  1  1.0
  47.6140091656         1.0
G  1  1.0
  26.2107535322         1.0
G  1  1.0
  15.4462101997         1.0
G  1  1.0
  9.6719496824          1.0
G  1  1.0
  6.3033949293          1.0
G  1  1.0
  3.8163565548          1.0
G  1  1.0
  2.1071617926          1.0
G  1  1.0
  1.2413005742          1.0
G  1  1.0
  0.7195278716          1.0
G  1  1.0
  0.4785308709          1.0
G  1  1.0
  0.3004659569          1.0
G  1  1.0
  0.1563578682          1.0
G  1  1.0
  0.0702                1.0
H  1  1.0
  156.1660263113        1.0
H  1  1.0
  109.0478644947        1.0
H  1  1.0
  70.9305260331         1.0
H  1  1.0
  49.0035923262         1.0
H  1  1.0
  34.6438044932         1.0
H  1  1.0
  22.7299593662         1.0
H  1  1.0
  16.2182982226         1.0
H  1  1.0
  11.037975511          1.0
H  1  1.0
  6.7033638291          1.0
H  1  1.0
  3.9223998628          1.0
H  1  1.0
  2.5549653835          1.0
H  1  1.0
  1.7441840173          1.0
H  1  1.0
  1.1190771328          1.0
H  1  1.0
  0.6949627792          1.0
H  1  1.0
  0.4818941568          1.0
I  1  1.0
  111.5548016371        1.0
I  1  1.0
  42.949438614          1.0
I  1  1.0
  21.4896540149         1.0
I  1  1.0
  11.5216681925         1.0
I  1  1.0
  6.8126537047          1.0
I  1  1.0
  4.4780188219          1.0
I  1  1.0
  2.9549864859          1.0
I  1  1.0
  1.7361438855          1.0
I  1  1.0
  0.9875345899          1.0
I  1  1.0
  0.6274778294          1.0
J  1  1.0
  10.8144105375         1.0
J  1  1.0
  6.7546751027          1.0
J  1  1.0
  4.652458598           1.0
J  1  1.0
  0.8107033908          1.0
****
Gd     0
S  1  1.0
  4894190.267300993     1.0
S  1  1.0
  1680517.801463131     1.0
S  1  1.0
  470337.54702          1.0
S  1  1.0
  143434.5723830342     1.0
S  1  1.0
  80461.7586003131      1.0
S  1  1.0
  25809.677574437       1.0
S  1  1.0
  13464.0902886817      1.0
S  1  1.0
  5019.7187231751       1.0
S  1  1.0
  3272.2500884055       1.0
S  1  1.0
  1650.2895605698       1.0
S  1  1.0
  954.5745505007        1.0
S  1  1.0
  607.6180975768        1.0
S  1  1.0
  397.2482445287        1.0
S  1  1.0
  224.539959486         1.0
S  1  1.0
  95.4516798547         1.0
S  1  1.0
  56.3884472923         1.0
S  1  1.0
  34.1026769209         1.0
S  1  1.0
  20.3770402603         1.0
S  1  1.0
  13.7366286026         1.0
S  1  1.0
  9.0874030659          1.0
S  1  1.0
  5.7610058502          1.0
S  1  1.0
  3.6159260999          1.0
S  1  1.0
  1.8984294107          1.0
S  1  1.0
  1.2406397597          1.0
S  1  1.0
  0.7025008032          1.0
S  1  1.0
  0.4062014409          1.0
S  1  1.0
  0.2259090466          1.0
S  1  1.0
  0.1033598624          1.0
S  1  1.0
  0.0482450541          1.0
S  1  1.0
  0.0195917331          1.0
P  1  1.0
  45335.3048627314      1.0
P  1  1.0
  27089.9754103008      1.0
P  1  1.0
  15552.1132635058      1.0
P  1  1.0
  8803.5091254442       1.0
P  1  1.0
  4890.3176481134       1.0
P  1  1.0
  1962.2641752211       1.0
P  1  1.0
  1261.9338620625       1.0
P  1  1.0
  795.2824157845        1.0
P  1  1.0
  506.1148945501        1.0
P  1  1.0
  305.4687321293        1.0
P  1  1.0
  162.2646703778        1.0
P  1  1.0
  105.023412857         1.0
P  1  1.0
  70.2255299166         1.0
P  1  1.0
  43.5715694344         1.0
P  1  1.0
  23.855590361          1.0
P  1  1.0
  13.1631377279         1.0
P  1  1.0
  8.1306800889          1.0
P  1  1.0
  5.2446705748          1.0
P  1  1.0
  3.3651136547          1.0
P  1  1.0
  2.0253058133          1.0
P  1  1.0
  1.3786640859          1.0
P  1  1.0
  0.9557394991          1.0
P  1  1.0
  0.6094325169          1.0
P  1  1.0
  0.4208520409          1.0
P  1  1.0
  0.2969245997          1.0
P  1  1.0
  0.2114885797          1.0
P  1  1.0
  0.1337253663          1.0
P  1  1.0
  0.0852222487          1.0
P  1  1.0
  0.0597508052          1.0
D  1  1.0
  20718.991537974       1.0
D  1  1.0
  10163.8508035054      1.0
D  1  1.0
  6637.6089694283       1.0
D  1  1.0
  4356.3334223913       1.0
D  1  1.0
  1865.0825769074       1.0
D  1  1.0
  1324.8976736973       1.0
D  1  1.0
  874.3265990821        1.0
D  1  1.0
  501.6846107667        1.0
D  1  1.0
  322.2625274187        1.0
D  1  1.0
  226.702649833         1.0
D  1  1.0
  133.7622225098        1.0
D  1  1.0
  78.0397934003         1.0
D  1  1.0
  48.1246469911         1.0
D  1  1.0
  34.2555733559         1.0
D  1  1.0
  23.1839610074         1.0
D  1  1.0
  15.1132333976         1.0
D  1  1.0
  10.4590390776         1.0
D  1  1.0
  7.0053415651          1.0
D  1  1.0
  4.7748905251          1.0
D  1  1.0
  2.9447158764          1.0
D  1  1.0
  1.9129833198          1.0
D  1  1.0
  1.1719887437          1.0
D  1  1.0
  0.7131977155          1.0
D  1  1.0
  0.4496119125          1.0
D  1  1.0
  0.3050250607          1.0
D  1  1.0
  0.1950106458          1.0
D  1  1.0
  0.1039022501          1.0
D  1  1.0
  0.0525314195          1.0
F  1  1.0
  2646.755161029        1.0
F  1  1.0
  1777.9442764224       1.0
F  1  1.0
  1154.3405655836       1.0
F  1  1.0
  652.7956310394        1.0
F  1  1.0
  429.3927896756        1.0
F  1  1.0
  272.6546288777        1.0
F  1  1.0
  172.9634746576        1.0
F  1  1.0
  105.766014365         1.0
F  1  1.0
  68.3550742447         1.0
F  1  1.0
  45.0004745853         1.0
F  1  1.0
  30.3030903541         1.0
F  1  1.0
  17.949156913          1.0
F  1  1.0
  10.4126678449         1.0
F  1  1.0
  7.2244196546          1.0
F  1  1.0
  4.9555004585          1.0
F  1  1.0
  3.4476273983          1.0
F  1  1.0
  2.1900221637          1.0
F  1  1.0
  1.5126293856          1.0
F  1  1.0
  1.0447986562          1.0
F  1  1.0
  0.6143949313          1.0
F  1  1.0
  0.3880855456          1.0
F  1  1.0
  0.2523415339          1.0
F  1  1.0
  0.1377449613          1.0
F  1  1.0
  0.0609839103          1.0
G  1  1.0
  658.7992731252        1.0
G  1  1.0
  459.9947641719        1.0
G  1  1.0
  267.3570978716        1.0
G  1  1.0
  153.5552236779        1.0
G  1  1.0
  90.4107062585         1.0
G  1  1.0
  56.8870556668         1.0
G  1  1.0
  37.8757890103         1.0
G  1  1.0
  23.7756207596         1.0
G  1  1.0
  15.2404956602         1.0
G  1  1.0
  10.3349532536         1.0
G  1  1.0
  6.7177723267          1.0
G  1  1.0
  4.6630091007          1.0
G  1  1.0
  2.7669866234          1.0
G  1  1.0
  1.8029412045          1.0
G  1  1.0
  1.2553706429          1.0
G  1  1.0
  0.7573451437          1.0
G  1  1.0
  0.5045466314          1.0
G  1  1.0
  0.3105187778          1.0
G  1  1.0
  0.1605834415          1.0
G  1  1.0
  0.0716                1.0
H  1  1.0
  183.6509712175        1.0
H  1  1.0
  103.9285403287        1.0
H  1  1.0
  64.7844059394         1.0
H  1  1.0
  44.9114925767         1.0
H  1  1.0
  31.3509419778         1.0
H  1  1.0
  19.5475803875         1.0
H  1  1.0
  11.6469867541         1.0
H  1  1.0
  6.86612995            1.0
H  1  1.0
  4.1769344272          1.0
H  1  1.0
  2.9057907323          1.0
H  1  1.0
  1.9819936756          1.0
H  1  1.0
  1.336919482           1.0
H  1  1.0
  0.9064837911          1.0
H  1  1.0
  0.5715808434          1.0
H  1  1.0
  0.3888744831          1.0
I  1  1.0
  53.9358587952         1.0
I  1  1.0
  33.0738994791         1.0
I  1  1.0
  20.8479505292         1.0
I  1  1.0
  11.2173250155         1.0
I  1  1.0
  6.7629856575          1.0
I  1  1.0
  4.3296387275          1.0
I  1  1.0
  2.8815460709          1.0
I  1  1.0
  1.9613201351          1.0
I  1  1.0
  1.0177535224          1.0
I  1  1.0
  0.5816822969          1.0
J  1  1.0
  23.2025149665         1.0
J  1  1.0
  12.544457658          1.0
J  1  1.0
  7.0985666072          1.0
J  1  1.0
  4.7742990636          1.0
J  1  1.0
  2.8055467996          1.0
J  1  1.0
  0.8163848833          1.0
****
Tb     0
S  1  1.0
  5063910.728047118     1.0
S  1  1.0
  1730597.7869521433    1.0
S  1  1.0
  486977.68844          1.0
S  1  1.0
  147812.5785863174     1.0
S  1  1.0
  83032.1295528697      1.0
S  1  1.0
  26728.0148179869      1.0
S  1  1.0
  13641.8894039167      1.0
S  1  1.0
  5193.2848331779       1.0
S  1  1.0
  2310.9213041812       1.0
S  1  1.0
  1071.9321331746       1.0
S  1  1.0
  698.2037129324        1.0
S  1  1.0
  326.5977622693        1.0
S  1  1.0
  218.9921591182        1.0
S  1  1.0
  131.4772501019        1.0
S  1  1.0
  81.7584772257         1.0
S  1  1.0
  50.3734570184         1.0
S  1  1.0
  28.4936948406         1.0
S  1  1.0
  16.655877264          1.0
S  1  1.0
  10.4905648385         1.0
S  1  1.0
  6.588640838           1.0
S  1  1.0
  3.7708568854          1.0
S  1  1.0
  2.3416621812          1.0
S  1  1.0
  1.6703770634          1.0
S  1  1.0
  1.1742732485          1.0
S  1  1.0
  0.7686210022          1.0
S  1  1.0
  0.4596283807          1.0
S  1  1.0
  0.2839140389          1.0
S  1  1.0
  0.2012433367          1.0
S  1  1.0
  0.1162278911          1.0
S  1  1.0
  0.0612232957          1.0
S  1  1.0
  0.0410554882          1.0
S  1  1.0
  0.0193859038          1.0
P  1  1.0
  6520499.9967          1.0
P  1  1.0
  2468836.6149262562    1.0
P  1  1.0
  1259131.9069835225    1.0
P  1  1.0
  442678.19192          1.0
P  1  1.0
  235037.9172651036     1.0
P  1  1.0
  88144.3660929006      1.0
P  1  1.0
  46705.9806456751      1.0
P  1  1.0
  27412.9417256014      1.0
P  1  1.0
  15989.5120347241      1.0
P  1  1.0
  9077.1285412558       1.0
P  1  1.0
  3755.7358564515       1.0
P  1  1.0
  1728.3493572801       1.0
P  1  1.0
  1132.4622613287       1.0
P  1  1.0
  681.5055604996        1.0
P  1  1.0
  374.9651674875        1.0
P  1  1.0
  229.6062628449        1.0
P  1  1.0
  156.2311650883        1.0
P  1  1.0
  102.3545786295        1.0
P  1  1.0
  70.6034696926         1.0
P  1  1.0
  49.2213822985         1.0
P  1  1.0
  30.6407291813         1.0
P  1  1.0
  16.2803392299         1.0
P  1  1.0
  9.580558044           1.0
P  1  1.0
  5.9011388345          1.0
P  1  1.0
  3.6471993192          1.0
P  1  1.0
  2.3395353256          1.0
P  1  1.0
  1.3600461446          1.0
P  1  1.0
  0.8654994125          1.0
P  1  1.0
  0.6175907059          1.0
P  1  1.0
  0.3834224647          1.0
P  1  1.0
  0.2541494407          1.0
P  1  1.0
  0.1758446354          1.0
P  1  1.0
  0.1028185439          1.0
P  1  1.0
  0.0604963547          1.0
P  1  1.0
  0.0356453996          1.0
D  1  1.0
  10301.1426888036      1.0
D  1  1.0
  6811.7994159641       1.0
D  1  1.0
  2989.927708421        1.0
D  1  1.0
  1790.918022329        1.0
D  1  1.0
  1067.4769389363       1.0
D  1  1.0
  686.5216716109        1.0
D  1  1.0
  452.7717176129        1.0
D  1  1.0
  260.0258818088        1.0
D  1  1.0
  154.0563081407        1.0
D  1  1.0
  96.6545356283         1.0
D  1  1.0
  54.1239054075         1.0
D  1  1.0
  34.2139797082         1.0
D  1  1.0
  20.5320232912         1.0
D  1  1.0
  11.8497069692         1.0
D  1  1.0
  7.3801220415          1.0
D  1  1.0
  4.5393082856          1.0
D  1  1.0
  2.6715998909          1.0
D  1  1.0
  1.7482190506          1.0
D  1  1.0
  1.0107915746          1.0
D  1  1.0
  0.529376632           1.0
D  1  1.0
  0.2846644868          1.0
D  1  1.0
  0.174417049           1.0
D  1  1.0
  0.1043450478          1.0
D  1  1.0
  0.0519450747          1.0
F  1  1.0
  2784.35095863         1.0
F  1  1.0
  1877.2431396129       1.0
F  1  1.0
  1339.7779582751       1.0
F  1  1.0
  870.5287095281        1.0
F  1  1.0
  568.9680823967        1.0
F  1  1.0
  383.6423232197        1.0
F  1  1.0
  225.4647341459        1.0
F  1  1.0
  124.6410743076        1.0
F  1  1.0
  70.1613715653         1.0
F  1  1.0
  41.2983157118         1.0
F  1  1.0
  26.7615203703         1.0
F  1  1.0
  16.4338981989         1.0
F  1  1.0
  10.0961363004         1.0
F  1  1.0
  5.964407728           1.0
F  1  1.0
  3.5046526888          1.0
F  1  1.0
  2.2937355669          1.0
F  1  1.0
  1.535956424           1.0
F  1  1.0
  1.0907629674          1.0
F  1  1.0
  0.6852250467          1.0
F  1  1.0
  0.41017532            1.0
F  1  1.0
  0.2328692882          1.0
F  1  1.0
  0.1362167639          1.0
F  1  1.0
  0.0590948066          1.0
G  1  1.0
  990.2850379096        1.0
G  1  1.0
  539.6227360892        1.0
G  1  1.0
  326.0609942157        1.0
G  1  1.0
  211.7176721129        1.0
G  1  1.0
  145.9027286029        1.0
G  1  1.0
  98.3618447733         1.0
G  1  1.0
  57.4399314299         1.0
G  1  1.0
  34.3948996953         1.0
G  1  1.0
  20.4560099287         1.0
G  1  1.0
  13.3526138387         1.0
G  1  1.0
  8.4147629605          1.0
G  1  1.0
  5.7462985515          1.0
G  1  1.0
  3.3892688839          1.0
G  1  1.0
  1.9994054251          1.0
G  1  1.0
  1.2512179742          1.0
G  1  1.0
  0.8231224942          1.0
G  1  1.0
  0.5726423174          1.0
G  1  1.0
  0.3912619085          1.0
G  1  1.0
  0.271775157           1.0
G  1  1.0
  0.1561900612          1.0
G  1  1.0
  0.0682                1.0
H  1  1.0
  294.0605156766        1.0
H  1  1.0
  166.777236297         1.0
H  1  1.0
  100.0902979766        1.0
H  1  1.0
  57.6832571107         1.0
H  1  1.0
  32.051770891          1.0
H  1  1.0
  17.6681516876         1.0
H  1  1.0
  9.2489206681          1.0
H  1  1.0
  5.9404928848          1.0
H  1  1.0
  3.7427290496          1.0
H  1  1.0
  2.0149011259          1.0
H  1  1.0
  1.3961479602          1.0
H  1  1.0
  0.9734968503          1.0
H  1  1.0
  0.6592095867          1.0
H  1  1.0
  0.4000597744          1.0
I  1  1.0
  108.6167695168        1.0
I  1  1.0
  38.5819707633         1.0
I  1  1.0
  21.1326714872         1.0
I  1  1.0
  12.8147988978         1.0
I  1  1.0
  5.970909916           1.0
I  1  1.0
  3.5674951789          1.0
I  1  1.0
  2.125361408           1.0
I  1  1.0
  1.0419463498          1.0
I  1  1.0
  0.5874154563          1.0
J  1  1.0
  12.7757698688         1.0
J  1  1.0
  7.3021381982          1.0
J  1  1.0
  4.90951646            1.0
J  1  1.0
  0.8274364285          1.0
****
Dy     0
S  1  1.0
  5251431.02653991      1.0
S  1  1.0
  1091153.9564256014    1.0
S  1  1.0
  505996.44568          1.0
S  1  1.0
  155344.0838155647     1.0
S  1  1.0
  87136.8347349856      1.0
S  1  1.0
  27943.1644474628      1.0
S  1  1.0
  14406.9363584613      1.0
S  1  1.0
  8974.3637680013       1.0
S  1  1.0
  5432.7525954727       1.0
S  1  1.0
  2247.1153863262       1.0
S  1  1.0
  1190.0315453605       1.0
S  1  1.0
  730.4578495037        1.0
S  1  1.0
  323.19611379          1.0
S  1  1.0
  208.8376315973        1.0
S  1  1.0
  103.9382253828        1.0
S  1  1.0
  73.391775455          1.0
S  1  1.0
  47.0804998292         1.0
S  1  1.0
  30.9265310694         1.0
S  1  1.0
  14.8519351467         1.0
S  1  1.0
  10.0802449016         1.0
S  1  1.0
  5.3530133569          1.0
S  1  1.0
  3.3405052654          1.0
S  1  1.0
  2.2698863424          1.0
S  1  1.0
  1.3935811343          1.0
S  1  1.0
  0.7528080386          1.0
S  1  1.0
  0.4322994186          1.0
S  1  1.0
  0.3004522839          1.0
S  1  1.0
  0.2114765167          1.0
S  1  1.0
  0.1106843966          1.0
S  1  1.0
  0.0641635723          1.0
S  1  1.0
  0.0427884509          1.0
S  1  1.0
  0.0253027305          1.0
S  1  1.0
  0.0165213501          1.0
P  1  1.0
  6807851.8146          1.0
P  1  1.0
  2611409.0859714253    1.0
P  1  1.0
  1088946.9864238058    1.0
P  1  1.0
  464193.82212          1.0
P  1  1.0
  247907.6575779872     1.0
P  1  1.0
  109400.2452646465     1.0
P  1  1.0
  49307.6587873577      1.0
P  1  1.0
  29414.8215437775      1.0
P  1  1.0
  16868.6617798701      1.0
P  1  1.0
  9532.787412893        1.0
P  1  1.0
  5068.1372497267       1.0
P  1  1.0
  2081.0126209122       1.0
P  1  1.0
  1261.4551275338       1.0
P  1  1.0
  777.6170426462        1.0
P  1  1.0
  490.8633748898        1.0
P  1  1.0
  320.6930684723        1.0
P  1  1.0
  182.9378636252        1.0
P  1  1.0
  114.2215643167        1.0
P  1  1.0
  67.7249649387         1.0
P  1  1.0
  36.2281080644         1.0
P  1  1.0
  21.5786492896         1.0
P  1  1.0
  15.3401995134         1.0
P  1  1.0
  10.9050994156         1.0
P  1  1.0
  7.0971930926          1.0
P  1  1.0
  4.9636944152          1.0
P  1  1.0
  3.4054243069          1.0
P  1  1.0
  2.068465124           1.0
P  1  1.0
  1.2932102457          1.0
P  1  1.0
  0.9016005839          1.0
P  1  1.0
  0.5607373404          1.0
P  1  1.0
  0.3546386278          1.0
P  1  1.0
  0.1908168434          1.0
P  1  1.0
  0.1153970411          1.0
P  1  1.0
  0.0733190571          1.0
P  1  1.0
  0.0380716395          1.0
D  1  1.0
  13840.6173813146      1.0
D  1  1.0
  8845.7330902911       1.0
D  1  1.0
  5459.6098184525       1.0
D  1  1.0
  2990.9417913312       1.0
D  1  1.0
  1858.2913967383       1.0
D  1  1.0
  1112.5622406842       1.0
D  1  1.0
  730.6128029221        1.0
D  1  1.0
  464.9559009918        1.0
D  1  1.0
  312.3208892934        1.0
D  1  1.0
  203.636125807         1.0
D  1  1.0
  113.4435896019        1.0
D  1  1.0
  69.6530119516         1.0
D  1  1.0
  42.0949488128         1.0
D  1  1.0
  24.9175460761         1.0
D  1  1.0
  12.4904243218         1.0
D  1  1.0
  7.4977757118          1.0
D  1  1.0
  4.5944284758          1.0
D  1  1.0
  2.3457888089          1.0
D  1  1.0
  1.3845705177          1.0
D  1  1.0
  0.8763596008          1.0
D  1  1.0
  0.5140465985          1.0
D  1  1.0
  0.2991085943          1.0
D  1  1.0
  0.1721558936          1.0
D  1  1.0
  0.1098805048          1.0
D  1  1.0
  0.0543844462          1.0
F  1  1.0
  29009.3565152325      1.0
F  1  1.0
  8772.6976561381       1.0
F  1  1.0
  5136.2150420564       1.0
F  1  1.0
  2903.8741541606       1.0
F  1  1.0
  1660.5829130833       1.0
F  1  1.0
  809.277066481         1.0
F  1  1.0
  496.1732825559        1.0
F  1  1.0
  303.4235434025        1.0
F  1  1.0
  196.5770687398        1.0
F  1  1.0
  132.9083838865        1.0
F  1  1.0
  90.1507347372         1.0
F  1  1.0
  63.3992642551         1.0
F  1  1.0
  44.89325048           1.0
F  1  1.0
  26.0235868794         1.0
F  1  1.0
  15.2089931907         1.0
F  1  1.0
  9.7126822221          1.0
F  1  1.0
  6.1371216992          1.0
F  1  1.0
  3.5601440756          1.0
F  1  1.0
  2.0013568364          1.0
F  1  1.0
  1.078311319           1.0
F  1  1.0
  0.6986932029          1.0
F  1  1.0
  0.4321719639          1.0
F  1  1.0
  0.2411999048          1.0
F  1  1.0
  0.1405572334          1.0
F  1  1.0
  0.0606044734          1.0
G  1  1.0
  1136.2216698081       1.0
G  1  1.0
  660.866513331         1.0
G  1  1.0
  434.1082849063        1.0
G  1  1.0
  265.3111277889        1.0
G  1  1.0
  162.8127752581        1.0
G  1  1.0
  109.6910846334        1.0
G  1  1.0
  76.5636345211         1.0
G  1  1.0
  50.4184765215         1.0
G  1  1.0
  31.9071248151         1.0
G  1  1.0
  21.446105967          1.0
G  1  1.0
  14.4894746067         1.0
G  1  1.0
  9.8177099395          1.0
G  1  1.0
  5.9902803217          1.0
G  1  1.0
  3.0961722135          1.0
G  1  1.0
  2.0001064836          1.0
G  1  1.0
  1.3196774544          1.0
G  1  1.0
  0.7379584926          1.0
G  1  1.0
  0.4537777128          1.0
G  1  1.0
  0.2800469151          1.0
G  1  1.0
  0.1584323529          1.0
G  1  1.0
  0.0682                1.0
H  1  1.0
  306.2425729971        1.0
H  1  1.0
  180.3706343547        1.0
H  1  1.0
  121.6174866385        1.0
H  1  1.0
  77.2712627799         1.0
H  1  1.0
  46.0493100641         1.0
H  1  1.0
  26.7995287003         1.0
H  1  1.0
  14.3510185961         1.0
H  1  1.0
  8.3516906036          1.0
H  1  1.0
  5.5530047777          1.0
H  1  1.0
  3.5999342331          1.0
H  1  1.0
  2.375982129           1.0
H  1  1.0
  1.5596772675          1.0
H  1  1.0
  0.8855793883          1.0
H  1  1.0
  0.5408531351          1.0
H  1  1.0
  0.3753397494          1.0
I  1  1.0
  74.1668302948         1.0
I  1  1.0
  41.7366400828         1.0
I  1  1.0
  26.4878510824         1.0
I  1  1.0
  17.0557329203         1.0
I  1  1.0
  11.115064398          1.0
I  1  1.0
  7.5157089613          1.0
I  1  1.0
  4.7867196667          1.0
I  1  1.0
  3.1177874469          1.0
I  1  1.0
  2.1536232732          1.0
I  1  1.0
  1.0742472306          1.0
I  1  1.0
  0.5785140997          1.0
J  1  1.0
  14.65495329           1.0
J  1  1.0
  7.6197246734          1.0
J  1  1.0
  5.145503772           1.0
J  1  1.0
  3.2762302332          1.0
J  1  1.0
  0.8361347736          1.0
****
Ho     0
S  1  1.0
  9791896.5986          1.0
S  1  1.0
  1935269.2060249953    1.0
S  1  1.0
  1155849.918137423     1.0
S  1  1.0
  310397.7860261282     1.0
S  1  1.0
  165494.2906518724     1.0
S  1  1.0
  48978.141946          1.0
S  1  1.0
  29183.5257397095      1.0
S  1  1.0
  15217.6011641872      1.0
S  1  1.0
  9627.7012146493       1.0
S  1  1.0
  3668.2729796529       1.0
S  1  1.0
  2424.7878264241       1.0
S  1  1.0
  1180.9018544591       1.0
S  1  1.0
  758.7796725323        1.0
S  1  1.0
  357.4219435425        1.0
S  1  1.0
  152.4505993272        1.0
S  1  1.0
  107.8228915767        1.0
S  1  1.0
  64.9083882122         1.0
S  1  1.0
  34.1870727898         1.0
S  1  1.0
  21.552267445          1.0
S  1  1.0
  10.6741255899         1.0
S  1  1.0
  7.2077375999          1.0
S  1  1.0
  4.8426249302          1.0
S  1  1.0
  3.3019322018          1.0
S  1  1.0
  2.062148788           1.0
S  1  1.0
  1.3737345937          1.0
S  1  1.0
  0.8547029106          1.0
S  1  1.0
  0.4564133438          1.0
S  1  1.0
  0.3150959808          1.0
S  1  1.0
  0.2212707607          1.0
S  1  1.0
  0.1155104002          1.0
S  1  1.0
  0.0641720531          1.0
S  1  1.0
  0.034459524           1.0
S  1  1.0
  0.0168120483          1.0
P  1  1.0
  116814.693012869      1.0
P  1  1.0
  52363.5874952248      1.0
P  1  1.0
  29592.6170917652      1.0
P  1  1.0
  17853.1853413174      1.0
P  1  1.0
  10018.1568749134      1.0
P  1  1.0
  5316.5867907413       1.0
P  1  1.0
  3550.1437471195       1.0
P  1  1.0
  2000.9860124846       1.0
P  1  1.0
  1106.6036403192       1.0
P  1  1.0
  483.3752953039        1.0
P  1  1.0
  332.3210192347        1.0
P  1  1.0
  190.5315703507        1.0
P  1  1.0
  114.9007397732        1.0
P  1  1.0
  73.3569878511         1.0
P  1  1.0
  49.3077182161         1.0
P  1  1.0
  23.9200601711         1.0
P  1  1.0
  16.6069714783         1.0
P  1  1.0
  11.4067518574         1.0
P  1  1.0
  7.2716283357          1.0
P  1  1.0
  5.167564195           1.0
P  1  1.0
  3.6454435763          1.0
P  1  1.0
  2.6002317957          1.0
P  1  1.0
  1.6625219472          1.0
P  1  1.0
  1.0334310179          1.0
P  1  1.0
  0.5842630809          1.0
P  1  1.0
  0.3817169492          1.0
P  1  1.0
  0.2539099718          1.0
P  1  1.0
  0.1700919266          1.0
P  1  1.0
  0.1046804186          1.0
P  1  1.0
  0.0608909059          1.0
P  1  1.0
  0.0341349184          1.0
D  1  1.0
  23898.4065880502      1.0
D  1  1.0
  11591.4258825713      1.0
D  1  1.0
  7495.5336217466       1.0
D  1  1.0
  4992.4433153926       1.0
D  1  1.0
  3213.8007413617       1.0
D  1  1.0
  1823.844231146        1.0
D  1  1.0
  1003.916747109        1.0
D  1  1.0
  618.871048347         1.0
D  1  1.0
  337.1987465947        1.0
D  1  1.0
  203.7051553485        1.0
D  1  1.0
  124.2791980886        1.0
D  1  1.0
  79.2116459672         1.0
D  1  1.0
  51.0850470302         1.0
D  1  1.0
  34.79419531           1.0
D  1  1.0
  23.353683552          1.0
D  1  1.0
  15.0725054409         1.0
D  1  1.0
  10.3127296967         1.0
D  1  1.0
  6.1664846168          1.0
D  1  1.0
  3.29680469            1.0
D  1  1.0
  2.0908796422          1.0
D  1  1.0
  1.3832395117          1.0
D  1  1.0
  0.9761182947          1.0
D  1  1.0
  0.6642296634          1.0
D  1  1.0
  0.309126491           1.0
D  1  1.0
  0.1787074142          1.0
D  1  1.0
  0.1157621663          1.0
D  1  1.0
  0.0680735541          1.0
F  1  1.0
  3036.4609145204       1.0
F  1  1.0
  1730.4022813217       1.0
F  1  1.0
  831.5757237322        1.0
F  1  1.0
  517.3501860677        1.0
F  1  1.0
  316.6500955915        1.0
F  1  1.0
  193.5416721871        1.0
F  1  1.0
  133.3085036546        1.0
F  1  1.0
  80.7598202615         1.0
F  1  1.0
  47.6586742834         1.0
F  1  1.0
  29.1280869215         1.0
F  1  1.0
  18.0821763318         1.0
F  1  1.0
  12.7467658081         1.0
F  1  1.0
  8.2130690371          1.0
F  1  1.0
  4.839808488           1.0
F  1  1.0
  2.9184520653          1.0
F  1  1.0
  1.9570239949          1.0
F  1  1.0
  1.1347868725          1.0
F  1  1.0
  0.7672895215          1.0
F  1  1.0
  0.4634002264          1.0
F  1  1.0
  0.2498165             1.0
F  1  1.0
  0.1472005139          1.0
F  1  1.0
  0.0642015119          1.0
G  1  1.0
  1482.1017561082       1.0
G  1  1.0
  1032.4363341072       1.0
G  1  1.0
  588.3220907173        1.0
G  1  1.0
  354.712878164         1.0
G  1  1.0
  199.5446016346        1.0
G  1  1.0
  109.3817999272        1.0
G  1  1.0
  70.4091279388         1.0
G  1  1.0
  44.722693255          1.0
G  1  1.0
  28.5958362525         1.0
G  1  1.0
  18.0372862089         1.0
G  1  1.0
  11.4189062384         1.0
G  1  1.0
  7.2408634189          1.0
G  1  1.0
  4.3391362212          1.0
G  1  1.0
  2.9125219007          1.0
G  1  1.0
  1.8220508754          1.0
G  1  1.0
  1.0732603217          1.0
G  1  1.0
  0.6058724342          1.0
G  1  1.0
  0.425087094           1.0
G  1  1.0
  0.2900947757          1.0
G  1  1.0
  0.1624464973          1.0
G  1  1.0
  0.0694                1.0
H  1  1.0
  510.3883197686        1.0
H  1  1.0
  318.3607553998        1.0
H  1  1.0
  173.730849592         1.0
H  1  1.0
  92.8844412081         1.0
H  1  1.0
  58.2654963905         1.0
H  1  1.0
  40.9619217772         1.0
H  1  1.0
  26.6431024252         1.0
H  1  1.0
  16.8410905521         1.0
H  1  1.0
  11.092524149          1.0
H  1  1.0
  5.7814743797          1.0
H  1  1.0
  3.4959923827          1.0
H  1  1.0
  2.4963713804          1.0
H  1  1.0
  1.632826361           1.0
H  1  1.0
  0.9253965348          1.0
H  1  1.0
  0.5646144147          1.0
H  1  1.0
  0.3919926651          1.0
I  1  1.0
  107.3986446126        1.0
I  1  1.0
  57.1268030186         1.0
I  1  1.0
  30.9080065955         1.0
I  1  1.0
  17.947559375          1.0
I  1  1.0
  11.711261668          1.0
I  1  1.0
  7.7510580401          1.0
I  1  1.0
  4.9831640234          1.0
I  1  1.0
  3.2997524137          1.0
I  1  1.0
  2.2644184089          1.0
I  1  1.0
  1.1213956622          1.0
I  1  1.0
  0.6540441512          1.0
J  1  1.0
  15.4085544184         1.0
J  1  1.0
  8.0363681306          1.0
J  1  1.0
  5.3739413721          1.0
J  1  1.0
  3.4619306166          1.0
J  1  1.0
  0.8724405603          1.0
****
Er     0
S  1  1.0
  10301131.0876         1.0
S  1  1.0
  1997596.5331910248    1.0
S  1  1.0
  1096335.4284450351    1.0
S  1  1.0
  331308.829530499      1.0
S  1  1.0
  170617.1101293057     1.0
S  1  1.0
  51611.627924          1.0
S  1  1.0
  30968.191325337       1.0
S  1  1.0
  10393.0613522318      1.0
S  1  1.0
  3855.2113526724       1.0
S  1  1.0
  2364.5241682038       1.0
S  1  1.0
  1510.1141492461       1.0
S  1  1.0
  646.2383920825        1.0
S  1  1.0
  408.8057301169        1.0
S  1  1.0
  218.331666324         1.0
S  1  1.0
  116.342549051         1.0
S  1  1.0
  75.4661654069         1.0
S  1  1.0
  48.4590594925         1.0
S  1  1.0
  27.8308900894         1.0
S  1  1.0
  14.4807395908         1.0
S  1  1.0
  8.3469813864          1.0
S  1  1.0
  4.3245443409          1.0
S  1  1.0
  2.4448715869          1.0
S  1  1.0
  1.7095611328          1.0
S  1  1.0
  1.2004418871          1.0
S  1  1.0
  0.713922084           1.0
S  1  1.0
  0.3821401604          1.0
S  1  1.0
  0.2333687051          1.0
S  1  1.0
  0.119446028           1.0
S  1  1.0
  0.0683255044          1.0
S  1  1.0
  0.0435267459          1.0
S  1  1.0
  0.0183876815          1.0
P  1  1.0
  7431372.9906          1.0
P  1  1.0
  2832424.805931928     1.0
P  1  1.0
  1449456.7195855929    1.0
P  1  1.0
  512558.93421          1.0
P  1  1.0
  271042.2835300209     1.0
P  1  1.0
  102190.1580702692     1.0
P  1  1.0
  53219.2564608892      1.0
P  1  1.0
  18156.7544252338      1.0
P  1  1.0
  12221.5163453641      1.0
P  1  1.0
  6000.9183716111       1.0
P  1  1.0
  3208.5092002476       1.0
P  1  1.0
  1560.2257346727       1.0
P  1  1.0
  846.0830174565        1.0
P  1  1.0
  487.6839461675        1.0
P  1  1.0
  341.1619410104        1.0
P  1  1.0
  221.3792866732        1.0
P  1  1.0
  130.2341754694        1.0
P  1  1.0
  84.0313338351         1.0
P  1  1.0
  57.7204664048         1.0
P  1  1.0
  37.9056233703         1.0
P  1  1.0
  24.631530005          1.0
P  1  1.0
  15.147947767          1.0
P  1  1.0
  9.5360072949          1.0
P  1  1.0
  6.4529426562          1.0
P  1  1.0
  4.4085757012          1.0
P  1  1.0
  3.067460296           1.0
P  1  1.0
  2.1528272317          1.0
P  1  1.0
  1.1963483246          1.0
P  1  1.0
  0.6615006516          1.0
P  1  1.0
  0.4114454572          1.0
P  1  1.0
  0.2745342304          1.0
P  1  1.0
  0.1561141317          1.0
P  1  1.0
  0.106846998           1.0
P  1  1.0
  0.0656475721          1.0
P  1  1.0
  0.0333911694          1.0
D  1  1.0
  76447.1054197567      1.0
D  1  1.0
  41010.3169198401      1.0
D  1  1.0
  24354.0996598597      1.0
D  1  1.0
  10375.692230228       1.0
D  1  1.0
  6330.3636475047       1.0
D  1  1.0
  3406.6359398192       1.0
D  1  1.0
  2124.0586091109       1.0
D  1  1.0
  1350.3523912075       1.0
D  1  1.0
  838.1401216514        1.0
D  1  1.0
  536.3675345337        1.0
D  1  1.0
  333.5715078352        1.0
D  1  1.0
  230.7300689181        1.0
D  1  1.0
  156.62581278          1.0
D  1  1.0
  92.4458944199         1.0
D  1  1.0
  51.453521304          1.0
D  1  1.0
  34.7186332847         1.0
D  1  1.0
  24.5761760262         1.0
D  1  1.0
  16.9481308963         1.0
D  1  1.0
  10.534924983          1.0
D  1  1.0
  6.1579850097          1.0
D  1  1.0
  4.2036649834          1.0
D  1  1.0
  2.8882051742          1.0
D  1  1.0
  1.700415458           1.0
D  1  1.0
  1.0928130517          1.0
D  1  1.0
  0.6928058222          1.0
D  1  1.0
  0.3713958973          1.0
D  1  1.0
  0.1932390931          1.0
D  1  1.0
  0.1121029518          1.0
D  1  1.0
  0.0556466556          1.0
F  1  1.0
  2532.6082326056       1.0
F  1  1.0
  1515.1243191559       1.0
F  1  1.0
  937.5710603492        1.0
F  1  1.0
  625.5971004142        1.0
F  1  1.0
  445.2876450385        1.0
F  1  1.0
  266.6458818902        1.0
F  1  1.0
  157.0312900106        1.0
F  1  1.0
  100.4577201706        1.0
F  1  1.0
  63.2409943518         1.0
F  1  1.0
  36.1231924308         1.0
F  1  1.0
  19.4972758755         1.0
F  1  1.0
  11.8307103545         1.0
F  1  1.0
  7.7975776011          1.0
F  1  1.0
  4.6244154964          1.0
F  1  1.0
  2.5852216756          1.0
F  1  1.0
  1.5393328169          1.0
F  1  1.0
  0.8999830856          1.0
F  1  1.0
  0.5103756996          1.0
F  1  1.0
  0.3567561148          1.0
F  1  1.0
  0.2436232985          1.0
F  1  1.0
  0.1419363083          1.0
F  1  1.0
  0.0578090038          1.0
G  1  1.0
  1115.8616566793       1.0
G  1  1.0
  686.0749134375        1.0
G  1  1.0
  423.2309462439        1.0
G  1  1.0
  287.1110153668        1.0
G  1  1.0
  200.9502085031        1.0
G  1  1.0
  128.5468377255        1.0
G  1  1.0
  70.5716468862         1.0
G  1  1.0
  40.783606773          1.0
G  1  1.0
  27.0831384715         1.0
G  1  1.0
  18.6923991391         1.0
G  1  1.0
  12.683386554          1.0
G  1  1.0
  8.1757617695          1.0
G  1  1.0
  5.2856530236          1.0
G  1  1.0
  3.4361221323          1.0
G  1  1.0
  2.354105225           1.0
G  1  1.0
  1.6128790584          1.0
G  1  1.0
  1.0438643256          1.0
G  1  1.0
  0.5806784564          1.0
G  1  1.0
  0.3830953062          1.0
G  1  1.0
  0.254330965           1.0
G  1  1.0
  0.1613654825          1.0
G  1  1.0
  0.0684                1.0
H  1  1.0
  430.6133647816        1.0
H  1  1.0
  202.6569860034        1.0
H  1  1.0
  111.7639712675        1.0
H  1  1.0
  66.3078763956         1.0
H  1  1.0
  44.3475624878         1.0
H  1  1.0
  29.4649442887         1.0
H  1  1.0
  19.4012324104         1.0
H  1  1.0
  12.7353967863         1.0
H  1  1.0
  7.908069345           1.0
H  1  1.0
  5.261898887           1.0
H  1  1.0
  3.0770060932          1.0
H  1  1.0
  1.6872878786          1.0
H  1  1.0
  1.1032388931          1.0
H  1  1.0
  0.7139287992          1.0
H  1  1.0
  0.4447278115          1.0
I  1  1.0
  83.2307979355         1.0
I  1  1.0
  50.0600065213         1.0
I  1  1.0
  30.0705419825         1.0
I  1  1.0
  18.5595373778         1.0
I  1  1.0
  11.8996590472         1.0
I  1  1.0
  7.1247805701          1.0
I  1  1.0
  4.5664923648          1.0
I  1  1.0
  2.9929893214          1.0
I  1  1.0
  2.0675877259          1.0
I  1  1.0
  1.3498872138          1.0
I  1  1.0
  0.8601616221          1.0
I  1  1.0
  0.580665221           1.0
J  1  1.0
  26.5456344689         1.0
J  1  1.0
  15.9118974391         1.0
J  1  1.0
  8.5626750268          1.0
J  1  1.0
  5.7426547066          1.0
J  1  1.0
  3.5869644176          1.0
J  1  1.0
  0.8838409236          1.0
****
Tm     0
S  1  1.0
  34974428.11172453     1.0
S  1  1.0
  5889087.300954775     1.0
S  1  1.0
  1249274.0503616345    1.0
S  1  1.0
  583714.72082          1.0
S  1  1.0
  178240.1062165573     1.0
S  1  1.0
  99653.6080688497      1.0
S  1  1.0
  31906.6618937354      1.0
S  1  1.0
  16297.2156640304      1.0
S  1  1.0
  10244.1569755064      1.0
S  1  1.0
  6148.1398705897       1.0
S  1  1.0
  2454.7098658331       1.0
S  1  1.0
  1433.3934182344       1.0
S  1  1.0
  773.8994975049        1.0
S  1  1.0
  425.803313821         1.0
S  1  1.0
  257.4143171813        1.0
S  1  1.0
  156.5099546283        1.0
S  1  1.0
  82.5974429096         1.0
S  1  1.0
  49.8061433867         1.0
S  1  1.0
  24.2124045135         1.0
S  1  1.0
  16.7513013322         1.0
S  1  1.0
  11.5319207557         1.0
S  1  1.0
  7.1786908832          1.0
S  1  1.0
  4.4858618133          1.0
S  1  1.0
  2.820729708           1.0
S  1  1.0
  1.9333851515          1.0
S  1  1.0
  1.2201181605          1.0
S  1  1.0
  0.8499232523          1.0
S  1  1.0
  0.5643403898          1.0
S  1  1.0
  0.354178388           1.0
S  1  1.0
  0.2404310475          1.0
S  1  1.0
  0.1308949615          1.0
S  1  1.0
  0.0796523879          1.0
S  1  1.0
  0.0559399491          1.0
S  1  1.0
  0.0376643655          1.0
S  1  1.0
  0.0221458591          1.0
S  1  1.0
  0.0156008057          1.0
P  1  1.0
  1245604.7317079958    1.0
P  1  1.0
  533232.66891          1.0
P  1  1.0
  182356.1979883346     1.0
P  1  1.0
  106316.8341500224     1.0
P  1  1.0
  55932.3804592036      1.0
P  1  1.0
  32781.153821335       1.0
P  1  1.0
  19071.5584818993      1.0
P  1  1.0
  7689.7230065418       1.0
P  1  1.0
  4636.6128870017       1.0
P  1  1.0
  3059.1624946595       1.0
P  1  1.0
  1410.5797919072       1.0
P  1  1.0
  677.8081122522        1.0
P  1  1.0
  436.2508792531        1.0
P  1  1.0
  299.7022193134        1.0
P  1  1.0
  196.328833856         1.0
P  1  1.0
  111.1569174262        1.0
P  1  1.0
  65.6897058552         1.0
P  1  1.0
  37.4043608064         1.0
P  1  1.0
  23.0382558198         1.0
P  1  1.0
  16.3214594568         1.0
P  1  1.0
  10.9027865517         1.0
P  1  1.0
  7.6612682614          1.0
P  1  1.0
  4.834282758           1.0
P  1  1.0
  3.1502998548          1.0
P  1  1.0
  2.0105840923          1.0
P  1  1.0
  1.2528081574          1.0
P  1  1.0
  0.8609743885          1.0
P  1  1.0
  0.6085271582          1.0
P  1  1.0
  0.4326826004          1.0
P  1  1.0
  0.2744898651          1.0
P  1  1.0
  0.1613443125          1.0
P  1  1.0
  0.0980310182          1.0
P  1  1.0
  0.0643874089          1.0
P  1  1.0
  0.0342986598          1.0
D  1  1.0
  9350.1777742005       1.0
D  1  1.0
  5593.6654695894       1.0
D  1  1.0
  3374.4905133665       1.0
D  1  1.0
  2270.4600999681       1.0
D  1  1.0
  1477.8346883928       1.0
D  1  1.0
  864.4664278473        1.0
D  1  1.0
  537.05080504          1.0
D  1  1.0
  339.2853692325        1.0
D  1  1.0
  210.072053211         1.0
D  1  1.0
  130.7148650036        1.0
D  1  1.0
  85.8169979319         1.0
D  1  1.0
  55.9481369271         1.0
D  1  1.0
  34.8786257902         1.0
D  1  1.0
  24.3142121955         1.0
D  1  1.0
  14.0803560979         1.0
D  1  1.0
  9.4357447976          1.0
D  1  1.0
  6.6494189732          1.0
D  1  1.0
  4.3659512108          1.0
D  1  1.0
  2.546501749           1.0
D  1  1.0
  1.484998398           1.0
D  1  1.0
  0.9149899086          1.0
D  1  1.0
  0.6290114466          1.0
D  1  1.0
  0.4127451334          1.0
D  1  1.0
  0.239137174           1.0
D  1  1.0
  0.1456977597          1.0
D  1  1.0
  0.1033876874          1.0
D  1  1.0
  0.0508783105          1.0
F  1  1.0
  3302.5448352799       1.0
F  1  1.0
  1949.0878363921       1.0
F  1  1.0
  1262.9870912612       1.0
F  1  1.0
  701.8142673137        1.0
F  1  1.0
  448.7851837351        1.0
F  1  1.0
  288.5259691747        1.0
F  1  1.0
  184.7282660991        1.0
F  1  1.0
  130.4713165446        1.0
F  1  1.0
  85.4347432549         1.0
F  1  1.0
  50.4855760357         1.0
F  1  1.0
  29.8287969825         1.0
F  1  1.0
  16.1668178744         1.0
F  1  1.0
  9.6807852141          1.0
F  1  1.0
  6.0372833518          1.0
F  1  1.0
  4.2339817577          1.0
F  1  1.0
  2.9995239173          1.0
F  1  1.0
  1.9507338213          1.0
F  1  1.0
  1.200746042           1.0
F  1  1.0
  0.8234404142          1.0
F  1  1.0
  0.5171810523          1.0
F  1  1.0
  0.3427874663          1.0
F  1  1.0
  0.2120883921          1.0
F  1  1.0
  0.1403865979          1.0
F  1  1.0
  0.0561992708          1.0
G  1  1.0
  1275.7386678724       1.0
G  1  1.0
  717.4776438773        1.0
G  1  1.0
  467.9020520077        1.0
G  1  1.0
  289.5913241006        1.0
G  1  1.0
  191.2948907338        1.0
G  1  1.0
  126.8779019864        1.0
G  1  1.0
  78.0993536784         1.0
G  1  1.0
  47.4319982846         1.0
G  1  1.0
  31.721462789          1.0
G  1  1.0
  21.9218767423         1.0
G  1  1.0
  11.8930961199         1.0
G  1  1.0
  7.2969306027          1.0
G  1  1.0
  4.5946601066          1.0
G  1  1.0
  2.5238453718          1.0
G  1  1.0
  1.6882478006          1.0
G  1  1.0
  1.1534273057          1.0
G  1  1.0
  0.6961046644          1.0
G  1  1.0
  0.4602935925          1.0
G  1  1.0
  0.2465563942          1.0
G  1  1.0
  0.1554781971          1.0
G  1  1.0
  0.0644                1.0
H  1  1.0
  552.3005524493        1.0
H  1  1.0
  347.3266962286        1.0
H  1  1.0
  224.8900417701        1.0
H  1  1.0
  141.2204135823        1.0
H  1  1.0
  79.084842613          1.0
H  1  1.0
  54.4482330549         1.0
H  1  1.0
  37.845598021          1.0
H  1  1.0
  25.5014640454         1.0
H  1  1.0
  16.6106341508         1.0
H  1  1.0
  9.6539326258          1.0
H  1  1.0
  5.1109205634          1.0
H  1  1.0
  3.0506247995          1.0
H  1  1.0
  1.7474337574          1.0
H  1  1.0
  1.1427551465          1.0
H  1  1.0
  0.7271606494          1.0
H  1  1.0
  0.4806140288          1.0
I  1  1.0
  84.6486400475         1.0
I  1  1.0
  53.1647902635         1.0
I  1  1.0
  37.4908027022         1.0
I  1  1.0
  23.2806727572         1.0
I  1  1.0
  13.7027057517         1.0
I  1  1.0
  7.3187034994          1.0
I  1  1.0
  4.6956492803          1.0
I  1  1.0
  3.0759748669          1.0
I  1  1.0
  2.138608303           1.0
I  1  1.0
  1.3992607104          1.0
I  1  1.0
  0.8739674989          1.0
I  1  1.0
  0.582571935           1.0
J  1  1.0
  26.8170833565         1.0
J  1  1.0
  16.585207288          1.0
J  1  1.0
  8.7559500828          1.0
J  1  1.0
  5.8770668175          1.0
J  1  1.0
  3.688684789           1.0
J  1  1.0
  0.8982175817          1.0
****
Yb     0
S  1  1.0
  6097027.545569225     1.0
S  1  1.0
  1303137.1647532014    1.0
S  1  1.0
  354659.6923620308     1.0
S  1  1.0
  186020.2588641227     1.0
S  1  1.0
  55527.063838          1.0
S  1  1.0
  33165.2376924826      1.0
S  1  1.0
  11230.1934870084      1.0
S  1  1.0
  4056.8575464789       1.0
S  1  1.0
  2638.2364712052       1.0
S  1  1.0
  1389.1890219026       1.0
S  1  1.0
  729.2688609028        1.0
S  1  1.0
  441.4090937533        1.0
S  1  1.0
  266.2489421976        1.0
S  1  1.0
  115.9264770083        1.0
S  1  1.0
  73.4226381933         1.0
S  1  1.0
  46.460347685          1.0
S  1  1.0
  27.4041792903         1.0
S  1  1.0
  16.3178375019         1.0
S  1  1.0
  11.4534442667         1.0
S  1  1.0
  5.5017516956          1.0
S  1  1.0
  3.746824834           1.0
S  1  1.0
  2.5746931789          1.0
S  1  1.0
  1.6761692926          1.0
S  1  1.0
  1.0444510882          1.0
S  1  1.0
  0.7234232957          1.0
S  1  1.0
  0.4729579882          1.0
S  1  1.0
  0.2706635884          1.0
S  1  1.0
  0.1291670831          1.0
S  1  1.0
  0.0702185197          1.0
S  1  1.0
  0.0442029401          1.0
S  1  1.0
  0.0182491602          1.0
P  1  1.0
  34139.4098461913      1.0
P  1  1.0
  13278.827040791       1.0
P  1  1.0
  7894.339781531        1.0
P  1  1.0
  4685.1704337615       1.0
P  1  1.0
  2693.274370092        1.0
P  1  1.0
  1594.1872216039       1.0
P  1  1.0
  957.5746536875        1.0
P  1  1.0
  499.9318481561        1.0
P  1  1.0
  301.5140857054        1.0
P  1  1.0
  167.4936648338        1.0
P  1  1.0
  104.4437577038        1.0
P  1  1.0
  61.8137708729         1.0
P  1  1.0
  33.1232762486         1.0
P  1  1.0
  21.2770717467         1.0
P  1  1.0
  12.3541627394         1.0
P  1  1.0
  6.9493193704          1.0
P  1  1.0
  4.2568030221          1.0
P  1  1.0
  2.7555903565          1.0
P  1  1.0
  1.7113373695          1.0
P  1  1.0
  1.0564274828          1.0
P  1  1.0
  0.7414536707          1.0
P  1  1.0
  0.4927671924          1.0
P  1  1.0
  0.3425649544          1.0
P  1  1.0
  0.242258461           1.0
P  1  1.0
  0.168829567           1.0
P  1  1.0
  0.114370317           1.0
D  1  1.0
  45188.516180909       1.0
D  1  1.0
  16366.1403412883      1.0
D  1  1.0
  10829.1660265677      1.0
D  1  1.0
  6792.7046230067       1.0
D  1  1.0
  3493.7591097006       1.0
D  1  1.0
  2284.5609193091       1.0
D  1  1.0
  1590.3956034118       1.0
D  1  1.0
  912.0516127828        1.0
D  1  1.0
  557.8105642246        1.0
D  1  1.0
  385.9474607923        1.0
D  1  1.0
  246.0056760032        1.0
D  1  1.0
  137.577924555         1.0
D  1  1.0
  78.3680608287         1.0
D  1  1.0
  51.654343982          1.0
D  1  1.0
  32.8213918104         1.0
D  1  1.0
  22.6149798053         1.0
D  1  1.0
  12.3962034055         1.0
D  1  1.0
  6.4774256919          1.0
D  1  1.0
  3.8773717595          1.0
D  1  1.0
  2.6116533979          1.0
D  1  1.0
  1.7176552907          1.0
D  1  1.0
  0.9477935011          1.0
D  1  1.0
  0.6582653198          1.0
D  1  1.0
  0.4277165814          1.0
D  1  1.0
  0.2679011136          1.0
D  1  1.0
  0.1877702517          1.0
D  1  1.0
  0.1099643856          1.0
D  1  1.0
  0.0668805287          1.0
F  1  1.0
  3289.2099859052       1.0
F  1  1.0
  2062.6462311914       1.0
F  1  1.0
  1420.615433265        1.0
F  1  1.0
  902.8698215151        1.0
F  1  1.0
  585.5305236024        1.0
F  1  1.0
  357.2179317071        1.0
F  1  1.0
  251.3688128821        1.0
F  1  1.0
  156.8720757999        1.0
F  1  1.0
  87.9904923761         1.0
F  1  1.0
  57.2301129939         1.0
F  1  1.0
  38.5272834779         1.0
F  1  1.0
  24.0847861323         1.0
F  1  1.0
  16.3023622766         1.0
F  1  1.0
  11.2661973942         1.0
F  1  1.0
  7.0588142204          1.0
F  1  1.0
  4.1641930272          1.0
F  1  1.0
  2.5010707582          1.0
F  1  1.0
  1.4263960496          1.0
F  1  1.0
  0.8680563888          1.0
F  1  1.0
  0.5042380699          1.0
F  1  1.0
  0.2223755645          1.0
F  1  1.0
  0.1454477871          1.0
F  1  1.0
  0.0581030935          1.0
G  1  1.0
  985.5592514766        1.0
G  1  1.0
  604.2775634366        1.0
G  1  1.0
  422.6821304832        1.0
G  1  1.0
  265.59743752          1.0
G  1  1.0
  162.3488369626        1.0
G  1  1.0
  109.14767626          1.0
G  1  1.0
  63.4693404133         1.0
G  1  1.0
  33.3293809076         1.0
G  1  1.0
  17.197139059          1.0
G  1  1.0
  10.9218048049         1.0
G  1  1.0
  6.66360296            1.0
G  1  1.0
  3.2722819947          1.0
G  1  1.0
  1.8360427148          1.0
G  1  1.0
  1.1314761717          1.0
G  1  1.0
  0.6227209592          1.0
G  1  1.0
  0.3965632406          1.0
G  1  1.0
  0.2647413019          1.0
G  1  1.0
  0.1670706509          1.0
G  1  1.0
  0.0694                1.0
H  1  1.0
  582.116429086         1.0
H  1  1.0
  366.8604615499        1.0
H  1  1.0
  238.6639800217        1.0
H  1  1.0
  157.7261326641        1.0
H  1  1.0
  91.8851634493         1.0
H  1  1.0
  59.7340488446         1.0
H  1  1.0
  35.8139359431         1.0
H  1  1.0
  21.2744606165         1.0
H  1  1.0
  14.4041540469         1.0
H  1  1.0
  10.251713851          1.0
H  1  1.0
  7.1094951743          1.0
H  1  1.0
  4.6678277654          1.0
H  1  1.0
  3.1028242061          1.0
H  1  1.0
  1.825512049           1.0
H  1  1.0
  1.1860320762          1.0
H  1  1.0
  0.7290078764          1.0
H  1  1.0
  0.4517829923          1.0
I  1  1.0
  90.5341333029         1.0
I  1  1.0
  54.0813528097         1.0
I  1  1.0
  32.1864641811         1.0
I  1  1.0
  20.0726656041         1.0
I  1  1.0
  12.8088443257         1.0
I  1  1.0
  7.6791518631          1.0
I  1  1.0
  4.9173201848          1.0
I  1  1.0
  3.1924787019          1.0
I  1  1.0
  2.229085953           1.0
I  1  1.0
  1.4446183857          1.0
I  1  1.0
  0.9017273568          1.0
I  1  1.0
  0.5947938899          1.0
J  1  1.0
  28.1744104336         1.0
J  1  1.0
  16.7590573894         1.0
J  1  1.0
  9.168121162           1.0
J  1  1.0
  6.1342200843          1.0
J  1  1.0
  3.8185218425          1.0
J  1  1.0
  0.9130899907          1.0
****
Lu     0
S  1  1.0
  6255478.077117478     1.0
S  1  1.0
  1220321.724071094     1.0
S  1  1.0
  631509.36046          1.0
S  1  1.0
  191359.5630323835     1.0
S  1  1.0
  107278.6177580191     1.0
S  1  1.0
  34521.4897387747      1.0
S  1  1.0
  17346.7215014451      1.0
S  1  1.0
  6680.3018897925       1.0
S  1  1.0
  2625.6496303562       1.0
S  1  1.0
  1575.973689119        1.0
S  1  1.0
  886.0719570399        1.0
S  1  1.0
  530.1659712443        1.0
S  1  1.0
  246.5190523734        1.0
S  1  1.0
  142.9148782079        1.0
S  1  1.0
  89.0627118159         1.0
S  1  1.0
  53.6052883917         1.0
S  1  1.0
  30.4384452097         1.0
S  1  1.0
  18.6533197086         1.0
S  1  1.0
  12.1262140657         1.0
S  1  1.0
  7.5412372349          1.0
S  1  1.0
  4.7463558048          1.0
S  1  1.0
  2.6310030018          1.0
S  1  1.0
  1.666023555           1.0
S  1  1.0
  1.0603717559          1.0
S  1  1.0
  0.750378872           1.0
S  1  1.0
  0.5294782164          1.0
S  1  1.0
  0.3624275825          1.0
S  1  1.0
  0.2123983911          1.0
S  1  1.0
  0.1382536614          1.0
S  1  1.0
  0.070727981           1.0
S  1  1.0
  0.0436932314          1.0
S  1  1.0
  0.0227273998          1.0
S  1  1.0
  0.0151647583          1.0
P  1  1.0
  1335650.956647457     1.0
P  1  1.0
  193544.9524958111     1.0
P  1  1.0
  113348.6259984964     1.0
P  1  1.0
  68531.235788          1.0
P  1  1.0
  30838.4525750254      1.0
P  1  1.0
  11335.4796945482      1.0
P  1  1.0
  7587.2385420687       1.0
P  1  1.0
  3154.1201146228       1.0
P  1  1.0
  2003.2586361298       1.0
P  1  1.0
  1312.200016118        1.0
P  1  1.0
  789.9239078934        1.0
P  1  1.0
  497.1174807908        1.0
P  1  1.0
  283.7051641667        1.0
P  1  1.0
  169.3727542158        1.0
P  1  1.0
  115.1633180832        1.0
P  1  1.0
  80.5649074961         1.0
P  1  1.0
  53.3699340334         1.0
P  1  1.0
  34.8778802521         1.0
P  1  1.0
  21.9061026221         1.0
P  1  1.0
  14.2622822558         1.0
P  1  1.0
  10.1366789151         1.0
P  1  1.0
  6.4060315763          1.0
P  1  1.0
  3.3421187959          1.0
P  1  1.0
  1.9355672196          1.0
P  1  1.0
  1.2387451473          1.0
P  1  1.0
  0.7518590176          1.0
P  1  1.0
  0.5246478461          1.0
P  1  1.0
  0.3427236597          1.0
P  1  1.0
  0.1923060067          1.0
P  1  1.0
  0.1249684098          1.0
P  1  1.0
  0.0750078613          1.0
P  1  1.0
  0.0344785062          1.0
D  1  1.0
  6682.1985732906       1.0
D  1  1.0
  3959.6179617573       1.0
D  1  1.0
  2385.4544134756       1.0
D  1  1.0
  1661.2313045239       1.0
D  1  1.0
  976.1644163175        1.0
D  1  1.0
  574.7152252506        1.0
D  1  1.0
  377.2644426509        1.0
D  1  1.0
  250.7794418388        1.0
D  1  1.0
  150.2503063135        1.0
D  1  1.0
  95.0829083735         1.0
D  1  1.0
  67.7382351522         1.0
D  1  1.0
  44.1568941212         1.0
D  1  1.0
  30.7316121543         1.0
D  1  1.0
  18.8556099352         1.0
D  1  1.0
  12.445807296          1.0
D  1  1.0
  7.7843857041          1.0
D  1  1.0
  5.0060655783          1.0
D  1  1.0
  3.5169250682          1.0
D  1  1.0
  2.479177971           1.0
D  1  1.0
  1.5639210147          1.0
D  1  1.0
  0.9419931367          1.0
D  1  1.0
  0.6451591382          1.0
D  1  1.0
  0.429677166           1.0
D  1  1.0
  0.3026186868          1.0
D  1  1.0
  0.190937405           1.0
D  1  1.0
  0.1098627761          1.0
D  1  1.0
  0.0615406338          1.0
F  1  1.0
  3468.4120007761       1.0
F  1  1.0
  2172.8443473892       1.0
F  1  1.0
  1274.8931624509       1.0
F  1  1.0
  755.69134345          1.0
F  1  1.0
  454.7395312859        1.0
F  1  1.0
  247.5729810006        1.0
F  1  1.0
  135.2723714308        1.0
F  1  1.0
  80.5297210529         1.0
F  1  1.0
  51.8335079599         1.0
F  1  1.0
  35.1251875145         1.0
F  1  1.0
  22.0984890023         1.0
F  1  1.0
  13.0593834881         1.0
F  1  1.0
  8.2722129211          1.0
F  1  1.0
  5.5739888687          1.0
F  1  1.0
  3.8669668343          1.0
F  1  1.0
  2.6077279553          1.0
F  1  1.0
  1.4963534211          1.0
F  1  1.0
  0.9522769892          1.0
F  1  1.0
  0.5723934708          1.0
F  1  1.0
  0.3532611275          1.0
F  1  1.0
  0.2132315977          1.0
F  1  1.0
  0.140840311           1.0
F  1  1.0
  0.0553370553          1.0
G  1  1.0
  1186.5934097787       1.0
G  1  1.0
  785.9783313586        1.0
G  1  1.0
  516.450616143         1.0
G  1  1.0
  352.0688083528        1.0
G  1  1.0
  223.5227663897        1.0
G  1  1.0
  142.8264633859        1.0
G  1  1.0
  94.2643415402         1.0
G  1  1.0
  61.3180953359         1.0
G  1  1.0
  41.3216123302         1.0
G  1  1.0
  25.3325594498         1.0
G  1  1.0
  13.1217463397         1.0
G  1  1.0
  8.4194909296          1.0
G  1  1.0
  5.5302333654          1.0
G  1  1.0
  3.237540709           1.0
G  1  1.0
  2.0314283114          1.0
G  1  1.0
  1.3519883845          1.0
G  1  1.0
  0.766936179           1.0
G  1  1.0
  0.4336234744          1.0
G  1  1.0
  0.2495398826          1.0
G  1  1.0
  0.1560699413          1.0
G  1  1.0
  0.0626                1.0
H  1  1.0
  317.5254433214        1.0
H  1  1.0
  190.2355793321        1.0
H  1  1.0
  135.54874744          1.0
H  1  1.0
  92.0672943614         1.0
H  1  1.0
  57.1238814641         1.0
H  1  1.0
  34.3137315168         1.0
H  1  1.0
  22.0540155586         1.0
H  1  1.0
  14.8103795819         1.0
H  1  1.0
  10.276721568          1.0
H  1  1.0
  6.6203404449          1.0
H  1  1.0
  3.8499224209          1.0
H  1  1.0
  2.0874152473          1.0
H  1  1.0
  1.441729946           1.0
H  1  1.0
  0.7778366824          1.0
H  1  1.0
  0.5002566764          1.0
I  1  1.0
  108.9064999005        1.0
I  1  1.0
  64.4706536672         1.0
I  1  1.0
  43.7366415802         1.0
I  1  1.0
  30.9326791725         1.0
I  1  1.0
  20.6482318591         1.0
I  1  1.0
  13.1747606716         1.0
I  1  1.0
  9.3859436127          1.0
I  1  1.0
  6.4633822195          1.0
I  1  1.0
  4.3638737513          1.0
I  1  1.0
  2.6171577469          1.0
I  1  1.0
  1.7891933172          1.0
I  1  1.0
  0.9132581793          1.0
J  1  1.0
  32.3498156952         1.0
J  1  1.0
  18.7911282751         1.0
J  1  1.0
  8.5022553196          1.0
J  1  1.0
  4.9723625656          1.0
J  1  1.0
  1.1861332814          1.0
****
Hf     0
S  1  1.0
  11421492.6372         1.0
S  1  1.0
  2332647.7537267692    1.0
S  1  1.0
  1397113.507384376     1.0
S  1  1.0
  381106.2043498384     1.0
S  1  1.0
  201226.2529354274     1.0
S  1  1.0
  59897.582726          1.0
S  1  1.0
  35934.7618384748      1.0
S  1  1.0
  12318.903434957       1.0
S  1  1.0
  6992.4880493175       1.0
S  1  1.0
  4249.29785505         1.0
S  1  1.0
  1651.7283425595       1.0
S  1  1.0
  879.9499221064        1.0
S  1  1.0
  475.3815114818        1.0
S  1  1.0
  286.4770491434        1.0
S  1  1.0
  160.9377693959        1.0
S  1  1.0
  89.7285857554         1.0
S  1  1.0
  52.1255737122         1.0
S  1  1.0
  33.3418109263         1.0
S  1  1.0
  20.5917166423         1.0
S  1  1.0
  13.1583024987         1.0
S  1  1.0
  7.5003491965          1.0
S  1  1.0
  4.6081914344          1.0
S  1  1.0
  2.7714571518          1.0
S  1  1.0
  1.6709991459          1.0
S  1  1.0
  1.0779894057          1.0
S  1  1.0
  0.6404216147          1.0
S  1  1.0
  0.3613724428          1.0
S  1  1.0
  0.2396397653          1.0
S  1  1.0
  0.1446282879          1.0
S  1  1.0
  0.0655123554          1.0
S  1  1.0
  0.0447713848          1.0
S  1  1.0
  0.0210426346          1.0
P  1  1.0
  8454589.6791          1.0
P  1  1.0
  3386235.596992173     1.0
P  1  1.0
  1392928.891463555     1.0
P  1  1.0
  601254.1065199999     1.0
P  1  1.0
  206542.8790540786     1.0
P  1  1.0
  99319.4385081891      1.0
P  1  1.0
  37023.281131746       1.0
P  1  1.0
  21797.6294386311      1.0
P  1  1.0
  9625.264108835        1.0
P  1  1.0
  5976.8080689288       1.0
P  1  1.0
  2619.6268333032       1.0
P  1  1.0
  1775.5455805766       1.0
P  1  1.0
  1122.2130779058       1.0
P  1  1.0
  674.6811921068        1.0
P  1  1.0
  462.5662183443        1.0
P  1  1.0
  326.0699032084        1.0
P  1  1.0
  194.9252347024        1.0
P  1  1.0
  110.2648578413        1.0
P  1  1.0
  69.5481997306         1.0
P  1  1.0
  43.0063781991         1.0
P  1  1.0
  28.162679656          1.0
P  1  1.0
  16.7352969029         1.0
P  1  1.0
  11.5730426998         1.0
P  1  1.0
  7.9972223242          1.0
P  1  1.0
  5.5548204421          1.0
P  1  1.0
  3.7124272197          1.0
P  1  1.0
  2.3742274007          1.0
P  1  1.0
  1.361679606           1.0
P  1  1.0
  0.7012059577          1.0
P  1  1.0
  0.4205718911          1.0
P  1  1.0
  0.2979847696          1.0
P  1  1.0
  0.2004353802          1.0
P  1  1.0
  0.1120253685          1.0
P  1  1.0
  0.0709481554          1.0
P  1  1.0
  0.0379949283          1.0
D  1  1.0
  11087.5103325997      1.0
D  1  1.0
  6822.6106362389       1.0
D  1  1.0
  4145.0927824295       1.0
D  1  1.0
  2414.7507625826       1.0
D  1  1.0
  1417.0635523555       1.0
D  1  1.0
  815.7170510389        1.0
D  1  1.0
  480.0861931179        1.0
D  1  1.0
  325.2828877263        1.0
D  1  1.0
  195.1237685369        1.0
D  1  1.0
  108.0988871427        1.0
D  1  1.0
  66.8483690316         1.0
D  1  1.0
  43.8591814233         1.0
D  1  1.0
  29.881939262          1.0
D  1  1.0
  20.9777303276         1.0
D  1  1.0
  14.4649835208         1.0
D  1  1.0
  9.1081486725          1.0
D  1  1.0
  5.581458052           1.0
D  1  1.0
  3.1422392177          1.0
D  1  1.0
  1.9544305335          1.0
D  1  1.0
  1.3735140636          1.0
D  1  1.0
  0.9599275787          1.0
D  1  1.0
  0.5762788999          1.0
D  1  1.0
  0.316822378           1.0
D  1  1.0
  0.1783035261          1.0
D  1  1.0
  0.1121783533          1.0
D  1  1.0
  0.0637263673          1.0
F  1  1.0
  2994.2337000542       1.0
F  1  1.0
  1780.5422491677       1.0
F  1  1.0
  1149.0819682555       1.0
F  1  1.0
  767.5675459004        1.0
F  1  1.0
  455.7405385858        1.0
F  1  1.0
  256.3650004812        1.0
F  1  1.0
  152.3093569015        1.0
F  1  1.0
  81.4640073917         1.0
F  1  1.0
  51.2539131438         1.0
F  1  1.0
  32.3893030041         1.0
F  1  1.0
  18.9813984417         1.0
F  1  1.0
  10.1706473341         1.0
F  1  1.0
  5.2686905347          1.0
F  1  1.0
  2.7851213479          1.0
F  1  1.0
  1.5319859118          1.0
F  1  1.0
  0.8699211307          1.0
F  1  1.0
  0.5586232625          1.0
F  1  1.0
  0.3793201033          1.0
F  1  1.0
  0.2242289078          1.0
F  1  1.0
  0.1489989             1.0
F  1  1.0
  0.0671795594          1.0
G  1  1.0
  1344.9862607272       1.0
G  1  1.0
  714.5925917754        1.0
G  1  1.0
  408.0817125877        1.0
G  1  1.0
  270.5262129218        1.0
G  1  1.0
  176.3707050616        1.0
G  1  1.0
  96.5608053781         1.0
G  1  1.0
  56.9572089623         1.0
G  1  1.0
  35.1232415112         1.0
G  1  1.0
  19.0184316419         1.0
G  1  1.0
  10.9423117138         1.0
G  1  1.0
  6.2279485437          1.0
G  1  1.0
  3.7014066313          1.0
G  1  1.0
  2.5027634265          1.0
G  1  1.0
  1.4921712097          1.0
G  1  1.0
  0.9228268334          1.0
G  1  1.0
  0.5710362351          1.0
G  1  1.0
  0.3223818098          1.0
G  1  1.0
  0.1856857948          1.0
G  1  1.0
  0.0804                1.0
H  1  1.0
  630.3446863901        1.0
H  1  1.0
  381.1197435263        1.0
H  1  1.0
  270.3647846231        1.0
H  1  1.0
  191.6772343012        1.0
H  1  1.0
  134.1029006296        1.0
H  1  1.0
  90.5167140459         1.0
H  1  1.0
  54.1223035382         1.0
H  1  1.0
  31.2345469009         1.0
H  1  1.0
  18.8810033152         1.0
H  1  1.0
  10.3614725259         1.0
H  1  1.0
  7.2775935588          1.0
H  1  1.0
  4.6291189701          1.0
H  1  1.0
  3.0910441644          1.0
H  1  1.0
  1.7770326213          1.0
H  1  1.0
  1.0104539431          1.0
H  1  1.0
  0.6312989863          1.0
H  1  1.0
  0.3298375092          1.0
H  1  1.0
  0.20557               1.0
I  1  1.0
  323.12343604          1.0
I  1  1.0
  223.1336320195        1.0
I  1  1.0
  157.7017268514        1.0
I  1  1.0
  99.5642892096         1.0
I  1  1.0
  61.4545185384         1.0
I  1  1.0
  41.7599517405         1.0
I  1  1.0
  28.9680436783         1.0
I  1  1.0
  19.0160391475         1.0
I  1  1.0
  11.4081693994         1.0
I  1  1.0
  7.8256498978          1.0
I  1  1.0
  3.7004513457          1.0
I  1  1.0
  2.0608841188          1.0
I  1  1.0
  1.1864081612          1.0
I  1  1.0
  0.7487248585          1.0
I  1  1.0
  0.373321324           1.0
****
Ta     0
S  1  1.0
  2423653.416824876     1.0
S  1  1.0
  398745.6397937348     1.0
S  1  1.0
  209601.0192709978     1.0
S  1  1.0
  62730.353654          1.0
S  1  1.0
  37548.3010197257      1.0
S  1  1.0
  12897.2773552965      1.0
S  1  1.0
  4705.4501560346       1.0
S  1  1.0
  3063.9210986872       1.0
S  1  1.0
  1588.6764046528       1.0
S  1  1.0
  953.3480343282        1.0
S  1  1.0
  568.4125479211        1.0
S  1  1.0
  321.9905280572        1.0
S  1  1.0
  219.3221265451        1.0
S  1  1.0
  124.9623147766        1.0
S  1  1.0
  62.8569120722         1.0
S  1  1.0
  34.7063441188         1.0
S  1  1.0
  20.1849329629         1.0
S  1  1.0
  10.9986910849         1.0
S  1  1.0
  7.4761375312          1.0
S  1  1.0
  5.015488361           1.0
S  1  1.0
  3.2723478235          1.0
S  1  1.0
  2.0859237551          1.0
S  1  1.0
  1.2615586377          1.0
S  1  1.0
  0.8817305341          1.0
S  1  1.0
  0.5710965113          1.0
S  1  1.0
  0.3926199993          1.0
S  1  1.0
  0.2516334771          1.0
S  1  1.0
  0.1383363847          1.0
S  1  1.0
  0.0796641545          1.0
S  1  1.0
  0.054131033           1.0
S  1  1.0
  0.0259781941          1.0
P  1  1.0
  3509347.820951418     1.0
P  1  1.0
  1449255.7998125514    1.0
P  1  1.0
  626054.91224          1.0
P  1  1.0
  333631.1107838889     1.0
P  1  1.0
  147248.2166563622     1.0
P  1  1.0
  65928.0235848054      1.0
P  1  1.0
  38564.1008244842      1.0
P  1  1.0
  15296.3126566109      1.0
P  1  1.0
  7134.8570796504       1.0
P  1  1.0
  4774.3248075117       1.0
P  1  1.0
  2758.3642947363       1.0
P  1  1.0
  1615.5837638197       1.0
P  1  1.0
  843.2405779196        1.0
P  1  1.0
  495.1623130571        1.0
P  1  1.0
  322.602533195         1.0
P  1  1.0
  174.3764292614        1.0
P  1  1.0
  109.720265357         1.0
P  1  1.0
  71.9891512684         1.0
P  1  1.0
  44.5037792652         1.0
P  1  1.0
  27.8859545465         1.0
P  1  1.0
  14.7017155618         1.0
P  1  1.0
  9.0519773203          1.0
P  1  1.0
  5.9722567753          1.0
P  1  1.0
  3.5322373656          1.0
P  1  1.0
  2.1016182326          1.0
P  1  1.0
  1.2359961813          1.0
P  1  1.0
  0.7464483751          1.0
P  1  1.0
  0.4858595713          1.0
P  1  1.0
  0.3146316991          1.0
P  1  1.0
  0.1701596276          1.0
P  1  1.0
  0.0831174787          1.0
P  1  1.0
  0.047286056           1.0
D  1  1.0
  93839.4188342218      1.0
D  1  1.0
  48919.2957395364      1.0
D  1  1.0
  30082.7051499557      1.0
D  1  1.0
  11697.153441696       1.0
D  1  1.0
  7128.7333587925       1.0
D  1  1.0
  4736.9596259689       1.0
D  1  1.0
  3031.1346076797       1.0
D  1  1.0
  1941.9046957036       1.0
D  1  1.0
  1383.9388236948       1.0
D  1  1.0
  856.2477753526        1.0
D  1  1.0
  506.0587597016        1.0
D  1  1.0
  263.4311079073        1.0
D  1  1.0
  139.1650433119        1.0
D  1  1.0
  87.8638878367         1.0
D  1  1.0
  60.1192040286         1.0
D  1  1.0
  39.156359318          1.0
D  1  1.0
  25.3874050807         1.0
D  1  1.0
  18.003246832          1.0
D  1  1.0
  12.8279114835         1.0
D  1  1.0
  8.3415896726          1.0
D  1  1.0
  5.1911384811          1.0
D  1  1.0
  3.6798872946          1.0
D  1  1.0
  2.3977790455          1.0
D  1  1.0
  1.3442404026          1.0
D  1  1.0
  0.8594593777          1.0
D  1  1.0
  0.5169240769          1.0
D  1  1.0
  0.3090034109          1.0
D  1  1.0
  0.2155263375          1.0
D  1  1.0
  0.1410699091          1.0
D  1  1.0
  0.0698510232          1.0
F  1  1.0
  3643.1265091582       1.0
F  1  1.0
  1807.5376052137       1.0
F  1  1.0
  1160.7078799286       1.0
F  1  1.0
  723.1168837675        1.0
F  1  1.0
  509.1972754283        1.0
F  1  1.0
  308.753234344         1.0
F  1  1.0
  183.3319901168        1.0
F  1  1.0
  110.0381496444        1.0
F  1  1.0
  65.2636847898         1.0
F  1  1.0
  39.1733470336         1.0
F  1  1.0
  22.2481346442         1.0
F  1  1.0
  11.529339787          1.0
F  1  1.0
  6.9577071156          1.0
F  1  1.0
  4.8231059601          1.0
F  1  1.0
  3.288601149           1.0
F  1  1.0
  2.0867182522          1.0
F  1  1.0
  1.2568812893          1.0
F  1  1.0
  0.7937633535          1.0
F  1  1.0
  0.5247806639          1.0
F  1  1.0
  0.293878371           1.0
F  1  1.0
  0.1814557988          1.0
F  1  1.0
  0.0811776053          1.0
G  1  1.0
  840.9547778479        1.0
G  1  1.0
  557.7507753327        1.0
G  1  1.0
  321.3576070852        1.0
G  1  1.0
  191.3022817178        1.0
G  1  1.0
  136.0388257438        1.0
G  1  1.0
  89.5056361363         1.0
G  1  1.0
  52.9516564026         1.0
G  1  1.0
  27.9390200043         1.0
G  1  1.0
  14.3303975196         1.0
G  1  1.0
  8.597134975           1.0
G  1  1.0
  6.0072640118          1.0
G  1  1.0
  3.9046307275          1.0
G  1  1.0
  2.2505715653          1.0
G  1  1.0
  1.1554016775          1.0
G  1  1.0
  0.6641650521          1.0
G  1  1.0
  0.4081010961          1.0
G  1  1.0
  0.2291626967          1.0
G  1  1.0
  0.0956                1.0
H  1  1.0
  279.4490464802        1.0
H  1  1.0
  174.0369364315        1.0
H  1  1.0
  99.0251701852         1.0
H  1  1.0
  54.6563218252         1.0
H  1  1.0
  35.8082206893         1.0
H  1  1.0
  24.5066340656         1.0
H  1  1.0
  15.6495452354         1.0
H  1  1.0
  9.8224449041          1.0
H  1  1.0
  6.9436507877          1.0
H  1  1.0
  4.601769097           1.0
H  1  1.0
  2.6477919159          1.0
H  1  1.0
  1.394351507           1.0
H  1  1.0
  0.7776362857          1.0
H  1  1.0
  0.4299904573          1.0
H  1  1.0
  0.25811               1.0
I  1  1.0
  107.4826431499        1.0
I  1  1.0
  69.8329875571         1.0
I  1  1.0
  48.2336401217         1.0
I  1  1.0
  27.6078822042         1.0
I  1  1.0
  15.1863408834         1.0
I  1  1.0
  9.0079382478          1.0
I  1  1.0
  4.5139692689          1.0
I  1  1.0
  2.7804943718          1.0
I  1  1.0
  1.711742995           1.0
I  1  1.0
  0.9092754696          1.0
I  1  1.0
  0.5057244954          1.0
****
W     0
S  1  1.0
  12114106.1242         1.0
S  1  1.0
  2529538.5726716644    1.0
S  1  1.0
  707175.47862          1.0
S  1  1.0
  412401.6548487911     1.0
S  1  1.0
  122142.6802598829     1.0
S  1  1.0
  64888.65288           1.0
S  1  1.0
  21297.0384978575      1.0
S  1  1.0
  13556.6369899479      1.0
S  1  1.0
  5280.2320513512       1.0
S  1  1.0
  3267.4339183768       1.0
S  1  1.0
  1648.9359838652       1.0
S  1  1.0
  934.5118267553        1.0
S  1  1.0
  515.1504065731        1.0
S  1  1.0
  308.8100438399        1.0
S  1  1.0
  181.981541644         1.0
S  1  1.0
  111.1202319298        1.0
S  1  1.0
  68.10096941           1.0
S  1  1.0
  39.4451895286         1.0
S  1  1.0
  27.2478695958         1.0
S  1  1.0
  16.007837866          1.0
S  1  1.0
  10.5494636553         1.0
S  1  1.0
  7.1906986992          1.0
S  1  1.0
  4.5576970837          1.0
S  1  1.0
  2.7638375473          1.0
S  1  1.0
  1.9076585235          1.0
S  1  1.0
  1.1641159136          1.0
S  1  1.0
  0.7218324395          1.0
S  1  1.0
  0.4451120714          1.0
S  1  1.0
  0.3018664043          1.0
S  1  1.0
  0.1649192484          1.0
S  1  1.0
  0.0785627459          1.0
S  1  1.0
  0.0550513427          1.0
S  1  1.0
  0.0268072803          1.0
P  1  1.0
  9060469.877999999     1.0
P  1  1.0
  3699806.0958157526    1.0
P  1  1.0
  1504925.1366371126    1.0
P  1  1.0
  653929.4209           1.0
P  1  1.0
  365092.6281062367     1.0
P  1  1.0
  154418.1699856213     1.0
P  1  1.0
  69174.2429767856      1.0
P  1  1.0
  40270.1857170756      1.0
P  1  1.0
  20690.8931695766      1.0
P  1  1.0
  11674.2329869932      1.0
P  1  1.0
  6470.4759570321       1.0
P  1  1.0
  2851.0589811247       1.0
P  1  1.0
  1690.8285888899       1.0
P  1  1.0
  1030.9746269274       1.0
P  1  1.0
  622.5738720623        1.0
P  1  1.0
  347.2557488027        1.0
P  1  1.0
  239.3630184521        1.0
P  1  1.0
  161.2580473303        1.0
P  1  1.0
  97.6236745721         1.0
P  1  1.0
  58.1225677531         1.0
P  1  1.0
  41.0382018861         1.0
P  1  1.0
  27.593423866          1.0
P  1  1.0
  18.1716215071         1.0
P  1  1.0
  10.8799604592         1.0
P  1  1.0
  6.1707755734          1.0
P  1  1.0
  4.1713125901          1.0
P  1  1.0
  2.6985327387          1.0
P  1  1.0
  1.8735286981          1.0
P  1  1.0
  1.0807230342          1.0
P  1  1.0
  0.6555821895          1.0
P  1  1.0
  0.3945658955          1.0
P  1  1.0
  0.231921772           1.0
P  1  1.0
  0.1449292647          1.0
P  1  1.0
  0.089939337           1.0
P  1  1.0
  0.0478150501          1.0
D  1  1.0
  51462.9515253365      1.0
D  1  1.0
  12196.4201347054      1.0
D  1  1.0
  7426.8764182875       1.0
D  1  1.0
  4804.7695027897       1.0
D  1  1.0
  2882.1811565122       1.0
D  1  1.0
  1708.8958340321       1.0
D  1  1.0
  890.7073089999        1.0
D  1  1.0
  566.0151613086        1.0
D  1  1.0
  402.3789616084        1.0
D  1  1.0
  276.2574054132        1.0
D  1  1.0
  169.7721145419        1.0
D  1  1.0
  106.0525319115        1.0
D  1  1.0
  66.2358267262         1.0
D  1  1.0
  39.8023201774         1.0
D  1  1.0
  22.5383834701         1.0
D  1  1.0
  13.7478648175         1.0
D  1  1.0
  7.9052897163          1.0
D  1  1.0
  4.6119163662          1.0
D  1  1.0
  2.9056242325          1.0
D  1  1.0
  1.7632043365          1.0
D  1  1.0
  0.989494141           1.0
D  1  1.0
  0.6350244808          1.0
D  1  1.0
  0.4216843689          1.0
D  1  1.0
  0.2498219789          1.0
D  1  1.0
  0.1413675203          1.0
D  1  1.0
  0.078774638           1.0
F  1  1.0
  3651.1240723753       1.0
F  1  1.0
  2043.8765769574       1.0
F  1  1.0
  1086.5105930704       1.0
F  1  1.0
  658.9733914312        1.0
F  1  1.0
  370.3956840569        1.0
F  1  1.0
  231.0467666319        1.0
F  1  1.0
  162.2091353361        1.0
F  1  1.0
  101.8902126638        1.0
F  1  1.0
  56.5139461365         1.0
F  1  1.0
  33.8321528499         1.0
F  1  1.0
  23.6535003118         1.0
F  1  1.0
  15.5129164287         1.0
F  1  1.0
  9.6968698246          1.0
F  1  1.0
  5.7077451876          1.0
F  1  1.0
  3.1012159321          1.0
F  1  1.0
  1.7920683564          1.0
F  1  1.0
  1.279619744           1.0
F  1  1.0
  0.8734266121          1.0
F  1  1.0
  0.547149722           1.0
F  1  1.0
  0.329945818           1.0
F  1  1.0
  0.1954521319          1.0
F  1  1.0
  0.0887120646          1.0
G  1  1.0
  2404.0718076166       1.0
G  1  1.0
  1447.2784144085       1.0
G  1  1.0
  880.6715263823        1.0
G  1  1.0
  607.5274334025        1.0
G  1  1.0
  419.3016638854        1.0
G  1  1.0
  246.081785035         1.0
G  1  1.0
  145.3114894033        1.0
G  1  1.0
  95.0537443648         1.0
G  1  1.0
  67.4414970602         1.0
G  1  1.0
  47.3114793178         1.0
G  1  1.0
  30.5756261555         1.0
G  1  1.0
  19.2803171836         1.0
G  1  1.0
  11.3903226774         1.0
G  1  1.0
  6.8385625754          1.0
G  1  1.0
  4.1913272149          1.0
G  1  1.0
  2.5468386336          1.0
G  1  1.0
  1.620784293           1.0
G  1  1.0
  1.0909469872          1.0
G  1  1.0
  0.6614928721          1.0
G  1  1.0
  0.3941006319          1.0
G  1  1.0
  0.250795851           1.0
G  1  1.0
  0.1088                1.0
H  1  1.0
  410.5776693969        1.0
H  1  1.0
  194.7515358704        1.0
H  1  1.0
  120.481442004         1.0
H  1  1.0
  72.4042471135         1.0
H  1  1.0
  43.9595009079         1.0
H  1  1.0
  30.0374953646         1.0
H  1  1.0
  17.1942890239         1.0
H  1  1.0
  9.3918061697          1.0
H  1  1.0
  5.0034585602          1.0
H  1  1.0
  3.3880228879          1.0
H  1  1.0
  2.2855414838          1.0
H  1  1.0
  1.5177607352          1.0
H  1  1.0
  0.8938735086          1.0
H  1  1.0
  0.5395720397          1.0
H  1  1.0
  0.30964               1.0
I  1  1.0
  172.084945103         1.0
I  1  1.0
  112.7841729013        1.0
I  1  1.0
  73.8848630998         1.0
I  1  1.0
  50.6006755363         1.0
I  1  1.0
  25.8337100894         1.0
I  1  1.0
  15.4233770474         1.0
I  1  1.0
  9.9386400846          1.0
I  1  1.0
  4.7246191291          1.0
I  1  1.0
  3.1071476376          1.0
I  1  1.0
  1.945005154           1.0
I  1  1.0
  1.1136479864          1.0
I  1  1.0
  0.6311464822          1.0
****
Re     0
S  1  1.0
  1576388.0052927986    1.0
S  1  1.0
  741322.4358           1.0
S  1  1.0
  229139.5596197802     1.0
S  1  1.0
  127640.960673121      1.0
S  1  1.0
  40699.8216931037      1.0
S  1  1.0
  14527.2338044185      1.0
S  1  1.0
  7915.880242847        1.0
S  1  1.0
  3434.9688976119       1.0
S  1  1.0
  1871.2596708513       1.0
S  1  1.0
  1032.5059542339       1.0
S  1  1.0
  550.2324240592        1.0
S  1  1.0
  318.3805460153        1.0
S  1  1.0
  192.6397277435        1.0
S  1  1.0
  99.3106221432         1.0
S  1  1.0
  59.1314609967         1.0
S  1  1.0
  27.7896734716         1.0
S  1  1.0
  18.4812537884         1.0
S  1  1.0
  12.7734550195         1.0
S  1  1.0
  8.3669007724          1.0
S  1  1.0
  5.0912690435          1.0
S  1  1.0
  2.8301113515          1.0
S  1  1.0
  1.4421651693          1.0
S  1  1.0
  0.8426786141          1.0
S  1  1.0
  0.5849619321          1.0
S  1  1.0
  0.3674507415          1.0
S  1  1.0
  0.1740777787          1.0
S  1  1.0
  0.0999779894          1.0
S  1  1.0
  0.0672863422          1.0
S  1  1.0
  0.0311174818          1.0
P  1  1.0
  9425268.7216          1.0
P  1  1.0
  3869080.4705801695    1.0
P  1  1.0
  1571298.2594721727    1.0
P  1  1.0
  684785.22572          1.0
P  1  1.0
  236313.332610931      1.0
P  1  1.0
  112500.2306888041     1.0
P  1  1.0
  41961.7576744284      1.0
P  1  1.0
  21682.8129909933      1.0
P  1  1.0
  13482.1353586932      1.0
P  1  1.0
  7722.7401013229       1.0
P  1  1.0
  3990.8957199446       1.0
P  1  1.0
  2325.9858255025       1.0
P  1  1.0
  1508.9457058668       1.0
P  1  1.0
  1036.3171346333       1.0
P  1  1.0
  634.3471291964        1.0
P  1  1.0
  329.4168990898        1.0
P  1  1.0
  194.1625710871        1.0
P  1  1.0
  116.058885119         1.0
P  1  1.0
  61.8580835675         1.0
P  1  1.0
  38.8431627378         1.0
P  1  1.0
  22.0031072579         1.0
P  1  1.0
  13.7722371733         1.0
P  1  1.0
  9.4875363313          1.0
P  1  1.0
  6.7120010538          1.0
P  1  1.0
  4.1859478244          1.0
P  1  1.0
  2.2165157421          1.0
P  1  1.0
  1.3340409721          1.0
P  1  1.0
  0.931535706           1.0
P  1  1.0
  0.5962862831          1.0
P  1  1.0
  0.3950761858          1.0
P  1  1.0
  0.2749742295          1.0
P  1  1.0
  0.1785351629          1.0
P  1  1.0
  0.1196993675          1.0
P  1  1.0
  0.0658911812          1.0
D  1  1.0
  20287.2346998886      1.0
D  1  1.0
  7771.6754235225       1.0
D  1  1.0
  5130.6289949395       1.0
D  1  1.0
  3122.4874531945       1.0
D  1  1.0
  1863.900999044        1.0
D  1  1.0
  1294.7946649552       1.0
D  1  1.0
  911.5492560791        1.0
D  1  1.0
  570.3041299371        1.0
D  1  1.0
  375.7828384496        1.0
D  1  1.0
  233.6016378114        1.0
D  1  1.0
  132.9243818638        1.0
D  1  1.0
  79.4634864798         1.0
D  1  1.0
  44.5651321448         1.0
D  1  1.0
  26.7666509972         1.0
D  1  1.0
  17.5003452901         1.0
D  1  1.0
  12.4729988505         1.0
D  1  1.0
  8.6191342969          1.0
D  1  1.0
  6.0695130235          1.0
D  1  1.0
  4.0967269717          1.0
D  1  1.0
  2.7114904333          1.0
D  1  1.0
  1.7222786735          1.0
D  1  1.0
  1.158256304           1.0
D  1  1.0
  0.6935332928          1.0
D  1  1.0
  0.398297449           1.0
D  1  1.0
  0.2490885819          1.0
D  1  1.0
  0.1664206814          1.0
D  1  1.0
  0.0883866706          1.0
F  1  1.0
  3935.0091383662       1.0
F  1  1.0
  1949.9106271509       1.0
F  1  1.0
  1213.5596397785       1.0
F  1  1.0
  757.808020851         1.0
F  1  1.0
  503.0048880173        1.0
F  1  1.0
  339.3461015488        1.0
F  1  1.0
  226.8361493933        1.0
F  1  1.0
  155.4539879215        1.0
F  1  1.0
  85.7782955955         1.0
F  1  1.0
  51.4735065054         1.0
F  1  1.0
  36.2655026144         1.0
F  1  1.0
  25.6784808958         1.0
F  1  1.0
  16.8209563322         1.0
F  1  1.0
  10.693574095          1.0
F  1  1.0
  6.3958144092          1.0
F  1  1.0
  3.8853768612          1.0
F  1  1.0
  2.7101451448          1.0
F  1  1.0
  1.7314067464          1.0
F  1  1.0
  1.1411656033          1.0
F  1  1.0
  0.7638044076          1.0
F  1  1.0
  0.5398378419          1.0
F  1  1.0
  0.3626976451          1.0
F  1  1.0
  0.2238015791          1.0
F  1  1.0
  0.1010536095          1.0
G  1  1.0
  1498.0445350876       1.0
G  1  1.0
  870.1126863173        1.0
G  1  1.0
  536.5171697473        1.0
G  1  1.0
  362.6828011671        1.0
G  1  1.0
  214.6399134079        1.0
G  1  1.0
  126.8576169748        1.0
G  1  1.0
  73.108178024          1.0
G  1  1.0
  43.0699503034         1.0
G  1  1.0
  27.4627060067         1.0
G  1  1.0
  16.9438448654         1.0
G  1  1.0
  10.6389611211         1.0
G  1  1.0
  7.5756652777          1.0
G  1  1.0
  4.3629843509          1.0
G  1  1.0
  2.566385206           1.0
G  1  1.0
  1.6841199434          1.0
G  1  1.0
  1.0858447355          1.0
G  1  1.0
  0.6678128148          1.0
G  1  1.0
  0.4457728072          1.0
G  1  1.0
  0.2846201099          1.0
G  1  1.0
  0.1224                1.0
H  1  1.0
  409.6172904433        1.0
H  1  1.0
  250.9802705221        1.0
H  1  1.0
  149.6197207428        1.0
H  1  1.0
  79.0895497765         1.0
H  1  1.0
  45.1890267593         1.0
H  1  1.0
  24.2198725155         1.0
H  1  1.0
  13.3283038416         1.0
H  1  1.0
  8.172142646           1.0
H  1  1.0
  5.1114663004          1.0
H  1  1.0
  2.7263614888          1.0
H  1  1.0
  1.6971223898          1.0
H  1  1.0
  0.9291887985          1.0
H  1  1.0
  0.5456748057          1.0
H  1  1.0
  0.36138               1.0
I  1  1.0
  138.4525936784        1.0
I  1  1.0
  78.8921307595         1.0
I  1  1.0
  53.1937422464         1.0
I  1  1.0
  31.2037886865         1.0
I  1  1.0
  19.0921106794         1.0
I  1  1.0
  10.6532244539         1.0
I  1  1.0
  5.1986063496          1.0
I  1  1.0
  3.4334594464          1.0
I  1  1.0
  2.3547483818          1.0
I  1  1.0
  1.3017891341          1.0
I  1  1.0
  0.7565509512          1.0
****
Os     0
S  1  1.0
  12797288.0502         1.0
S  1  1.0
  2731724.7732566185    1.0
S  1  1.0
  759756.6091           1.0
S  1  1.0
  443349.500454729      1.0
S  1  1.0
  132316.022919422      1.0
S  1  1.0
  70011.86836           1.0
S  1  1.0
  42153.0060820854      1.0
S  1  1.0
  15348.225771829       1.0
S  1  1.0
  8228.3113730183       1.0
S  1  1.0
  5125.0759716825       1.0
S  1  1.0
  1941.5780402437       1.0
S  1  1.0
  1019.6703714059       1.0
S  1  1.0
  554.1664183056        1.0
S  1  1.0
  333.2912146481        1.0
S  1  1.0
  193.7890905474        1.0
S  1  1.0
  121.4807234556        1.0
S  1  1.0
  79.5891445269         1.0
S  1  1.0
  44.0700254226         1.0
S  1  1.0
  24.588088816          1.0
S  1  1.0
  13.6569995198         1.0
S  1  1.0
  8.5343309723          1.0
S  1  1.0
  5.1756925119          1.0
S  1  1.0
  2.6539983021          1.0
S  1  1.0
  1.6993731372          1.0
S  1  1.0
  1.113068316           1.0
S  1  1.0
  0.7448240714          1.0
S  1  1.0
  0.484035253           1.0
S  1  1.0
  0.2773357932          1.0
S  1  1.0
  0.1746739713          1.0
S  1  1.0
  0.1068016481          1.0
S  1  1.0
  0.0694464598          1.0
S  1  1.0
  0.0348798826          1.0
P  1  1.0
  6574725.437659773     1.0
P  1  1.0
  1618689.1292684525    1.0
P  1  1.0
  707532.98107          1.0
P  1  1.0
  396654.2064144616     1.0
P  1  1.0
  167618.0805037531     1.0
P  1  1.0
  74970.4183148979      1.0
P  1  1.0
  43584.8332321272      1.0
P  1  1.0
  25878.7101790875      1.0
P  1  1.0
  12600.1113633566      1.0
P  1  1.0
  6148.1479697572       1.0
P  1  1.0
  4062.7306032776       1.0
P  1  1.0
  2650.4447101491       1.0
P  1  1.0
  1266.4805759064       1.0
P  1  1.0
  874.6670610823        1.0
P  1  1.0
  560.8216788831        1.0
P  1  1.0
  274.0430221419        1.0
P  1  1.0
  149.7882958789        1.0
P  1  1.0
  90.5946582083         1.0
P  1  1.0
  56.8760881814         1.0
P  1  1.0
  33.8019596965         1.0
P  1  1.0
  19.8179522221         1.0
P  1  1.0
  11.9422996309         1.0
P  1  1.0
  7.5643324382          1.0
P  1  1.0
  4.0573218106          1.0
P  1  1.0
  2.3368691284          1.0
P  1  1.0
  1.5231819234          1.0
P  1  1.0
  0.9967480781          1.0
P  1  1.0
  0.6824722207          1.0
P  1  1.0
  0.4686017856          1.0
P  1  1.0
  0.3075029756          1.0
P  1  1.0
  0.1741336138          1.0
P  1  1.0
  0.0994200544          1.0
P  1  1.0
  0.0635499255          1.0
D  1  1.0
  12938.4667315008      1.0
D  1  1.0
  6896.6422905142       1.0
D  1  1.0
  3973.140636694        1.0
D  1  1.0
  2735.8058718802       1.0
D  1  1.0
  1638.4159746763       1.0
D  1  1.0
  916.6711743005        1.0
D  1  1.0
  557.7422628361        1.0
D  1  1.0
  374.4219923031        1.0
D  1  1.0
  243.5420833942        1.0
D  1  1.0
  144.9623217188        1.0
D  1  1.0
  83.2243525534         1.0
D  1  1.0
  53.9149268357         1.0
D  1  1.0
  31.6735825151         1.0
D  1  1.0
  19.0561668198         1.0
D  1  1.0
  12.2508960376         1.0
D  1  1.0
  7.9841046705          1.0
D  1  1.0
  4.5616138249          1.0
D  1  1.0
  2.7663578805          1.0
D  1  1.0
  1.7189540821          1.0
D  1  1.0
  0.9819458922          1.0
D  1  1.0
  0.6707721871          1.0
D  1  1.0
  0.4412036582          1.0
D  1  1.0
  0.2629841301          1.0
D  1  1.0
  0.1828014739          1.0
D  1  1.0
  0.0915364541          1.0
F  1  1.0
  4182.2156879734       1.0
F  1  1.0
  2562.0829972809       1.0
F  1  1.0
  1597.1350905865       1.0
F  1  1.0
  981.6147972855        1.0
F  1  1.0
  520.0916533567        1.0
F  1  1.0
  312.3311353928        1.0
F  1  1.0
  180.5925122082        1.0
F  1  1.0
  116.5279628712        1.0
F  1  1.0
  81.6330824006         1.0
F  1  1.0
  57.8530005952         1.0
F  1  1.0
  40.5408931387         1.0
F  1  1.0
  27.0960712615         1.0
F  1  1.0
  19.1123926388         1.0
F  1  1.0
  12.8487923702         1.0
F  1  1.0
  7.9259898482          1.0
F  1  1.0
  4.5903725206          1.0
F  1  1.0
  3.0278202472          1.0
F  1  1.0
  2.0672076264          1.0
F  1  1.0
  1.2826847288          1.0
F  1  1.0
  0.8792328046          1.0
F  1  1.0
  0.5812755832          1.0
F  1  1.0
  0.3483327236          1.0
F  1  1.0
  0.2364021116          1.0
F  1  1.0
  0.1087278971          1.0
G  1  1.0
  2535.3938933596       1.0
G  1  1.0
  1565.4408933073       1.0
G  1  1.0
  909.687122194         1.0
G  1  1.0
  566.3503010141        1.0
G  1  1.0
  360.5722638989        1.0
G  1  1.0
  230.0295698618        1.0
G  1  1.0
  146.6797917868        1.0
G  1  1.0
  83.7170843471         1.0
G  1  1.0
  55.3175484265         1.0
G  1  1.0
  31.5700069311         1.0
G  1  1.0
  17.2946503435         1.0
G  1  1.0
  10.640846574          1.0
G  1  1.0
  7.5380238988          1.0
G  1  1.0
  5.3309356415          1.0
G  1  1.0
  3.3791254693          1.0
G  1  1.0
  1.8495846681          1.0
G  1  1.0
  1.0640984186          1.0
G  1  1.0
  0.7227422997          1.0
G  1  1.0
  0.4167789538          1.0
G  1  1.0
  0.2616680987          1.0
G  1  1.0
  0.1278                1.0
H  1  1.0
  286.976428225         1.0
H  1  1.0
  198.9473691912        1.0
H  1  1.0
  135.3082036149        1.0
H  1  1.0
  94.1230730579         1.0
H  1  1.0
  56.8045607245         1.0
H  1  1.0
  31.7179939868         1.0
H  1  1.0
  21.8017797007         1.0
H  1  1.0
  14.7213297979         1.0
H  1  1.0
  9.1973935985          1.0
H  1  1.0
  5.9381947269          1.0
H  1  1.0
  3.8699730822          1.0
H  1  1.0
  2.2194501917          1.0
H  1  1.0
  1.2941384871          1.0
H  1  1.0
  0.8597380459          1.0
H  1  1.0
  0.4788116842          1.0
I  1  1.0
  146.7860613445        1.0
I  1  1.0
  85.4129621826         1.0
I  1  1.0
  56.4584549869         1.0
I  1  1.0
  34.8943011386         1.0
I  1  1.0
  20.4767246735         1.0
I  1  1.0
  11.5187620264         1.0
I  1  1.0
  5.7099300749          1.0
I  1  1.0
  3.3763627721          1.0
I  1  1.0
  2.2199623349          1.0
I  1  1.0
  1.3283819965          1.0
I  1  1.0
  0.7786674983          1.0
J  1  1.0
  1.2155094429          1.0
****
Ir     0
S  1  1.0
  246827.0418511614     1.0
S  1  1.0
  137310.3694725738     1.0
S  1  1.0
  43770.7876464146      1.0
S  1  1.0
  15803.0734648546      1.0
S  1  1.0
  8543.7729327525       1.0
S  1  1.0
  5566.1149621194       1.0
S  1  1.0
  2008.3584184696       1.0
S  1  1.0
  1054.9316787713       1.0
S  1  1.0
  661.2992502618        1.0
S  1  1.0
  311.9703396311        1.0
S  1  1.0
  202.3086035182        1.0
S  1  1.0
  125.8030472673        1.0
S  1  1.0
  85.9017158976         1.0
S  1  1.0
  55.1469234402         1.0
S  1  1.0
  36.4027721627         1.0
S  1  1.0
  24.5782988041         1.0
S  1  1.0
  14.4570310334         1.0
S  1  1.0
  8.7617623566          1.0
S  1  1.0
  3.3498299401          1.0
S  1  1.0
  2.2538927719          1.0
S  1  1.0
  1.2898597823          1.0
S  1  1.0
  0.7909216624          1.0
S  1  1.0
  0.5313708892          1.0
S  1  1.0
  0.3199163047          1.0
S  1  1.0
  0.2177244985          1.0
S  1  1.0
  0.1251581925          1.0
S  1  1.0
  0.070563742           1.0
S  1  1.0
  0.034914212           1.0
P  1  1.0
  174076.2875846291     1.0
P  1  1.0
  77920.6056382802      1.0
P  1  1.0
  44120.414739164       1.0
P  1  1.0
  18522.8372918087      1.0
P  1  1.0
  10217.2888318614      1.0
P  1  1.0
  4198.3229189632       1.0
P  1  1.0
  2471.0144501567       1.0
P  1  1.0
  1544.8206385339       1.0
P  1  1.0
  1018.3646787058       1.0
P  1  1.0
  479.8703318761        1.0
P  1  1.0
  283.1157021521        1.0
P  1  1.0
  150.5856620715        1.0
P  1  1.0
  93.2888730557         1.0
P  1  1.0
  61.1298501385         1.0
P  1  1.0
  39.8455101066         1.0
P  1  1.0
  27.6350586709         1.0
P  1  1.0
  18.304469824          1.0
P  1  1.0
  11.6094594711         1.0
P  1  1.0
  6.6745632794          1.0
P  1  1.0
  4.5264636792          1.0
P  1  1.0
  2.7479520267          1.0
P  1  1.0
  1.6333581731          1.0
P  1  1.0
  1.0686011194          1.0
P  1  1.0
  0.6890618982          1.0
P  1  1.0
  0.4753582297          1.0
P  1  1.0
  0.2886560487          1.0
P  1  1.0
  0.1818720387          1.0
P  1  1.0
  0.124105689           1.0
P  1  1.0
  0.0730601788          1.0
D  1  1.0
  13654.8737561893      1.0
D  1  1.0
  7985.0455602397       1.0
D  1  1.0
  4722.2792653741       1.0
D  1  1.0
  3208.4026671601       1.0
D  1  1.0
  1699.0995547143       1.0
D  1  1.0
  1038.5239311352       1.0
D  1  1.0
  631.3506359516        1.0
D  1  1.0
  370.9616125585        1.0
D  1  1.0
  248.9683563123        1.0
D  1  1.0
  160.4470051322        1.0
D  1  1.0
  96.248885467          1.0
D  1  1.0
  56.473812167          1.0
D  1  1.0
  34.3170526798         1.0
D  1  1.0
  18.5786415406         1.0
D  1  1.0
  10.09515337           1.0
D  1  1.0
  5.6663903316          1.0
D  1  1.0
  3.5464840971          1.0
D  1  1.0
  2.3722049814          1.0
D  1  1.0
  1.5188622386          1.0
D  1  1.0
  1.0516903662          1.0
D  1  1.0
  0.7213897932          1.0
D  1  1.0
  0.4593798842          1.0
D  1  1.0
  0.2912925478          1.0
D  1  1.0
  0.1781285694          1.0
D  1  1.0
  0.0975858355          1.0
F  1  1.0
  5528.082333803        1.0
F  1  1.0
  3310.259177171        1.0
F  1  1.0
  2170.1886896863       1.0
F  1  1.0
  1330.5058644981       1.0
F  1  1.0
  827.4499227914        1.0
F  1  1.0
  565.0252165956        1.0
F  1  1.0
  393.0666614936        1.0
F  1  1.0
  214.2292452368        1.0
F  1  1.0
  130.5873421395        1.0
F  1  1.0
  87.6913097269         1.0
F  1  1.0
  59.1272821282         1.0
F  1  1.0
  38.1619660639         1.0
F  1  1.0
  21.1952605093         1.0
F  1  1.0
  12.8330528889         1.0
F  1  1.0
  7.463325749           1.0
F  1  1.0
  4.5793226545          1.0
F  1  1.0
  3.2539599975          1.0
F  1  1.0
  2.0759696046          1.0
F  1  1.0
  1.3157510446          1.0
F  1  1.0
  0.9036921684          1.0
F  1  1.0
  0.5972004395          1.0
F  1  1.0
  0.3747102484          1.0
F  1  1.0
  0.2353294225          1.0
F  1  1.0
  0.1125348426          1.0
G  1  1.0
  1623.4068475357       1.0
G  1  1.0
  1083.2456752086       1.0
G  1  1.0
  751.0710427017        1.0
G  1  1.0
  473.1195708594        1.0
G  1  1.0
  273.7086276313        1.0
G  1  1.0
  154.730163726         1.0
G  1  1.0
  90.1976742406         1.0
G  1  1.0
  56.8642314978         1.0
G  1  1.0
  39.1237676154         1.0
G  1  1.0
  27.9361987618         1.0
G  1  1.0
  16.9039768685         1.0
G  1  1.0
  9.7178085095          1.0
G  1  1.0
  5.3768232525          1.0
G  1  1.0
  3.4542724333          1.0
G  1  1.0
  1.9844425576          1.0
G  1  1.0
  1.0897731615          1.0
G  1  1.0
  0.7572639591          1.0
G  1  1.0
  0.462875769           1.0
G  1  1.0
  0.2760088274          1.0
G  1  1.0
  0.1356                1.0
H  1  1.0
  330.7309885221        1.0
H  1  1.0
  207.5287651411        1.0
H  1  1.0
  136.705650695         1.0
H  1  1.0
  81.7618651884         1.0
H  1  1.0
  51.6046447454         1.0
H  1  1.0
  28.3982802766         1.0
H  1  1.0
  16.7085515476         1.0
H  1  1.0
  9.922309147           1.0
H  1  1.0
  5.2759630162          1.0
H  1  1.0
  3.145286469           1.0
H  1  1.0
  1.676262607           1.0
H  1  1.0
  0.9007959145          1.0
H  1  1.0
  0.5322134778          1.0
I  1  1.0
  163.2283282249        1.0
I  1  1.0
  70.5684873305         1.0
I  1  1.0
  42.17837692           1.0
I  1  1.0
  29.3168962422         1.0
I  1  1.0
  18.4274027263         1.0
I  1  1.0
  12.5090454153         1.0
I  1  1.0
  6.1266002156          1.0
I  1  1.0
  3.7116037205          1.0
I  1  1.0
  2.5109918588          1.0
I  1  1.0
  1.6349837105          1.0
I  1  1.0
  0.8881127415          1.0
J  1  1.0
  1.4163529499          1.0
****
Pt     0
S  1  1.0
  13419926.9102         1.0
S  1  1.0
  2942324.7899453165    1.0
S  1  1.0
  473558.8483025391     1.0
S  1  1.0
  257036.8123779356     1.0
S  1  1.0
  74803.836226          1.0
S  1  1.0
  45226.9171514505      1.0
S  1  1.0
  14699.5937134175      1.0
S  1  1.0
  8930.2592932204       1.0
S  1  1.0
  5635.842516562        1.0
S  1  1.0
  2716.7035467503       1.0
S  1  1.0
  1160.3011580902       1.0
S  1  1.0
  726.0654240225        1.0
S  1  1.0
  469.1164082259        1.0
S  1  1.0
  208.2221900615        1.0
S  1  1.0
  108.4225220046        1.0
S  1  1.0
  64.10623797           1.0
S  1  1.0
  35.2273998705         1.0
S  1  1.0
  19.121651301          1.0
S  1  1.0
  11.1575182974         1.0
S  1  1.0
  7.3957490422          1.0
S  1  1.0
  5.2723509406          1.0
S  1  1.0
  3.5444953267          1.0
S  1  1.0
  2.4137678919          1.0
S  1  1.0
  1.3191902843          1.0
S  1  1.0
  0.7435836908          1.0
S  1  1.0
  0.477061729           1.0
S  1  1.0
  0.3276669579          1.0
S  1  1.0
  0.1916012016          1.0
S  1  1.0
  0.1035746151          1.0
S  1  1.0
  0.0729079815          1.0
S  1  1.0
  0.0343757493          1.0
P  1  1.0
  10289580.5854         1.0
P  1  1.0
  4388148.146117614     1.0
P  1  1.0
  1733566.061834786     1.0
P  1  1.0
  430608.2913625696     1.0
P  1  1.0
  181609.0530722212     1.0
P  1  1.0
  81165.8655389678      1.0
P  1  1.0
  45332.2174597087      1.0
P  1  1.0
  25538.1865213854      1.0
P  1  1.0
  14044.4016688406      1.0
P  1  1.0
  8139.3161664644       1.0
P  1  1.0
  3258.849101873        1.0
P  1  1.0
  1957.6191223622       1.0
P  1  1.0
  1298.7825418692       1.0
P  1  1.0
  815.518237289         1.0
P  1  1.0
  375.2730948999        1.0
P  1  1.0
  253.8839946925        1.0
P  1  1.0
  156.692726004         1.0
P  1  1.0
  78.9240178117         1.0
P  1  1.0
  48.5463105195         1.0
P  1  1.0
  28.8102051877         1.0
P  1  1.0
  17.1416567253         1.0
P  1  1.0
  10.0442393776         1.0
P  1  1.0
  5.8573201437          1.0
P  1  1.0
  3.7776630962          1.0
P  1  1.0
  2.6038186432          1.0
P  1  1.0
  1.7561212108          1.0
P  1  1.0
  1.1605345781          1.0
P  1  1.0
  0.7678005465          1.0
P  1  1.0
  0.4548870594          1.0
P  1  1.0
  0.2715599956          1.0
P  1  1.0
  0.1750489133          1.0
P  1  1.0
  0.1184285128          1.0
P  1  1.0
  0.070610954           1.0
D  1  1.0
  23247.0508731731      1.0
D  1  1.0
  8132.2521079178       1.0
D  1  1.0
  4442.728105468        1.0
D  1  1.0
  2612.6345270046       1.0
D  1  1.0
  1670.3359520525       1.0
D  1  1.0
  820.4990015087        1.0
D  1  1.0
  534.1656538437        1.0
D  1  1.0
  331.0978384301        1.0
D  1  1.0
  201.1006383152        1.0
D  1  1.0
  128.3301483797        1.0
D  1  1.0
  82.3690353536         1.0
D  1  1.0
  51.1807210862         1.0
D  1  1.0
  35.3248450631         1.0
D  1  1.0
  23.4882711827         1.0
D  1  1.0
  15.6346014455         1.0
D  1  1.0
  10.6385317627         1.0
D  1  1.0
  7.046037295           1.0
D  1  1.0
  4.8678018972          1.0
D  1  1.0
  3.1495677195          1.0
D  1  1.0
  1.9607536302          1.0
D  1  1.0
  1.2618187703          1.0
D  1  1.0
  0.8209550366          1.0
D  1  1.0
  0.5253782394          1.0
D  1  1.0
  0.3193082255          1.0
D  1  1.0
  0.1699284157          1.0
D  1  1.0
  0.0985216788          1.0
F  1  1.0
  47668.5109358521      1.0
F  1  1.0
  14168.090391836       1.0
F  1  1.0
  9865.9834149574       1.0
F  1  1.0
  6281.2588125607       1.0
F  1  1.0
  4021.0671842403       1.0
F  1  1.0
  2243.6447950691       1.0
F  1  1.0
  1366.979267042        1.0
F  1  1.0
  947.4869298385        1.0
F  1  1.0
  598.6351956473        1.0
F  1  1.0
  375.9854981024        1.0
F  1  1.0
  245.5723286876        1.0
F  1  1.0
  127.3258348942        1.0
F  1  1.0
  64.3395843392         1.0
F  1  1.0
  39.0338249535         1.0
F  1  1.0
  22.6048840224         1.0
F  1  1.0
  13.9520121232         1.0
F  1  1.0
  8.9533210922          1.0
F  1  1.0
  5.3067496747          1.0
F  1  1.0
  3.1741365033          1.0
F  1  1.0
  1.7648524198          1.0
F  1  1.0
  1.0799122356          1.0
F  1  1.0
  0.6765184749          1.0
F  1  1.0
  0.4198809845          1.0
F  1  1.0
  0.2237877732          1.0
F  1  1.0
  0.1160988837          1.0
G  1  1.0
  1672.4010553766       1.0
G  1  1.0
  979.8555124251        1.0
G  1  1.0
  587.7780036463        1.0
G  1  1.0
  372.5224308114        1.0
G  1  1.0
  221.835338756         1.0
G  1  1.0
  136.2814046266        1.0
G  1  1.0
  83.7924716406         1.0
G  1  1.0
  57.3219660916         1.0
G  1  1.0
  35.6502659066         1.0
G  1  1.0
  20.8404418115         1.0
G  1  1.0
  12.514602024          1.0
G  1  1.0
  8.3853281602          1.0
G  1  1.0
  5.75002803            1.0
G  1  1.0
  3.6182155816          1.0
G  1  1.0
  2.4835346013          1.0
G  1  1.0
  1.7133265305          1.0
G  1  1.0
  1.1897091327          1.0
G  1  1.0
  0.8409004492          1.0
G  1  1.0
  0.5107101071          1.0
G  1  1.0
  0.2901128631          1.0
G  1  1.0
  0.1442                1.0
H  1  1.0
  366.7044029502        1.0
H  1  1.0
  232.3107439045        1.0
H  1  1.0
  157.2221706631        1.0
H  1  1.0
  106.5194586682        1.0
H  1  1.0
  64.3719110045         1.0
H  1  1.0
  29.378802587          1.0
H  1  1.0
  15.7739817009         1.0
H  1  1.0
  9.9300227006          1.0
H  1  1.0
  6.0111033051          1.0
H  1  1.0
  3.3585937208          1.0
H  1  1.0
  2.2197053052          1.0
H  1  1.0
  1.5843699332          1.0
H  1  1.0
  1.0207568775          1.0
H  1  1.0
  0.5856757032          1.0
I  1  1.0
  178.8437912764        1.0
I  1  1.0
  113.659474139         1.0
I  1  1.0
  72.5632135703         1.0
I  1  1.0
  43.636794732          1.0
I  1  1.0
  30.3025797888         1.0
I  1  1.0
  18.8430804033         1.0
I  1  1.0
  12.1152728976         1.0
I  1  1.0
  7.3674295141          1.0
I  1  1.0
  5.007559442           1.0
I  1  1.0
  3.1345726137          1.0
I  1  1.0
  1.8347031154          1.0
I  1  1.0
  0.9974044884          1.0
J  1  1.0
  1.6171482935          1.0
****
Au     0
S  1  1.0
  14034252.1794         1.0
S  1  1.0
  3085109.020363611     1.0
S  1  1.0
  501275.7152206546     1.0
S  1  1.0
  269518.1174043209     1.0
S  1  1.0
  78446.045802          1.0
S  1  1.0
  47345.7061292533      1.0
S  1  1.0
  15219.9407026274      1.0
S  1  1.0
  5963.5357706167       1.0
S  1  1.0
  3728.3738857931       1.0
S  1  1.0
  2180.2088285056       1.0
S  1  1.0
  1194.6102975046       1.0
S  1  1.0
  752.5029005204        1.0
S  1  1.0
  292.9431453863        1.0
S  1  1.0
  191.7935967434        1.0
S  1  1.0
  114.7982147119        1.0
S  1  1.0
  62.5991200061         1.0
S  1  1.0
  36.0423998643         1.0
S  1  1.0
  20.4925494535         1.0
S  1  1.0
  13.466615878          1.0
S  1  1.0
  7.6119072151          1.0
S  1  1.0
  4.7131024386          1.0
S  1  1.0
  3.1846355223          1.0
S  1  1.0
  1.8845965573          1.0
S  1  1.0
  1.0311822795          1.0
S  1  1.0
  0.6353445151          1.0
S  1  1.0
  0.4019282306          1.0
S  1  1.0
  0.1958155504          1.0
S  1  1.0
  0.105848242           1.0
S  1  1.0
  0.0749077671          1.0
S  1  1.0
  0.0346048417          1.0
P  1  1.0
  4581935.827989563     1.0
P  1  1.0
  1821813.3404681184    1.0
P  1  1.0
  450885.051008634      1.0
P  1  1.0
  190123.9423838858     1.0
P  1  1.0
  84783.3638218948      1.0
P  1  1.0
  47372.7073069743      1.0
P  1  1.0
  25990.3986132225      1.0
P  1  1.0
  15810.3465978144      1.0
P  1  1.0
  8427.8709815971       1.0
P  1  1.0
  4725.6478946556       1.0
P  1  1.0
  2573.2198161765       1.0
P  1  1.0
  1626.9845762901       1.0
P  1  1.0
  1083.87766371         1.0
P  1  1.0
  504.4619039043        1.0
P  1  1.0
  329.6311333238        1.0
P  1  1.0
  196.7596712288        1.0
P  1  1.0
  114.9705623427        1.0
P  1  1.0
  82.0030613841         1.0
P  1  1.0
  54.6646870544         1.0
P  1  1.0
  25.3145127385         1.0
P  1  1.0
  17.5541453022         1.0
P  1  1.0
  12.3354801422         1.0
P  1  1.0
  8.6364887537          1.0
P  1  1.0
  5.8743359741          1.0
P  1  1.0
  3.1890255435          1.0
P  1  1.0
  1.9189045265          1.0
P  1  1.0
  1.270231205           1.0
P  1  1.0
  0.8463375421          1.0
P  1  1.0
  0.5776937184          1.0
P  1  1.0
  0.3981917262          1.0
P  1  1.0
  0.2774202203          1.0
P  1  1.0
  0.1801400481          1.0
P  1  1.0
  0.1239746621          1.0
P  1  1.0
  0.0734529348          1.0
D  1  1.0
  38853.8730756141      1.0
D  1  1.0
  11819.628336332       1.0
D  1  1.0
  7736.0919315209       1.0
D  1  1.0
  3344.0079260107       1.0
D  1  1.0
  2108.9197634628       1.0
D  1  1.0
  1376.1060027751       1.0
D  1  1.0
  799.4640344252        1.0
D  1  1.0
  477.404119603         1.0
D  1  1.0
  297.1776339326        1.0
D  1  1.0
  165.2684284984        1.0
D  1  1.0
  96.8308957472         1.0
D  1  1.0
  62.709707916          1.0
D  1  1.0
  35.9537852592         1.0
D  1  1.0
  21.6517171202         1.0
D  1  1.0
  13.4829159726         1.0
D  1  1.0
  7.7492256938          1.0
D  1  1.0
  4.5941669373          1.0
D  1  1.0
  2.4677558766          1.0
D  1  1.0
  1.6909116815          1.0
D  1  1.0
  1.030211338           1.0
D  1  1.0
  0.5850293369          1.0
D  1  1.0
  0.3876643076          1.0
D  1  1.0
  0.2617446331          1.0
D  1  1.0
  0.1779304001          1.0
D  1  1.0
  0.0981434911          1.0
F  1  1.0
  6468.0370325132       1.0
F  1  1.0
  3752.3480240398       1.0
F  1  1.0
  2256.2664959656       1.0
F  1  1.0
  1406.8435870283       1.0
F  1  1.0
  904.288317912         1.0
F  1  1.0
  626.9918583811        1.0
F  1  1.0
  379.8713557107        1.0
F  1  1.0
  234.1175643601        1.0
F  1  1.0
  166.5092567427        1.0
F  1  1.0
  92.7025989462         1.0
F  1  1.0
  55.5086919654         1.0
F  1  1.0
  34.6222692727         1.0
F  1  1.0
  22.0742660154         1.0
F  1  1.0
  13.8540525135         1.0
F  1  1.0
  7.2060594221          1.0
F  1  1.0
  4.6856179199          1.0
F  1  1.0
  3.0665106164          1.0
F  1  1.0
  1.852403508           1.0
F  1  1.0
  1.1824625815          1.0
F  1  1.0
  0.6681899538          1.0
F  1  1.0
  0.3992562363          1.0
F  1  1.0
  0.2365043075          1.0
F  1  1.0
  0.1119293206          1.0
G  1  1.0
  2794.4682538048       1.0
G  1  1.0
  1731.7183974904       1.0
G  1  1.0
  1013.6987070422       1.0
G  1  1.0
  612.8764589507        1.0
G  1  1.0
  385.1542950774        1.0
G  1  1.0
  239.4675819642        1.0
G  1  1.0
  168.6612076251        1.0
G  1  1.0
  116.4195864058        1.0
G  1  1.0
  70.4391206544         1.0
G  1  1.0
  45.39193403           1.0
G  1  1.0
  31.9515272547         1.0
G  1  1.0
  21.4780168984         1.0
G  1  1.0
  13.2212153415         1.0
G  1  1.0
  8.5684320742          1.0
G  1  1.0
  5.9902115516          1.0
G  1  1.0
  4.2333001185          1.0
G  1  1.0
  2.7389205889          1.0
G  1  1.0
  1.8823655226          1.0
G  1  1.0
  1.1009115617          1.0
G  1  1.0
  0.7033489961          1.0
G  1  1.0
  0.4903759621          1.0
G  1  1.0
  0.2790258461          1.0
G  1  1.0
  0.1352                1.0
H  1  1.0
  400.7892916143        1.0
H  1  1.0
  285.7733234631        1.0
H  1  1.0
  169.1237895097        1.0
H  1  1.0
  100.3060107602        1.0
H  1  1.0
  59.7213300745         1.0
H  1  1.0
  36.4207841485         1.0
H  1  1.0
  25.9727957718         1.0
H  1  1.0
  17.7379703208         1.0
H  1  1.0
  11.2153655882         1.0
H  1  1.0
  6.9940897548          1.0
H  1  1.0
  3.9592295891          1.0
H  1  1.0
  2.3482805996          1.0
H  1  1.0
  1.3351520251          1.0
H  1  1.0
  0.6301637127          1.0
I  1  1.0
  168.6428715574        1.0
I  1  1.0
  66.1610981784         1.0
I  1  1.0
  32.2137076689         1.0
I  1  1.0
  17.2280217908         1.0
I  1  1.0
  10.9607615271         1.0
I  1  1.0
  6.0833108038          1.0
I  1  1.0
  3.403780956           1.0
I  1  1.0
  2.0435024021          1.0
I  1  1.0
  1.1029173044          1.0
J  1  1.0
  3.5768881932          1.0
****
Hg     0
S  1  1.0
  8324468.766605597     1.0
S  1  1.0
  3245254.725181648     1.0
S  1  1.0
  900736.93354          1.0
S  1  1.0
  283627.9109478352     1.0
S  1  1.0
  157663.0272379681     1.0
S  1  1.0
  50120.7397043441      1.0
S  1  1.0
  18296.5185548936      1.0
S  1  1.0
  8374.6837917331       1.0
S  1  1.0
  4866.9801060525       1.0
S  1  1.0
  3010.1336257279       1.0
S  1  1.0
  1647.2560049946       1.0
S  1  1.0
  849.971683055         1.0
S  1  1.0
  506.3460885823        1.0
S  1  1.0
  308.8968423069        1.0
S  1  1.0
  200.8163533819        1.0
S  1  1.0
  106.2931208433        1.0
S  1  1.0
  68.5892766397         1.0
S  1  1.0
  44.9747684681         1.0
S  1  1.0
  29.6616489049         1.0
S  1  1.0
  18.0698389241         1.0
S  1  1.0
  10.9567997533         1.0
S  1  1.0
  6.0246834837          1.0
S  1  1.0
  3.370646665           1.0
S  1  1.0
  2.1168709758          1.0
S  1  1.0
  1.234808822           1.0
S  1  1.0
  0.5974116286          1.0
S  1  1.0
  0.3757807065          1.0
S  1  1.0
  0.2019379548          1.0
S  1  1.0
  0.1179859399          1.0
S  1  1.0
  0.079734071           1.0
S  1  1.0
  0.039490188           1.0
P  1  1.0
  11287528.0783         1.0
P  1  1.0
  4814272.753427582     1.0
P  1  1.0
  1917317.274706298     1.0
P  1  1.0
  842528.99746          1.0
P  1  1.0
  473511.0416548456     1.0
P  1  1.0
  199959.1269880225     1.0
P  1  1.0
  89258.5074947274      1.0
P  1  1.0
  50500.6232612645      1.0
P  1  1.0
  26732.7641964625      1.0
P  1  1.0
  12500.8528822593      1.0
P  1  1.0
  5897.478720616        1.0
P  1  1.0
  2779.9266055049       1.0
P  1  1.0
  1776.0966821583       1.0
P  1  1.0
  1223.0889673176       1.0
P  1  1.0
  710.9281743628        1.0
P  1  1.0
  394.1510104784        1.0
P  1  1.0
  247.3103751344        1.0
P  1  1.0
  116.0661880753        1.0
P  1  1.0
  81.9797142            1.0
P  1  1.0
  52.1771442032         1.0
P  1  1.0
  31.5256098352         1.0
P  1  1.0
  22.4192466623         1.0
P  1  1.0
  15.765582278          1.0
P  1  1.0
  9.4816487582          1.0
P  1  1.0
  5.2042831632          1.0
P  1  1.0
  3.5706649223          1.0
P  1  1.0
  2.2785140376          1.0
P  1  1.0
  1.4113571988          1.0
P  1  1.0
  0.9156673089          1.0
P  1  1.0
  0.6244398542          1.0
P  1  1.0
  0.439580837           1.0
P  1  1.0
  0.3006468943          1.0
P  1  1.0
  0.1711877158          1.0
P  1  1.0
  0.0795708984          1.0
D  1  1.0
  21478.8590193722      1.0
D  1  1.0
  12276.5605792605      1.0
D  1  1.0
  7893.8697944564       1.0
D  1  1.0
  5084.3905606483       1.0
D  1  1.0
  2954.2586425151       1.0
D  1  1.0
  1502.4540436758       1.0
D  1  1.0
  854.3837757628        1.0
D  1  1.0
  522.6080409749        1.0
D  1  1.0
  349.3003182998        1.0
D  1  1.0
  196.5716242957        1.0
D  1  1.0
  123.9320093858        1.0
D  1  1.0
  84.584739509          1.0
D  1  1.0
  58.0364436853         1.0
D  1  1.0
  36.3933424099         1.0
D  1  1.0
  23.7305559162         1.0
D  1  1.0
  14.1314572284         1.0
D  1  1.0
  8.5252986301          1.0
D  1  1.0
  5.561887822           1.0
D  1  1.0
  3.4966746875          1.0
D  1  1.0
  2.3116466773          1.0
D  1  1.0
  1.4026504339          1.0
D  1  1.0
  0.8391398461          1.0
D  1  1.0
  0.5344494467          1.0
D  1  1.0
  0.3369995824          1.0
D  1  1.0
  0.2060791901          1.0
D  1  1.0
  0.1112932143          1.0
F  1  1.0
  6361.1534250627       1.0
F  1  1.0
  3575.346142487        1.0
F  1  1.0
  2316.0812078019       1.0
F  1  1.0
  1464.224519707        1.0
F  1  1.0
  903.2459963768        1.0
F  1  1.0
  550.7556513093        1.0
F  1  1.0
  333.6396636343        1.0
F  1  1.0
  225.1943117351        1.0
F  1  1.0
  141.5776380646        1.0
F  1  1.0
  84.842319011          1.0
F  1  1.0
  56.7413573584         1.0
F  1  1.0
  32.4956603802         1.0
F  1  1.0
  18.4368258192         1.0
F  1  1.0
  12.3291872344         1.0
F  1  1.0
  7.7883800863          1.0
F  1  1.0
  4.2269101559          1.0
F  1  1.0
  2.586449786           1.0
F  1  1.0
  1.8116568137          1.0
F  1  1.0
  1.2583927665          1.0
F  1  1.0
  0.8382507798          1.0
F  1  1.0
  0.5015039387          1.0
F  1  1.0
  0.2550301866          1.0
F  1  1.0
  0.132942887           1.0
G  1  1.0
  8221.802261334        1.0
G  1  1.0
  4880.7522974134       1.0
G  1  1.0
  2967.4983134837       1.0
G  1  1.0
  1799.2512541903       1.0
G  1  1.0
  1192.5834706733       1.0
G  1  1.0
  810.2325652299        1.0
G  1  1.0
  478.3780610208        1.0
G  1  1.0
  290.2365338794        1.0
G  1  1.0
  203.6882030885        1.0
G  1  1.0
  139.138268471         1.0
G  1  1.0
  90.414214506          1.0
G  1  1.0
  52.2417444714         1.0
G  1  1.0
  30.5023087552         1.0
G  1  1.0
  20.6918825874         1.0
G  1  1.0
  13.2222581864         1.0
G  1  1.0
  8.2044525475          1.0
G  1  1.0
  5.1827420084          1.0
G  1  1.0
  2.9538312453          1.0
G  1  1.0
  1.8878192573          1.0
G  1  1.0
  1.1300891525          1.0
G  1  1.0
  0.6211774387          1.0
G  1  1.0
  0.3275817095          1.0
G  1  1.0
  0.1648                1.0
H  1  1.0
  415.2641118871        1.0
H  1  1.0
  294.1856323937        1.0
H  1  1.0
  205.873979006         1.0
H  1  1.0
  117.8099427897        1.0
H  1  1.0
  61.5569385957         1.0
H  1  1.0
  40.6453873152         1.0
H  1  1.0
  27.5661155782         1.0
H  1  1.0
  18.5394178017         1.0
H  1  1.0
  12.7862800253         1.0
H  1  1.0
  7.5208286923          1.0
H  1  1.0
  4.2243867553          1.0
H  1  1.0
  2.4890909994          1.0
H  1  1.0
  1.4886364916          1.0
H  1  1.0
  0.7113834468          1.0
I  1  1.0
  198.5355420285        1.0
I  1  1.0
  108.6778183705        1.0
I  1  1.0
  69.1687724372         1.0
I  1  1.0
  43.8959118954         1.0
I  1  1.0
  29.2441357094         1.0
I  1  1.0
  18.1823158156         1.0
I  1  1.0
  11.488209472          1.0
I  1  1.0
  6.5238134894          1.0
I  1  1.0
  3.704245808           1.0
I  1  1.0
  2.261741014           1.0
I  1  1.0
  1.2393922184          1.0
J  1  1.0
  3.9169731503          1.0
****
Tl     0
S  1  1.0
  80373378.698          1.0
S  1  1.0
  11924953.7248         1.0
S  1  1.0
  2957419.512929552     1.0
S  1  1.0
  1544656.278451545     1.0
S  1  1.0
  399185.9608308112     1.0
S  1  1.0
  179292.7503633408     1.0
S  1  1.0
  57868.1257940221      1.0
S  1  1.0
  30758.5511517578      1.0
S  1  1.0
  14136.3156344268      1.0
S  1  1.0
  8702.1768638648       1.0
S  1  1.0
  3771.5302332198       1.0
S  1  1.0
  1997.7923636208       1.0
S  1  1.0
  1280.2093931031       1.0
S  1  1.0
  752.2285273342        1.0
S  1  1.0
  442.4386532756        1.0
S  1  1.0
  210.0263291234        1.0
S  1  1.0
  120.1808298585        1.0
S  1  1.0
  64.2509996504         1.0
S  1  1.0
  35.7101909969         1.0
S  1  1.0
  22.8475280086         1.0
S  1  1.0
  14.533839007          1.0
S  1  1.0
  8.0368534469          1.0
S  1  1.0
  4.5000497972          1.0
S  1  1.0
  3.177408649           1.0
S  1  1.0
  2.0604822845          1.0
S  1  1.0
  1.1251477009          1.0
S  1  1.0
  0.7147055338          1.0
S  1  1.0
  0.4664517162          1.0
S  1  1.0
  0.2629711214          1.0
S  1  1.0
  0.1603698159          1.0
S  1  1.0
  0.111690513           1.0
S  1  1.0
  0.0781311366          1.0
S  1  1.0
  0.0406675906          1.0
P  1  1.0
  3011814.15677257      1.0
P  1  1.0
  767752.05529          1.0
P  1  1.0
  317340.3935188808     1.0
P  1  1.0
  191273.9257342329     1.0
P  1  1.0
  69365.7356621699      1.0
P  1  1.0
  33603.7406230199      1.0
P  1  1.0
  13315.775559959       1.0
P  1  1.0
  7704.7100486888       1.0
P  1  1.0
  4695.6794501771       1.0
P  1  1.0
  2793.1983025989       1.0
P  1  1.0
  1543.6833396318       1.0
P  1  1.0
  1004.9088841721       1.0
P  1  1.0
  630.4014786546        1.0
P  1  1.0
  374.941312689         1.0
P  1  1.0
  264.3936960337        1.0
P  1  1.0
  169.8257031431        1.0
P  1  1.0
  96.3818018439         1.0
P  1  1.0
  58.51966148           1.0
P  1  1.0
  38.8702777436         1.0
P  1  1.0
  24.3695457285         1.0
P  1  1.0
  16.4843710231         1.0
P  1  1.0
  10.4835432706         1.0
P  1  1.0
  5.9795657243          1.0
P  1  1.0
  3.1216120002          1.0
P  1  1.0
  1.6967172092          1.0
P  1  1.0
  1.0192828324          1.0
P  1  1.0
  0.6720139131          1.0
P  1  1.0
  0.4075411734          1.0
P  1  1.0
  0.2401813961          1.0
P  1  1.0
  0.1284043267          1.0
P  1  1.0
  0.0707319576          1.0
D  1  1.0
  22430.3311057553      1.0
D  1  1.0
  13907.739870377       1.0
D  1  1.0
  8451.4129563779       1.0
D  1  1.0
  3654.0215610155       1.0
D  1  1.0
  2159.8426584282       1.0
D  1  1.0
  1504.3109861157       1.0
D  1  1.0
  1036.5756204919       1.0
D  1  1.0
  613.2211914357        1.0
D  1  1.0
  374.6813831482        1.0
D  1  1.0
  239.6930713076        1.0
D  1  1.0
  153.978535271         1.0
D  1  1.0
  106.119466653         1.0
D  1  1.0
  67.532008895          1.0
D  1  1.0
  37.0975342806         1.0
D  1  1.0
  20.1872659223         1.0
D  1  1.0
  11.9604154115         1.0
D  1  1.0
  7.0921977593          1.0
D  1  1.0
  4.5643290936          1.0
D  1  1.0
  2.8155244356          1.0
D  1  1.0
  1.8943657487          1.0
D  1  1.0
  1.2964476102          1.0
D  1  1.0
  0.8828777899          1.0
D  1  1.0
  0.5894731726          1.0
D  1  1.0
  0.4068717174          1.0
D  1  1.0
  0.2883273451          1.0
D  1  1.0
  0.1831212759          1.0
D  1  1.0
  0.101854019           1.0
F  1  1.0
  4716.6351142846       1.0
F  1  1.0
  3362.2426799177       1.0
F  1  1.0
  2266.9696249134       1.0
F  1  1.0
  1478.2545788412       1.0
F  1  1.0
  944.898325354         1.0
F  1  1.0
  539.4119927322        1.0
F  1  1.0
  318.59287471          1.0
F  1  1.0
  203.2645837009        1.0
F  1  1.0
  112.6835441047        1.0
F  1  1.0
  68.4326066068         1.0
F  1  1.0
  42.4681153026         1.0
F  1  1.0
  25.780539629          1.0
F  1  1.0
  17.5274125463         1.0
F  1  1.0
  11.8443036858         1.0
F  1  1.0
  6.5111273374          1.0
F  1  1.0
  4.0514136378          1.0
F  1  1.0
  2.4086134727          1.0
F  1  1.0
  1.3152492441          1.0
F  1  1.0
  0.7699181874          1.0
F  1  1.0
  0.4466931398          1.0
F  1  1.0
  0.2558403173          1.0
F  1  1.0
  0.1473052223          1.0
G  1  1.0
  3938.1133656122       1.0
G  1  1.0
  2624.5634249229       1.0
G  1  1.0
  1672.5793516851       1.0
G  1  1.0
  983.4583620722        1.0
G  1  1.0
  657.7263198574        1.0
G  1  1.0
  453.545174963         1.0
G  1  1.0
  300.2607607011        1.0
G  1  1.0
  213.0700503189        1.0
G  1  1.0
  151.0862932995        1.0
G  1  1.0
  101.3677763724        1.0
G  1  1.0
  71.9857044089         1.0
G  1  1.0
  48.5980512543         1.0
G  1  1.0
  28.9577092672         1.0
G  1  1.0
  16.4234463198         1.0
G  1  1.0
  10.0866585602         1.0
G  1  1.0
  5.9215046235          1.0
G  1  1.0
  3.0363406849          1.0
G  1  1.0
  1.5531732995          1.0
G  1  1.0
  0.8173978993          1.0
G  1  1.0
  0.4765913089          1.0
G  1  1.0
  0.3244995227          1.0
G  1  1.0
  0.19                  1.0
H  1  1.0
  551.96327865          1.0
H  1  1.0
  357.7094458121        1.0
H  1  1.0
  224.0850827381        1.0
H  1  1.0
  147.3015631234        1.0
H  1  1.0
  101.0039559785        1.0
H  1  1.0
  65.2530101454         1.0
H  1  1.0
  38.3501788702         1.0
H  1  1.0
  25.6744170333         1.0
H  1  1.0
  16.7761592963         1.0
H  1  1.0
  8.7603733448          1.0
H  1  1.0
  5.4594170541          1.0
H  1  1.0
  3.3210665895          1.0
H  1  1.0
  1.8047575621          1.0
H  1  1.0
  1.1758167799          1.0
H  1  1.0
  0.5575000381          1.0
H  1  1.0
  0.37935               1.0
I  1  1.0
  312.7505455546        1.0
I  1  1.0
  175.88130489          1.0
I  1  1.0
  109.9976639888        1.0
I  1  1.0
  60.7541641321         1.0
I  1  1.0
  35.4685496031         1.0
I  1  1.0
  22.601258435          1.0
I  1  1.0
  15.4940018401         1.0
I  1  1.0
  8.5584813502          1.0
I  1  1.0
  5.7383204114          1.0
I  1  1.0
  3.4704121781          1.0
I  1  1.0
  1.9                   1.0
I  1  1.0
  1.23435               1.0
I  1  1.0
  0.5687                1.0
****
Pb     0
S  1  1.0
  12359992.325          1.0
S  1  1.0
  3088186.612824852     1.0
S  1  1.0
  1611956.0604308308    1.0
S  1  1.0
  416999.4085670634     1.0
S  1  1.0
  187778.2560426036     1.0
S  1  1.0
  69999.211234          1.0
S  1  1.0
  25584.0881986057      1.0
S  1  1.0
  14729.6669546092      1.0
S  1  1.0
  9345.1918859693       1.0
S  1  1.0
  3840.1359166161       1.0
S  1  1.0
  2067.8595230825       1.0
S  1  1.0
  1314.3785688128       1.0
S  1  1.0
  820.9914012001        1.0
S  1  1.0
  427.6035975694        1.0
S  1  1.0
  237.4218429834        1.0
S  1  1.0
  136.7390496795        1.0
S  1  1.0
  87.0223234724         1.0
S  1  1.0
  52.2586149205         1.0
S  1  1.0
  34.3436662651         1.0
S  1  1.0
  22.7147060562         1.0
S  1  1.0
  13.1930529723         1.0
S  1  1.0
  8.2148433201          1.0
S  1  1.0
  5.7259004348          1.0
S  1  1.0
  4.0724119669          1.0
S  1  1.0
  2.8309750447          1.0
S  1  1.0
  1.815558413           1.0
S  1  1.0
  1.14335238            1.0
S  1  1.0
  0.7846412849          1.0
S  1  1.0
  0.4820471286          1.0
S  1  1.0
  0.2710806731          1.0
S  1  1.0
  0.1552340206          1.0
S  1  1.0
  0.0998871589          1.0
S  1  1.0
  0.0518258377          1.0
P  1  1.0
  10493364.346099999    1.0
P  1  1.0
  3154824.1899246224    1.0
P  1  1.0
  802607.96793          1.0
P  1  1.0
  505499.5691341094     1.0
P  1  1.0
  200360.583852841      1.0
P  1  1.0
  104929.324311948      1.0
P  1  1.0
  49438.7741220504      1.0
P  1  1.0
  24064.552788948       1.0
P  1  1.0
  12942.5607520159      1.0
P  1  1.0
  7647.5034440775       1.0
P  1  1.0
  5067.5881394797       1.0
P  1  1.0
  2712.3397342429       1.0
P  1  1.0
  1648.1932670798       1.0
P  1  1.0
  1034.8800269829       1.0
P  1  1.0
  731.9056002281        1.0
P  1  1.0
  342.685287346         1.0
P  1  1.0
  223.4941062473        1.0
P  1  1.0
  134.8368241054        1.0
P  1  1.0
  88.6257519712         1.0
P  1  1.0
  52.072506528          1.0
P  1  1.0
  29.3552015082         1.0
P  1  1.0
  20.2021895821         1.0
P  1  1.0
  13.6409434301         1.0
P  1  1.0
  8.2654091775          1.0
P  1  1.0
  4.9283507072          1.0
P  1  1.0
  2.7731324404          1.0
P  1  1.0
  1.6116776931          1.0
P  1  1.0
  1.0383335902          1.0
P  1  1.0
  0.6634522015          1.0
P  1  1.0
  0.3826714207          1.0
P  1  1.0
  0.2539586094          1.0
P  1  1.0
  0.1578245734          1.0
P  1  1.0
  0.0909247704          1.0
D  1  1.0
  21617.36451223        1.0
D  1  1.0
  13638.022739146       1.0
D  1  1.0
  5626.1725896821       1.0
D  1  1.0
  3848.3662663844       1.0
D  1  1.0
  2432.8959117943       1.0
D  1  1.0
  1703.8597192507       1.0
D  1  1.0
  1076.0294011142       1.0
D  1  1.0
  668.4630658992        1.0
D  1  1.0
  384.8688331024        1.0
D  1  1.0
  227.5004561922        1.0
D  1  1.0
  139.1660487868        1.0
D  1  1.0
  88.8644605224         1.0
D  1  1.0
  53.8232995264         1.0
D  1  1.0
  25.6054482654         1.0
D  1  1.0
  15.2395415619         1.0
D  1  1.0
  10.1859381427         1.0
D  1  1.0
  7.0546545011          1.0
D  1  1.0
  4.1711910416          1.0
D  1  1.0
  2.5315984543          1.0
D  1  1.0
  1.6078509785          1.0
D  1  1.0
  0.9488790501          1.0
D  1  1.0
  0.5342838327          1.0
D  1  1.0
  0.3267044412          1.0
D  1  1.0
  0.2250308818          1.0
D  1  1.0
  0.1309316694          1.0
F  1  1.0
  4921.9836387181       1.0
F  1  1.0
  2314.5516781943       1.0
F  1  1.0
  1537.5650640588       1.0
F  1  1.0
  954.8839780067        1.0
F  1  1.0
  574.0871389002        1.0
F  1  1.0
  357.9249880296        1.0
F  1  1.0
  237.7394200476        1.0
F  1  1.0
  146.3624116128        1.0
F  1  1.0
  79.0125742783         1.0
F  1  1.0
  47.7881120268         1.0
F  1  1.0
  24.3290245297         1.0
F  1  1.0
  13.8205994654         1.0
F  1  1.0
  9.0178616059          1.0
F  1  1.0
  6.3905590823          1.0
F  1  1.0
  4.4936601838          1.0
F  1  1.0
  3.0808126104          1.0
F  1  1.0
  2.1363350604          1.0
F  1  1.0
  1.3330337696          1.0
F  1  1.0
  0.795047534           1.0
F  1  1.0
  0.4743995886          1.0
F  1  1.0
  0.3242965958          1.0
F  1  1.0
  0.1814385946          1.0
G  1  1.0
  5285.9864155251       1.0
G  1  1.0
  3031.4221818329       1.0
G  1  1.0
  1735.8839586939       1.0
G  1  1.0
  1015.7321069111       1.0
G  1  1.0
  669.0883420996        1.0
G  1  1.0
  460.4959979839        1.0
G  1  1.0
  319.8229836525        1.0
G  1  1.0
  209.549013537         1.0
G  1  1.0
  137.2586832026        1.0
G  1  1.0
  88.4180396088         1.0
G  1  1.0
  55.8071356096         1.0
G  1  1.0
  34.5633832954         1.0
G  1  1.0
  17.123519494          1.0
G  1  1.0
  9.5648482885          1.0
G  1  1.0
  5.129602765           1.0
G  1  1.0
  2.8937011321          1.0
G  1  1.0
  1.727453714           1.0
G  1  1.0
  1.1078232115          1.0
G  1  1.0
  0.5100113489          1.0
G  1  1.0
  0.3456121878          1.0
G  1  1.0
  0.23                  1.0
H  1  1.0
  488.7035910612        1.0
H  1  1.0
  259.1143094981        1.0
H  1  1.0
  156.2051840741        1.0
H  1  1.0
  89.5737775283         1.0
H  1  1.0
  56.8377650347         1.0
H  1  1.0
  31.3962334556         1.0
H  1  1.0
  17.3495435209         1.0
H  1  1.0
  11.9737300464         1.0
H  1  1.0
  8.3276354135          1.0
H  1  1.0
  4.8523145001          1.0
H  1  1.0
  2.6083112165          1.0
H  1  1.0
  1.5987166066          1.0
H  1  1.0
  1.1134831008          1.0
H  1  1.0
  0.726087555           1.0
H  1  1.0
  0.4495399179          1.0
I  1  1.0
  322.1964925591        1.0
I  1  1.0
  181.138901936         1.0
I  1  1.0
  113.3314547701        1.0
I  1  1.0
  62.6596003007         1.0
I  1  1.0
  36.6284317134         1.0
I  1  1.0
  23.3939050127         1.0
I  1  1.0
  16.0636654026         1.0
I  1  1.0
  10.165887231          1.0
I  1  1.0
  6.8456437099          1.0
I  1  1.0
  3.6324009513          1.0
I  1  1.0
  2.0                   1.0
I  1  1.0
  1.28962               1.0
I  1  1.0
  0.57924               1.0
****
Bi     0
S  1  1.0
  3259330.015869476     1.0
S  1  1.0
  1703171.145619561     1.0
S  1  1.0
  442566.8011116532     1.0
S  1  1.0
  210837.5084278295     1.0
S  1  1.0
  64177.9999657849      1.0
S  1  1.0
  27034.6930397162      1.0
S  1  1.0
  15538.6362378557      1.0
S  1  1.0
  8997.0897921128       1.0
S  1  1.0
  4050.7559772137       1.0
S  1  1.0
  2206.1029152855       1.0
S  1  1.0
  1206.9228376421       1.0
S  1  1.0
  771.7347786917        1.0
S  1  1.0
  340.1324191049        1.0
S  1  1.0
  227.5647928041        1.0
S  1  1.0
  128.3847726517        1.0
S  1  1.0
  71.64482528           1.0
S  1  1.0
  42.7894393623         1.0
S  1  1.0
  21.4547984667         1.0
S  1  1.0
  11.482096696          1.0
S  1  1.0
  7.172769845           1.0
S  1  1.0
  4.6995184838          1.0
S  1  1.0
  2.7688767358          1.0
S  1  1.0
  1.6286375204          1.0
S  1  1.0
  0.9484696778          1.0
S  1  1.0
  0.5127714698          1.0
S  1  1.0
  0.3518978693          1.0
S  1  1.0
  0.2132475833          1.0
S  1  1.0
  0.1271782018          1.0
S  1  1.0
  0.0636239371          1.0
P  1  1.0
  11000033.0219         1.0
P  1  1.0
  3317760.840838037     1.0
P  1  1.0
  848973.72603          1.0
P  1  1.0
  531822.8445029574     1.0
P  1  1.0
  211389.2037855334     1.0
P  1  1.0
  111044.4315161615     1.0
P  1  1.0
  53448.0049205627      1.0
P  1  1.0
  25216.1648981799      1.0
P  1  1.0
  10634.9737664068      1.0
P  1  1.0
  6222.3272200395       1.0
P  1  1.0
  3867.7545831025       1.0
P  1  1.0
  2752.8621828594       1.0
P  1  1.0
  1245.039784537        1.0
P  1  1.0
  786.6241716336        1.0
P  1  1.0
  503.8563901553        1.0
P  1  1.0
  328.5450053901        1.0
P  1  1.0
  209.0539135898        1.0
P  1  1.0
  122.9228293241        1.0
P  1  1.0
  77.0759577602         1.0
P  1  1.0
  51.8124043886         1.0
P  1  1.0
  32.5266913269         1.0
P  1  1.0
  20.3999949886         1.0
P  1  1.0
  12.0436682416         1.0
P  1  1.0
  8.0078837414          1.0
P  1  1.0
  4.9290006761          1.0
P  1  1.0
  3.0266988993          1.0
P  1  1.0
  1.928797105           1.0
P  1  1.0
  1.1599963651          1.0
P  1  1.0
  0.8053246273          1.0
P  1  1.0
  0.512975197           1.0
P  1  1.0
  0.2986233582          1.0
P  1  1.0
  0.183413532           1.0
P  1  1.0
  0.1117882448          1.0
D  1  1.0
  23086.2961410165      1.0
D  1  1.0
  14885.5300517623      1.0
D  1  1.0
  8808.8497750044       1.0
D  1  1.0
  5099.750973043        1.0
D  1  1.0
  2989.4361218644       1.0
D  1  1.0
  1780.6196941527       1.0
D  1  1.0
  1209.3518606118       1.0
D  1  1.0
  726.7251478998        1.0
D  1  1.0
  404.924355084         1.0
D  1  1.0
  228.9571607591        1.0
D  1  1.0
  147.6258404397        1.0
D  1  1.0
  94.5356628803         1.0
D  1  1.0
  52.0087997107         1.0
D  1  1.0
  33.3344058277         1.0
D  1  1.0
  21.27186515           1.0
D  1  1.0
  13.3786774066         1.0
D  1  1.0
  9.547990209           1.0
D  1  1.0
  6.765810705           1.0
D  1  1.0
  4.2745010168          1.0
D  1  1.0
  2.7703142953          1.0
D  1  1.0
  1.690393806           1.0
D  1  1.0
  1.1137759246          1.0
D  1  1.0
  0.7729170949          1.0
D  1  1.0
  0.4673191978          1.0
D  1  1.0
  0.2621705739          1.0
D  1  1.0
  0.1609750725          1.0
F  1  1.0
  5175.7705529519       1.0
F  1  1.0
  2350.6713690697       1.0
F  1  1.0
  1579.2974635454       1.0
F  1  1.0
  1024.6685327989       1.0
F  1  1.0
  729.510337146         1.0
F  1  1.0
  501.4879713107        1.0
F  1  1.0
  262.7801256255        1.0
F  1  1.0
  159.5247221473        1.0
F  1  1.0
  109.1372575384        1.0
F  1  1.0
  76.3959870943         1.0
F  1  1.0
  50.7325948714         1.0
F  1  1.0
  31.74829598           1.0
F  1  1.0
  21.6837403846         1.0
F  1  1.0
  13.5168035462         1.0
F  1  1.0
  9.2805793976          1.0
F  1  1.0
  6.3415617941          1.0
F  1  1.0
  3.5450727476          1.0
F  1  1.0
  2.1808943603          1.0
F  1  1.0
  1.3422511983          1.0
F  1  1.0
  0.8111738507          1.0
F  1  1.0
  0.5093335297          1.0
F  1  1.0
  0.3491923372          1.0
F  1  1.0
  0.2215334432          1.0
G  1  1.0
  1798.5432721133       1.0
G  1  1.0
  994.0748819268        1.0
G  1  1.0
  546.2658501126        1.0
G  1  1.0
  350.6456153073        1.0
G  1  1.0
  203.5240393627        1.0
G  1  1.0
  129.8272095413        1.0
G  1  1.0
  91.6806229468         1.0
G  1  1.0
  60.9028481138         1.0
G  1  1.0
  41.3414492892         1.0
G  1  1.0
  29.0465962632         1.0
G  1  1.0
  17.3891044454         1.0
G  1  1.0
  11.5391476285         1.0
G  1  1.0
  7.4147945313          1.0
G  1  1.0
  5.0878047759          1.0
G  1  1.0
  3.1112669976          1.0
G  1  1.0
  1.5868164587          1.0
G  1  1.0
  1.0368896157          1.0
G  1  1.0
  0.4893089305          1.0
G  1  1.0
  0.28                  1.0
H  1  1.0
  512.7642455594        1.0
H  1  1.0
  271.6285130132        1.0
H  1  1.0
  159.7409918952        1.0
H  1  1.0
  93.2181657031         1.0
H  1  1.0
  51.1891762627         1.0
H  1  1.0
  31.852141595          1.0
H  1  1.0
  19.2813214234         1.0
H  1  1.0
  12.6201775451         1.0
H  1  1.0
  8.8265627498          1.0
H  1  1.0
  6.0209981683          1.0
H  1  1.0
  3.7672646826          1.0
H  1  1.0
  1.9742878787          1.0
H  1  1.0
  1.1824710552          1.0
H  1  1.0
  0.7639005948          1.0
H  1  1.0
  0.494095892           1.0
I  1  1.0
  343.3016722796        1.0
I  1  1.0
  192.873767842         1.0
I  1  1.0
  120.6787902537        1.0
I  1  1.0
  66.7207517139         1.0
I  1  1.0
  39.0212419275         1.0
I  1  1.0
  24.9451474056         1.0
I  1  1.0
  17.135416847          1.0
I  1  1.0
  10.8568529587         1.0
I  1  1.0
  7.3095179378          1.0
I  1  1.0
  3.8752670113          1.0
I  1  1.0
  2.1                   1.0
I  1  1.0
  1.36271               1.0
I  1  1.0
  0.62542               1.0
****
Po     0
S  1  1.0
  85261089.454          1.0
S  1  1.0
  13358300.8356         1.0
S  1  1.0
  3362504.7224191967    1.0
S  1  1.0
  822126.2053           1.0
S  1  1.0
  458386.0819934112     1.0
S  1  1.0
  217474.2919860167     1.0
S  1  1.0
  66201.0719637217      1.0
S  1  1.0
  28697.4700214783      1.0
S  1  1.0
  12456.2879808304      1.0
S  1  1.0
  5649.8714546414       1.0
S  1  1.0
  2257.2511979617       1.0
S  1  1.0
  1399.5063642041       1.0
S  1  1.0
  866.2804869721        1.0
S  1  1.0
  346.7959135027        1.0
S  1  1.0
  230.9368241681        1.0
S  1  1.0
  131.5844316288        1.0
S  1  1.0
  84.7790019521         1.0
S  1  1.0
  57.1671201322         1.0
S  1  1.0
  26.4235471747         1.0
S  1  1.0
  16.561078153          1.0
S  1  1.0
  9.0410728083          1.0
S  1  1.0
  5.9665057695          1.0
S  1  1.0
  3.7312661233          1.0
S  1  1.0
  2.3817907438          1.0
S  1  1.0
  1.5118391333          1.0
S  1  1.0
  0.9264623482          1.0
S  1  1.0
  0.5178925083          1.0
S  1  1.0
  0.2840304618          1.0
S  1  1.0
  0.1409675864          1.0
S  1  1.0
  0.0682165616          1.0
P  1  1.0
  217539.399599105      1.0
P  1  1.0
  114712.3214769506     1.0
P  1  1.0
  46665.5573635646      1.0
P  1  1.0
  27421.0255286917      1.0
P  1  1.0
  17971.5078564574      1.0
P  1  1.0
  9763.198992657        1.0
P  1  1.0
  5126.69024652         1.0
P  1  1.0
  2230.1300209505       1.0
P  1  1.0
  1346.4782683468       1.0
P  1  1.0
  818.9940886985        1.0
P  1  1.0
  501.0932913198        1.0
P  1  1.0
  340.4887795174        1.0
P  1  1.0
  163.4626806603        1.0
P  1  1.0
  97.5331447807         1.0
P  1  1.0
  61.6070255575         1.0
P  1  1.0
  43.1043306937         1.0
P  1  1.0
  30.4777690492         1.0
P  1  1.0
  21.7309225377         1.0
P  1  1.0
  12.587723762          1.0
P  1  1.0
  7.8394466462          1.0
P  1  1.0
  5.1776417551          1.0
P  1  1.0
  3.2372739687          1.0
P  1  1.0
  2.0994865488          1.0
P  1  1.0
  1.2044255328          1.0
P  1  1.0
  0.721460723           1.0
P  1  1.0
  0.4914555463          1.0
P  1  1.0
  0.3115239843          1.0
P  1  1.0
  0.1921656075          1.0
D  1  1.0
  929766.60764          1.0
D  1  1.0
  439720.9941800326     1.0
D  1  1.0
  131156.0869366813     1.0
D  1  1.0
  55338.3164796998      1.0
D  1  1.0
  36417.4192524453      1.0
D  1  1.0
  16804.7025806994      1.0
D  1  1.0
  11022.5332394427      1.0
D  1  1.0
  6899.0018304685       1.0
D  1  1.0
  4767.7988671421       1.0
D  1  1.0
  2262.1742526437       1.0
D  1  1.0
  1464.4754646024       1.0
D  1  1.0
  949.8518996064        1.0
D  1  1.0
  622.9646659064        1.0
D  1  1.0
  369.199656986         1.0
D  1  1.0
  210.401571278         1.0
D  1  1.0
  149.0802614627        1.0
D  1  1.0
  85.9089612164         1.0
D  1  1.0
  45.5263320279         1.0
D  1  1.0
  26.4817977973         1.0
D  1  1.0
  15.2617707607         1.0
D  1  1.0
  8.2256145868          1.0
D  1  1.0
  4.8599338972          1.0
D  1  1.0
  2.8294961104          1.0
D  1  1.0
  1.7514166607          1.0
D  1  1.0
  1.172925046           1.0
D  1  1.0
  0.7079179137          1.0
D  1  1.0
  0.4044721932          1.0
D  1  1.0
  0.2830108504          1.0
D  1  1.0
  0.172616363           1.0
F  1  1.0
  3659.1239590029       1.0
F  1  1.0
  2464.7387905226       1.0
F  1  1.0
  1630.6568669466       1.0
F  1  1.0
  1041.9856419811       1.0
F  1  1.0
  625.4707840005        1.0
F  1  1.0
  360.2236237318        1.0
F  1  1.0
  225.7310566227        1.0
F  1  1.0
  136.6426641271        1.0
F  1  1.0
  83.9546987972         1.0
F  1  1.0
  44.6999232108         1.0
F  1  1.0
  26.6110642451         1.0
F  1  1.0
  16.7470577358         1.0
F  1  1.0
  10.7209166747         1.0
F  1  1.0
  6.0528198953          1.0
F  1  1.0
  4.1934978305          1.0
F  1  1.0
  2.6345721355          1.0
F  1  1.0
  1.7304899381          1.0
F  1  1.0
  1.2224999346          1.0
F  1  1.0
  0.6651730027          1.0
F  1  1.0
  0.4181570122          1.0
F  1  1.0
  0.2374163454          1.0
G  1  1.0
  3240.8005213795       1.0
G  1  1.0
  1864.7128546115       1.0
G  1  1.0
  1083.4537192915       1.0
G  1  1.0
  726.0097663092        1.0
G  1  1.0
  460.1196911956        1.0
G  1  1.0
  244.7425156241        1.0
G  1  1.0
  126.1190101192        1.0
G  1  1.0
  86.0489583499         1.0
G  1  1.0
  49.7431645283         1.0
G  1  1.0
  31.4046695109         1.0
G  1  1.0
  18.0855371081         1.0
G  1  1.0
  10.451860334          1.0
G  1  1.0
  7.0291069262          1.0
G  1  1.0
  4.6375860633          1.0
G  1  1.0
  2.5003547362          1.0
G  1  1.0
  1.5145074438          1.0
G  1  1.0
  0.9175774403          1.0
G  1  1.0
  0.6295708354          1.0
G  1  1.0
  0.4447064848          1.0
G  1  1.0
  0.3                   1.0
H  1  1.0
  552.5678458727        1.0
H  1  1.0
  288.2202954102        1.0
H  1  1.0
  150.9926386985        1.0
H  1  1.0
  87.1615136399         1.0
H  1  1.0
  47.9404946749         1.0
H  1  1.0
  29.6933451253         1.0
H  1  1.0
  20.7090346907         1.0
H  1  1.0
  12.4224498138         1.0
H  1  1.0
  8.0489267247          1.0
H  1  1.0
  4.6418293905          1.0
H  1  1.0
  2.563072529           1.0
H  1  1.0
  1.7202806007          1.0
H  1  1.0
  0.7982073457          1.0
H  1  1.0
  0.5263207446          1.0
I  1  1.0
  607.48428172          1.0
I  1  1.0
  367.0633641637        1.0
I  1  1.0
  207.13446994          1.0
I  1  1.0
  129.9969598163        1.0
I  1  1.0
  72.5632263438         1.0
I  1  1.0
  42.7155517909         1.0
I  1  1.0
  27.555363449          1.0
I  1  1.0
  19.0521070345         1.0
I  1  1.0
  12.2515065611         1.0
I  1  1.0
  8.3499951033          1.0
I  1  1.0
  4.5476697362          1.0
I  1  1.0
  2.8                   1.0
I  1  1.0
  1.73275               1.0
I  1  1.0
  0.6655                1.0
****
At     0
S  1  1.0
  16516793.9078         1.0
S  1  1.0
  3707900.8595924033    1.0
S  1  1.0
  2017276.847930582     1.0
S  1  1.0
  495397.1630409093     1.0
S  1  1.0
  230198.4439067164     1.0
S  1  1.0
  73719.6054436108      1.0
S  1  1.0
  31591.7593765378      1.0
S  1  1.0
  13271.2326358936      1.0
S  1  1.0
  6038.0355019148       1.0
S  1  1.0
  2413.7665209627       1.0
S  1  1.0
  1461.9568838205       1.0
S  1  1.0
  897.7064880006        1.0
S  1  1.0
  503.2332650565        1.0
S  1  1.0
  291.589692569         1.0
S  1  1.0
  156.0781427044        1.0
S  1  1.0
  103.3949703616        1.0
S  1  1.0
  66.182231486          1.0
S  1  1.0
  44.350770285          1.0
S  1  1.0
  25.2307169574         1.0
S  1  1.0
  17.7379616293         1.0
S  1  1.0
  8.5935246361          1.0
S  1  1.0
  5.607495285           1.0
S  1  1.0
  3.4979460703          1.0
S  1  1.0
  2.407334721           1.0
S  1  1.0
  1.6228309417          1.0
S  1  1.0
  1.0478941191          1.0
S  1  1.0
  0.6790603788          1.0
S  1  1.0
  0.4118204002          1.0
S  1  1.0
  0.2678021716          1.0
S  1  1.0
  0.1664772087          1.0
S  1  1.0
  0.0766026648          1.0
P  1  1.0
  2112357.8323916425    1.0
P  1  1.0
  942519.4411           1.0
P  1  1.0
  424175.7460701364     1.0
P  1  1.0
  230241.9412456132     1.0
P  1  1.0
  82665.1728873716      1.0
P  1  1.0
  49711.3713937593      1.0
P  1  1.0
  16142.104694601       1.0
P  1  1.0
  10245.717036449       1.0
P  1  1.0
  5909.1648864748       1.0
P  1  1.0
  3309.0467649078       1.0
P  1  1.0
  1827.0396955407       1.0
P  1  1.0
  1159.3392558496       1.0
P  1  1.0
  756.2359257791        1.0
P  1  1.0
  448.0410545997        1.0
P  1  1.0
  294.75745585          1.0
P  1  1.0
  194.2017984376        1.0
P  1  1.0
  122.1695093407        1.0
P  1  1.0
  79.3851562007         1.0
P  1  1.0
  45.2018891747         1.0
P  1  1.0
  31.5855475188         1.0
P  1  1.0
  21.4644740488         1.0
P  1  1.0
  12.4159990903         1.0
P  1  1.0
  7.7140544116          1.0
P  1  1.0
  5.1956597523          1.0
P  1  1.0
  3.6546698515          1.0
P  1  1.0
  2.2616930007          1.0
P  1  1.0
  1.4519445854          1.0
P  1  1.0
  0.9361377419          1.0
P  1  1.0
  0.6077868777          1.0
P  1  1.0
  0.3656055392          1.0
P  1  1.0
  0.2123749498          1.0
P  1  1.0
  0.1338547452          1.0
D  1  1.0
  36871.7783289202      1.0
D  1  1.0
  20456.2260009211      1.0
D  1  1.0
  11575.8375514573      1.0
D  1  1.0
  7136.8622567236       1.0
D  1  1.0
  3195.3248850082       1.0
D  1  1.0
  2113.0352612362       1.0
D  1  1.0
  1297.4262958983       1.0
D  1  1.0
  848.7413815835        1.0
D  1  1.0
  482.9327517262        1.0
D  1  1.0
  267.1087659318        1.0
D  1  1.0
  156.3384243944        1.0
D  1  1.0
  105.2073052273        1.0
D  1  1.0
  72.680846269          1.0
D  1  1.0
  51.550217356          1.0
D  1  1.0
  34.7665403337         1.0
D  1  1.0
  21.8275944554         1.0
D  1  1.0
  13.7667603919         1.0
D  1  1.0
  8.9344890568          1.0
D  1  1.0
  6.0406639872          1.0
D  1  1.0
  3.4814157888          1.0
D  1  1.0
  2.2326149522          1.0
D  1  1.0
  1.5183086448          1.0
D  1  1.0
  0.8938087373          1.0
D  1  1.0
  0.5218625047          1.0
D  1  1.0
  0.3059648927          1.0
D  1  1.0
  0.192750833           1.0
F  1  1.0
  3747.4749023586       1.0
F  1  1.0
  2482.2495268774       1.0
F  1  1.0
  1587.6226365762       1.0
F  1  1.0
  1088.7042909504       1.0
F  1  1.0
  682.3966478695        1.0
F  1  1.0
  379.6400510623        1.0
F  1  1.0
  245.959445181         1.0
F  1  1.0
  167.6198601151        1.0
F  1  1.0
  107.8978260718        1.0
F  1  1.0
  68.0576681331         1.0
F  1  1.0
  42.5826976044         1.0
F  1  1.0
  28.6702480717         1.0
F  1  1.0
  17.9496314168         1.0
F  1  1.0
  10.0913890601         1.0
F  1  1.0
  6.3382808519          1.0
F  1  1.0
  3.9980366759          1.0
F  1  1.0
  2.7321409307          1.0
F  1  1.0
  1.8201623669          1.0
F  1  1.0
  1.1643967181          1.0
F  1  1.0
  0.6344938014          1.0
F  1  1.0
  0.4008494621          1.0
F  1  1.0
  0.2723259982          1.0
G  1  1.0
  1938.0136157464       1.0
G  1  1.0
  1118.0824190625       1.0
G  1  1.0
  749.8097991398        1.0
G  1  1.0
  474.2281291488        1.0
G  1  1.0
  275.6147736236        1.0
G  1  1.0
  152.7700827136        1.0
G  1  1.0
  93.0432443031         1.0
G  1  1.0
  57.6501320861         1.0
G  1  1.0
  38.9175482913         1.0
G  1  1.0
  26.1602291792         1.0
G  1  1.0
  17.6764942625         1.0
G  1  1.0
  11.5141272936         1.0
G  1  1.0
  7.6962085549          1.0
G  1  1.0
  4.9246155061          1.0
G  1  1.0
  2.9126450341          1.0
G  1  1.0
  1.7718132811          1.0
G  1  1.0
  0.9438653613          1.0
G  1  1.0
  0.5815573466          1.0
G  1  1.0
  0.348                 1.0
H  1  1.0
  555.6996237187        1.0
H  1  1.0
  326.6875520028        1.0
H  1  1.0
  208.7812350836        1.0
H  1  1.0
  134.2430552941        1.0
H  1  1.0
  84.3453203349         1.0
H  1  1.0
  46.4827776981         1.0
H  1  1.0
  25.5686032313         1.0
H  1  1.0
  15.4527113892         1.0
H  1  1.0
  9.167295858           1.0
H  1  1.0
  5.4913480218          1.0
H  1  1.0
  3.5236438536          1.0
H  1  1.0
  2.0412070692          1.0
H  1  1.0
  0.8538747043          1.0
H  1  1.0
  0.5946131869          1.0
I  1  1.0
  375.8283797846        1.0
I  1  1.0
  206.03287396          1.0
I  1  1.0
  129.0909720511        1.0
I  1  1.0
  71.5180198385         1.0
I  1  1.0
  41.9992395059         1.0
I  1  1.0
  26.9557928211         1.0
I  1  1.0
  18.765693159          1.0
I  1  1.0
  9.620745889           1.0
I  1  1.0
  5.7179848344          1.0
I  1  1.0
  3.930831134           1.0
I  1  1.0
  2.17408               1.0
I  1  1.0
  0.74816               1.0
****
Rn     0
S  1  1.0
  16773348.6798         1.0
S  1  1.0
  3773786.268925339     1.0
S  1  1.0
  910797.79956          1.0
S  1  1.0
  503566.0249001524     1.0
S  1  1.0
  235098.3470347412     1.0
S  1  1.0
  75430.9157860137      1.0
S  1  1.0
  31184.0832256739      1.0
S  1  1.0
  13260.0827229662      1.0
S  1  1.0
  8261.3226171335       1.0
S  1  1.0
  4655.8988013247       1.0
S  1  1.0
  2253.7443568669       1.0
S  1  1.0
  1496.3316660288       1.0
S  1  1.0
  901.0962139906        1.0
S  1  1.0
  492.8811998461        1.0
S  1  1.0
  267.3077415041        1.0
S  1  1.0
  140.4407576484        1.0
S  1  1.0
  81.6263503443         1.0
S  1  1.0
  37.0634595649         1.0
S  1  1.0
  24.9693158023         1.0
S  1  1.0
  14.9703230898         1.0
S  1  1.0
  9.2697148775          1.0
S  1  1.0
  6.4245862025          1.0
S  1  1.0
  4.4078043845          1.0
S  1  1.0
  2.6692765236          1.0
S  1  1.0
  1.8657576643          1.0
S  1  1.0
  1.2876262774          1.0
S  1  1.0
  0.8574985413          1.0
S  1  1.0
  0.6098195456          1.0
S  1  1.0
  0.4232965344          1.0
S  1  1.0
  0.2728551929          1.0
S  1  1.0
  0.1556738603          1.0
S  1  1.0
  0.0826889428          1.0
P  1  1.0
  432852.8399238148     1.0
P  1  1.0
  235243.7915800342     1.0
P  1  1.0
  123958.3982691303     1.0
P  1  1.0
  50976.6344716041      1.0
P  1  1.0
  29944.7340795251      1.0
P  1  1.0
  13095.5249741997      1.0
P  1  1.0
  8088.5095268069       1.0
P  1  1.0
  5188.6428299841       1.0
P  1  1.0
  3075.0608300616       1.0
P  1  1.0
  1863.0419735757       1.0
P  1  1.0
  763.2089552677        1.0
P  1  1.0
  473.9994423704        1.0
P  1  1.0
  304.5031523334        1.0
P  1  1.0
  195.3702233895        1.0
P  1  1.0
  118.5980922129        1.0
P  1  1.0
  73.0423563253         1.0
P  1  1.0
  49.7656073477         1.0
P  1  1.0
  33.599386336          1.0
P  1  1.0
  20.6334436202         1.0
P  1  1.0
  11.8871865711         1.0
P  1  1.0
  8.1878897715          1.0
P  1  1.0
  5.3808657388          1.0
P  1  1.0
  3.6580644598          1.0
P  1  1.0
  2.4783637687          1.0
P  1  1.0
  1.4399277031          1.0
P  1  1.0
  0.8924605179          1.0
P  1  1.0
  0.5884517929          1.0
P  1  1.0
  0.3658397207          1.0
P  1  1.0
  0.2411433459          1.0
P  1  1.0
  0.1430236578          1.0
D  1  1.0
  51022.2830874757      1.0
D  1  1.0
  20514.5121412626      1.0
D  1  1.0
  12316.0793571827      1.0
D  1  1.0
  7330.0129212302       1.0
D  1  1.0
  4841.4334276061       1.0
D  1  1.0
  2894.8668594109       1.0
D  1  1.0
  1537.1621588517       1.0
D  1  1.0
  861.087938896         1.0
D  1  1.0
  479.9878489902        1.0
D  1  1.0
  290.4311675444        1.0
D  1  1.0
  192.2281819416        1.0
D  1  1.0
  121.5665434804        1.0
D  1  1.0
  79.6875981102         1.0
D  1  1.0
  51.4459329249         1.0
D  1  1.0
  28.3235450493         1.0
D  1  1.0
  17.2132404723         1.0
D  1  1.0
  10.5398215597         1.0
D  1  1.0
  6.6383949728          1.0
D  1  1.0
  4.3294241869          1.0
D  1  1.0
  2.9920664938          1.0
D  1  1.0
  2.0311081182          1.0
D  1  1.0
  1.2420044423          1.0
D  1  1.0
  0.6857001131          1.0
D  1  1.0
  0.4037308706          1.0
D  1  1.0
  0.2059540672          1.0
F  1  1.0
  3863.0587555371       1.0
F  1  1.0
  2594.6788840351       1.0
F  1  1.0
  1745.6075675496       1.0
F  1  1.0
  988.3579656364        1.0
F  1  1.0
  597.2916530308        1.0
F  1  1.0
  411.9717791028        1.0
F  1  1.0
  248.4472057397        1.0
F  1  1.0
  147.3603581349        1.0
F  1  1.0
  97.9522168971         1.0
F  1  1.0
  69.0945436337         1.0
F  1  1.0
  42.9996754695         1.0
F  1  1.0
  27.1150861344         1.0
F  1  1.0
  18.6147086091         1.0
F  1  1.0
  13.1301250337         1.0
F  1  1.0
  8.8076529149          1.0
F  1  1.0
  5.8706800523          1.0
F  1  1.0
  3.3969202046          1.0
F  1  1.0
  1.9331768483          1.0
F  1  1.0
  1.1440707451          1.0
F  1  1.0
  0.6899474895          1.0
F  1  1.0
  0.4648468247          1.0
F  1  1.0
  0.3066980019          1.0
G  1  1.0
  1993.3627051265       1.0
G  1  1.0
  1092.5972710608       1.0
G  1  1.0
  566.4361759483        1.0
G  1  1.0
  371.4829369401        1.0
G  1  1.0
  256.7957518079        1.0
G  1  1.0
  165.3083348134        1.0
G  1  1.0
  104.9198628572        1.0
G  1  1.0
  56.5048994822         1.0
G  1  1.0
  30.1742791739         1.0
G  1  1.0
  16.4597329422         1.0
G  1  1.0
  9.5922196614          1.0
G  1  1.0
  6.4509708625          1.0
G  1  1.0
  3.9870273816          1.0
G  1  1.0
  2.4960213329          1.0
G  1  1.0
  1.7143099516          1.0
G  1  1.0
  0.9815975313          1.0
G  1  1.0
  0.686605342           1.0
G  1  1.0
  0.4533571594          1.0
H  1  1.0
  574.7500572973        1.0
H  1  1.0
  307.3102582169        1.0
H  1  1.0
  160.6798559585        1.0
H  1  1.0
  108.1117011094        1.0
H  1  1.0
  69.1248976584         1.0
H  1  1.0
  37.236316058          1.0
H  1  1.0
  21.8465124787         1.0
H  1  1.0
  12.6919603412         1.0
H  1  1.0
  6.6125352889          1.0
H  1  1.0
  4.1393932229          1.0
H  1  1.0
  2.0993639869          1.0
H  1  1.0
  0.934958513           1.0
H  1  1.0
  0.6675210128          1.0
I  1  1.0
  392.4597222354        1.0
I  1  1.0
  221.06531542          1.0
I  1  1.0
  138.5167646416        1.0
I  1  1.0
  76.7360727889         1.0
I  1  1.0
  45.0746550884         1.0
I  1  1.0
  28.9225244863         1.0
I  1  1.0
  20.1562744464         1.0
I  1  1.0
  10.3669462481         1.0
I  1  1.0
  6.3038463889          1.0
I  1  1.0
  4.4059059038          1.0
I  1  1.0
  2.51806               1.0
I  1  1.0
  0.83612               1.0
****
