# Supplementary material for: Physics-Driven Construction of Compact Primitive Gaussian Density Fitting Basis Sets
Source: J Chem Theory Comput. 2025 Oct 25;21(21):10863–78. doi: 10.1021/acs.jctc.5c01219 (PMC12613328; doi:10.1021/acs.jctc.5c01219)
Supplement: Supplementary file 1 [file ct5c01219_si_002.zip › supplementary_info/MADF-DFBSs/relativistic/x2c-svpall-2c-madf.g94]

!-------------------------------------------------------------------------------
!       Basis set: x2c-SVPall-2c-MADF generated from OBS:x2c-SVPall-2c 
!            Role: Density fitting
!     MADF params: \tau_1 = 1e-7, \tau_2 = 1e-5, and zeta = 1.4
!           Atoms: H, He, Li, Be, B, C, N, O, F, Ne, Na, Mg, Al
!                  Si, P, S, Cl, Ar, K, Ca, Sc, Ti, V, Cr, Mn
!                  Fe, Co, Ni, Cu, Zn, Ga, Ge, As, Se, Br, Kr, Rb
!                  Sr, Y, Zr, Nb, Mo, Tc, Ru, Rh, Pd, Ag, Cd, In
!                  Sn, Sb, Te, I, Xe, Cs, Ba, La, Ce, Pr, Nd, Pm
!                  Sm, Eu, Gd, Tb, Dy, Ho, Er, Tm, Yb, Lu, Hf, Ta
!                  W, Re, Os, Ir, Pt, Au, Hg, Tl, Pb, Bi, Po, At
!                  and Rn.
!         Authors: Kshitijkumar A. Surjuse and Edward F. Valeev 
!-------------------------------------------------------------------------------


H     0
S  1  1.0
  14.107977471          1.0
S  1  1.0
  3.9245144             1.0
S  1  1.0
  2.2397006244          1.0
S  1  1.0
  0.88907592            1.0
S  1  1.0
  0.595024989           1.0
S  1  1.0
  0.24389924            1.0
P  1  1.0
  13.810701             1.0
P  1  1.0
  2.7622572             1.0
P  1  1.0
  1.0412260006          1.0
D  1  1.0
  1.6                   1.0
****
He     0
S  1  1.0
  76.709873474          1.0
S  1  1.0
  41.5471142641         1.0
S  1  1.0
  11.5378162958         1.0
S  1  1.0
  6.5206660387          1.0
S  1  1.0
  2.479881407           1.0
S  1  1.0
  1.537518863           1.0
S  1  1.0
  0.6818840622          1.0
P  1  1.0
  6.7689081479          1.0
P  1  1.0
  2.2399407035          1.0
P  1  1.0
  1.3424574065          1.0
D  1  1.0
  2.0                   1.0
****
Li     0
S  1  1.0
  287.3845075629        1.0
S  1  1.0
  79.875811482          1.0
S  1  1.0
  44.9865250228         1.0
S  1  1.0
  18.0502021758         1.0
S  1  1.0
  10.379324896          1.0
S  1  1.0
  4.8785538468          1.0
S  1  1.0
  2.7965795872          1.0
S  1  1.0
  1.2765218809          1.0
S  1  1.0
  0.6558943801          1.0
S  1  1.0
  0.14921875            1.0
S  1  1.0
  0.1055991413          1.0
S  1  1.0
  0.0687572648          1.0
S  1  1.0
  0.0419930216          1.0
P  1  1.0
  9.825112634           1.0
P  1  1.0
  3.8892769234          1.0
P  1  1.0
  2.3436861701          1.0
P  1  1.0
  1.2932818612          1.0
P  1  1.0
  0.8012311669          1.0
P  1  1.0
  0.3744565822          1.0
P  1  1.0
  0.2652777778          1.0
P  1  1.0
  0.120828733           1.0
D  1  1.0
  1.6373759495          1.0
D  1  1.0
  0.6                   1.0
D  1  1.0
  0.382                 1.0
D  1  1.0
  0.164                 1.0
****
Be     0
S  1  1.0
  554.0248187805        1.0
S  1  1.0
  154.09680654          1.0
S  1  1.0
  86.8265931642         1.0
S  1  1.0
  34.871984812          1.0
S  1  1.0
  20.0973244029         1.0
S  1  1.0
  9.5370668606          1.0
S  1  1.0
  5.4935474781          1.0
S  1  1.0
  2.8627727956          1.0
S  1  1.0
  1.6074377668          1.0
S  1  1.0
  0.5601226122          1.0
S  1  1.0
  0.3181193506          1.0
S  1  1.0
  0.1650634071          1.0
S  1  1.0
  0.0956085007          1.0
P  1  1.0
  19.3954565092         1.0
P  1  1.0
  8.4002251448          1.0
P  1  1.0
  4.396382069           1.0
P  1  1.0
  1.5707777461          1.0
P  1  1.0
  0.8953267793          1.0
P  1  1.0
  0.5848802978          1.0
P  1  1.0
  0.2897475233          1.0
P  1  1.0
  0.1853338004          1.0
P  1  1.0
  0.0944919252          1.0
D  1  1.0
  1.4339138873          1.0
D  1  1.0
  0.8422276289          1.0
D  1  1.0
  0.3908386572          1.0
D  1  1.0
  0.2559347945          1.0
D  1  1.0
  0.1210309318          1.0
****
B     0
S  1  1.0
  1666.56971484         1.0
S  1  1.0
  902.4018912493        1.0
S  1  1.0
  250.27067792          1.0
S  1  1.0
  141.0702806976        1.0
S  1  1.0
  56.717257304          1.0
S  1  1.0
  32.744356834          1.0
S  1  1.0
  15.6708287252         1.0
S  1  1.0
  9.052330504           1.0
S  1  1.0
  4.7637575309          1.0
S  1  1.0
  2.5920928582          1.0
S  1  1.0
  0.9771569951          1.0
S  1  1.0
  0.5650367003          1.0
S  1  1.0
  0.2911814359          1.0
S  1  1.0
  0.1686133222          1.0
S  1  1.0
  0.0752875156          1.0
P  1  1.0
  31.6321186889         1.0
P  1  1.0
  13.8754734053         1.0
P  1  1.0
  7.2996894556          1.0
P  1  1.0
  4.0891668557          1.0
P  1  1.0
  2.619301441           1.0
P  1  1.0
  1.568233672           1.0
P  1  1.0
  1.0149016882          1.0
P  1  1.0
  0.516906695           1.0
P  1  1.0
  0.3280080942          1.0
P  1  1.0
  0.1552222346          1.0
D  1  1.0
  5.9134810871          1.0
D  1  1.0
  2.6955249321          1.0
D  1  1.0
  1.461458431           1.0
D  1  1.0
  0.68122237            1.0
D  1  1.0
  0.445695585           1.0
D  1  1.0
  0.1927360399          1.0
F  1  1.0
  1.7507609537          1.0
F  1  1.0
  0.7010979039          1.0
G  1  1.0
  1.0                   1.0
****
C     0
S  1  1.0
  1334.3130105623       1.0
S  1  1.0
  371.19495324          1.0
S  1  1.0
  209.2514291696        1.0
S  1  1.0
  84.17500324           1.0
S  1  1.0
  48.6064344486         1.0
S  1  1.0
  23.26007388           1.0
S  1  1.0
  13.4532621695         1.0
S  1  1.0
  7.2870586418          1.0
S  1  1.0
  4.1546204034          1.0
S  1  1.0
  1.5719607163          1.0
S  1  1.0
  0.908625613           1.0
S  1  1.0
  0.4663730312          1.0
S  1  1.0
  0.2677705234          1.0
S  1  1.0
  0.1193560109          1.0
P  1  1.0
  47.2327366596         1.0
P  1  1.0
  21.1121615758         1.0
P  1  1.0
  11.1085449545         1.0
P  1  1.0
  6.3898556819          1.0
P  1  1.0
  3.9295711895          1.0
P  1  1.0
  2.5214423547          1.0
P  1  1.0
  1.6326693894          1.0
P  1  1.0
  0.8332966538          1.0
P  1  1.0
  0.5253020288          1.0
P  1  1.0
  0.2453601638          1.0
D  1  1.0
  18.9642492716         1.0
D  1  1.0
  9.2376906879          1.0
D  1  1.0
  4.2003021411          1.0
D  1  1.0
  2.3510439208          1.0
D  1  1.0
  1.0914113598          1.0
D  1  1.0
  0.7150423195          1.0
D  1  1.0
  0.3055513879          1.0
F  1  1.0
  2.8121097169          1.0
F  1  1.0
  1.1222229738          1.0
G  1  1.0
  1.6                   1.0
****
N     0
S  1  1.0
  1847.4735484663       1.0
S  1  1.0
  511.98767136          1.0
S  1  1.0
  288.7051823742        1.0
S  1  1.0
  116.313154394         1.0
S  1  1.0
  67.2144566228         1.0
S  1  1.0
  32.286141486          1.0
S  1  1.0
  18.6930647864         1.0
S  1  1.0
  10.3001011528         1.0
S  1  1.0
  5.8688989523          1.0
S  1  1.0
  2.2870954808          1.0
S  1  1.0
  1.3231835819          1.0
S  1  1.0
  0.696167811           1.0
S  1  1.0
  0.4327654631          1.0
S  1  1.0
  0.1715037496          1.0
P  1  1.0
  65.5356102332         1.0
P  1  1.0
  29.732856954          1.0
P  1  1.0
  15.7204207562         1.0
P  1  1.0
  9.1146217228          1.0
P  1  1.0
  5.4981757062          1.0
P  1  1.0
  3.6682244123          1.0
P  1  1.0
  2.3513715415          1.0
P  1  1.0
  1.2006511732          1.0
P  1  1.0
  0.7516722581          1.0
P  1  1.0
  0.3523654854          1.0
D  1  1.0
  27.179572422          1.0
D  1  1.0
  13.1163245974         1.0
D  1  1.0
  5.9252211689          1.0
D  1  1.0
  3.3859750197          1.0
D  1  1.0
  1.435514196           1.0
D  1  1.0
  0.9754134058          1.0
D  1  1.0
  0.4390495989          1.0
F  1  1.0
  1.7073771037          1.0
F  1  1.0
  1.2195247995          1.0
G  1  1.0
  2.0                   1.0
****
O     0
S  1  1.0
  2443.5549676072       1.0
S  1  1.0
  676.99827844          1.0
S  1  1.0
  381.7820313958        1.0
S  1  1.0
  153.81276661          1.0
S  1  1.0
  88.9302728502         1.0
S  1  1.0
  42.817724226          1.0
S  1  1.0
  24.8132002455         1.0
S  1  1.0
  13.5843983614         1.0
S  1  1.0
  7.7907125724          1.0
S  1  1.0
  3.0212161512          1.0
S  1  1.0
  1.7645682365          1.0
S  1  1.0
  0.9354789542          1.0
S  1  1.0
  0.5470454408          1.0
S  1  1.0
  0.2160234508          1.0
P  1  1.0
  86.5607652459         1.0
P  1  1.0
  39.162398758          1.0
P  1  1.0
  20.7037126213         1.0
P  1  1.0
  11.9439264944         1.0
P  1  1.0
  7.3048084062          1.0
P  1  1.0
  4.8571324561          1.0
P  1  1.0
  3.0830594531          1.0
P  1  1.0
  1.5843181242          1.0
P  1  1.0
  0.8807207621          1.0
P  1  1.0
  0.4521754852          1.0
D  1  1.0
  35.50707329           1.0
D  1  1.0
  17.1108957564         1.0
D  1  1.0
  7.7931144316          1.0
D  1  1.0
  4.4396056125          1.0
D  1  1.0
  1.8807280041          1.0
D  1  1.0
  1.2565618668          1.0
D  1  1.0
  0.5530200341          1.0
F  1  1.0
  5.0671566736          1.0
F  1  1.0
  2.0908432797          1.0
F  1  1.0
  1.4765100171          1.0
G  1  1.0
  2.4                   1.0
****
F     0
S  1  1.0
  5763.4600304          1.0
S  1  1.0
  3120.5630857139       1.0
S  1  1.0
  864.2717346           1.0
S  1  1.0
  487.4282401791        1.0
S  1  1.0
  196.408452826         1.0
S  1  1.0
  113.6000641381        1.0
S  1  1.0
  54.788677796          1.0
S  1  1.0
  31.7709847478         1.0
S  1  1.0
  17.4161523616         1.0
S  1  1.0
  9.9955127926          1.0
S  1  1.0
  3.9002934274          1.0
S  1  1.0
  2.2877800787          1.0
S  1  1.0
  1.2165186877          1.0
S  1  1.0
  0.67171527            1.0
S  1  1.0
  0.2722029327          1.0
P  1  1.0
  110.5810510475        1.0
P  1  1.0
  50.137527808          1.0
P  1  1.0
  26.5263552034         1.0
P  1  1.0
  15.2991378289         1.0
P  1  1.0
  9.3714792013          1.0
P  1  1.0
  6.2767907581          1.0
P  1  1.0
  3.9544757648          1.0
P  1  1.0
  2.4197230038          1.0
P  1  1.0
  1.5259186624          1.0
P  1  1.0
  0.7961619287          1.0
P  1  1.0
  0.4839163249          1.0
D  1  1.0
  45.48637782           1.0
D  1  1.0
  21.84576362           1.0
D  1  1.0
  9.9601353312          1.0
D  1  1.0
  5.6944451013          1.0
D  1  1.0
  2.3318041372          1.0
D  1  1.0
  1.5159039934          1.0
D  1  1.0
  0.6968395078          1.0
F  1  1.0
  6.3923755871          1.0
F  1  1.0
  2.497456343           1.0
F  1  1.0
  1.7484197539          1.0
G  1  1.0
  2.8                   1.0
****
Ne     0
S  1  1.0
  7167.8671654          1.0
S  1  1.0
  3880.8315977148       1.0
S  1  1.0
  1074.3249763          1.0
S  1  1.0
  605.9224387536        1.0
S  1  1.0
  244.19280796          1.0
S  1  1.0
  141.2667381356        1.0
S  1  1.0
  68.186736092          1.0
S  1  1.0
  39.5588527226         1.0
S  1  1.0
  21.786472802          1.0
S  1  1.0
  12.5341825686         1.0
S  1  1.0
  4.9178805395          1.0
S  1  1.0
  2.8903305354          1.0
S  1  1.0
  1.5384459736          1.0
S  1  1.0
  0.8752665993          1.0
S  1  1.0
  0.3385017552          1.0
P  1  1.0
  553.1323652367        1.0
P  1  1.0
  137.6336943953        1.0
P  1  1.0
  62.63844833           1.0
P  1  1.0
  33.2007859586         1.0
P  1  1.0
  19.2148535731         1.0
P  1  1.0
  11.691388291          1.0
P  1  1.0
  7.91783051            1.0
P  1  1.0
  5.0031467915          1.0
P  1  1.0
  3.061184884           1.0
P  1  1.0
  1.947249997           1.0
P  1  1.0
  1.2341886945          1.0
P  1  1.0
  0.8541800845          1.0
P  1  1.0
  0.6017808981          1.0
D  1  1.0
  57.090160568          1.0
D  1  1.0
  27.4657306223         1.0
D  1  1.0
  12.5598429243         1.0
D  1  1.0
  7.2045313797          1.0
D  1  1.0
  3.0215498964          1.0
D  1  1.0
  1.9894881577          1.0
D  1  1.0
  0.8665644933          1.0
F  1  1.0
  8.1828870905          1.0
F  1  1.0
  3.3126294218          1.0
F  1  1.0
  2.3212822467          1.0
G  1  1.0
  3.776                 1.0
****
Na     0
S  1  1.0
  4539.9841610004       1.0
S  1  1.0
  1251.65773526         1.0
S  1  1.0
  706.2341287113        1.0
S  1  1.0
  283.53511648          1.0
S  1  1.0
  165.0898897745        1.0
S  1  1.0
  110.4875820703        1.0
S  1  1.0
  64.0619809033         1.0
S  1  1.0
  35.167277955          1.0
S  1  1.0
  22.3554195943         1.0
S  1  1.0
  15.0844268742         1.0
S  1  1.0
  10.7597919539         1.0
S  1  1.0
  6.631996196           1.0
S  1  1.0
  3.8434080085          1.0
S  1  1.0
  2.3407150955          1.0
S  1  1.0
  1.468897364           1.0
S  1  1.0
  1.0184789969          1.0
S  1  1.0
  0.6982611373          1.0
S  1  1.0
  0.4515548462          1.0
S  1  1.0
  0.2206519381          1.0
S  1  1.0
  0.095531275           1.0
S  1  1.0
  0.0609854842          1.0
P  1  1.0
  718.8562747376        1.0
P  1  1.0
  174.1515219618        1.0
P  1  1.0
  94.7806400914         1.0
P  1  1.0
  57.0284392991         1.0
P  1  1.0
  36.5640844367         1.0
P  1  1.0
  23.8882828425         1.0
P  1  1.0
  16.3226798804         1.0
P  1  1.0
  8.7363988472          1.0
P  1  1.0
  5.667465371           1.0
P  1  1.0
  3.8850388257          1.0
P  1  1.0
  2.6120269572          1.0
P  1  1.0
  1.7870780127          1.0
P  1  1.0
  1.247384635           1.0
P  1  1.0
  0.8200709136          1.0
P  1  1.0
  0.554611607           1.0
P  1  1.0
  0.366452899           1.0
P  1  1.0
  0.0889559431          1.0
D  1  1.0
  248.0522224475        1.0
D  1  1.0
  161.4624051125        1.0
D  1  1.0
  95.5944102514         1.0
D  1  1.0
  61.9576655461         1.0
D  1  1.0
  40.7179574473         1.0
D  1  1.0
  22.8736666036         1.0
D  1  1.0
  12.660289038          1.0
D  1  1.0
  6.3234844982          1.0
D  1  1.0
  3.7554102446          1.0
D  1  1.0
  2.2769266324          1.0
D  1  1.0
  1.1804564229          1.0
D  1  1.0
  0.7934723872          1.0
D  1  1.0
  0.5276921745          1.0
D  1  1.0
  0.1556931966          1.0
D  1  1.0
  0.104                 1.0
F  1  1.0
  0.6438689614          1.0
****
Mg     0
S  1  1.0
  5646.3067476939       1.0
S  1  1.0
  1542.64339744         1.0
S  1  1.0
  869.503419861         1.0
S  1  1.0
  346.4677743           1.0
S  1  1.0
  201.5679568152        1.0
S  1  1.0
  129.1037581349        1.0
S  1  1.0
  85.209816878          1.0
S  1  1.0
  52.3115821862         1.0
S  1  1.0
  29.0311282834         1.0
S  1  1.0
  16.6476189661         1.0
S  1  1.0
  8.8599469311          1.0
S  1  1.0
  5.4695252821          1.0
S  1  1.0
  3.1578441566          1.0
S  1  1.0
  1.988691111           1.0
S  1  1.0
  1.3933935429          1.0
S  1  1.0
  0.9362676934          1.0
S  1  1.0
  0.6359782004          1.0
S  1  1.0
  0.3286206241          1.0
S  1  1.0
  0.1610485952          1.0
S  1  1.0
  0.1074604785          1.0
S  1  1.0
  0.0678759171          1.0
P  1  1.0
  361.84490878          1.0
P  1  1.0
  210.9575011819        1.0
P  1  1.0
  131.0311608743        1.0
P  1  1.0
  85.0019171668         1.0
P  1  1.0
  51.8839827876         1.0
P  1  1.0
  30.4799860676         1.0
P  1  1.0
  17.8227612472         1.0
P  1  1.0
  11.3624996708         1.0
P  1  1.0
  7.5625849668          1.0
P  1  1.0
  5.1982102412          1.0
P  1  1.0
  3.5323051252          1.0
P  1  1.0
  2.4153853855          1.0
P  1  1.0
  1.6826089573          1.0
P  1  1.0
  1.144957134           1.0
P  1  1.0
  0.7829154236          1.0
P  1  1.0
  0.5057693002          1.0
P  1  1.0
  0.2452939764          1.0
P  1  1.0
  0.1578796758          1.0
P  1  1.0
  0.0795698105          1.0
D  1  1.0
  163.9872547925        1.0
D  1  1.0
  54.1804839233         1.0
D  1  1.0
  30.476892267          1.0
D  1  1.0
  16.9289272978         1.0
D  1  1.0
  10.010797057          1.0
D  1  1.0
  5.9234520471          1.0
D  1  1.0
  3.1492745855          1.0
D  1  1.0
  1.6170329177          1.0
D  1  1.0
  0.7352461856          1.0
D  1  1.0
  0.3782959239          1.0
D  1  1.0
  0.2094002588          1.0
D  1  1.0
  0.1174241727          1.0
F  1  1.0
  0.290147962           1.0
F  1  1.0
  0.1591328493          1.0
****
Al     0
S  1  1.0
  12499.735647          1.0
S  1  1.0
  1841.56218638         1.0
S  1  1.0
  1037.8281659775       1.0
S  1  1.0
  383.9065192044        1.0
S  1  1.0
  230.6877137832        1.0
S  1  1.0
  91.6751742004         1.0
S  1  1.0
  50.5714801799         1.0
S  1  1.0
  29.1413939271         1.0
S  1  1.0
  16.5055146154         1.0
S  1  1.0
  7.5407427143          1.0
S  1  1.0
  4.7042707658          1.0
S  1  1.0
  2.8651213622          1.0
S  1  1.0
  1.9246803698          1.0
S  1  1.0
  1.3314319783          1.0
S  1  1.0
  0.9370973195          1.0
S  1  1.0
  0.5330494018          1.0
S  1  1.0
  0.2864316095          1.0
S  1  1.0
  0.202938827           1.0
S  1  1.0
  0.1231512804          1.0
P  1  1.0
  648.675636918         1.0
P  1  1.0
  385.814425735         1.0
P  1  1.0
  226.9608527312        1.0
P  1  1.0
  150.9273568677        1.0
P  1  1.0
  100.2826085149        1.0
P  1  1.0
  71.2788070685         1.0
P  1  1.0
  38.3916374235         1.0
P  1  1.0
  23.4441803482         1.0
P  1  1.0
  14.9193908091         1.0
P  1  1.0
  10.0605982803         1.0
P  1  1.0
  6.630496921           1.0
P  1  1.0
  3.9271320138          1.0
P  1  1.0
  2.4152610764          1.0
P  1  1.0
  1.4701993715          1.0
P  1  1.0
  0.9239362573          1.0
P  1  1.0
  0.347785699           1.0
P  1  1.0
  0.2248690874          1.0
P  1  1.0
  0.1113819302          1.0
D  1  1.0
  172.1370894412        1.0
D  1  1.0
  71.7400189124         1.0
D  1  1.0
  40.7135299646         1.0
D  1  1.0
  24.63854012           1.0
D  1  1.0
  14.1587945376         1.0
D  1  1.0
  7.4181720058          1.0
D  1  1.0
  4.9271817468          1.0
D  1  1.0
  3.4785039519          1.0
D  1  1.0
  2.3989691378          1.0
D  1  1.0
  1.3228034905          1.0
D  1  1.0
  0.4830974511          1.0
D  1  1.0
  0.3153210168          1.0
D  1  1.0
  0.1420023748          1.0
F  1  1.0
  1.4994845689          1.0
F  1  1.0
  0.5245766281          1.0
F  1  1.0
  0.3710011874          1.0
G  1  1.0
  0.6                   1.0
****
Si     0
S  1  1.0
  8008.4979710451       1.0
S  1  1.0
  2175.1104274          1.0
S  1  1.0
  1225.4986156595       1.0
S  1  1.0
  486.78740678          1.0
S  1  1.0
  286.119898272         1.0
S  1  1.0
  188.0162481899        1.0
S  1  1.0
  121.4208125603        1.0
S  1  1.0
  78.3062719349         1.0
S  1  1.0
  46.9123761836         1.0
S  1  1.0
  31.4248529628         1.0
S  1  1.0
  20.0462739012         1.0
S  1  1.0
  13.3297776577         1.0
S  1  1.0
  9.5090911349          1.0
S  1  1.0
  5.8028262548          1.0
S  1  1.0
  3.6664262711          1.0
S  1  1.0
  2.5885398411          1.0
S  1  1.0
  1.4298201243          1.0
S  1  1.0
  0.6926165974          1.0
S  1  1.0
  0.4129602411          1.0
S  1  1.0
  0.2819149775          1.0
S  1  1.0
  0.1655926046          1.0
P  1  1.0
  537.8095428114        1.0
P  1  1.0
  326.9613624537        1.0
P  1  1.0
  203.1750287719        1.0
P  1  1.0
  108.2891583644        1.0
P  1  1.0
  67.1034377072         1.0
P  1  1.0
  41.1939149526         1.0
P  1  1.0
  20.0603715099         1.0
P  1  1.0
  12.7596808032         1.0
P  1  1.0
  8.5993135325          1.0
P  1  1.0
  5.455242073           1.0
P  1  1.0
  3.5616506865          1.0
P  1  1.0
  2.3663265079          1.0
P  1  1.0
  1.4075714171          1.0
P  1  1.0
  0.462118018           1.0
P  1  1.0
  0.2725997471          1.0
P  1  1.0
  0.1577417001          1.0
D  1  1.0
  210.1789081932        1.0
D  1  1.0
  119.8794460421        1.0
D  1  1.0
  79.5485365102         1.0
D  1  1.0
  51.9294087132         1.0
D  1  1.0
  33.869511961          1.0
D  1  1.0
  22.8238930886         1.0
D  1  1.0
  14.7412082518         1.0
D  1  1.0
  9.6189365073          1.0
D  1  1.0
  6.0935947972          1.0
D  1  1.0
  3.640083604           1.0
D  1  1.0
  1.6185426052          1.0
D  1  1.0
  0.7131152502          1.0
D  1  1.0
  0.493503622           1.0
D  1  1.0
  0.2002323138          1.0
F  1  1.0
  1.8993916625          1.0
F  1  1.0
  0.6329440524          1.0
F  1  1.0
  0.4501161569          1.0
G  1  1.0
  0.7                   1.0
****
P     0
S  1  1.0
  9385.078469647        1.0
S  1  1.0
  2540.2844052          1.0
S  1  1.0
  1430.8813566708       1.0
S  1  1.0
  567.2872498           1.0
S  1  1.0
  336.6536462943        1.0
S  1  1.0
  192.7070122459        1.0
S  1  1.0
  99.6400690171         1.0
S  1  1.0
  62.5821330923         1.0
S  1  1.0
  39.5660371948         1.0
S  1  1.0
  24.3542756933         1.0
S  1  1.0
  13.4179442877         1.0
S  1  1.0
  7.8742602256          1.0
S  1  1.0
  5.1158703597          1.0
S  1  1.0
  3.1511361655          1.0
S  1  1.0
  1.7814547396          1.0
S  1  1.0
  0.8834866371          1.0
S  1  1.0
  0.5566869658          1.0
S  1  1.0
  0.3793547675          1.0
S  1  1.0
  0.2275361765          1.0
P  1  1.0
  637.8967843271        1.0
P  1  1.0
  364.5367742047        1.0
P  1  1.0
  206.7606480982        1.0
P  1  1.0
  123.4682654523        1.0
P  1  1.0
  85.5750092084         1.0
P  1  1.0
  49.4673685267         1.0
P  1  1.0
  25.5388817814         1.0
P  1  1.0
  17.1838166207         1.0
P  1  1.0
  12.0680666199         1.0
P  1  1.0
  8.2718430698          1.0
P  1  1.0
  4.9575770241          1.0
P  1  1.0
  2.9333397333          1.0
P  1  1.0
  1.9431709769          1.0
P  1  1.0
  1.3661540779          1.0
P  1  1.0
  0.6873183192          1.0
P  1  1.0
  0.4467082982          1.0
P  1  1.0
  0.3119310794          1.0
P  1  1.0
  0.2147831495          1.0
D  1  1.0
  142.8388572721        1.0
D  1  1.0
  96.4202124754         1.0
D  1  1.0
  62.521645251          1.0
D  1  1.0
  40.5924051254         1.0
D  1  1.0
  26.293374673          1.0
D  1  1.0
  17.2854311474         1.0
D  1  1.0
  12.0906013124         1.0
D  1  1.0
  6.5746672541          1.0
D  1  1.0
  4.2727212289          1.0
D  1  1.0
  2.05000159            1.0
D  1  1.0
  0.957750314           1.0
D  1  1.0
  0.6492372182          1.0
D  1  1.0
  0.2733701337          1.0
F  1  1.0
  2.4104079465          1.0
F  1  1.0
  0.928875157           1.0
F  1  1.0
  0.653982732           1.0
G  1  1.0
  0.9                   1.0
****
S     0
S  1  1.0
  20162.731858          1.0
S  1  1.0
  2937.7353974          1.0
S  1  1.0
  1654.2950109057       1.0
S  1  1.0
  654.49300332          1.0
S  1  1.0
  394.2629104586        1.0
S  1  1.0
  189.9786861237        1.0
S  1  1.0
  124.0849026069        1.0
S  1  1.0
  84.3539370976         1.0
S  1  1.0
  51.7759340615         1.0
S  1  1.0
  29.1887854235         1.0
S  1  1.0
  16.0900024053         1.0
S  1  1.0
  9.4190130641          1.0
S  1  1.0
  6.0531693068          1.0
S  1  1.0
  3.7846812623          1.0
S  1  1.0
  2.1681625499          1.0
S  1  1.0
  1.0919971924          1.0
S  1  1.0
  0.7213255765          1.0
S  1  1.0
  0.4907071846          1.0
S  1  1.0
  0.2887107849          1.0
P  1  1.0
  478.5229114373        1.0
P  1  1.0
  320.7923025033        1.0
P  1  1.0
  179.1049485901        1.0
P  1  1.0
  96.3761911942         1.0
P  1  1.0
  58.6621858019         1.0
P  1  1.0
  31.5087118843         1.0
P  1  1.0
  21.0009988357         1.0
P  1  1.0
  14.5255382091         1.0
P  1  1.0
  9.946980099           1.0
P  1  1.0
  6.0249760013          1.0
P  1  1.0
  3.5717931541          1.0
P  1  1.0
  2.4025567204          1.0
P  1  1.0
  1.6791605372          1.0
P  1  1.0
  0.8889148322          1.0
P  1  1.0
  0.5605597258          1.0
P  1  1.0
  0.3430117375          1.0
P  1  1.0
  0.2363135484          1.0
D  1  1.0
  301.8612003748        1.0
D  1  1.0
  171.3651347612        1.0
D  1  1.0
  115.8780182135        1.0
D  1  1.0
  74.8139809429         1.0
D  1  1.0
  42.0058057212         1.0
D  1  1.0
  23.7001919784         1.0
D  1  1.0
  14.5406602728         1.0
D  1  1.0
  7.9557335513          1.0
D  1  1.0
  5.1444816542          1.0
D  1  1.0
  2.7063935484          1.0
D  1  1.0
  1.2383018957          1.0
D  1  1.0
  0.6474310504          1.0
D  1  1.0
  0.3402915097          1.0
F  1  1.0
  2.9598646724          1.0
F  1  1.0
  1.1691509478          1.0
F  1  1.0
  0.8010305035          1.0
G  1  1.0
  1.1                   1.0
****
Cl     0
S  1  1.0
  12555.8290487421      1.0
S  1  1.0
  3373.436341           1.0
S  1  1.0
  1899.0255021806       1.0
S  1  1.0
  649.1436197336        1.0
S  1  1.0
  401.9864033632        1.0
S  1  1.0
  233.4147037732        1.0
S  1  1.0
  141.1845604671        1.0
S  1  1.0
  97.774875846          1.0
S  1  1.0
  60.3531428052         1.0
S  1  1.0
  34.8601667464         1.0
S  1  1.0
  19.1016615551         1.0
S  1  1.0
  9.707954927           1.0
S  1  1.0
  5.2378627107          1.0
S  1  1.0
  2.8479978481          1.0
S  1  1.0
  1.3260896798          1.0
S  1  1.0
  0.9039229231          1.0
S  1  1.0
  0.6152094337          1.0
S  1  1.0
  0.3561275525          1.0
P  1  1.0
  569.097007559         1.0
P  1  1.0
  400.286222544         1.0
P  1  1.0
  211.4886207559        1.0
P  1  1.0
  117.2407663165        1.0
P  1  1.0
  65.7219750528         1.0
P  1  1.0
  34.7881998259         1.0
P  1  1.0
  19.755844657          1.0
P  1  1.0
  11.8439756338         1.0
P  1  1.0
  6.8121004093          1.0
P  1  1.0
  4.2889056879          1.0
P  1  1.0
  2.8904280688          1.0
P  1  1.0
  2.0269782614          1.0
P  1  1.0
  1.1151251224          1.0
P  1  1.0
  0.6328218972          1.0
P  1  1.0
  0.4183217773          1.0
P  1  1.0
  0.292837181           1.0
D  1  1.0
  203.3995574338        1.0
D  1  1.0
  137.9350454823        1.0
D  1  1.0
  88.6024810938         1.0
D  1  1.0
  49.913259968          1.0
D  1  1.0
  27.9629584756         1.0
D  1  1.0
  17.318563733          1.0
D  1  1.0
  9.5266277413          1.0
D  1  1.0
  6.1758501827          1.0
D  1  1.0
  3.2696375553          1.0
D  1  1.0
  1.5541111636          1.0
D  1  1.0
  1.0411468291          1.0
D  1  1.0
  0.7323722673          1.0
D  1  1.0
  0.4216855407          1.0
F  1  1.0
  3.5626246938          1.0
F  1  1.0
  1.4270555818          1.0
F  1  1.0
  0.952085835           1.0
G  1  1.0
  1.3                   1.0
****
Ar     0
S  1  1.0
  14358.6429028507      1.0
S  1  1.0
  3843.6646966          1.0
S  1  1.0
  2163.0551327403       1.0
S  1  1.0
  851.77477486          1.0
S  1  1.0
  515.6836862115        1.0
S  1  1.0
  270.0504639455        1.0
S  1  1.0
  163.25967765          1.0
S  1  1.0
  106.1418414462        1.0
S  1  1.0
  72.3888342436         1.0
S  1  1.0
  40.1287071181         1.0
S  1  1.0
  22.3171420651         1.0
S  1  1.0
  11.3673579697         1.0
S  1  1.0
  6.0555161701          1.0
S  1  1.0
  3.1680330125          1.0
S  1  1.0
  1.5693917297          1.0
S  1  1.0
  1.1045912217          1.0
S  1  1.0
  0.7519378926          1.0
S  1  1.0
  0.3870344573          1.0
S  1  1.0
  0.2008970238          1.0
P  1  1.0
  773.7339409317        1.0
P  1  1.0
  457.0138888106        1.0
P  1  1.0
  244.876287698         1.0
P  1  1.0
  133.8474911055        1.0
P  1  1.0
  89.5900518687         1.0
P  1  1.0
  62.6609725851         1.0
P  1  1.0
  41.9780703713         1.0
P  1  1.0
  28.5644279806         1.0
P  1  1.0
  20.1875134696         1.0
P  1  1.0
  13.8034884323         1.0
P  1  1.0
  8.0488559295          1.0
P  1  1.0
  5.0191707062          1.0
P  1  1.0
  3.3996530043          1.0
P  1  1.0
  2.369292217           1.0
P  1  1.0
  1.3635420984          1.0
P  1  1.0
  0.8492521361          1.0
P  1  1.0
  0.5398357569          1.0
P  1  1.0
  0.3571502646          1.0
D  1  1.0
  237.464149419         1.0
D  1  1.0
  160.141612351         1.0
D  1  1.0
  102.5333628422        1.0
D  1  1.0
  58.0973479954         1.0
D  1  1.0
  33.5229572379         1.0
D  1  1.0
  21.1969023809         1.0
D  1  1.0
  11.177585933          1.0
D  1  1.0
  7.1486683027          1.0
D  1  1.0
  3.8329630308          1.0
D  1  1.0
  1.9008900986          1.0
D  1  1.0
  1.2307802938          1.0
D  1  1.0
  0.8031657507          1.0
D  1  1.0
  0.514296381           1.0
F  1  1.0
  4.1247731597          1.0
F  1  1.0
  1.6464450493          1.0
F  1  1.0
  1.036674321           1.0
G  1  1.0
  1.392                 1.0
****
K     0
S  1  1.0
  10823.7771312         1.0
S  1  1.0
  6077.0427609837       1.0
S  1  1.0
  2368.2118894          1.0
S  1  1.0
  1365.7738662264       1.0
S  1  1.0
  642.5660241403        1.0
S  1  1.0
  364.328414562         1.0
S  1  1.0
  166.9747065279        1.0
S  1  1.0
  87.4151340207         1.0
S  1  1.0
  56.6658145016         1.0
S  1  1.0
  36.3497082034         1.0
S  1  1.0
  22.1767691128         1.0
S  1  1.0
  13.2709010193         1.0
S  1  1.0
  8.2036067584          1.0
S  1  1.0
  4.8146720253          1.0
S  1  1.0
  2.8284777693          1.0
S  1  1.0
  1.6019431188          1.0
S  1  1.0
  0.858244609           1.0
S  1  1.0
  0.5817602926          1.0
S  1  1.0
  0.4131563601          1.0
S  1  1.0
  0.2681073631          1.0
S  1  1.0
  0.167102193           1.0
S  1  1.0
  0.1034409009          1.0
S  1  1.0
  0.0512788803          1.0
S  1  1.0
  0.0285685723          1.0
P  1  1.0
  1996.95601469         1.0
P  1  1.0
  1313.5740451689       1.0
P  1  1.0
  865.783363633         1.0
P  1  1.0
  567.4011019556        1.0
P  1  1.0
  371.1596068132        1.0
P  1  1.0
  239.3419398247        1.0
P  1  1.0
  134.2092099782        1.0
P  1  1.0
  71.4250114264         1.0
P  1  1.0
  39.3746781635         1.0
P  1  1.0
  23.2717285793         1.0
P  1  1.0
  13.4388391536         1.0
P  1  1.0
  7.2051326183          1.0
P  1  1.0
  4.2674897336          1.0
P  1  1.0
  2.7881531678          1.0
P  1  1.0
  1.7966289322          1.0
P  1  1.0
  1.1533975934          1.0
P  1  1.0
  0.8078533673          1.0
P  1  1.0
  0.473027591           1.0
P  1  1.0
  0.2025518115          1.0
P  1  1.0
  0.0662861889          1.0
D  1  1.0
  936.3399575031        1.0
D  1  1.0
  592.5636424625        1.0
D  1  1.0
  291.7113366481        1.0
D  1  1.0
  167.4842800155        1.0
D  1  1.0
  96.7982409199         1.0
D  1  1.0
  51.6179597385         1.0
D  1  1.0
  30.1605503218         1.0
D  1  1.0
  17.1951656552         1.0
D  1  1.0
  11.5123425137         1.0
D  1  1.0
  7.2831910743          1.0
D  1  1.0
  4.3639611073          1.0
D  1  1.0
  2.8879065827          1.0
D  1  1.0
  1.6959531774          1.0
D  1  1.0
  1.101970045           1.0
D  1  1.0
  0.6816508363          1.0
D  1  1.0
  0.4512605157          1.0
D  1  1.0
  0.265661909           1.0
D  1  1.0
  0.0985445619          1.0
F  1  1.0
  1.7407605009          1.0
F  1  1.0
  1.1230016572          1.0
F  1  1.0
  0.6148913166          1.0
F  1  1.0
  0.3414276145          1.0
G  1  1.0
  0.706                 1.0
****
Ca     0
S  1  1.0
  12298.1862484         1.0
S  1  1.0
  6900.7106887979       1.0
S  1  1.0
  2677.4488632          1.0
S  1  1.0
  1543.2285820467       1.0
S  1  1.0
  740.292592293         1.0
S  1  1.0
  429.8710846829        1.0
S  1  1.0
  243.5476672279        1.0
S  1  1.0
  169.7567630962        1.0
S  1  1.0
  80.4940160305         1.0
S  1  1.0
  43.9606483978         1.0
S  1  1.0
  25.7434603637         1.0
S  1  1.0
  17.6441250227         1.0
S  1  1.0
  11.196173231          1.0
S  1  1.0
  6.1406052418          1.0
S  1  1.0
  3.7307306005          1.0
S  1  1.0
  2.371455367           1.0
S  1  1.0
  1.4393218947          1.0
S  1  1.0
  0.9104158338          1.0
S  1  1.0
  0.610042242           1.0
S  1  1.0
  0.3577740351          1.0
S  1  1.0
  0.2068003718          1.0
S  1  1.0
  0.143851504           1.0
S  1  1.0
  0.0994976293          1.0
S  1  1.0
  0.0652125585          1.0
S  1  1.0
  0.037456756           1.0
P  1  1.0
  6761.4844000978       1.0
P  1  1.0
  2296.5982261          1.0
P  1  1.0
  1615.3009922715       1.0
P  1  1.0
  874.6020631023        1.0
P  1  1.0
  527.3711747064        1.0
P  1  1.0
  343.8948573118        1.0
P  1  1.0
  212.37837968          1.0
P  1  1.0
  113.3179798602        1.0
P  1  1.0
  68.2465586538         1.0
P  1  1.0
  46.1907703943         1.0
P  1  1.0
  27.1766555241         1.0
P  1  1.0
  15.5256181905         1.0
P  1  1.0
  10.624857             1.0
P  1  1.0
  7.5499467537          1.0
P  1  1.0
  4.5533110449          1.0
P  1  1.0
  2.9133085354          1.0
P  1  1.0
  1.9905333968          1.0
P  1  1.0
  1.3983803282          1.0
P  1  1.0
  0.9890553371          1.0
P  1  1.0
  0.6061692138          1.0
P  1  1.0
  0.342435688           1.0
P  1  1.0
  0.1967766741          1.0
P  1  1.0
  0.1125635563          1.0
P  1  1.0
  0.0685546092          1.0
D  1  1.0
  694.1243671052        1.0
D  1  1.0
  486.6182978357        1.0
D  1  1.0
  314.5949363796        1.0
D  1  1.0
  191.2999694838        1.0
D  1  1.0
  107.8569505694        1.0
D  1  1.0
  72.1339966431         1.0
D  1  1.0
  46.8400393155         1.0
D  1  1.0
  29.9797723794         1.0
D  1  1.0
  20.9890978973         1.0
D  1  1.0
  13.6425265398         1.0
D  1  1.0
  9.4863351321          1.0
D  1  1.0
  6.0527244652          1.0
D  1  1.0
  3.7516594871          1.0
D  1  1.0
  2.3043291742          1.0
D  1  1.0
  1.29025579            1.0
D  1  1.0
  0.8095226694          1.0
D  1  1.0
  0.5575341615          1.0
D  1  1.0
  0.3647019733          1.0
D  1  1.0
  0.2499223526          1.0
D  1  1.0
  0.1323828529          1.0
D  1  1.0
  0.089249759           1.0
F  1  1.0
  13.4754798675         1.0
F  1  1.0
  8.2006618357          1.0
F  1  1.0
  5.374594241           1.0
F  1  1.0
  3.5482587618          1.0
F  1  1.0
  1.702816664           1.0
F  1  1.0
  1.0700468163          1.0
F  1  1.0
  0.6512627651          1.0
F  1  1.0
  0.1289386283          1.0
G  1  1.0
  1.5086948383          1.0
G  1  1.0
  0.643773653           1.0
G  1  1.0
  0.1410572298          1.0
****
Sc     0
S  1  1.0
  98974.46432           1.0
S  1  1.0
  53277.9679437994      1.0
S  1  1.0
  13779.3566606         1.0
S  1  1.0
  7729.1669003089       1.0
S  1  1.0
  2991.13569            1.0
S  1  1.0
  1723.575591654        1.0
S  1  1.0
  819.4737406913        1.0
S  1  1.0
  479.0563112277        1.0
S  1  1.0
  267.2387620892        1.0
S  1  1.0
  130.4921756671        1.0
S  1  1.0
  89.3742967244         1.0
S  1  1.0
  48.9790544884         1.0
S  1  1.0
  26.6859110599         1.0
S  1  1.0
  16.5500239985         1.0
S  1  1.0
  11.5408190001         1.0
S  1  1.0
  7.7119272027          1.0
S  1  1.0
  4.1042452848          1.0
S  1  1.0
  2.0564668105          1.0
S  1  1.0
  1.0568125116          1.0
S  1  1.0
  0.5920479172          1.0
S  1  1.0
  0.4010227499          1.0
S  1  1.0
  0.2527525056          1.0
S  1  1.0
  0.13936186            1.0
S  1  1.0
  0.0755256275          1.0
S  1  1.0
  0.0493335169          1.0
S  1  1.0
  0.0242248535          1.0
P  1  1.0
  7567.1781274222       1.0
P  1  1.0
  2548.1379737          1.0
P  1  1.0
  1804.1296027118       1.0
P  1  1.0
  1004.3963395417       1.0
P  1  1.0
  714.627742253         1.0
P  1  1.0
  466.8247418178        1.0
P  1  1.0
  305.1074697538        1.0
P  1  1.0
  185.6470943835        1.0
P  1  1.0
  112.2418673873        1.0
P  1  1.0
  69.4115670883         1.0
P  1  1.0
  47.1130595182         1.0
P  1  1.0
  30.6810438851         1.0
P  1  1.0
  18.145740893          1.0
P  1  1.0
  11.1042991502         1.0
P  1  1.0
  7.6445181044          1.0
P  1  1.0
  5.278588194           1.0
P  1  1.0
  3.3635327514          1.0
P  1  1.0
  2.2292219714          1.0
P  1  1.0
  1.5348774786          1.0
P  1  1.0
  0.9143839692          1.0
P  1  1.0
  0.5488477355          1.0
P  1  1.0
  0.3012996285          1.0
P  1  1.0
  0.2008335387          1.0
P  1  1.0
  0.1307619067          1.0
P  1  1.0
  0.0823420152          1.0
P  1  1.0
  0.0430664062          1.0
D  1  1.0
  2105.1402574          1.0
D  1  1.0
  1214.6960315254       1.0
D  1  1.0
  774.2653380597        1.0
D  1  1.0
  546.2974574185        1.0
D  1  1.0
  365.8198621324        1.0
D  1  1.0
  219.7964351349        1.0
D  1  1.0
  121.3640617373        1.0
D  1  1.0
  68.9086135337         1.0
D  1  1.0
  41.4313772707         1.0
D  1  1.0
  28.8839114649         1.0
D  1  1.0
  18.3228948205         1.0
D  1  1.0
  10.4994077956         1.0
D  1  1.0
  7.0661385916          1.0
D  1  1.0
  4.8708045699          1.0
D  1  1.0
  3.0954117503          1.0
D  1  1.0
  1.8497090058          1.0
D  1  1.0
  1.009635              1.0
D  1  1.0
  0.6442955808          1.0
D  1  1.0
  0.4184868105          1.0
D  1  1.0
  0.2899423369          1.0
D  1  1.0
  0.2056680386          1.0
D  1  1.0
  0.1195787862          1.0
D  1  1.0
  0.067609347           1.0
F  1  1.0
  50.7072259425         1.0
F  1  1.0
  32.8692929242         1.0
F  1  1.0
  22.6069723795         1.0
F  1  1.0
  14.9326274755         1.0
F  1  1.0
  9.8494020658          1.0
F  1  1.0
  4.6431695801          1.0
F  1  1.0
  2.4001784792          1.0
F  1  1.0
  1.4203022452          1.0
F  1  1.0
  0.8358374687          1.0
F  1  1.0
  0.4478579777          1.0
F  1  1.0
  0.258490231           1.0
F  1  1.0
  0.1548702065          1.0
G  1  1.0
  11.6767407051         1.0
G  1  1.0
  5.9497437484          1.0
G  1  1.0
  3.3640307944          1.0
G  1  1.0
  2.0390700575          1.0
G  1  1.0
  1.1243063376          1.0
G  1  1.0
  0.6734586297          1.0
G  1  1.0
  0.3278170295          1.0
G  1  1.0
  0.2118874013          1.0
G  1  1.0
  0.1                   1.0
H  1  1.0
  0.465743018           1.0
****
Ti     0
S  1  1.0
  60357.8356155918      1.0
S  1  1.0
  15500.5955356         1.0
S  1  1.0
  8688.9213400586       1.0
S  1  1.0
  3345.7473464          1.0
S  1  1.0
  1926.9486952462       1.0
S  1  1.0
  931.4751474601        1.0
S  1  1.0
  556.3296936111        1.0
S  1  1.0
  327.9252172188        1.0
S  1  1.0
  214.8951090217        1.0
S  1  1.0
  130.5103861085        1.0
S  1  1.0
  53.8360128708         1.0
S  1  1.0
  35.5834889835         1.0
S  1  1.0
  23.2000217461         1.0
S  1  1.0
  14.8754852571         1.0
S  1  1.0
  8.7779129501          1.0
S  1  1.0
  4.6548156463          1.0
S  1  1.0
  3.0853300816          1.0
S  1  1.0
  1.7768434283          1.0
S  1  1.0
  1.1255470179          1.0
S  1  1.0
  0.6150838956          1.0
S  1  1.0
  0.32272101            1.0
S  1  1.0
  0.2033681895          1.0
S  1  1.0
  0.1353603162          1.0
S  1  1.0
  0.0852458274          1.0
S  1  1.0
  0.052595352           1.0
S  1  1.0
  0.0339147949          1.0
P  1  1.0
  2892.650023           1.0
P  1  1.0
  2028.8570010749       1.0
P  1  1.0
  1112.82057327         1.0
P  1  1.0
  701.4526162446        1.0
P  1  1.0
  450.0653939307        1.0
P  1  1.0
  241.8273366069        1.0
P  1  1.0
  133.3513521941        1.0
P  1  1.0
  78.9757523089         1.0
P  1  1.0
  54.2418922317         1.0
P  1  1.0
  34.6464229214         1.0
P  1  1.0
  21.0130441981         1.0
P  1  1.0
  13.0415906046         1.0
P  1  1.0
  7.2640939361          1.0
P  1  1.0
  4.8971954338          1.0
P  1  1.0
  3.0034337746          1.0
P  1  1.0
  1.5875949116          1.0
P  1  1.0
  0.9228581271          1.0
P  1  1.0
  0.6497470913          1.0
P  1  1.0
  0.4271865978          1.0
P  1  1.0
  0.3024613079          1.0
P  1  1.0
  0.2001184542          1.0
P  1  1.0
  0.1327111481          1.0
P  1  1.0
  0.0912162435          1.0
P  1  1.0
  0.0602929688          1.0
D  1  1.0
  1392.5745665128       1.0
D  1  1.0
  736.161465102         1.0
D  1  1.0
  376.4716971582        1.0
D  1  1.0
  244.185820212         1.0
D  1  1.0
  138.1802090648        1.0
D  1  1.0
  78.1796755701         1.0
D  1  1.0
  46.4548722149         1.0
D  1  1.0
  29.6881873305         1.0
D  1  1.0
  18.2511842797         1.0
D  1  1.0
  11.5615136278         1.0
D  1  1.0
  8.1144890423          1.0
D  1  1.0
  5.6127908446          1.0
D  1  1.0
  3.6932364625          1.0
D  1  1.0
  2.2855064117          1.0
D  1  1.0
  1.3286516826          1.0
D  1  1.0
  0.7954326272          1.0
D  1  1.0
  0.4736164694          1.0
D  1  1.0
  0.2897116704          1.0
D  1  1.0
  0.1888491209          1.0
D  1  1.0
  0.1344785493          1.0
D  1  1.0
  0.0914371084          1.0
F  1  1.0
  140.703707504         1.0
F  1  1.0
  98.1446832561         1.0
F  1  1.0
  58.7479440196         1.0
F  1  1.0
  30.6939685883         1.0
F  1  1.0
  17.5047055532         1.0
F  1  1.0
  11.6939895965         1.0
F  1  1.0
  7.9438600252          1.0
F  1  1.0
  5.1650144076          1.0
F  1  1.0
  3.3866626908          1.0
F  1  1.0
  2.0621728109          1.0
F  1  1.0
  1.1050329577          1.0
F  1  1.0
  0.6867030455          1.0
F  1  1.0
  0.3758468716          1.0
F  1  1.0
  0.1983525175          1.0
F  1  1.0
  0.1134                1.0
G  1  1.0
  13.7362511377         1.0
G  1  1.0
  7.4456420793          1.0
G  1  1.0
  4.2994999625          1.0
G  1  1.0
  2.5937853339          1.0
G  1  1.0
  1.4573889004          1.0
G  1  1.0
  0.9543810888          1.0
G  1  1.0
  0.5018478817          1.0
G  1  1.0
  0.2831208452          1.0
G  1  1.0
  0.14                  1.0
H  1  1.0
  1.1086020362          1.0
****
V     0
S  1  1.0
  17226.166369          1.0
S  1  1.0
  9651.6955474333       1.0
S  1  1.0
  3704.3761516          1.0
S  1  1.0
  2143.1751028183       1.0
S  1  1.0
  1027.4066583479       1.0
S  1  1.0
  615.3146458134        1.0
S  1  1.0
  328.8578083931        1.0
S  1  1.0
  225.6174695727        1.0
S  1  1.0
  99.4308030655         1.0
S  1  1.0
  59.5707492147         1.0
S  1  1.0
  39.4190435696         1.0
S  1  1.0
  25.8054637135         1.0
S  1  1.0
  17.083890037          1.0
S  1  1.0
  12.1470695279         1.0
S  1  1.0
  6.9076315304          1.0
S  1  1.0
  3.6455849414          1.0
S  1  1.0
  2.1323813237          1.0
S  1  1.0
  1.3359004334          1.0
S  1  1.0
  0.7066134403          1.0
S  1  1.0
  0.432039001           1.0
S  1  1.0
  0.2445329572          1.0
S  1  1.0
  0.0920327315          1.0
S  1  1.0
  0.0387597656          1.0
P  1  1.0
  1425.9374820489       1.0
P  1  1.0
  940.7808164634        1.0
P  1  1.0
  561.2839239377        1.0
P  1  1.0
  316.9057858004        1.0
P  1  1.0
  223.0891011391        1.0
P  1  1.0
  141.7309634912        1.0
P  1  1.0
  92.5955088353         1.0
P  1  1.0
  60.4263132714         1.0
P  1  1.0
  38.5875380465         1.0
P  1  1.0
  23.2914945893         1.0
P  1  1.0
  16.1894501904         1.0
P  1  1.0
  11.0062555128         1.0
P  1  1.0
  6.9139298363          1.0
P  1  1.0
  3.6795812305          1.0
P  1  1.0
  2.1769910421          1.0
P  1  1.0
  1.5498011721          1.0
P  1  1.0
  0.937090291           1.0
P  1  1.0
  0.6319883794          1.0
P  1  1.0
  0.3924702622          1.0
P  1  1.0
  0.2290639046          1.0
P  1  1.0
  0.1476493862          1.0
P  1  1.0
  0.1016835069          1.0
D  1  1.0
  2689.3365818          1.0
D  1  1.0
  1542.4930578976       1.0
D  1  1.0
  883.594643065         1.0
D  1  1.0
  540.4862182407        1.0
D  1  1.0
  279.1492141813        1.0
D  1  1.0
  153.4860028114        1.0
D  1  1.0
  88.2373516765         1.0
D  1  1.0
  51.7145750723         1.0
D  1  1.0
  35.446071211          1.0
D  1  1.0
  24.7213953195         1.0
D  1  1.0
  13.5164380701         1.0
D  1  1.0
  8.3535743758          1.0
D  1  1.0
  5.78738303            1.0
D  1  1.0
  3.9469408728          1.0
D  1  1.0
  2.3839267609          1.0
D  1  1.0
  1.4396412295          1.0
D  1  1.0
  0.8232541158          1.0
D  1  1.0
  0.4924826866          1.0
D  1  1.0
  0.3336923978          1.0
D  1  1.0
  0.2143445095          1.0
D  1  1.0
  0.1499613877          1.0
D  1  1.0
  0.1033165531          1.0
F  1  1.0
  108.9138955262        1.0
F  1  1.0
  65.664223467          1.0
F  1  1.0
  43.77147394           1.0
F  1  1.0
  27.6846890306         1.0
F  1  1.0
  17.6749669952         1.0
F  1  1.0
  11.5654743335         1.0
F  1  1.0
  7.3837922921          1.0
F  1  1.0
  4.388160019           1.0
F  1  1.0
  2.3888114949          1.0
F  1  1.0
  1.3683051863          1.0
F  1  1.0
  0.8007275208          1.0
F  1  1.0
  0.4333435748          1.0
F  1  1.0
  0.2697033948          1.0
F  1  1.0
  0.191248              1.0
G  1  1.0
  50.5065941457         1.0
G  1  1.0
  15.6382296365         1.0
G  1  1.0
  8.6463493523          1.0
G  1  1.0
  5.2507222832          1.0
G  1  1.0
  3.0490423981          1.0
G  1  1.0
  1.7808448431          1.0
G  1  1.0
  1.2686435403          1.0
G  1  1.0
  0.8423469589          1.0
G  1  1.0
  0.5059343082          1.0
G  1  1.0
  0.3329671541          1.0
G  1  1.0
  0.16                  1.0
H  1  1.0
  1.5441387548          1.0
****
Cr     0
S  1  1.0
  74648.7553266753      1.0
S  1  1.0
  18971.37559           1.0
S  1  1.0
  10626.2038319014      1.0
S  1  1.0
  4068.5038072          1.0
S  1  1.0
  2353.3153182265       1.0
S  1  1.0
  1155.0358705712       1.0
S  1  1.0
  691.0382639554        1.0
S  1  1.0
  353.9508979979        1.0
S  1  1.0
  205.3358640168        1.0
S  1  1.0
  127.3627787894        1.0
S  1  1.0
  71.3160678682         1.0
S  1  1.0
  40.8646237675         1.0
S  1  1.0
  28.0104908889         1.0
S  1  1.0
  18.7252890528         1.0
S  1  1.0
  10.8662873649         1.0
S  1  1.0
  6.5755672637          1.0
S  1  1.0
  4.3316062734          1.0
S  1  1.0
  2.7375174642          1.0
S  1  1.0
  1.9525602156          1.0
S  1  1.0
  1.3315304898          1.0
S  1  1.0
  0.8193143072          1.0
S  1  1.0
  0.4466922745          1.0
S  1  1.0
  0.2311547629          1.0
S  1  1.0
  0.1614066946          1.0
S  1  1.0
  0.1029138516          1.0
S  1  1.0
  0.0692314299          1.0
S  1  1.0
  0.0436047363          1.0
P  1  1.0
  3584.1620652          1.0
P  1  1.0
  2479.5992648033       1.0
P  1  1.0
  1404.9206907519       1.0
P  1  1.0
  799.8444874546        1.0
P  1  1.0
  526.0535707265        1.0
P  1  1.0
  358.5974485411        1.0
P  1  1.0
  229.6272218388        1.0
P  1  1.0
  134.1083476047        1.0
P  1  1.0
  82.7434799874         1.0
P  1  1.0
  53.3703521896         1.0
P  1  1.0
  37.9638522706         1.0
P  1  1.0
  25.5831160142         1.0
P  1  1.0
  16.7965467029         1.0
P  1  1.0
  10.4078498354         1.0
P  1  1.0
  6.1948614576          1.0
P  1  1.0
  3.8249368037          1.0
P  1  1.0
  2.3598318708          1.0
P  1  1.0
  1.6514739212          1.0
P  1  1.0
  1.055495295           1.0
P  1  1.0
  0.6907100826          1.0
P  1  1.0
  0.460128867           1.0
P  1  1.0
  0.2901537943          1.0
P  1  1.0
  0.1744503035          1.0
P  1  1.0
  0.1120125326          1.0
D  1  1.0
  9501.765518542        1.0
D  1  1.0
  3099.8203232          1.0
D  1  1.0
  2108.0456035214       1.0
D  1  1.0
  1289.6941879379       1.0
D  1  1.0
  779.5097880075        1.0
D  1  1.0
  487.0612984418        1.0
D  1  1.0
  308.6298031495        1.0
D  1  1.0
  186.63472194          1.0
D  1  1.0
  118.7162240987        1.0
D  1  1.0
  81.2662273422         1.0
D  1  1.0
  57.8442453886         1.0
D  1  1.0
  35.95025946           1.0
D  1  1.0
  22.8205125992         1.0
D  1  1.0
  14.9360184733         1.0
D  1  1.0
  10.0783822834         1.0
D  1  1.0
  7.0480213215          1.0
D  1  1.0
  4.5605937356          1.0
D  1  1.0
  2.4128688024          1.0
D  1  1.0
  1.4604554326          1.0
D  1  1.0
  0.9233331519          1.0
D  1  1.0
  0.6094000761          1.0
D  1  1.0
  0.4178214638          1.0
D  1  1.0
  0.2964872432          1.0
D  1  1.0
  0.191189799           1.0
D  1  1.0
  0.1159852214          1.0
F  1  1.0
  121.2678198349        1.0
F  1  1.0
  71.5296173938         1.0
F  1  1.0
  44.3269433325         1.0
F  1  1.0
  30.2319607398         1.0
F  1  1.0
  21.1419168044         1.0
F  1  1.0
  12.0662722012         1.0
F  1  1.0
  6.5388780481          1.0
F  1  1.0
  3.0788508273          1.0
F  1  1.0
  1.8939174798          1.0
F  1  1.0
  1.1074502463          1.0
F  1  1.0
  0.6166795081          1.0
F  1  1.0
  0.3669601048          1.0
F  1  1.0
  0.2352169731          1.0
F  1  1.0
  0.1458                1.0
G  1  1.0
  26.5862475142         1.0
G  1  1.0
  17.0516473489         1.0
G  1  1.0
  8.3753045389          1.0
G  1  1.0
  4.5539837094          1.0
G  1  1.0
  2.7631247592          1.0
G  1  1.0
  1.5964995747          1.0
G  1  1.0
  1.0702354342          1.0
G  1  1.0
  0.46843924            1.0
G  1  1.0
  0.32421962            1.0
G  1  1.0
  0.18                  1.0
H  1  1.0
  3.5667601458          1.0
H  1  1.0
  1.9517905098          1.0
****
Mn     0
S  1  1.0
  82867.3776764866      1.0
S  1  1.0
  20951.697908          1.0
S  1  1.0
  11730.284110641       1.0
S  1  1.0
  4476.3358276          1.0
S  1  1.0
  2588.2165187585       1.0
S  1  1.0
  1129.9388953503       1.0
S  1  1.0
  682.0568195902        1.0
S  1  1.0
  393.9170778833        1.0
S  1  1.0
  204.1647244097        1.0
S  1  1.0
  128.7969419153        1.0
S  1  1.0
  78.2988169619         1.0
S  1  1.0
  43.5063523275         1.0
S  1  1.0
  25.6708324023         1.0
S  1  1.0
  16.2124572896         1.0
S  1  1.0
  9.9679534519          1.0
S  1  1.0
  6.0504896271          1.0
S  1  1.0
  3.7146847004          1.0
S  1  1.0
  2.3765501295          1.0
S  1  1.0
  1.4886240268          1.0
S  1  1.0
  0.9223064478          1.0
S  1  1.0
  0.4393967423          1.0
S  1  1.0
  0.2724744537          1.0
S  1  1.0
  0.1696318746          1.0
S  1  1.0
  0.1109847063          1.0
S  1  1.0
  0.0560600575          1.0
P  1  1.0
  3994.2695376          1.0
P  1  1.0
  2733.0129443726       1.0
P  1  1.0
  1613.4400811996       1.0
P  1  1.0
  881.3241203264        1.0
P  1  1.0
  583.0700163231        1.0
P  1  1.0
  334.3383390991        1.0
P  1  1.0
  216.3979585419        1.0
P  1  1.0
  143.1212257573        1.0
P  1  1.0
  86.632229146          1.0
P  1  1.0
  47.9764408253         1.0
P  1  1.0
  27.3797932348         1.0
P  1  1.0
  14.8417719006         1.0
P  1  1.0
  8.4139820423          1.0
P  1  1.0
  5.3802788032          1.0
P  1  1.0
  3.199579284           1.0
P  1  1.0
  1.8078819655          1.0
P  1  1.0
  1.223045761           1.0
P  1  1.0
  0.8434215025          1.0
P  1  1.0
  0.556415722           1.0
P  1  1.0
  0.2674860208          1.0
P  1  1.0
  0.1715387746          1.0
P  1  1.0
  0.1210378689          1.0
P  1  1.0
  0.0861328125          1.0
D  1  1.0
  989.8984541417        1.0
D  1  1.0
  519.4215662045        1.0
D  1  1.0
  333.1988384421        1.0
D  1  1.0
  201.2335353882        1.0
D  1  1.0
  105.0058402537        1.0
D  1  1.0
  63.0581259267         1.0
D  1  1.0
  40.5811832564         1.0
D  1  1.0
  21.9717074143         1.0
D  1  1.0
  12.5720428551         1.0
D  1  1.0
  7.7602036139          1.0
D  1  1.0
  5.4417625105          1.0
D  1  1.0
  3.8717839452          1.0
D  1  1.0
  2.5470731563          1.0
D  1  1.0
  1.5274254317          1.0
D  1  1.0
  0.8079094299          1.0
D  1  1.0
  0.4048971993          1.0
D  1  1.0
  0.264692799           1.0
D  1  1.0
  0.1803896442          1.0
D  1  1.0
  0.1281632531          1.0
F  1  1.0
  87.4748313039         1.0
F  1  1.0
  60.7236736102         1.0
F  1  1.0
  42.4537858269         1.0
F  1  1.0
  28.9446558179         1.0
F  1  1.0
  18.4038870725         1.0
F  1  1.0
  9.248222866           1.0
F  1  1.0
  5.1363074525          1.0
F  1  1.0
  3.3849727673          1.0
F  1  1.0
  2.2506383852          1.0
F  1  1.0
  1.3697511142          1.0
F  1  1.0
  0.9155119258          1.0
F  1  1.0
  0.5228109305          1.0
F  1  1.0
  0.22765               1.0
G  1  1.0
  64.4163952781         1.0
G  1  1.0
  19.4009617806         1.0
G  1  1.0
  12.0113320458         1.0
G  1  1.0
  7.4700993332          1.0
G  1  1.0
  4.1346070632          1.0
G  1  1.0
  2.3243628217          1.0
G  1  1.0
  1.3194410209          1.0
G  1  1.0
  0.6850387965          1.0
G  1  1.0
  0.4425193982          1.0
G  1  1.0
  0.2                   1.0
H  1  1.0
  4.7070818062          1.0
H  1  1.0
  2.3708837066          1.0
****
Fe     0
S  1  1.0
  89077.6128650311      1.0
S  1  1.0
  22518.582542          1.0
S  1  1.0
  12637.1784354646      1.0
S  1  1.0
  4882.9196234          1.0
S  1  1.0
  2828.1258850682       1.0
S  1  1.0
  1234.4344479187       1.0
S  1  1.0
  750.4335669984        1.0
S  1  1.0
  426.2218413928        1.0
S  1  1.0
  247.8175614983        1.0
S  1  1.0
  156.0488201109        1.0
S  1  1.0
  87.1302547336         1.0
S  1  1.0
  47.3641540949         1.0
S  1  1.0
  28.0755596176         1.0
S  1  1.0
  17.4531372933         1.0
S  1  1.0
  11.6656267348         1.0
S  1  1.0
  7.710263854           1.0
S  1  1.0
  5.1662366977          1.0
S  1  1.0
  3.3320957487          1.0
S  1  1.0
  2.2274513484          1.0
S  1  1.0
  1.2940360479          1.0
S  1  1.0
  0.6850917436          1.0
S  1  1.0
  0.3598416885          1.0
S  1  1.0
  0.1877976098          1.0
S  1  1.0
  0.1147918881          1.0
S  1  1.0
  0.061836645           1.0
P  1  1.0
  12471.8178033874      1.0
P  1  1.0
  4355.1364018          1.0
P  1  1.0
  2978.2400128508       1.0
P  1  1.0
  1759.3099275015       1.0
P  1  1.0
  1095.2086418658       1.0
P  1  1.0
  669.0687124954        1.0
P  1  1.0
  366.6291701264        1.0
P  1  1.0
  230.4719592556        1.0
P  1  1.0
  156.3918517994        1.0
P  1  1.0
  98.480484297          1.0
P  1  1.0
  62.8420338036         1.0
P  1  1.0
  39.4849687202         1.0
P  1  1.0
  23.101876004          1.0
P  1  1.0
  16.2925078615         1.0
P  1  1.0
  11.1378746227         1.0
P  1  1.0
  7.2566132401          1.0
P  1  1.0
  4.6323590524          1.0
P  1  1.0
  3.0271449895          1.0
P  1  1.0
  2.0019729947          1.0
P  1  1.0
  1.2285670325          1.0
P  1  1.0
  0.7144717966          1.0
P  1  1.0
  0.4969230616          1.0
P  1  1.0
  0.3072561114          1.0
P  1  1.0
  0.1987187567          1.0
P  1  1.0
  0.1110747018          1.0
D  1  1.0
  2573.7527199812       1.0
D  1  1.0
  1074.4744832413       1.0
D  1  1.0
  566.5149772628        1.0
D  1  1.0
  348.0249866094        1.0
D  1  1.0
  207.5299774012        1.0
D  1  1.0
  123.272895671         1.0
D  1  1.0
  70.0139673778         1.0
D  1  1.0
  49.4570032907         1.0
D  1  1.0
  31.6624885468         1.0
D  1  1.0
  18.0555329048         1.0
D  1  1.0
  10.3978101876         1.0
D  1  1.0
  6.4833172805          1.0
D  1  1.0
  4.3573006861          1.0
D  1  1.0
  2.8365679288          1.0
D  1  1.0
  1.7192852667          1.0
D  1  1.0
  0.9154961084          1.0
D  1  1.0
  0.4489211178          1.0
D  1  1.0
  0.2866278312          1.0
D  1  1.0
  0.166420465           1.0
F  1  1.0
  216.9165996078        1.0
F  1  1.0
  150.3527684789        1.0
F  1  1.0
  96.7177525343         1.0
F  1  1.0
  65.7212158966         1.0
F  1  1.0
  40.6910495884         1.0
F  1  1.0
  20.1504651763         1.0
F  1  1.0
  12.165718635          1.0
F  1  1.0
  8.575162279           1.0
F  1  1.0
  5.8122147984          1.0
F  1  1.0
  3.8579229236          1.0
F  1  1.0
  2.607589738           1.0
F  1  1.0
  1.833783021           1.0
F  1  1.0
  1.0937699754          1.0
F  1  1.0
  0.5778923108          1.0
F  1  1.0
  0.3976769101          1.0
F  1  1.0
  0.2089111127          1.0
G  1  1.0
  84.213953804          1.0
G  1  1.0
  57.4377545377         1.0
G  1  1.0
  40.7142949945         1.0
G  1  1.0
  21.6020239062         1.0
G  1  1.0
  13.7976120923         1.0
G  1  1.0
  8.4440542986          1.0
G  1  1.0
  4.8320765875          1.0
G  1  1.0
  2.6865179796          1.0
G  1  1.0
  1.5518463347          1.0
G  1  1.0
  0.7619182965          1.0
G  1  1.0
  0.4909591483          1.0
G  1  1.0
  0.22                  1.0
H  1  1.0
  5.4816892364          1.0
H  1  1.0
  2.8207218159          1.0
I  1  1.0
  3.196                 1.0
****
Co     0
S  1  1.0
  25439.858506          1.0
S  1  1.0
  14227.0054093454      1.0
S  1  1.0
  5381.9656826          1.0
S  1  1.0
  3093.2006310026       1.0
S  1  1.0
  1551.0832661581       1.0
S  1  1.0
  916.2976751231        1.0
S  1  1.0
  478.0251719697        1.0
S  1  1.0
  280.0257906167        1.0
S  1  1.0
  176.9840241281        1.0
S  1  1.0
  96.0959891574         1.0
S  1  1.0
  50.805151948          1.0
S  1  1.0
  30.723588253          1.0
S  1  1.0
  19.1397243004         1.0
S  1  1.0
  12.0085084853         1.0
S  1  1.0
  7.2797344656          1.0
S  1  1.0
  4.5080320536          1.0
S  1  1.0
  2.8730775524          1.0
S  1  1.0
  1.8308271387          1.0
S  1  1.0
  1.1098089273          1.0
S  1  1.0
  0.6824950444          1.0
S  1  1.0
  0.3833954458          1.0
S  1  1.0
  0.1985455698          1.0
S  1  1.0
  0.120951951           1.0
S  1  1.0
  0.0662561478          1.0
P  1  1.0
  4823.7784145          1.0
P  1  1.0
  3293.7512894534       1.0
P  1  1.0
  1953.066262633        1.0
P  1  1.0
  1183.9834350406       1.0
P  1  1.0
  748.1339889281        1.0
P  1  1.0
  402.1205649408        1.0
P  1  1.0
  222.6716536058        1.0
P  1  1.0
  134.8471687195        1.0
P  1  1.0
  83.493345128          1.0
P  1  1.0
  43.7385350082         1.0
P  1  1.0
  26.57404173           1.0
P  1  1.0
  17.5753542718         1.0
P  1  1.0
  12.0258256851         1.0
P  1  1.0
  7.7666946146          1.0
P  1  1.0
  4.8496459059          1.0
P  1  1.0
  3.3042208588          1.0
P  1  1.0
  1.9455559092          1.0
P  1  1.0
  0.9701641576          1.0
P  1  1.0
  0.5884478814          1.0
P  1  1.0
  0.3674832026          1.0
P  1  1.0
  0.2198878713          1.0
D  1  1.0
  4265.5911464          1.0
D  1  1.0
  1201.785559016        1.0
D  1  1.0
  654.8552891541        1.0
D  1  1.0
  449.1455491021        1.0
D  1  1.0
  239.1578189003        1.0
D  1  1.0
  126.6944577704        1.0
D  1  1.0
  75.3640093676         1.0
D  1  1.0
  52.549125342          1.0
D  1  1.0
  34.6763370884         1.0
D  1  1.0
  20.1058585805         1.0
D  1  1.0
  11.5701341939         1.0
D  1  1.0
  6.7940943561          1.0
D  1  1.0
  4.6093990175          1.0
D  1  1.0
  2.8230712829          1.0
D  1  1.0
  1.3462604145          1.0
D  1  1.0
  0.8400966225          1.0
D  1  1.0
  0.4736834163          1.0
D  1  1.0
  0.3007188705          1.0
D  1  1.0
  0.1798514777          1.0
F  1  1.0
  239.3863399714        1.0
F  1  1.0
  165.3206352412        1.0
F  1  1.0
  104.1772692831        1.0
F  1  1.0
  71.7399988432         1.0
F  1  1.0
  50.1673026633         1.0
F  1  1.0
  32.9919118918         1.0
F  1  1.0
  20.1236035719         1.0
F  1  1.0
  13.0584773943         1.0
F  1  1.0
  9.2423370411          1.0
F  1  1.0
  5.4377744615          1.0
F  1  1.0
  3.2317027571          1.0
F  1  1.0
  1.8050415635          1.0
F  1  1.0
  1.0970808657          1.0
F  1  1.0
  0.6911684073          1.0
F  1  1.0
  0.4738635726          1.0
F  1  1.0
  0.2253847271          1.0
G  1  1.0
  76.8426027948         1.0
G  1  1.0
  43.5494242256         1.0
G  1  1.0
  23.4603931297         1.0
G  1  1.0
  15.9901359676         1.0
G  1  1.0
  9.6641264928          1.0
G  1  1.0
  5.6753881585          1.0
G  1  1.0
  3.9029441993          1.0
G  1  1.0
  2.6150060362          1.0
G  1  1.0
  1.639555404           1.0
G  1  1.0
  0.7919377223          1.0
G  1  1.0
  0.5159688612          1.0
G  1  1.0
  0.24                  1.0
H  1  1.0
  5.9079204066          1.0
H  1  1.0
  3.2601783041          1.0
I  1  1.0
  3.806                 1.0
****
Ni     0
S  1  1.0
  210080.12476          1.0
S  1  1.0
  27936.717296          1.0
S  1  1.0
  15614.6103998288      1.0
S  1  1.0
  5881.8083374          1.0
S  1  1.0
  3378.6747341829       1.0
S  1  1.0
  1701.2915778456       1.0
S  1  1.0
  1048.096862475        1.0
S  1  1.0
  523.8687901976        1.0
S  1  1.0
  305.6161823843        1.0
S  1  1.0
  194.0371748482        1.0
S  1  1.0
  105.1442821338        1.0
S  1  1.0
  57.450307843          1.0
S  1  1.0
  33.8457823609         1.0
S  1  1.0
  21.4702090762         1.0
S  1  1.0
  12.6953600609         1.0
S  1  1.0
  6.8847892663          1.0
S  1  1.0
  4.0241354952          1.0
S  1  1.0
  2.839722853           1.0
S  1  1.0
  2.0071181037          1.0
S  1  1.0
  1.2252414245          1.0
S  1  1.0
  0.7437395692          1.0
S  1  1.0
  0.4993485685          1.0
S  1  1.0
  0.3554739241          1.0
S  1  1.0
  0.216075244           1.0
S  1  1.0
  0.127734451           1.0
S  1  1.0
  0.0683596106          1.0
P  1  1.0
  5297.3559793          1.0
P  1  1.0
  3608.5354012935       1.0
P  1  1.0
  2142.3821067505       1.0
P  1  1.0
  1297.1898246319       1.0
P  1  1.0
  820.1028889974        1.0
P  1  1.0
  441.3754618728        1.0
P  1  1.0
  256.6080227464        1.0
P  1  1.0
  126.4603106412        1.0
P  1  1.0
  76.3801914275         1.0
P  1  1.0
  53.8757913566         1.0
P  1  1.0
  37.953293428          1.0
P  1  1.0
  25.8612894783         1.0
P  1  1.0
  17.1848036357         1.0
P  1  1.0
  10.607181193          1.0
P  1  1.0
  6.6106215063          1.0
P  1  1.0
  4.1869089352          1.0
P  1  1.0
  2.4371125919          1.0
P  1  1.0
  1.4524642919          1.0
P  1  1.0
  0.911193392           1.0
P  1  1.0
  0.6451804553          1.0
P  1  1.0
  0.4014100839          1.0
P  1  1.0
  0.2772918049          1.0
P  1  1.0
  0.1950040074          1.0
D  1  1.0
  3151.3680668064       1.0
D  1  1.0
  1321.4189269244       1.0
D  1  1.0
  718.6254088789        1.0
D  1  1.0
  493.5976376518        1.0
D  1  1.0
  257.427613112         1.0
D  1  1.0
  136.3932725592        1.0
D  1  1.0
  87.3186373017         1.0
D  1  1.0
  57.2074980894         1.0
D  1  1.0
  37.9828133272         1.0
D  1  1.0
  25.1205502785         1.0
D  1  1.0
  16.7541864497         1.0
D  1  1.0
  10.2878953683         1.0
D  1  1.0
  6.995405222           1.0
D  1  1.0
  4.3799880194          1.0
D  1  1.0
  2.6562950208          1.0
D  1  1.0
  1.4740684606          1.0
D  1  1.0
  0.9171913276          1.0
D  1  1.0
  0.5169124901          1.0
D  1  1.0
  0.3180079842          1.0
D  1  1.0
  0.2168807212          1.0
D  1  1.0
  0.1544085054          1.0
F  1  1.0
  181.7825207322        1.0
F  1  1.0
  79.4760982361         1.0
F  1  1.0
  55.1197926272         1.0
F  1  1.0
  32.6877592699         1.0
F  1  1.0
  20.0144647794         1.0
F  1  1.0
  12.8530825046         1.0
F  1  1.0
  7.6838793379          1.0
F  1  1.0
  4.0527732339          1.0
F  1  1.0
  2.0254758859          1.0
F  1  1.0
  1.2073254983          1.0
F  1  1.0
  0.7549786395          1.0
F  1  1.0
  0.5124228307          1.0
F  1  1.0
  0.2276504057          1.0
G  1  1.0
  160.37533354          1.0
G  1  1.0
  84.6015099766         1.0
G  1  1.0
  48.2830626422         1.0
G  1  1.0
  25.9456447188         1.0
G  1  1.0
  17.7781376066         1.0
G  1  1.0
  10.6923031852         1.0
G  1  1.0
  6.3336399288          1.0
G  1  1.0
  4.3592539356          1.0
G  1  1.0
  3.0102415262          1.0
G  1  1.0
  1.8271635335          1.0
G  1  1.0
  0.8724397618          1.0
G  1  1.0
  0.5562198809          1.0
G  1  1.0
  0.24                  1.0
H  1  1.0
  6.6300102246          1.0
H  1  1.0
  3.7025977207          1.0
I  1  1.0
  4.348                 1.0
****
Cu     0
S  1  1.0
  123936.0973323609     1.0
S  1  1.0
  30538.072538          1.0
S  1  1.0
  17060.4701990067      1.0
S  1  1.0
  6403.1533362          1.0
S  1  1.0
  3676.4723986101       1.0
S  1  1.0
  1800.4350885852       1.0
S  1  1.0
  1024.9252563891       1.0
S  1  1.0
  570.9230301603        1.0
S  1  1.0
  293.0526316831        1.0
S  1  1.0
  189.3841661042        1.0
S  1  1.0
  114.3172020038        1.0
S  1  1.0
  62.712651446          1.0
S  1  1.0
  36.5339191199         1.0
S  1  1.0
  23.4136413997         1.0
S  1  1.0
  14.2056407277         1.0
S  1  1.0
  8.6590811971          1.0
S  1  1.0
  5.5647385131          1.0
S  1  1.0
  3.1777043116          1.0
S  1  1.0
  1.9167265854          1.0
S  1  1.0
  0.9205489934          1.0
S  1  1.0
  0.6187750125          1.0
S  1  1.0
  0.3912190392          1.0
S  1  1.0
  0.1881371535          1.0
S  1  1.0
  0.1262314057          1.0
S  1  1.0
  0.0647564683          1.0
P  1  1.0
  5821.3673396          1.0
P  1  1.0
  2391.6948034388       1.0
P  1  1.0
  1468.9544762768       1.0
P  1  1.0
  899.6964195047        1.0
P  1  1.0
  557.9867633781        1.0
P  1  1.0
  379.1188467684        1.0
P  1  1.0
  218.0554209868        1.0
P  1  1.0
  131.189192124         1.0
P  1  1.0
  64.6054899597         1.0
P  1  1.0
  45.7166227703         1.0
P  1  1.0
  30.9821562817         1.0
P  1  1.0
  18.8081194867         1.0
P  1  1.0
  12.0940059048         1.0
P  1  1.0
  7.8557252423          1.0
P  1  1.0
  5.5547383487          1.0
P  1  1.0
  3.9446352777          1.0
P  1  1.0
  2.6812750694          1.0
P  1  1.0
  1.7329626833          1.0
P  1  1.0
  1.1006542811          1.0
P  1  1.0
  0.7074607623          1.0
P  1  1.0
  0.4498206666          1.0
P  1  1.0
  0.2982567869          1.0
D  1  1.0
  3093.7574723405       1.0
D  1  1.0
  1268.0372039625       1.0
D  1  1.0
  787.5135174389        1.0
D  1  1.0
  541.8819890018        1.0
D  1  1.0
  253.6253062898        1.0
D  1  1.0
  148.4824110225        1.0
D  1  1.0
  94.9419347794         1.0
D  1  1.0
  62.2648846634         1.0
D  1  1.0
  40.3255525114         1.0
D  1  1.0
  27.1643223658         1.0
D  1  1.0
  19.1292639934         1.0
D  1  1.0
  12.5931325545         1.0
D  1  1.0
  6.7084904565          1.0
D  1  1.0
  3.8898957676          1.0
D  1  1.0
  2.7775359021          1.0
D  1  1.0
  1.9756107107          1.0
D  1  1.0
  1.1537621336          1.0
D  1  1.0
  0.6477417599          1.0
D  1  1.0
  0.4473374622          1.0
D  1  1.0
  0.3117869077          1.0
D  1  1.0
  0.1800359851          1.0
F  1  1.0
  285.0813414157        1.0
F  1  1.0
  198.3194915564        1.0
F  1  1.0
  125.3213455038        1.0
F  1  1.0
  86.0826898376         1.0
F  1  1.0
  57.42173557           1.0
F  1  1.0
  35.2749643645         1.0
F  1  1.0
  17.9448356466         1.0
F  1  1.0
  10.3211314703         1.0
F  1  1.0
  5.8145429385          1.0
F  1  1.0
  3.522737099           1.0
F  1  1.0
  2.371900709           1.0
F  1  1.0
  1.672306002           1.0
F  1  1.0
  0.9937257963          1.0
F  1  1.0
  0.580947846           1.0
F  1  1.0
  0.409407566           1.0
F  1  1.0
  0.275065              1.0
G  1  1.0
  92.0856610638         1.0
G  1  1.0
  52.3954574258         1.0
G  1  1.0
  28.6240411778         1.0
G  1  1.0
  15.587020328          1.0
G  1  1.0
  8.4706299321          1.0
G  1  1.0
  5.0436649461          1.0
G  1  1.0
  3.0593547219          1.0
G  1  1.0
  1.7712827579          1.0
G  1  1.0
  0.770882879           1.0
G  1  1.0
  0.5054414395          1.0
G  1  1.0
  0.24                  1.0
H  1  1.0
  6.6677707681          1.0
H  1  1.0
  3.7368329285          1.0
I  1  1.0
  4.466                 1.0
****
Zn     0
S  1  1.0
  137002.5955454088     1.0
S  1  1.0
  33548.289028          1.0
S  1  1.0
  18730.6928353236      1.0
S  1  1.0
  6997.8491484          1.0
S  1  1.0
  4015.1621136897       1.0
S  1  1.0
  1992.5913986418       1.0
S  1  1.0
  1126.1089013683       1.0
S  1  1.0
  626.04732788          1.0
S  1  1.0
  323.1660046303        1.0
S  1  1.0
  205.4818145857        1.0
S  1  1.0
  122.5759303045        1.0
S  1  1.0
  68.8084899367         1.0
S  1  1.0
  39.5344822717         1.0
S  1  1.0
  25.5735299338         1.0
S  1  1.0
  16.6746667678         1.0
S  1  1.0
  11.6839871315         1.0
S  1  1.0
  6.9176349647          1.0
S  1  1.0
  3.8212713717          1.0
S  1  1.0
  2.0267005615          1.0
S  1  1.0
  1.048357276           1.0
S  1  1.0
  0.5945556366          1.0
S  1  1.0
  0.4207377347          1.0
S  1  1.0
  0.250730079           1.0
S  1  1.0
  0.1445966947          1.0
S  1  1.0
  0.0781893043          1.0
P  1  1.0
  6420.2114655          1.0
P  1  1.0
  4284.2473555805       1.0
P  1  1.0
  2630.6538450247       1.0
P  1  1.0
  1615.2065809076       1.0
P  1  1.0
  992.8708129709        1.0
P  1  1.0
  538.7294545479        1.0
P  1  1.0
  310.2151901001        1.0
P  1  1.0
  167.0382504189        1.0
P  1  1.0
  77.9494226857         1.0
P  1  1.0
  45.192134701          1.0
P  1  1.0
  30.6460216399         1.0
P  1  1.0
  20.4436507502         1.0
P  1  1.0
  12.6468456319         1.0
P  1  1.0
  8.1598216092          1.0
P  1  1.0
  5.0073744855          1.0
P  1  1.0
  2.3801430682          1.0
P  1  1.0
  1.3365531541          1.0
P  1  1.0
  0.7937862734          1.0
P  1  1.0
  0.4753945886          1.0
P  1  1.0
  0.3204309063          1.0
P  1  1.0
  0.2163868868          1.0
P  1  1.0
  0.1392533088          1.0
D  1  1.0
  2096.2512684343       1.0
D  1  1.0
  1390.3084833222       1.0
D  1  1.0
  833.9977010237        1.0
D  1  1.0
  508.199060508         1.0
D  1  1.0
  330.7899111936        1.0
D  1  1.0
  233.5931104009        1.0
D  1  1.0
  162.8540929372        1.0
D  1  1.0
  103.5695681088        1.0
D  1  1.0
  72.1870172114         1.0
D  1  1.0
  50.5225743642         1.0
D  1  1.0
  33.1651507209         1.0
D  1  1.0
  18.7324794869         1.0
D  1  1.0
  9.7147524451          1.0
D  1  1.0
  5.2503028431          1.0
D  1  1.0
  3.1654515094          1.0
D  1  1.0
  1.7560062816          1.0
D  1  1.0
  1.085026835           1.0
D  1  1.0
  0.6075343307          1.0
D  1  1.0
  0.3631925313          1.0
D  1  1.0
  0.2109407927          1.0
F  1  1.0
  216.7027943766        1.0
F  1  1.0
  136.9015410299        1.0
F  1  1.0
  93.8553053188         1.0
F  1  1.0
  66.1021264875         1.0
F  1  1.0
  38.7395302938         1.0
F  1  1.0
  20.318647156          1.0
F  1  1.0
  11.9753380045         1.0
F  1  1.0
  7.8953786746          1.0
F  1  1.0
  4.8401655281          1.0
F  1  1.0
  2.4218925107          1.0
F  1  1.0
  1.434944223           1.0
F  1  1.0
  0.8941299039          1.0
F  1  1.0
  0.5992051556          1.0
F  1  1.0
  0.2619098967          1.0
G  1  1.0
  79.7981331277         1.0
G  1  1.0
  54.4792462968         1.0
G  1  1.0
  30.9004201325         1.0
G  1  1.0
  21.1072223796         1.0
G  1  1.0
  12.7456902023         1.0
G  1  1.0
  7.584379487           1.0
G  1  1.0
  5.2133738042          1.0
G  1  1.0
  3.6058846017          1.0
G  1  1.0
  2.1792527769          1.0
G  1  1.0
  1.0293013349          1.0
G  1  1.0
  0.6546506674          1.0
G  1  1.0
  0.28                  1.0
H  1  1.0
  7.9226646266          1.0
H  1  1.0
  4.4435651291          1.0
I  1  1.0
  5.228                 1.0
****
Ga     0
S  1  1.0
  36374.820898          1.0
S  1  1.0
  20299.1803262975      1.0
S  1  1.0
  7555.1243216          1.0
S  1  1.0
  4333.4241104435       1.0
S  1  1.0
  2548.3788885156       1.0
S  1  1.0
  1151.5207097089       1.0
S  1  1.0
  687.1916488016        1.0
S  1  1.0
  354.2670306798        1.0
S  1  1.0
  159.2468831628        1.0
S  1  1.0
  103.0140080079        1.0
S  1  1.0
  64.7749503404         1.0
S  1  1.0
  43.7315826973         1.0
S  1  1.0
  28.2417443795         1.0
S  1  1.0
  18.1974871565         1.0
S  1  1.0
  11.4703052382         1.0
S  1  1.0
  6.1207118057          1.0
S  1  1.0
  3.7125669622          1.0
S  1  1.0
  2.4458806982          1.0
S  1  1.0
  1.3879465351          1.0
S  1  1.0
  0.7445617321          1.0
S  1  1.0
  0.4829259877          1.0
S  1  1.0
  0.3277719791          1.0
S  1  1.0
  0.2169042235          1.0
S  1  1.0
  0.1116918191          1.0
P  1  1.0
  6024.9254905006       1.0
P  1  1.0
  2551.0601622333       1.0
P  1  1.0
  1232.1834724343       1.0
P  1  1.0
  565.8161622146        1.0
P  1  1.0
  381.7102284337        1.0
P  1  1.0
  248.8513572935        1.0
P  1  1.0
  141.8567513288        1.0
P  1  1.0
  92.1898339375         1.0
P  1  1.0
  64.8064788384         1.0
P  1  1.0
  44.3785340931         1.0
P  1  1.0
  30.9247992216         1.0
P  1  1.0
  19.6909186747         1.0
P  1  1.0
  10.4065485262         1.0
P  1  1.0
  6.3049271424          1.0
P  1  1.0
  3.3414021933          1.0
P  1  1.0
  1.9939315537          1.0
P  1  1.0
  1.3447805887          1.0
P  1  1.0
  0.835448792           1.0
P  1  1.0
  0.5100126417          1.0
P  1  1.0
  0.3436475581          1.0
P  1  1.0
  0.2395012411          1.0
P  1  1.0
  0.1565723215          1.0
P  1  1.0
  0.0951760618          1.0
D  1  1.0
  1530.933459239        1.0
D  1  1.0
  853.5552388304        1.0
D  1  1.0
  478.3167857757        1.0
D  1  1.0
  276.9702289255        1.0
D  1  1.0
  182.9994225327        1.0
D  1  1.0
  110.515952385         1.0
D  1  1.0
  65.5575748516         1.0
D  1  1.0
  38.5047778556         1.0
D  1  1.0
  26.4055540237         1.0
D  1  1.0
  18.1774747469         1.0
D  1  1.0
  10.7122122568         1.0
D  1  1.0
  6.2377946123          1.0
D  1  1.0
  3.8396371437          1.0
D  1  1.0
  2.317449009           1.0
D  1  1.0
  1.3984923145          1.0
D  1  1.0
  0.8879515194          1.0
D  1  1.0
  0.5327270788          1.0
D  1  1.0
  0.3458245179          1.0
D  1  1.0
  0.2351291581          1.0
D  1  1.0
  0.1370535289          1.0
F  1  1.0
  332.569184414         1.0
F  1  1.0
  223.2787105466        1.0
F  1  1.0
  151.1066033343        1.0
F  1  1.0
  103.5120809925        1.0
F  1  1.0
  63.901974451          1.0
F  1  1.0
  34.5627547251         1.0
F  1  1.0
  24.616673653          1.0
F  1  1.0
  17.5563568738         1.0
F  1  1.0
  10.8796922512         1.0
F  1  1.0
  5.9653397964          1.0
F  1  1.0
  2.9227898726          1.0
F  1  1.0
  1.8045232995          1.0
F  1  1.0
  1.0310631023          1.0
F  1  1.0
  0.7164451678          1.0
F  1  1.0
  0.4656905034          1.0
F  1  1.0
  0.3039656974          1.0
G  1  1.0
  76.7724568543         1.0
G  1  1.0
  37.14390279           1.0
G  1  1.0
  22.2266972064         1.0
G  1  1.0
  12.6370025208         1.0
G  1  1.0
  7.5629380197          1.0
G  1  1.0
  4.3135109142          1.0
G  1  1.0
  2.5809252624          1.0
G  1  1.0
  1.3225841311          1.0
G  1  1.0
  0.8682920655          1.0
G  1  1.0
  0.414                 1.0
****
Ge     0
S  1  1.0
  39498.650182          1.0
S  1  1.0
  22030.7973995481      1.0
S  1  1.0
  8165.9278952          1.0
S  1  1.0
  4681.4210707836       1.0
S  1  1.0
  2734.2657573438       1.0
S  1  1.0
  1240.422172861        1.0
S  1  1.0
  743.0064632745        1.0
S  1  1.0
  379.5476217013        1.0
S  1  1.0
  167.1427623368        1.0
S  1  1.0
  110.0945701392        1.0
S  1  1.0
  69.4241188604         1.0
S  1  1.0
  47.1730939104         1.0
S  1  1.0
  29.6209136326         1.0
S  1  1.0
  17.7701378755         1.0
S  1  1.0
  12.0847557519         1.0
S  1  1.0
  6.5139411335          1.0
S  1  1.0
  3.4822995643          1.0
S  1  1.0
  2.1349513593          1.0
S  1  1.0
  1.3128926339          1.0
S  1  1.0
  0.7693514312          1.0
S  1  1.0
  0.467531496           1.0
S  1  1.0
  0.2700174536          1.0
S  1  1.0
  0.1366380348          1.0
S  1  1.0
  0.0708542671          1.0
P  1  1.0
  7582.824117           1.0
P  1  1.0
  2388.4187554437       1.0
P  1  1.0
  1501.0201386426       1.0
P  1  1.0
  726.454805735         1.0
P  1  1.0
  482.9299202477        1.0
P  1  1.0
  276.5553464428        1.0
P  1  1.0
  150.690737753         1.0
P  1  1.0
  97.7691082903         1.0
P  1  1.0
  69.3381168995         1.0
P  1  1.0
  38.9958262727         1.0
P  1  1.0
  21.2314046503         1.0
P  1  1.0
  12.475210715          1.0
P  1  1.0
  7.3046105073          1.0
P  1  1.0
  4.9388827575          1.0
P  1  1.0
  3.0573305239          1.0
P  1  1.0
  2.0845198886          1.0
P  1  1.0
  1.3044234033          1.0
P  1  1.0
  0.7968374147          1.0
P  1  1.0
  0.5458058776          1.0
P  1  1.0
  0.3374602052          1.0
P  1  1.0
  0.1917634292          1.0
P  1  1.0
  0.1259631414          1.0
D  1  1.0
  914.6520403399        1.0
D  1  1.0
  605.3000862538        1.0
D  1  1.0
  384.7017646855        1.0
D  1  1.0
  249.1763173378        1.0
D  1  1.0
  172.217440659         1.0
D  1  1.0
  120.0541702166        1.0
D  1  1.0
  73.2479521952         1.0
D  1  1.0
  46.0800787913         1.0
D  1  1.0
  29.4573026254         1.0
D  1  1.0
  19.7214698449         1.0
D  1  1.0
  13.9487009856         1.0
D  1  1.0
  9.6562977142          1.0
D  1  1.0
  6.8782903182          1.0
D  1  1.0
  4.4600451959          1.0
D  1  1.0
  2.5344962136          1.0
D  1  1.0
  1.4282883322          1.0
D  1  1.0
  0.9626712558          1.0
D  1  1.0
  0.669482822           1.0
D  1  1.0
  0.4370138653          1.0
D  1  1.0
  0.2845975103          1.0
D  1  1.0
  0.1813869237          1.0
F  1  1.0
  363.0284459101        1.0
F  1  1.0
  238.6815888305        1.0
F  1  1.0
  167.7839586021        1.0
F  1  1.0
  98.7278832214         1.0
F  1  1.0
  60.332062767          1.0
F  1  1.0
  37.5126362075         1.0
F  1  1.0
  24.7376202208         1.0
F  1  1.0
  16.2785436455         1.0
F  1  1.0
  9.4130051422          1.0
F  1  1.0
  5.7838270334          1.0
F  1  1.0
  3.9273696059          1.0
F  1  1.0
  2.4603362391          1.0
F  1  1.0
  1.2447827886          1.0
F  1  1.0
  0.8851798306          1.0
F  1  1.0
  0.5602540712          1.0
F  1  1.0
  0.3663046252          1.0
G  1  1.0
  88.9135121863         1.0
G  1  1.0
  43.204572184          1.0
G  1  1.0
  25.90732019           1.0
G  1  1.0
  14.823794389          1.0
G  1  1.0
  8.9049385239          1.0
G  1  1.0
  5.1533475378          1.0
G  1  1.0
  3.0956023992          1.0
G  1  1.0
  1.6364942918          1.0
G  1  1.0
  1.0642471459          1.0
G  1  1.0
  0.492                 1.0
****
As     0
S  1  1.0
  178131.1755538046     1.0
S  1  1.0
  42870.04117           1.0
S  1  1.0
  23900.7627727542      1.0
S  1  1.0
  8828.9531316          1.0
S  1  1.0
  5059.3138723134       1.0
S  1  1.0
  1932.561271559        1.0
S  1  1.0
  1092.0150872388       1.0
S  1  1.0
  682.3906258809        1.0
S  1  1.0
  409.0484643604        1.0
S  1  1.0
  259.7293732499        1.0
S  1  1.0
  118.8421023928        1.0
S  1  1.0
  75.1149771014         1.0
S  1  1.0
  46.8298257818         1.0
S  1  1.0
  28.8335729168         1.0
S  1  1.0
  20.2970699588         1.0
S  1  1.0
  13.1410571295         1.0
S  1  1.0
  8.2047559067          1.0
S  1  1.0
  5.0809743847          1.0
S  1  1.0
  3.1751585538          1.0
S  1  1.0
  2.2512261967          1.0
S  1  1.0
  1.5441476898          1.0
S  1  1.0
  0.8476367052          1.0
S  1  1.0
  0.5042401315          1.0
S  1  1.0
  0.328631695           1.0
S  1  1.0
  0.1657446325          1.0
S  1  1.0
  0.0903564879          1.0
P  1  1.0
  23833.4092614425      1.0
P  1  1.0
  7059.5020051282       1.0
P  1  1.0
  4374.3873722985       1.0
P  1  1.0
  2099.8852371737       1.0
P  1  1.0
  1269.8978246823       1.0
P  1  1.0
  688.5126718224        1.0
P  1  1.0
  398.7223264125        1.0
P  1  1.0
  249.9416803244        1.0
P  1  1.0
  165.5232797406        1.0
P  1  1.0
  109.6523561335        1.0
P  1  1.0
  72.4572089433         1.0
P  1  1.0
  44.2937441316         1.0
P  1  1.0
  30.62585469           1.0
P  1  1.0
  20.5992529689         1.0
P  1  1.0
  12.9702934589         1.0
P  1  1.0
  8.7484552208          1.0
P  1  1.0
  5.1030176             1.0
P  1  1.0
  2.9181161926          1.0
P  1  1.0
  1.6076497502          1.0
P  1  1.0
  1.0437493404          1.0
P  1  1.0
  0.5948012511          1.0
P  1  1.0
  0.364011924           1.0
P  1  1.0
  0.2326372968          1.0
P  1  1.0
  0.1606337563          1.0
D  1  1.0
  2757.7163772931       1.0
D  1  1.0
  1807.2137330542       1.0
D  1  1.0
  1135.8756674132       1.0
D  1  1.0
  755.5889763111        1.0
D  1  1.0
  421.1559366166        1.0
D  1  1.0
  271.0233151842        1.0
D  1  1.0
  186.0274812575        1.0
D  1  1.0
  127.096250052         1.0
D  1  1.0
  81.3287385326         1.0
D  1  1.0
  48.4003134189         1.0
D  1  1.0
  34.153694957          1.0
D  1  1.0
  23.1254123343         1.0
D  1  1.0
  15.0669423236         1.0
D  1  1.0
  10.7349967728         1.0
D  1  1.0
  7.3523499334          1.0
D  1  1.0
  4.9103078487          1.0
D  1  1.0
  3.3870831207          1.0
D  1  1.0
  2.1686513439          1.0
D  1  1.0
  1.1820594825          1.0
D  1  1.0
  0.8069824929          1.0
D  1  1.0
  0.5300986811          1.0
D  1  1.0
  0.342984498           1.0
D  1  1.0
  0.2313126091          1.0
F  1  1.0
  397.1052151856        1.0
F  1  1.0
  219.1858602958        1.0
F  1  1.0
  109.4619004588        1.0
F  1  1.0
  67.6492798946         1.0
F  1  1.0
  39.166271788          1.0
F  1  1.0
  23.8428501604         1.0
F  1  1.0
  15.2991804173         1.0
F  1  1.0
  10.0797789078         1.0
F  1  1.0
  6.7335667316          1.0
F  1  1.0
  4.5113968799          1.0
F  1  1.0
  2.8427691319          1.0
F  1  1.0
  1.2497334587          1.0
F  1  1.0
  0.6766591468          1.0
F  1  1.0
  0.4404234343          1.0
G  1  1.0
  101.1634990084        1.0
G  1  1.0
  49.316659192          1.0
G  1  1.0
  29.6167757548         1.0
G  1  1.0
  17.014265562          1.0
G  1  1.0
  10.2527569206         1.0
G  1  1.0
  5.9971950452          1.0
G  1  1.0
  3.6179379913          1.0
G  1  1.0
  1.9560709413          1.0
G  1  1.0
  1.2710354706          1.0
G  1  1.0
  0.586                 1.0
****
Se     0
S  1  1.0
  194369.775271802      1.0
S  1  1.0
  46449.978284          1.0
S  1  1.0
  25881.284035157       1.0
S  1  1.0
  9515.1300398          1.0
S  1  1.0
  5449.8892832837       1.0
S  1  1.0
  2681.4261126499       1.0
S  1  1.0
  1502.7914494812       1.0
S  1  1.0
  1013.80141075         1.0
S  1  1.0
  492.6353409477        1.0
S  1  1.0
  298.154130774         1.0
S  1  1.0
  154.3882499228        1.0
S  1  1.0
  88.607462866          1.0
S  1  1.0
  54.3832139406         1.0
S  1  1.0
  31.8896102003         1.0
S  1  1.0
  16.511925999          1.0
S  1  1.0
  10.1452874118         1.0
S  1  1.0
  6.0103220008          1.0
S  1  1.0
  3.5985754466          1.0
S  1  1.0
  2.5087993304          1.0
S  1  1.0
  1.5921914252          1.0
S  1  1.0
  1.0086502769          1.0
S  1  1.0
  0.6585053965          1.0
S  1  1.0
  0.3913368463          1.0
S  1  1.0
  0.2316513432          1.0
S  1  1.0
  0.1637600098          1.0
P  1  1.0
  5838.3653084405       1.0
P  1  1.0
  2745.7424303965       1.0
P  1  1.0
  1746.7775306558       1.0
P  1  1.0
  1132.2757866152       1.0
P  1  1.0
  680.4697467465        1.0
P  1  1.0
  393.3453611624        1.0
P  1  1.0
  266.5154832546        1.0
P  1  1.0
  188.1055011059        1.0
P  1  1.0
  118.7099381849        1.0
P  1  1.0
  69.0859423128         1.0
P  1  1.0
  40.0290849066         1.0
P  1  1.0
  24.4678605574         1.0
P  1  1.0
  14.3062265397         1.0
P  1  1.0
  8.281142488           1.0
P  1  1.0
  4.4267880821          1.0
P  1  1.0
  2.7381803234          1.0
P  1  1.0
  1.5554469982          1.0
P  1  1.0
  0.9119183492          1.0
P  1  1.0
  0.6153229677          1.0
P  1  1.0
  0.4320222339          1.0
P  1  1.0
  0.2704438265          1.0
D  1  1.0
  7823.396054           1.0
D  1  1.0
  5225.6701604954       1.0
D  1  1.0
  3272.1552338846       1.0
D  1  1.0
  1906.0661306912       1.0
D  1  1.0
  1185.8802378408       1.0
D  1  1.0
  763.4508747584        1.0
D  1  1.0
  445.7582082622        1.0
D  1  1.0
  263.9628117164        1.0
D  1  1.0
  146.9209509285        1.0
D  1  1.0
  104.1403237558        1.0
D  1  1.0
  73.2562731947         1.0
D  1  1.0
  52.1034783549         1.0
D  1  1.0
  33.3438284602         1.0
D  1  1.0
  22.9216802368         1.0
D  1  1.0
  16.3715277779         1.0
D  1  1.0
  10.0266373542         1.0
D  1  1.0
  6.6023072624          1.0
D  1  1.0
  4.0875195975          1.0
D  1  1.0
  2.2280357421          1.0
D  1  1.0
  1.4398316869          1.0
D  1  1.0
  0.9489421659          1.0
D  1  1.0
  0.6251814149          1.0
D  1  1.0
  0.3974936021          1.0
D  1  1.0
  0.2704875863          1.0
F  1  1.0
  230.4088059639        1.0
F  1  1.0
  136.3007279805        1.0
F  1  1.0
  93.1230728577         1.0
F  1  1.0
  58.4749425559         1.0
F  1  1.0
  40.1486563647         1.0
F  1  1.0
  26.5958343937         1.0
F  1  1.0
  15.5305455787         1.0
F  1  1.0
  9.3542886301          1.0
F  1  1.0
  5.892569649           1.0
F  1  1.0
  3.2479965284          1.0
F  1  1.0
  1.4543994244          1.0
F  1  1.0
  0.796954014           1.0
F  1  1.0
  0.5090475139          1.0
G  1  1.0
  112.5507456963        1.0
G  1  1.0
  55.085033498          1.0
G  1  1.0
  33.1483001531         1.0
G  1  1.0
  19.1706074328         1.0
G  1  1.0
  11.5880856298         1.0
G  1  1.0
  6.8562253658          1.0
G  1  1.0
  4.1499963635          1.0
G  1  1.0
  2.2897940272          1.0
G  1  1.0
  1.4828970136          1.0
G  1  1.0
  0.676                 1.0
****
Br     0
S  1  1.0
  387429.8143           1.0
S  1  1.0
  207215.6051976351     1.0
S  1  1.0
  49339.941016          1.0
S  1  1.0
  27497.5468614382      1.0
S  1  1.0
  10126.2616112         1.0
S  1  1.0
  5801.37050787         1.0
S  1  1.0
  2530.7337661444       1.0
S  1  1.0
  1587.174426594        1.0
S  1  1.0
  1073.1465001758       1.0
S  1  1.0
  449.4393588475        1.0
S  1  1.0
  300.2763834734        1.0
S  1  1.0
  164.6599179251        1.0
S  1  1.0
  95.6825117534         1.0
S  1  1.0
  59.5939516304         1.0
S  1  1.0
  36.1910121377         1.0
S  1  1.0
  25.2846735326         1.0
S  1  1.0
  17.0117343032         1.0
S  1  1.0
  10.7542726174         1.0
S  1  1.0
  6.0039116796          1.0
S  1  1.0
  3.1989565191          1.0
S  1  1.0
  1.7352021526          1.0
S  1  1.0
  1.1242558424          1.0
S  1  1.0
  0.7085148555          1.0
S  1  1.0
  0.4577257001          1.0
S  1  1.0
  0.2731988607          1.0
S  1  1.0
  0.1884693604          1.0
S  1  1.0
  0.1242322838          1.0
P  1  1.0
  6238.4888456849       1.0
P  1  1.0
  3531.0621695909       1.0
P  1  1.0
  2001.084789798        1.0
P  1  1.0
  1279.7990530293       1.0
P  1  1.0
  586.69683821          1.0
P  1  1.0
  397.8285525721        1.0
P  1  1.0
  276.2735639229        1.0
P  1  1.0
  166.3529441501        1.0
P  1  1.0
  107.1983871044        1.0
P  1  1.0
  67.3931104191         1.0
P  1  1.0
  43.9510739203         1.0
P  1  1.0
  28.6083929974         1.0
P  1  1.0
  18.9162565652         1.0
P  1  1.0
  12.6344321108         1.0
P  1  1.0
  8.0313353177          1.0
P  1  1.0
  5.2362553337          1.0
P  1  1.0
  3.7349342494          1.0
P  1  1.0
  2.4970203429          1.0
P  1  1.0
  1.6206267723          1.0
P  1  1.0
  1.0507925845          1.0
P  1  1.0
  0.7179577675          1.0
P  1  1.0
  0.5068179658          1.0
P  1  1.0
  0.3136102287          1.0
D  1  1.0
  4649.2408895808       1.0
D  1  1.0
  2470.2369702111       1.0
D  1  1.0
  1450.8987510035       1.0
D  1  1.0
  972.7608268061        1.0
D  1  1.0
  680.8452767331        1.0
D  1  1.0
  480.6202489984        1.0
D  1  1.0
  310.1269457996        1.0
D  1  1.0
  187.5842792192        1.0
D  1  1.0
  124.1824800954        1.0
D  1  1.0
  76.8050670924         1.0
D  1  1.0
  49.2907116412         1.0
D  1  1.0
  28.2326289234         1.0
D  1  1.0
  18.395725866          1.0
D  1  1.0
  12.1681925724         1.0
D  1  1.0
  7.810649151           1.0
D  1  1.0
  4.5566285007          1.0
D  1  1.0
  2.4757422845          1.0
D  1  1.0
  1.5469371359          1.0
D  1  1.0
  1.097122962           1.0
D  1  1.0
  0.7293971279          1.0
D  1  1.0
  0.4596844746          1.0
D  1  1.0
  0.3180346464          1.0
F  1  1.0
  413.0930761053        1.0
F  1  1.0
  222.1030519399        1.0
F  1  1.0
  148.2758807653        1.0
F  1  1.0
  100.3372272306        1.0
F  1  1.0
  60.4839996334         1.0
F  1  1.0
  30.5110951588         1.0
F  1  1.0
  16.9730782586         1.0
F  1  1.0
  10.5719263335         1.0
F  1  1.0
  6.8482183167          1.0
F  1  1.0
  4.6904205571          1.0
F  1  1.0
  3.1345684828          1.0
F  1  1.0
  2.0068295606          1.0
F  1  1.0
  1.4249729394          1.0
F  1  1.0
  0.9288580934          1.0
F  1  1.0
  0.5876644933          1.0
G  1  1.0
  123.561844443         1.0
G  1  1.0
  60.712278184          1.0
G  1  1.0
  36.6010669769         1.0
G  1  1.0
  21.289170742          1.0
G  1  1.0
  12.905937498          1.0
G  1  1.0
  7.7123381436          1.0
G  1  1.0
  4.6846526187          1.0
G  1  1.0
  2.6269297566          1.0
G  1  1.0
  1.7024648783          1.0
G  1  1.0
  0.778                 1.0
****
Kr     0
S  1  1.0
  30321.2995538951      1.0
S  1  1.0
  11052.9523826         1.0
S  1  1.0
  6323.2158507623       1.0
S  1  1.0
  3148.611388444        1.0
S  1  1.0
  1360.9892730153       1.0
S  1  1.0
  812.3772658651        1.0
S  1  1.0
  481.8137554572        1.0
S  1  1.0
  202.9210797334        1.0
S  1  1.0
  125.1877760059        1.0
S  1  1.0
  74.3189154739         1.0
S  1  1.0
  43.5383996225         1.0
S  1  1.0
  30.8100699514         1.0
S  1  1.0
  14.7952921064         1.0
S  1  1.0
  8.8949769513          1.0
S  1  1.0
  5.5789775581          1.0
S  1  1.0
  3.5859305173          1.0
S  1  1.0
  1.9104064214          1.0
S  1  1.0
  1.2617956295          1.0
S  1  1.0
  0.8007525909          1.0
S  1  1.0
  0.528862084           1.0
S  1  1.0
  0.3178121317          1.0
S  1  1.0
  0.2146322021          1.0
S  1  1.0
  0.1449868823          1.0
P  1  1.0
  4839.2516282616       1.0
P  1  1.0
  3241.351193459        1.0
P  1  1.0
  2009.9373540056       1.0
P  1  1.0
  1083.0282462425       1.0
P  1  1.0
  622.9240219499        1.0
P  1  1.0
  363.6808985036        1.0
P  1  1.0
  219.0828786319        1.0
P  1  1.0
  136.3224996428        1.0
P  1  1.0
  83.0645010163         1.0
P  1  1.0
  43.7613532769         1.0
P  1  1.0
  21.5706115029         1.0
P  1  1.0
  13.0693459025         1.0
P  1  1.0
  9.2593773376          1.0
P  1  1.0
  6.2843204232          1.0
P  1  1.0
  3.9943333797          1.0
P  1  1.0
  2.7777522881          1.0
P  1  1.0
  1.9118798663          1.0
P  1  1.0
  1.191346141           1.0
P  1  1.0
  0.5870276818          1.0
P  1  1.0
  0.3045830611          1.0
D  1  1.0
  9245.0252098          1.0
D  1  1.0
  6132.3984883086       1.0
D  1  1.0
  3862.6468924679       1.0
D  1  1.0
  2242.5119728855       1.0
D  1  1.0
  1383.5518178812       1.0
D  1  1.0
  892.1628632572        1.0
D  1  1.0
  513.0319139702        1.0
D  1  1.0
  309.8384900021        1.0
D  1  1.0
  186.2876019338        1.0
D  1  1.0
  119.210351532         1.0
D  1  1.0
  69.3637707391         1.0
D  1  1.0
  43.6426444281         1.0
D  1  1.0
  29.9602630046         1.0
D  1  1.0
  18.8739582005         1.0
D  1  1.0
  13.3424292862         1.0
D  1  1.0
  9.0620940521          1.0
D  1  1.0
  5.0956322518          1.0
D  1  1.0
  3.2571772009          1.0
D  1  1.0
  2.0509410939          1.0
D  1  1.0
  1.2389649786          1.0
D  1  1.0
  0.8402591858          1.0
D  1  1.0
  0.5261682803          1.0
D  1  1.0
  0.3711664186          1.0
F  1  1.0
  502.378182717         1.0
F  1  1.0
  271.4020111784        1.0
F  1  1.0
  176.0034738975        1.0
F  1  1.0
  113.0758882763        1.0
F  1  1.0
  66.5099994536         1.0
F  1  1.0
  34.0040654585         1.0
F  1  1.0
  19.2178248309         1.0
F  1  1.0
  11.6481904104         1.0
F  1  1.0
  6.6283426404          1.0
F  1  1.0
  3.6885545931          1.0
F  1  1.0
  1.9282031141          1.0
F  1  1.0
  1.0690520846          1.0
F  1  1.0
  0.6716465037          1.0
G  1  1.0
  137.9240337381        1.0
G  1  1.0
  67.813469294          1.0
G  1  1.0
  40.9132712672         1.0
G  1  1.0
  23.838012146          1.0
G  1  1.0
  14.4765454543         1.0
G  1  1.0
  8.7015712424          1.0
G  1  1.0
  5.2971898799          1.0
G  1  1.0
  3.0053438518          1.0
G  1  1.0
  1.9456719259          1.0
G  1  1.0
  0.886                 1.0
****
Rb     0
S  1  1.0
  1158899.72696         1.0
S  1  1.0
  617952.8869374238     1.0
S  1  1.0
  141054.30924          1.0
S  1  1.0
  78381.0583725492      1.0
S  1  1.0
  26070.1156095948      1.0
S  1  1.0
  16103.0723231513      1.0
S  1  1.0
  6594.2004971095       1.0
S  1  1.0
  4355.105465875        1.0
S  1  1.0
  2582.4122813792       1.0
S  1  1.0
  1201.8829965337       1.0
S  1  1.0
  624.5299073354        1.0
S  1  1.0
  407.6090857977        1.0
S  1  1.0
  285.2873319189        1.0
S  1  1.0
  144.8764463279        1.0
S  1  1.0
  74.6813217383         1.0
S  1  1.0
  43.4396717718         1.0
S  1  1.0
  27.4458530274         1.0
S  1  1.0
  18.4214673773         1.0
S  1  1.0
  12.9030597541         1.0
S  1  1.0
  8.180526391           1.0
S  1  1.0
  4.5605936991          1.0
S  1  1.0
  2.8760810983          1.0
S  1  1.0
  2.0490535575          1.0
S  1  1.0
  1.2396345367          1.0
S  1  1.0
  0.6478255369          1.0
S  1  1.0
  0.3195041922          1.0
S  1  1.0
  0.1838494891          1.0
S  1  1.0
  0.1178125588          1.0
S  1  1.0
  0.062064208           1.0
S  1  1.0
  0.038349555           1.0
S  1  1.0
  0.0238221837          1.0
S  1  1.0
  0.0145151934          1.0
S  1  1.0
  0.0063239459          1.0
P  1  1.0
  9095.7972718009       1.0
P  1  1.0
  4916.8768258076       1.0
P  1  1.0
  2362.3504996352       1.0
P  1  1.0
  1378.7119777879       1.0
P  1  1.0
  898.3824324494        1.0
P  1  1.0
  507.6877357991        1.0
P  1  1.0
  278.3964780412        1.0
P  1  1.0
  164.1144539914        1.0
P  1  1.0
  96.2482623056         1.0
P  1  1.0
  65.880257692          1.0
P  1  1.0
  39.6194402191         1.0
P  1  1.0
  24.9094946858         1.0
P  1  1.0
  17.7266755265         1.0
P  1  1.0
  12.4680881856         1.0
P  1  1.0
  8.8351972999          1.0
P  1  1.0
  5.176221751           1.0
P  1  1.0
  2.906139194           1.0
P  1  1.0
  1.7847035358          1.0
P  1  1.0
  1.1363821281          1.0
P  1  1.0
  0.7880049967          1.0
P  1  1.0
  0.560151574           1.0
P  1  1.0
  0.3509900345          1.0
P  1  1.0
  0.2367855729          1.0
P  1  1.0
  0.1455432529          1.0
P  1  1.0
  0.0423479808          1.0
D  1  1.0
  6554.2763709217       1.0
D  1  1.0
  3116.1332919819       1.0
D  1  1.0
  1794.6014368855       1.0
D  1  1.0
  1204.3036596089       1.0
D  1  1.0
  746.2980341025        1.0
D  1  1.0
  492.27030876          1.0
D  1  1.0
  335.4538084611        1.0
D  1  1.0
  202.7476460781        1.0
D  1  1.0
  132.642252012         1.0
D  1  1.0
  86.4900009444         1.0
D  1  1.0
  50.1623603853         1.0
D  1  1.0
  29.810639159          1.0
D  1  1.0
  20.7222366467         1.0
D  1  1.0
  13.9886934862         1.0
D  1  1.0
  9.0368418899          1.0
D  1  1.0
  5.5765691109          1.0
D  1  1.0
  3.9068317231          1.0
D  1  1.0
  2.5755580735          1.0
D  1  1.0
  1.6435883227          1.0
D  1  1.0
  1.0048086897          1.0
D  1  1.0
  0.5654019381          1.0
D  1  1.0
  0.3288983847          1.0
D  1  1.0
  0.2007508243          1.0
D  1  1.0
  0.0683386157          1.0
D  1  1.0
  0.023721981           1.0
F  1  1.0
  495.5549367166        1.0
F  1  1.0
  286.2345964052        1.0
F  1  1.0
  175.2590584601        1.0
F  1  1.0
  123.1316994376        1.0
F  1  1.0
  87.571573847          1.0
F  1  1.0
  54.3416393257         1.0
F  1  1.0
  26.1294154115         1.0
F  1  1.0
  14.8838743982         1.0
F  1  1.0
  10.4151503299         1.0
F  1  1.0
  7.0516718221          1.0
F  1  1.0
  4.2357432168          1.0
F  1  1.0
  2.3846705039          1.0
F  1  1.0
  1.1375497718          1.0
F  1  1.0
  0.7031685931          1.0
F  1  1.0
  0.4703889801          1.0
F  1  1.0
  0.2737911998          1.0
F  1  1.0
  0.0778695091          1.0
G  1  1.0
  338.3863262887        1.0
G  1  1.0
  214.6053986791        1.0
G  1  1.0
  135.5863851232        1.0
G  1  1.0
  66.6909758284         1.0
G  1  1.0
  42.0940595945         1.0
G  1  1.0
  24.030595264          1.0
G  1  1.0
  13.295617421          1.0
G  1  1.0
  7.5649885029          1.0
G  1  1.0
  4.7507990133          1.0
G  1  1.0
  2.8904226934          1.0
G  1  1.0
  1.2895726019          1.0
G  1  1.0
  0.5858223032          1.0
G  1  1.0
  0.3369859309          1.0
G  1  1.0
  0.0937320051          1.0
G  1  1.0
  0.0599186013          1.0
G  1  1.0
  0.0261051975          1.0
H  1  1.0
  0.6735890753          1.0
****
Sr     0
S  1  1.0
  49482.45123125        1.0
S  1  1.0
  18533.3053261374      1.0
S  1  1.0
  8199.4960519341       1.0
S  1  1.0
  4953.4114264045       1.0
S  1  1.0
  2650.9198445265       1.0
S  1  1.0
  1334.9012656522       1.0
S  1  1.0
  661.8449166761        1.0
S  1  1.0
  421.6648645024        1.0
S  1  1.0
  279.1648309542        1.0
S  1  1.0
  160.1360622214        1.0
S  1  1.0
  93.8596935531         1.0
S  1  1.0
  63.1985767824         1.0
S  1  1.0
  40.8061914311         1.0
S  1  1.0
  26.7652409264         1.0
S  1  1.0
  17.2296563407         1.0
S  1  1.0
  10.0568575234         1.0
S  1  1.0
  5.7096252796          1.0
S  1  1.0
  3.9835271856          1.0
S  1  1.0
  2.3984232095          1.0
S  1  1.0
  1.462208703           1.0
S  1  1.0
  0.7974937766          1.0
S  1  1.0
  0.3904979396          1.0
S  1  1.0
  0.1044381444          1.0
S  1  1.0
  0.0582405149          1.0
P  1  1.0
  16825.9882020893      1.0
P  1  1.0
  10136.6170911458      1.0
P  1  1.0
  4597.4327042285       1.0
P  1  1.0
  2529.7082464316       1.0
P  1  1.0
  1239.5259343546       1.0
P  1  1.0
  787.9073046849        1.0
P  1  1.0
  515.8135529761        1.0
P  1  1.0
  293.2018381015        1.0
P  1  1.0
  177.4971596805        1.0
P  1  1.0
  117.9690244074        1.0
P  1  1.0
  69.5293160024         1.0
P  1  1.0
  41.3462951713         1.0
P  1  1.0
  26.8234029111         1.0
P  1  1.0
  17.2113584265         1.0
P  1  1.0
  11.31747052           1.0
P  1  1.0
  7.8072495414          1.0
P  1  1.0
  5.063568701           1.0
P  1  1.0
  3.2248099658          1.0
P  1  1.0
  1.860926204           1.0
P  1  1.0
  1.2318172894          1.0
P  1  1.0
  0.80133461            1.0
P  1  1.0
  0.4177672761          1.0
P  1  1.0
  0.2063316175          1.0
P  1  1.0
  0.0759145353          1.0
P  1  1.0
  0.0438703748          1.0
D  1  1.0
  3412.1838642627       1.0
D  1  1.0
  1877.4381227399       1.0
D  1  1.0
  1102.6465503135       1.0
D  1  1.0
  554.9420297206        1.0
D  1  1.0
  326.6935004508        1.0
D  1  1.0
  228.723042365         1.0
D  1  1.0
  152.9848874978        1.0
D  1  1.0
  102.4689931809        1.0
D  1  1.0
  66.1032251284         1.0
D  1  1.0
  42.295944405          1.0
D  1  1.0
  29.6647053234         1.0
D  1  1.0
  19.1614131596         1.0
D  1  1.0
  11.8887533366         1.0
D  1  1.0
  7.9955681897          1.0
D  1  1.0
  4.8923526028          1.0
D  1  1.0
  3.1115002368          1.0
D  1  1.0
  1.9871878609          1.0
D  1  1.0
  1.2201770071          1.0
D  1  1.0
  0.828395831           1.0
D  1  1.0
  0.507374062           1.0
D  1  1.0
  0.2967005597          1.0
D  1  1.0
  0.1433598547          1.0
D  1  1.0
  0.086140672           1.0
D  1  1.0
  0.0496096786          1.0
F  1  1.0
  2484.175974689        1.0
F  1  1.0
  1186.7729733997       1.0
F  1  1.0
  806.9370454796        1.0
F  1  1.0
  457.8463904965        1.0
F  1  1.0
  254.8455737799        1.0
F  1  1.0
  132.9960327545        1.0
F  1  1.0
  84.3188303022         1.0
F  1  1.0
  56.6897035485         1.0
F  1  1.0
  29.5680209089         1.0
F  1  1.0
  16.254518188          1.0
F  1  1.0
  10.7266101403         1.0
F  1  1.0
  7.3925256563          1.0
F  1  1.0
  4.8592872593          1.0
F  1  1.0
  3.3724561449          1.0
F  1  1.0
  2.3200863477          1.0
F  1  1.0
  1.3639712063          1.0
F  1  1.0
  0.9034257984          1.0
F  1  1.0
  0.5646829831          1.0
F  1  1.0
  0.3480464253          1.0
F  1  1.0
  0.1692953037          1.0
F  1  1.0
  0.1179934796          1.0
F  1  1.0
  0.0825121171          1.0
G  1  1.0
  359.6017787819        1.0
G  1  1.0
  230.4667104452        1.0
G  1  1.0
  144.6185570696        1.0
G  1  1.0
  71.5948492664         1.0
G  1  1.0
  44.7050784405         1.0
G  1  1.0
  25.7850039717         1.0
G  1  1.0
  16.4089621832         1.0
G  1  1.0
  11.1663966925         1.0
G  1  1.0
  7.7803553132          1.0
G  1  1.0
  5.3321608414          1.0
G  1  1.0
  3.3086538885          1.0
G  1  1.0
  1.6067661024          1.0
G  1  1.0
  0.768195941           1.0
G  1  1.0
  0.4885894762          1.0
G  1  1.0
  0.2223176908          1.0
G  1  1.0
  0.1456709625          1.0
G  1  1.0
  0.0690242342          1.0
H  1  1.0
  0.8918171386          1.0
****
Y     0
S  1  1.0
  1424157.3981          1.0
S  1  1.0
  758583.5585593301     1.0
S  1  1.0
  170660.143638         1.0
S  1  1.0
  53992.8193429688      1.0
S  1  1.0
  30325.3869507001      1.0
S  1  1.0
  19128.4203568359      1.0
S  1  1.0
  8642.2685850255       1.0
S  1  1.0
  5157.4838920667       1.0
S  1  1.0
  2768.9881453816       1.0
S  1  1.0
  1380.1907641694       1.0
S  1  1.0
  711.862405118         1.0
S  1  1.0
  336.9348768558        1.0
S  1  1.0
  166.5229635273        1.0
S  1  1.0
  101.1626893507        1.0
S  1  1.0
  71.5484815778         1.0
S  1  1.0
  45.9060250964         1.0
S  1  1.0
  24.9010140258         1.0
S  1  1.0
  14.7532134308         1.0
S  1  1.0
  8.7071333411          1.0
S  1  1.0
  5.6833224614          1.0
S  1  1.0
  3.912916147           1.0
S  1  1.0
  2.6443255649          1.0
S  1  1.0
  1.6118118091          1.0
S  1  1.0
  0.8796528419          1.0
S  1  1.0
  0.4486148689          1.0
S  1  1.0
  0.2252613653          1.0
S  1  1.0
  0.1187515999          1.0
S  1  1.0
  0.070266978           1.0
S  1  1.0
  0.0463111743          1.0
S  1  1.0
  0.0177325928          1.0
P  1  1.0
  81385.6907420526      1.0
P  1  1.0
  32089.7485963941      1.0
P  1  1.0
  18501.2775979886      1.0
P  1  1.0
  7605.6997291977       1.0
P  1  1.0
  4861.6058273333       1.0
P  1  1.0
  2586.6846608603       1.0
P  1  1.0
  1475.1263716138       1.0
P  1  1.0
  912.036576343         1.0
P  1  1.0
  478.5001953982        1.0
P  1  1.0
  289.3350386783        1.0
P  1  1.0
  163.9763801915        1.0
P  1  1.0
  92.063641974          1.0
P  1  1.0
  55.8949842808         1.0
P  1  1.0
  37.122158944          1.0
P  1  1.0
  24.7188529301         1.0
P  1  1.0
  14.8126838824         1.0
P  1  1.0
  10.0809798231         1.0
P  1  1.0
  6.2084634114          1.0
P  1  1.0
  3.6312006138          1.0
P  1  1.0
  2.3911610136          1.0
P  1  1.0
  1.539597392           1.0
P  1  1.0
  0.8808558586          1.0
P  1  1.0
  0.4705595193          1.0
P  1  1.0
  0.2493554609          1.0
P  1  1.0
  0.1323801793          1.0
P  1  1.0
  0.0806049732          1.0
P  1  1.0
  0.0540190972          1.0
P  1  1.0
  0.0315246094          1.0
D  1  1.0
  3601.8265552416       1.0
D  1  1.0
  2005.8771938915       1.0
D  1  1.0
  1350.6367989941       1.0
D  1  1.0
  818.251759343         1.0
D  1  1.0
  503.0844212834        1.0
D  1  1.0
  328.1380296942        1.0
D  1  1.0
  217.8783086518        1.0
D  1  1.0
  144.1183410891        1.0
D  1  1.0
  98.9023855426         1.0
D  1  1.0
  68.2935959105         1.0
D  1  1.0
  46.0096859064         1.0
D  1  1.0
  27.886295421          1.0
D  1  1.0
  18.2342466915         1.0
D  1  1.0
  12.3430337974         1.0
D  1  1.0
  7.9117745997          1.0
D  1  1.0
  5.273182596           1.0
D  1  1.0
  3.4354580196          1.0
D  1  1.0
  2.2732506086          1.0
D  1  1.0
  1.3255213355          1.0
D  1  1.0
  0.8689733997          1.0
D  1  1.0
  0.5826807202          1.0
D  1  1.0
  0.3769223212          1.0
D  1  1.0
  0.2618100616          1.0
D  1  1.0
  0.1522516155          1.0
D  1  1.0
  0.0873825385          1.0
D  1  1.0
  0.0513893906          1.0
F  1  1.0
  557.8644835157        1.0
F  1  1.0
  384.7144154429        1.0
F  1  1.0
  258.1094578653        1.0
F  1  1.0
  164.5398073835        1.0
F  1  1.0
  104.6257066726        1.0
F  1  1.0
  60.9903248026         1.0
F  1  1.0
  33.9476542633         1.0
F  1  1.0
  21.6030949187         1.0
F  1  1.0
  14.8663963872         1.0
F  1  1.0
  9.1018750266          1.0
F  1  1.0
  6.0380725514          1.0
F  1  1.0
  4.2815771444          1.0
F  1  1.0
  2.8958499937          1.0
F  1  1.0
  1.7546522591          1.0
F  1  1.0
  1.1543592158          1.0
F  1  1.0
  0.7281800169          1.0
F  1  1.0
  0.4560828932          1.0
F  1  1.0
  0.2961492747          1.0
F  1  1.0
  0.1185055864          1.0
F  1  1.0
  0.059292              1.0
G  1  1.0
  154.7312564272        1.0
G  1  1.0
  77.0073428151         1.0
G  1  1.0
  49.6376067698         1.0
G  1  1.0
  27.8924159233         1.0
G  1  1.0
  17.381432591          1.0
G  1  1.0
  11.6686736727         1.0
G  1  1.0
  7.3255840439          1.0
G  1  1.0
  4.7799362428          1.0
G  1  1.0
  1.790496868           1.0
G  1  1.0
  1.0893055689          1.0
G  1  1.0
  0.5698324856          1.0
G  1  1.0
  0.2607226689          1.0
G  1  1.0
  0.1706471034          1.0
G  1  1.0
  0.0732                1.0
H  1  1.0
  0.4272379483          1.0
****
Zr     0
S  1  1.0
  1466750.7111          1.0
S  1  1.0
  781983.2987057139     1.0
S  1  1.0
  178347.18007          1.0
S  1  1.0
  98964.8634704186      1.0
S  1  1.0
  32249.7773167536      1.0
S  1  1.0
  20074.1944766724      1.0
S  1  1.0
  9142.4186395498       1.0
S  1  1.0
  6418.0893926179       1.0
S  1  1.0
  2616.4976864732       1.0
S  1  1.0
  1467.8480649101       1.0
S  1  1.0
  749.9756097923        1.0
S  1  1.0
  464.5795980731        1.0
S  1  1.0
  313.7077724444        1.0
S  1  1.0
  168.7280549629        1.0
S  1  1.0
  112.9786656932        1.0
S  1  1.0
  71.6843872556         1.0
S  1  1.0
  44.8392845763         1.0
S  1  1.0
  30.1365278096         1.0
S  1  1.0
  19.017450209          1.0
S  1  1.0
  10.4762079669         1.0
S  1  1.0
  5.8737725816          1.0
S  1  1.0
  3.5740087851          1.0
S  1  1.0
  1.9480820853          1.0
S  1  1.0
  0.9996784585          1.0
S  1  1.0
  0.4536978207          1.0
S  1  1.0
  0.2493235492          1.0
S  1  1.0
  0.1336361901          1.0
S  1  1.0
  0.0831107783          1.0
S  1  1.0
  0.0543983385          1.0
S  1  1.0
  0.0242733032          1.0
P  1  1.0
  162943.240766         1.0
P  1  1.0
  34041.0755609811      1.0
P  1  1.0
  19555.003589228       1.0
P  1  1.0
  8102.3251377565       1.0
P  1  1.0
  5028.5341647007       1.0
P  1  1.0
  2779.8067313387       1.0
P  1  1.0
  1570.2249101269       1.0
P  1  1.0
  743.4817094651        1.0
P  1  1.0
  521.3648794329        1.0
P  1  1.0
  336.9365336128        1.0
P  1  1.0
  214.1448987893        1.0
P  1  1.0
  133.8823830689        1.0
P  1  1.0
  76.3962187892         1.0
P  1  1.0
  47.420792855          1.0
P  1  1.0
  32.8825451194         1.0
P  1  1.0
  19.8374116197         1.0
P  1  1.0
  11.2625048559         1.0
P  1  1.0
  7.9821951228          1.0
P  1  1.0
  5.5848838213          1.0
P  1  1.0
  3.4459668688          1.0
P  1  1.0
  2.0734025757          1.0
P  1  1.0
  1.1626465438          1.0
P  1  1.0
  0.6647661131          1.0
P  1  1.0
  0.4531268883          1.0
P  1  1.0
  0.2545245383          1.0
P  1  1.0
  0.1461449452          1.0
P  1  1.0
  0.0971075653          1.0
P  1  1.0
  0.0665136719          1.0
P  1  1.0
  0.0431525391          1.0
D  1  1.0
  2148.5939478322       1.0
D  1  1.0
  1455.342084154        1.0
D  1  1.0
  913.1740957804        1.0
D  1  1.0
  546.8786336781        1.0
D  1  1.0
  328.0295568442        1.0
D  1  1.0
  220.0473853343        1.0
D  1  1.0
  153.4182833433        1.0
D  1  1.0
  104.1560736871        1.0
D  1  1.0
  65.4859942992         1.0
D  1  1.0
  35.6418286925         1.0
D  1  1.0
  20.971335506          1.0
D  1  1.0
  12.443096858          1.0
D  1  1.0
  7.5699378167          1.0
D  1  1.0
  5.0033087015          1.0
D  1  1.0
  3.0921546833          1.0
D  1  1.0
  2.137187605           1.0
D  1  1.0
  1.2011749892          1.0
D  1  1.0
  0.7844902258          1.0
D  1  1.0
  0.5151945029          1.0
D  1  1.0
  0.3124658932          1.0
D  1  1.0
  0.210308009           1.0
D  1  1.0
  0.1210490855          1.0
D  1  1.0
  0.0680733783          1.0
F  1  1.0
  921.0809768208        1.0
F  1  1.0
  593.7911663989        1.0
F  1  1.0
  387.9805551125        1.0
F  1  1.0
  247.9511110913        1.0
F  1  1.0
  150.5689975327        1.0
F  1  1.0
  95.6585419445         1.0
F  1  1.0
  64.5838096653         1.0
F  1  1.0
  37.082582018          1.0
F  1  1.0
  23.3048271419         1.0
F  1  1.0
  15.8323163208         1.0
F  1  1.0
  9.7190069257          1.0
F  1  1.0
  6.1686804638          1.0
F  1  1.0
  4.029414921           1.0
F  1  1.0
  2.7600035262          1.0
F  1  1.0
  1.7539770598          1.0
F  1  1.0
  1.2183487735          1.0
F  1  1.0
  0.8344448241          1.0
F  1  1.0
  0.5046072769          1.0
F  1  1.0
  0.2747643952          1.0
F  1  1.0
  0.1476371458          1.0
F  1  1.0
  0.081162              1.0
G  1  1.0
  163.929097951         1.0
G  1  1.0
  81.3746689017         1.0
G  1  1.0
  50.7245381084         1.0
G  1  1.0
  29.3516303783         1.0
G  1  1.0
  19.0642857921         1.0
G  1  1.0
  11.9099937723         1.0
G  1  1.0
  7.3051355456          1.0
G  1  1.0
  4.7090522039          1.0
G  1  1.0
  3.3335541159          1.0
G  1  1.0
  1.7686245803          1.0
G  1  1.0
  1.0872923485          1.0
G  1  1.0
  0.7409982736          1.0
G  1  1.0
  0.3503754294          1.0
G  1  1.0
  0.2151042309          1.0
G  1  1.0
  0.1002                1.0
H  1  1.0
  0.9362561743          1.0
H  1  1.0
  0.5215532125          1.0
****
Nb     0
S  1  1.0
  1560046.74794         1.0
S  1  1.0
  830957.625476153      1.0
S  1  1.0
  186927.75844          1.0
S  1  1.0
  61098.696890625       1.0
S  1  1.0
  34048.7546744803      1.0
S  1  1.0
  20937.7791125226      1.0
S  1  1.0
  8457.4737263305       1.0
S  1  1.0
  3188.9963487439       1.0
S  1  1.0
  1620.7131104666       1.0
S  1  1.0
  786.7071282016        1.0
S  1  1.0
  522.6167852398        1.0
S  1  1.0
  359.6131578743        1.0
S  1  1.0
  185.456838832         1.0
S  1  1.0
  79.5176076876         1.0
S  1  1.0
  51.947268845          1.0
S  1  1.0
  35.1388138922         1.0
S  1  1.0
  23.6456353497         1.0
S  1  1.0
  16.5003109263         1.0
S  1  1.0
  11.2475801854         1.0
S  1  1.0
  6.8081124276          1.0
S  1  1.0
  3.6011374349          1.0
S  1  1.0
  2.0904657468          1.0
S  1  1.0
  1.2239867841          1.0
S  1  1.0
  0.8218121101          1.0
S  1  1.0
  0.48987516            1.0
S  1  1.0
  0.266131309           1.0
S  1  1.0
  0.1453644729          1.0
S  1  1.0
  0.0932811855          1.0
S  1  1.0
  0.057363266           1.0
S  1  1.0
  0.0294574219          1.0
P  1  1.0
  91012.0440189741      1.0
P  1  1.0
  60085.167416028       1.0
P  1  1.0
  20502.0489485261      1.0
P  1  1.0
  11713.3591894348      1.0
P  1  1.0
  5034.7762178132       1.0
P  1  1.0
  2963.0387995918       1.0
P  1  1.0
  1591.9133247658       1.0
P  1  1.0
  1073.4249125501       1.0
P  1  1.0
  538.921053456         1.0
P  1  1.0
  312.1620844795        1.0
P  1  1.0
  181.3306390681        1.0
P  1  1.0
  122.390227042         1.0
P  1  1.0
  86.0973674822         1.0
P  1  1.0
  58.3118099991         1.0
P  1  1.0
  35.8991200777         1.0
P  1  1.0
  22.6762898808         1.0
P  1  1.0
  15.2305406956         1.0
P  1  1.0
  10.0851582216         1.0
P  1  1.0
  6.0527794727          1.0
P  1  1.0
  3.6778261613          1.0
P  1  1.0
  2.1641478504          1.0
P  1  1.0
  1.2971380648          1.0
P  1  1.0
  0.79830739            1.0
P  1  1.0
  0.5000908747          1.0
P  1  1.0
  0.2708850265          1.0
P  1  1.0
  0.1539152369          1.0
P  1  1.0
  0.1090980961          1.0
P  1  1.0
  0.0748611111          1.0
P  1  1.0
  0.05236875            1.0
D  1  1.0
  2270.0896814789       1.0
D  1  1.0
  1509.5644432737       1.0
D  1  1.0
  941.0982744459        1.0
D  1  1.0
  575.3479677407        1.0
D  1  1.0
  392.62900322          1.0
D  1  1.0
  278.5868879352        1.0
D  1  1.0
  177.5613510415        1.0
D  1  1.0
  111.2503058694        1.0
D  1  1.0
  76.9461557489         1.0
D  1  1.0
  45.8729417117         1.0
D  1  1.0
  25.5439837654         1.0
D  1  1.0
  15.4282089905         1.0
D  1  1.0
  10.4360295673         1.0
D  1  1.0
  7.1399749952          1.0
D  1  1.0
  4.8227399295          1.0
D  1  1.0
  3.31775991            1.0
D  1  1.0
  2.2066689917          1.0
D  1  1.0
  1.4063542863          1.0
D  1  1.0
  0.92262217            1.0
D  1  1.0
  0.5523393088          1.0
D  1  1.0
  0.3414824111          1.0
D  1  1.0
  0.2271416102          1.0
D  1  1.0
  0.1362706651          1.0
D  1  1.0
  0.0812613098          1.0
F  1  1.0
  429.8148025659        1.0
F  1  1.0
  278.9928922023        1.0
F  1  1.0
  159.93434046          1.0
F  1  1.0
  96.2015869418         1.0
F  1  1.0
  52.9891974416         1.0
F  1  1.0
  32.5445600863         1.0
F  1  1.0
  21.7288607485         1.0
F  1  1.0
  13.3730731625         1.0
F  1  1.0
  8.0324886075          1.0
F  1  1.0
  4.9607720128          1.0
F  1  1.0
  3.1973963656          1.0
F  1  1.0
  1.5671592146          1.0
F  1  1.0
  0.8243056277          1.0
F  1  1.0
  0.4496178211          1.0
F  1  1.0
  0.2895781651          1.0
F  1  1.0
  0.2021478984          1.0
F  1  1.0
  0.1408                1.0
G  1  1.0
  174.3121470526        1.0
G  1  1.0
  86.4439092304         1.0
G  1  1.0
  53.9559164937         1.0
G  1  1.0
  31.2186740866         1.0
G  1  1.0
  17.1586432302         1.0
G  1  1.0
  10.0214752635         1.0
G  1  1.0
  7.1377411362          1.0
G  1  1.0
  4.9816662917          1.0
G  1  1.0
  1.8998787342          1.0
G  1  1.0
  0.9918755803          1.0
G  1  1.0
  0.5527500539          1.0
G  1  1.0
  0.3775306133          1.0
G  1  1.0
  0.2495653066          1.0
G  1  1.0
  0.1216                1.0
H  1  1.0
  0.9997388539          1.0
H  1  1.0
  0.6443135932          1.0
****
Mo     0
S  1  1.0
  1650843.11952         1.0
S  1  1.0
  879320.2310691429     1.0
S  1  1.0
  197807.151788         1.0
S  1  1.0
  109710.8283281606     1.0
S  1  1.0
  65904.8476078125      1.0
S  1  1.0
  22156.3484369051      1.0
S  1  1.0
  10252.4887255317      1.0
S  1  1.0
  6183.5776073658       1.0
S  1  1.0
  3337.4483932187       1.0
S  1  1.0
  1715.200589417        1.0
S  1  1.0
  823.4815242302        1.0
S  1  1.0
  442.7796708216        1.0
S  1  1.0
  201.6875079902        1.0
S  1  1.0
  102.2483498817        1.0
S  1  1.0
  58.3438065702         1.0
S  1  1.0
  37.6799385434         1.0
S  1  1.0
  25.1366353839         1.0
S  1  1.0
  17.5660359425         1.0
S  1  1.0
  11.8369378752         1.0
S  1  1.0
  8.173368909           1.0
S  1  1.0
  4.9123976412          1.0
S  1  1.0
  2.9209592241          1.0
S  1  1.0
  1.6409027765          1.0
S  1  1.0
  1.0840114543          1.0
S  1  1.0
  0.6545678879          1.0
S  1  1.0
  0.3408528452          1.0
S  1  1.0
  0.1801311636          1.0
S  1  1.0
  0.0981532465          1.0
S  1  1.0
  0.0646986681          1.0
S  1  1.0
  0.0295543213          1.0
P  1  1.0
  64742.2362757386      1.0
P  1  1.0
  21990.6229574258      1.0
P  1  1.0
  12492.4154178401      1.0
P  1  1.0
  7319.7684554337       1.0
P  1  1.0
  3013.7278045776       1.0
P  1  1.0
  1756.2774212626       1.0
P  1  1.0
  1068.4227055249       1.0
P  1  1.0
  614.2943133973        1.0
P  1  1.0
  394.9246404637        1.0
P  1  1.0
  271.2539506887        1.0
P  1  1.0
  164.1693955218        1.0
P  1  1.0
  89.7647111976         1.0
P  1  1.0
  54.3640869273         1.0
P  1  1.0
  36.4817004609         1.0
P  1  1.0
  21.9229056385         1.0
P  1  1.0
  13.4877009315         1.0
P  1  1.0
  9.0043050916          1.0
P  1  1.0
  6.1130479566          1.0
P  1  1.0
  4.144236522           1.0
P  1  1.0
  2.645160449           1.0
P  1  1.0
  1.4974264192          1.0
P  1  1.0
  0.8220166573          1.0
P  1  1.0
  0.4392863925          1.0
P  1  1.0
  0.2741312982          1.0
P  1  1.0
  0.1356795574          1.0
P  1  1.0
  0.0802842882          1.0
D  1  1.0
  2537.9929569493       1.0
D  1  1.0
  1585.8424596176       1.0
D  1  1.0
  1122.715661577        1.0
D  1  1.0
  719.7092137639        1.0
D  1  1.0
  388.0980988212        1.0
D  1  1.0
  238.6308133244        1.0
D  1  1.0
  155.1628918324        1.0
D  1  1.0
  98.2209181693         1.0
D  1  1.0
  64.9091832753         1.0
D  1  1.0
  45.2911007618         1.0
D  1  1.0
  28.4938501903         1.0
D  1  1.0
  16.7808305559         1.0
D  1  1.0
  9.927629477           1.0
D  1  1.0
  6.5281658607          1.0
D  1  1.0
  4.1299757817          1.0
D  1  1.0
  2.2300832349          1.0
D  1  1.0
  1.1261007066          1.0
D  1  1.0
  0.631532618           1.0
D  1  1.0
  0.3959433943          1.0
D  1  1.0
  0.2365889508          1.0
D  1  1.0
  0.1450981644          1.0
D  1  1.0
  0.0824302605          1.0
F  1  1.0
  663.6071637303        1.0
F  1  1.0
  414.263894512         1.0
F  1  1.0
  227.3757304463        1.0
F  1  1.0
  136.4760441011        1.0
F  1  1.0
  90.7633662769         1.0
F  1  1.0
  55.1801753744         1.0
F  1  1.0
  33.8114163705         1.0
F  1  1.0
  21.5586177306         1.0
F  1  1.0
  12.3913589797         1.0
F  1  1.0
  7.1143590237          1.0
F  1  1.0
  4.6567742516          1.0
F  1  1.0
  3.209954222           1.0
F  1  1.0
  1.6975825386          1.0
F  1  1.0
  1.0281041409          1.0
F  1  1.0
  0.606893535           1.0
F  1  1.0
  0.3003577525          1.0
F  1  1.0
  0.1762345688          1.0
F  1  1.0
  0.09882               1.0
G  1  1.0
  184.7889714108        1.0
G  1  1.0
  91.7157581851         1.0
G  1  1.0
  59.3411613584         1.0
G  1  1.0
  33.3393556183         1.0
G  1  1.0
  18.0177768415         1.0
G  1  1.0
  12.129184901          1.0
G  1  1.0
  8.3748882117          1.0
G  1  1.0
  5.4241102618          1.0
G  1  1.0
  3.7016302459          1.0
G  1  1.0
  1.999443509           1.0
G  1  1.0
  1.0397137182          1.0
G  1  1.0
  0.6716345677          1.0
G  1  1.0
  0.3858672758          1.0
G  1  1.0
  0.2539336379          1.0
G  1  1.0
  0.122                 1.0
H  1  1.0
  1.1959300574          1.0
H  1  1.0
  0.7796309751          1.0
****
Tc     0
S  1  1.0
  1832440.78182         1.0
S  1  1.0
  975406.9457477594     1.0
S  1  1.0
  217397.87452          1.0
S  1  1.0
  120462.672053046      1.0
S  1  1.0
  39602.6836516         1.0
S  1  1.0
  24117.8354181261      1.0
S  1  1.0
  11004.8723730639      1.0
S  1  1.0
  6622.6847798636       1.0
S  1  1.0
  3556.3346298191       1.0
S  1  1.0
  1829.8345865113       1.0
S  1  1.0
  878.9431664763        1.0
S  1  1.0
  470.3317606895        1.0
S  1  1.0
  214.6152709667        1.0
S  1  1.0
  134.2997434852        1.0
S  1  1.0
  82.2870221676         1.0
S  1  1.0
  50.9595161368         1.0
S  1  1.0
  25.9877525439         1.0
S  1  1.0
  17.0458954255         1.0
S  1  1.0
  11.1016573271         1.0
S  1  1.0
  7.1906148906          1.0
S  1  1.0
  4.1419883502          1.0
S  1  1.0
  2.5336485813          1.0
S  1  1.0
  1.6713983722          1.0
S  1  1.0
  1.1666099203          1.0
S  1  1.0
  0.7035467481          1.0
S  1  1.0
  0.4273719899          1.0
S  1  1.0
  0.2598011553          1.0
S  1  1.0
  0.1655525956          1.0
S  1  1.0
  0.108660828           1.0
S  1  1.0
  0.0658390829          1.0
S  1  1.0
  0.0356105347          1.0
P  1  1.0
  23534.7147650238      1.0
P  1  1.0
  13352.617233699       1.0
P  1  1.0
  5482.788245578        1.0
P  1  1.0
  3210.2328198957       1.0
P  1  1.0
  1867.5547048818       1.0
P  1  1.0
  1136.6394676085       1.0
P  1  1.0
  587.9402351111        1.0
P  1  1.0
  362.7475983528        1.0
P  1  1.0
  226.7997987202        1.0
P  1  1.0
  135.4728248077        1.0
P  1  1.0
  73.6077762995         1.0
P  1  1.0
  46.7270038172         1.0
P  1  1.0
  32.9591743027         1.0
P  1  1.0
  21.0548473079         1.0
P  1  1.0
  12.6319676827         1.0
P  1  1.0
  7.8949400724          1.0
P  1  1.0
  5.504071811           1.0
P  1  1.0
  3.5975077604          1.0
P  1  1.0
  2.2008888986          1.0
P  1  1.0
  1.2598383529          1.0
P  1  1.0
  0.8803443615          1.0
P  1  1.0
  0.5854310583          1.0
P  1  1.0
  0.3394966466          1.0
P  1  1.0
  0.1787932519          1.0
P  1  1.0
  0.1232820524          1.0
D  1  1.0
  2700.9357486846       1.0
D  1  1.0
  1692.1470062333       1.0
D  1  1.0
  1012.6346071787       1.0
D  1  1.0
  502.9216547928        1.0
D  1  1.0
  301.3328598128        1.0
D  1  1.0
  194.6578626724        1.0
D  1  1.0
  123.1674233387        1.0
D  1  1.0
  82.3956471092         1.0
D  1  1.0
  44.9399058584         1.0
D  1  1.0
  26.7009476966         1.0
D  1  1.0
  17.6115143343         1.0
D  1  1.0
  11.2424919081         1.0
D  1  1.0
  6.0140881962          1.0
D  1  1.0
  3.8511090478          1.0
D  1  1.0
  2.5209671203          1.0
D  1  1.0
  1.6451186608          1.0
D  1  1.0
  0.9988703426          1.0
D  1  1.0
  0.6215941586          1.0
D  1  1.0
  0.4166063683          1.0
D  1  1.0
  0.2656419404          1.0
D  1  1.0
  0.1665784844          1.0
D  1  1.0
  0.110420298           1.0
F  1  1.0
  703.6715131524        1.0
F  1  1.0
  439.5569846016        1.0
F  1  1.0
  245.5150116225        1.0
F  1  1.0
  133.2552467573        1.0
F  1  1.0
  77.6023280644         1.0
F  1  1.0
  44.5458822916         1.0
F  1  1.0
  28.5129535209         1.0
F  1  1.0
  19.323550366          1.0
F  1  1.0
  12.6251487267         1.0
F  1  1.0
  8.4209590102          1.0
F  1  1.0
  4.9936760065          1.0
F  1  1.0
  2.979265791           1.0
F  1  1.0
  1.8791379568          1.0
F  1  1.0
  1.2340043101          1.0
F  1  1.0
  0.8041005371          1.0
F  1  1.0
  0.5487589394          1.0
F  1  1.0
  0.2827880018          1.0
F  1  1.0
  0.1395275779          1.0
G  1  1.0
  312.676441292         1.0
G  1  1.0
  195.4032055445        1.0
G  1  1.0
  97.0605865279         1.0
G  1  1.0
  62.9109916195         1.0
G  1  1.0
  35.408091032          1.0
G  1  1.0
  22.5942716813         1.0
G  1  1.0
  15.5418286715         1.0
G  1  1.0
  9.5198278278          1.0
G  1  1.0
  5.2529967707          1.0
G  1  1.0
  3.4684943172          1.0
G  1  1.0
  2.071691961           1.0
G  1  1.0
  1.1886325164          1.0
G  1  1.0
  0.7981879272          1.0
G  1  1.0
  0.4433777902          1.0
G  1  1.0
  0.2951888951          1.0
G  1  1.0
  0.147                 1.0
H  1  1.0
  2.5250971586          1.0
H  1  1.0
  1.4107015128          1.0
H  1  1.0
  0.9355148283          1.0
I  1  1.0
  1.5817                1.0
****
Ru     0
S  1  1.0
  1964948.02928         1.0
S  1  1.0
  1045422.3339444818    1.0
S  1  1.0
  231420.02016          1.0
S  1  1.0
  128114.1938795124     1.0
S  1  1.0
  77020.564446875       1.0
S  1  1.0
  25427.9292219363      1.0
S  1  1.0
  11701.8390999511      1.0
S  1  1.0
  7062.0934356584       1.0
S  1  1.0
  3784.136699834        1.0
S  1  1.0
  1927.8596818532       1.0
S  1  1.0
  928.6977915577        1.0
S  1  1.0
  417.1544369529        1.0
S  1  1.0
  223.0535687178        1.0
S  1  1.0
  144.4714880352        1.0
S  1  1.0
  94.5860126443         1.0
S  1  1.0
  57.7907488334         1.0
S  1  1.0
  29.2235509616         1.0
S  1  1.0
  17.6623316412         1.0
S  1  1.0
  11.518835802          1.0
S  1  1.0
  7.9348397153          1.0
S  1  1.0
  5.1761220976          1.0
S  1  1.0
  3.2828924002          1.0
S  1  1.0
  2.1027909994          1.0
S  1  1.0
  1.4153497574          1.0
S  1  1.0
  0.743736812           1.0
S  1  1.0
  0.3966249267          1.0
S  1  1.0
  0.2343159706          1.0
S  1  1.0
  0.1662713193          1.0
S  1  1.0
  0.1154948226          1.0
S  1  1.0
  0.0689704111          1.0
S  1  1.0
  0.0372578247          1.0
P  1  1.0
  75545.1103982447      1.0
P  1  1.0
  44684.0181195908      1.0
P  1  1.0
  25264.0888470649      1.0
P  1  1.0
  14226.1032184273      1.0
P  1  1.0
  7445.2082299087       1.0
P  1  1.0
  3425.9410862297       1.0
P  1  1.0
  1676.3855889444       1.0
P  1  1.0
  988.3719379817        1.0
P  1  1.0
  593.7277035615        1.0
P  1  1.0
  376.1339857104        1.0
P  1  1.0
  238.1434270437        1.0
P  1  1.0
  161.6977350132        1.0
P  1  1.0
  110.4201918915        1.0
P  1  1.0
  63.2779065618         1.0
P  1  1.0
  35.1484164177         1.0
P  1  1.0
  24.6273278246         1.0
P  1  1.0
  17.440085791          1.0
P  1  1.0
  10.076256551          1.0
P  1  1.0
  6.2114856305          1.0
P  1  1.0
  4.1429305312          1.0
P  1  1.0
  2.724574694           1.0
P  1  1.0
  1.7096394417          1.0
P  1  1.0
  1.0957097551          1.0
P  1  1.0
  0.7003279376          1.0
P  1  1.0
  0.3516924288          1.0
P  1  1.0
  0.1868343709          1.0
P  1  1.0
  0.128422348           1.0
D  1  1.0
  4901.503503415        1.0
D  1  1.0
  2873.3262279287       1.0
D  1  1.0
  1509.6779023996       1.0
D  1  1.0
  886.626336464         1.0
D  1  1.0
  590.1010208738        1.0
D  1  1.0
  323.9248040659        1.0
D  1  1.0
  192.3349531816        1.0
D  1  1.0
  110.4927681489        1.0
D  1  1.0
  60.8742847168         1.0
D  1  1.0
  36.5324745373         1.0
D  1  1.0
  24.8522947251         1.0
D  1  1.0
  16.4300230622         1.0
D  1  1.0
  11.005306058          1.0
D  1  1.0
  6.4599875522          1.0
D  1  1.0
  2.6858448286          1.0
D  1  1.0
  1.7824210157          1.0
D  1  1.0
  1.2031034958          1.0
D  1  1.0
  0.8214586209          1.0
D  1  1.0
  0.4748929973          1.0
D  1  1.0
  0.2785682596          1.0
D  1  1.0
  0.1738374158          1.0
D  1  1.0
  0.1143222286          1.0
F  1  1.0
  489.2451648403        1.0
F  1  1.0
  339.0436733492        1.0
F  1  1.0
  221.9098906199        1.0
F  1  1.0
  142.4012747338        1.0
F  1  1.0
  80.7757051919         1.0
F  1  1.0
  42.9247010026         1.0
F  1  1.0
  22.2675083591         1.0
F  1  1.0
  11.3408582038         1.0
F  1  1.0
  6.3790970831          1.0
F  1  1.0
  3.5795399915          1.0
F  1  1.0
  1.8515550303          1.0
F  1  1.0
  1.0820019018          1.0
F  1  1.0
  0.62455266            1.0
F  1  1.0
  0.2956731324          1.0
F  1  1.0
  0.1441945498          1.0
G  1  1.0
  189.4923537044        1.0
G  1  1.0
  102.2221812825        1.0
G  1  1.0
  64.0455831221         1.0
G  1  1.0
  37.3749714075         1.0
G  1  1.0
  24.422781269          1.0
G  1  1.0
  15.7248738498         1.0
G  1  1.0
  9.6291633179          1.0
G  1  1.0
  5.6632364201          1.0
G  1  1.0
  3.634232471           1.0
G  1  1.0
  2.1748533848          1.0
G  1  1.0
  1.3389333038          1.0
G  1  1.0
  0.8904718972          1.0
G  1  1.0
  0.4644397249          1.0
G  1  1.0
  0.3091198624          1.0
G  1  1.0
  0.1538                1.0
H  1  1.0
  2.7602562355          1.0
H  1  1.0
  1.6353397701          1.0
H  1  1.0
  1.0949493477          1.0
I  1  1.0
  1.88628               1.0
****
Rh     0
S  1  1.0
  79475.94590625        1.0
S  1  1.0
  27996.1148759845      1.0
S  1  1.0
  12452.0023117564      1.0
S  1  1.0
  8736.5100518987       1.0
S  1  1.0
  3604.8092947471       1.0
S  1  1.0
  1984.0362614353       1.0
S  1  1.0
  996.6497955465        1.0
S  1  1.0
  444.0225119888        1.0
S  1  1.0
  236.5732550669        1.0
S  1  1.0
  136.8346506825        1.0
S  1  1.0
  85.9704324352         1.0
S  1  1.0
  55.3325536243         1.0
S  1  1.0
  33.9103486476         1.0
S  1  1.0
  17.9503608376         1.0
S  1  1.0
  12.0851807708         1.0
S  1  1.0
  8.4239046427          1.0
S  1  1.0
  5.1856259772          1.0
S  1  1.0
  3.4990632143          1.0
S  1  1.0
  2.4372820875          1.0
S  1  1.0
  1.44699915            1.0
S  1  1.0
  0.802509198           1.0
S  1  1.0
  0.4310380269          1.0
S  1  1.0
  0.2515379837          1.0
S  1  1.0
  0.1775348109          1.0
S  1  1.0
  0.1224430421          1.0
S  1  1.0
  0.0744452683          1.0
S  1  1.0
  0.0399225586          1.0
P  1  1.0
  15768.9405389522      1.0
P  1  1.0
  6575.483749095        1.0
P  1  1.0
  3712.6882871227       1.0
P  1  1.0
  1812.4876275548       1.0
P  1  1.0
  1232.3280409134       1.0
P  1  1.0
  834.5769772502        1.0
P  1  1.0
  408.0806112719        1.0
P  1  1.0
  250.476076549         1.0
P  1  1.0
  152.9783392578        1.0
P  1  1.0
  100.1176666227        1.0
P  1  1.0
  62.1146748274         1.0
P  1  1.0
  36.2502204033         1.0
P  1  1.0
  19.9529204195         1.0
P  1  1.0
  13.2435999558         1.0
P  1  1.0
  8.6226134646          1.0
P  1  1.0
  4.8749426874          1.0
P  1  1.0
  2.798870607           1.0
P  1  1.0
  1.7948255252          1.0
P  1  1.0
  1.0399872118          1.0
P  1  1.0
  0.5322088472          1.0
P  1  1.0
  0.3292086491          1.0
P  1  1.0
  0.1975518799          1.0
P  1  1.0
  0.1328951179          1.0
D  1  1.0
  2872.4543299854       1.0
D  1  1.0
  1941.7130053717       1.0
D  1  1.0
  1198.801543145        1.0
D  1  1.0
  683.8007323002        1.0
D  1  1.0
  376.0514359597        1.0
D  1  1.0
  242.098086474         1.0
D  1  1.0
  171.3687968622        1.0
D  1  1.0
  116.5248225263        1.0
D  1  1.0
  79.9159988499         1.0
D  1  1.0
  48.6021089083         1.0
D  1  1.0
  33.1246084291         1.0
D  1  1.0
  21.528358361          1.0
D  1  1.0
  14.0509284599         1.0
D  1  1.0
  9.7394928001          1.0
D  1  1.0
  6.3861454096          1.0
D  1  1.0
  4.0236817834          1.0
D  1  1.0
  2.5509523633          1.0
D  1  1.0
  1.7509874584          1.0
D  1  1.0
  1.1291849015          1.0
D  1  1.0
  0.718032218           1.0
D  1  1.0
  0.4732574563          1.0
D  1  1.0
  0.2954976104          1.0
D  1  1.0
  0.18985099            1.0
D  1  1.0
  0.1126538924          1.0
F  1  1.0
  541.8734276058        1.0
F  1  1.0
  301.1850344614        1.0
F  1  1.0
  179.0323900431        1.0
F  1  1.0
  119.6843482783        1.0
F  1  1.0
  78.3300199176         1.0
F  1  1.0
  50.4174270387         1.0
F  1  1.0
  29.9641162726         1.0
F  1  1.0
  17.2183383121         1.0
F  1  1.0
  10.2825064211         1.0
F  1  1.0
  5.2657759169          1.0
F  1  1.0
  3.414961093           1.0
F  1  1.0
  1.9463745316          1.0
F  1  1.0
  1.0291726775          1.0
F  1  1.0
  0.6254262545          1.0
F  1  1.0
  0.3140960104          1.0
F  1  1.0
  0.1517014542          1.0
G  1  1.0
  218.4612455344        1.0
G  1  1.0
  107.6484279822        1.0
G  1  1.0
  67.9496847763         1.0
G  1  1.0
  39.4866440723         1.0
G  1  1.0
  25.9805425454         1.0
G  1  1.0
  17.3699696859         1.0
G  1  1.0
  11.176677399          1.0
G  1  1.0
  5.9856095969          1.0
G  1  1.0
  3.817821593           1.0
G  1  1.0
  2.3252447935          1.0
G  1  1.0
  1.5985081738          1.0
G  1  1.0
  0.9355551249          1.0
G  1  1.0
  0.4928736622          1.0
G  1  1.0
  0.3288368311          1.0
G  1  1.0
  0.1648                1.0
H  1  1.0
  3.0039007965          1.0
H  1  1.0
  1.8600854481          1.0
I  1  1.0
  2.18998               1.0
****
Pd     0
S  1  1.0
  2359698.109           1.0
S  1  1.0
  1253973.5310866518    1.0
S  1  1.0
  272900.08958          1.0
S  1  1.0
  150835.3141139752     1.0
S  1  1.0
  81084.553421875       1.0
S  1  1.0
  29479.8096995426      1.0
S  1  1.0
  11424.6298530414      1.0
S  1  1.0
  7579.2974331762       1.0
S  1  1.0
  4414.1225344104       1.0
S  1  1.0
  2044.8696057621       1.0
S  1  1.0
  1041.2722678821       1.0
S  1  1.0
  473.2841174582        1.0
S  1  1.0
  234.0940785922        1.0
S  1  1.0
  133.7094385396        1.0
S  1  1.0
  84.083067357          1.0
S  1  1.0
  52.9707555951         1.0
S  1  1.0
  31.0913721916         1.0
S  1  1.0
  17.1457698908         1.0
S  1  1.0
  9.2630771181          1.0
S  1  1.0
  5.8551728348          1.0
S  1  1.0
  3.7153670403          1.0
S  1  1.0
  2.4400658326          1.0
S  1  1.0
  1.5221681122          1.0
S  1  1.0
  0.8979782125          1.0
S  1  1.0
  0.5957883714          1.0
S  1  1.0
  0.3953073572          1.0
S  1  1.0
  0.2688534306          1.0
S  1  1.0
  0.1894554086          1.0
S  1  1.0
  0.1269291479          1.0
S  1  1.0
  0.0758798704          1.0
S  1  1.0
  0.040019458           1.0
P  1  1.0
  79806.8231376555      1.0
P  1  1.0
  38473.9930006801      1.0
P  1  1.0
  16424.1932870772      1.0
P  1  1.0
  6908.697957792        1.0
P  1  1.0
  3995.9768146698       1.0
P  1  1.0
  2199.6778184802       1.0
P  1  1.0
  1540.1079728394       1.0
P  1  1.0
  670.8108577465        1.0
P  1  1.0
  411.3505430122        1.0
P  1  1.0
  255.7021178801        1.0
P  1  1.0
  154.2810555614        1.0
P  1  1.0
  99.8700607254         1.0
P  1  1.0
  64.0461592468         1.0
P  1  1.0
  38.3733409086         1.0
P  1  1.0
  24.5054106616         1.0
P  1  1.0
  14.0043188872         1.0
P  1  1.0
  8.4465069004          1.0
P  1  1.0
  5.2467272191          1.0
P  1  1.0
  3.5408005438          1.0
P  1  1.0
  2.3623033846          1.0
P  1  1.0
  1.4680219364          1.0
P  1  1.0
  1.001368575           1.0
P  1  1.0
  0.711757157           1.0
P  1  1.0
  0.3980197688          1.0
P  1  1.0
  0.2050821387          1.0
P  1  1.0
  0.1343368348          1.0
P  1  1.0
  0.080801894           1.0
D  1  1.0
  2978.3258224977       1.0
D  1  1.0
  2037.4700353098       1.0
D  1  1.0
  1449.8010225142       1.0
D  1  1.0
  947.0943714296        1.0
D  1  1.0
  538.7582908235        1.0
D  1  1.0
  303.9650841371        1.0
D  1  1.0
  177.8977685786        1.0
D  1  1.0
  94.0135151617         1.0
D  1  1.0
  47.2763545108         1.0
D  1  1.0
  29.0366713479         1.0
D  1  1.0
  20.2113815802         1.0
D  1  1.0
  13.6404023079         1.0
D  1  1.0
  7.9969956647          1.0
D  1  1.0
  4.4732371677          1.0
D  1  1.0
  2.4543189375          1.0
D  1  1.0
  1.5200516296          1.0
D  1  1.0
  1.0657409489          1.0
D  1  1.0
  0.7354771959          1.0
D  1  1.0
  0.5083360976          1.0
D  1  1.0
  0.311874449           1.0
D  1  1.0
  0.1927501522          1.0
D  1  1.0
  0.1132617101          1.0
F  1  1.0
  536.5580080344        1.0
F  1  1.0
  301.5522722609        1.0
F  1  1.0
  197.9560687727        1.0
F  1  1.0
  136.3081998626        1.0
F  1  1.0
  85.442745488          1.0
F  1  1.0
  56.1465516576         1.0
F  1  1.0
  34.4311886836         1.0
F  1  1.0
  17.5303781257         1.0
F  1  1.0
  9.8643981096          1.0
F  1  1.0
  6.6075561226          1.0
F  1  1.0
  4.4729913821          1.0
F  1  1.0
  2.7658904789          1.0
F  1  1.0
  1.572592917           1.0
F  1  1.0
  0.9643895012          1.0
F  1  1.0
  0.6693090272          1.0
F  1  1.0
  0.3831692709          1.0
F  1  1.0
  0.2704064273          1.0
F  1  1.0
  0.1519735214          1.0
G  1  1.0
  227.5646029596        1.0
G  1  1.0
  113.0036757015        1.0
G  1  1.0
  71.2942807187         1.0
G  1  1.0
  41.3905026872         1.0
G  1  1.0
  27.5288208267         1.0
G  1  1.0
  18.2100704843         1.0
G  1  1.0
  11.8186248636         1.0
G  1  1.0
  6.3014303678          1.0
G  1  1.0
  3.4187797086          1.0
G  1  1.0
  1.7866464334          1.0
G  1  1.0
  0.9975465092          1.0
G  1  1.0
  0.5024701908          1.0
G  1  1.0
  0.3338350954          1.0
G  1  1.0
  0.1652                1.0
H  1  1.0
  3.2481512947          1.0
H  1  1.0
  2.078711963           1.0
I  1  1.0
  2.49258               1.0
****
Ag     0
S  1  1.0
  2499645.4524          1.0
S  1  1.0
  1328790.7194427946    1.0
S  1  1.0
  290704.15234          1.0
S  1  1.0
  160703.5503662235     1.0
S  1  1.0
  86902.1398125         1.0
S  1  1.0
  31465.7537324177      1.0
S  1  1.0
  13795.8239286263      1.0
S  1  1.0
  9655.6146273159       1.0
S  1  1.0
  4008.4169288024       1.0
S  1  1.0
  2148.1392233614       1.0
S  1  1.0
  1096.4288499617       1.0
S  1  1.0
  482.1911743006        1.0
S  1  1.0
  242.7752039629        1.0
S  1  1.0
  165.6935907474        1.0
S  1  1.0
  80.2106537909         1.0
S  1  1.0
  49.9438550135         1.0
S  1  1.0
  29.2624671843         1.0
S  1  1.0
  16.9499227158         1.0
S  1  1.0
  10.1896576052         1.0
S  1  1.0
  5.2974784416          1.0
S  1  1.0
  3.041707651           1.0
S  1  1.0
  1.6917874339          1.0
S  1  1.0
  0.8711776955          1.0
S  1  1.0
  0.4704049477          1.0
S  1  1.0
  0.2895620536          1.0
S  1  1.0
  0.2065427934          1.0
S  1  1.0
  0.1469174419          1.0
S  1  1.0
  0.0998622731          1.0
S  1  1.0
  0.0656883178          1.0
S  1  1.0
  0.0452520264          1.0
P  1  1.0
  28772.9720466116      1.0
P  1  1.0
  12189.076869118       1.0
P  1  1.0
  7636.8114443794       1.0
P  1  1.0
  4112.4941738919       1.0
P  1  1.0
  2031.2241818664       1.0
P  1  1.0
  1219.1551161259       1.0
P  1  1.0
  644.4706482256        1.0
P  1  1.0
  415.2709142824        1.0
P  1  1.0
  253.6447475324        1.0
P  1  1.0
  153.1147343362        1.0
P  1  1.0
  106.1585712969        1.0
P  1  1.0
  73.906069187          1.0
P  1  1.0
  50.6138536077         1.0
P  1  1.0
  31.6456113819         1.0
P  1  1.0
  20.1525914822         1.0
P  1  1.0
  14.182676288          1.0
P  1  1.0
  9.6324167516          1.0
P  1  1.0
  5.4937675296          1.0
P  1  1.0
  3.1818500185          1.0
P  1  1.0
  1.9971135095          1.0
P  1  1.0
  1.3466983598          1.0
P  1  1.0
  0.9038984102          1.0
P  1  1.0
  0.5656532465          1.0
P  1  1.0
  0.3777537339          1.0
P  1  1.0
  0.2122031699          1.0
P  1  1.0
  0.1042994822          1.0
D  1  1.0
  5705.4539722597       1.0
D  1  1.0
  3167.9718873201       1.0
D  1  1.0
  2148.9742694448       1.0
D  1  1.0
  1491.7375157522       1.0
D  1  1.0
  902.1291462922        1.0
D  1  1.0
  565.652543674         1.0
D  1  1.0
  382.1222941333        1.0
D  1  1.0
  239.0432825591        1.0
D  1  1.0
  121.4907820032        1.0
D  1  1.0
  62.5626537472         1.0
D  1  1.0
  35.5157224059         1.0
D  1  1.0
  23.803332722          1.0
D  1  1.0
  13.9485841923         1.0
D  1  1.0
  7.817312186           1.0
D  1  1.0
  4.3323724113          1.0
D  1  1.0
  2.295604933           1.0
D  1  1.0
  1.4790864548          1.0
D  1  1.0
  0.8545942448          1.0
D  1  1.0
  0.5443146433          1.0
D  1  1.0
  0.3256469754          1.0
D  1  1.0
  0.2022673479          1.0
D  1  1.0
  0.1297496735          1.0
F  1  1.0
  867.1594008985        1.0
F  1  1.0
  595.7155621582        1.0
F  1  1.0
  405.3256322379        1.0
F  1  1.0
  255.1607955767        1.0
F  1  1.0
  165.0284405394        1.0
F  1  1.0
  95.6547612475         1.0
F  1  1.0
  56.0800937315         1.0
F  1  1.0
  33.5447360911         1.0
F  1  1.0
  20.0808119359         1.0
F  1  1.0
  13.9091206579         1.0
F  1  1.0
  7.6327476847          1.0
F  1  1.0
  4.8124270611          1.0
F  1  1.0
  3.193888261           1.0
F  1  1.0
  2.1186541943          1.0
F  1  1.0
  1.2990956712          1.0
F  1  1.0
  0.8330848647          1.0
F  1  1.0
  0.4693772323          1.0
F  1  1.0
  0.3351667055          1.0
F  1  1.0
  0.1665829739          1.0
G  1  1.0
  219.8899645447        1.0
G  1  1.0
  119.4966081171        1.0
G  1  1.0
  75.0846557384         1.0
G  1  1.0
  43.9785545855         1.0
G  1  1.0
  29.1732849751         1.0
G  1  1.0
  20.2464941233         1.0
G  1  1.0
  12.6408167133         1.0
G  1  1.0
  6.7828210827          1.0
G  1  1.0
  3.7191848167          1.0
G  1  1.0
  1.8756802896          1.0
G  1  1.0
  1.0545458582          1.0
G  1  1.0
  0.5614226613          1.0
G  1  1.0
  0.3741113306          1.0
G  1  1.0
  0.1868                1.0
H  1  1.0
  3.5674234064          1.0
H  1  1.0
  2.3235319574          1.0
H  1  1.0
  1.5813947867          1.0
I  1  1.0
  2.79422               1.0
****
Cd     0
S  1  1.0
  2607229.6198          1.0
S  1  1.0
  1386201.460697836     1.0
S  1  1.0
  304069.10042          1.0
S  1  1.0
  168078.0815318524     1.0
S  1  1.0
  90102.4737734375      1.0
S  1  1.0
  32884.7800586598      1.0
S  1  1.0
  14385.5473446834      1.0
S  1  1.0
  8747.7326333598       1.0
S  1  1.0
  4759.6786770249       1.0
S  1  1.0
  2253.5765879227       1.0
S  1  1.0
  1145.6452460574       1.0
S  1  1.0
  753.8097729141        1.0
S  1  1.0
  522.2733904452        1.0
S  1  1.0
  270.1430234213        1.0
S  1  1.0
  172.5749238966        1.0
S  1  1.0
  105.2862388719        1.0
S  1  1.0
  51.4972229444         1.0
S  1  1.0
  34.3790803365         1.0
S  1  1.0
  23.3318672356         1.0
S  1  1.0
  14.6292207259         1.0
S  1  1.0
  8.0926746872          1.0
S  1  1.0
  4.7859044621          1.0
S  1  1.0
  3.1182011332          1.0
S  1  1.0
  1.7418290897          1.0
S  1  1.0
  0.9524796042          1.0
S  1  1.0
  0.5258640857          1.0
S  1  1.0
  0.3180502322          1.0
S  1  1.0
  0.2239840306          1.0
S  1  1.0
  0.1473559443          1.0
S  1  1.0
  0.083559576           1.0
S  1  1.0
  0.0503876953          1.0
S  1  1.0
  0.03203125            1.0
P  1  1.0
  1366512.1407915682    1.0
P  1  1.0
  267365.71664          1.0
P  1  1.0
  135565.4659849141     1.0
P  1  1.0
  54001.1848475707      1.0
P  1  1.0
  29995.9040761402      1.0
P  1  1.0
  12649.7972012677      1.0
P  1  1.0
  8288.4719184187       1.0
P  1  1.0
  4254.5730766913       1.0
P  1  1.0
  2425.1737724411       1.0
P  1  1.0
  1147.710588468        1.0
P  1  1.0
  743.3564348153        1.0
P  1  1.0
  459.2641692132        1.0
P  1  1.0
  293.6144944224        1.0
P  1  1.0
  171.5700359859        1.0
P  1  1.0
  110.275704552         1.0
P  1  1.0
  77.9355259511         1.0
P  1  1.0
  52.270470629          1.0
P  1  1.0
  34.3627249952         1.0
P  1  1.0
  19.6962829009         1.0
P  1  1.0
  10.8920715868         1.0
P  1  1.0
  7.0901701276          1.0
P  1  1.0
  4.8624749356          1.0
P  1  1.0
  3.3166302619          1.0
P  1  1.0
  1.9550292844          1.0
P  1  1.0
  1.0741151585          1.0
P  1  1.0
  0.7614384711          1.0
P  1  1.0
  0.4929573024          1.0
P  1  1.0
  0.2650649704          1.0
P  1  1.0
  0.1367311604          1.0
P  1  1.0
  0.0838502204          1.0
P  1  1.0
  0.0569444444          1.0
D  1  1.0
  230662.33286          1.0
D  1  1.0
  139358.1424025386     1.0
D  1  1.0
  79539.9550590071      1.0
D  1  1.0
  32639.2854042311      1.0
D  1  1.0
  21414.8916715333      1.0
D  1  1.0
  12327.2212675337      1.0
D  1  1.0
  5855.1573090894       1.0
D  1  1.0
  3286.4162221047       1.0
D  1  1.0
  2233.4793625605       1.0
D  1  1.0
  1361.6063216892       1.0
D  1  1.0
  777.932056286         1.0
D  1  1.0
  430.2661018555        1.0
D  1  1.0
  282.12817433          1.0
D  1  1.0
  173.3993216137        1.0
D  1  1.0
  110.4867603323        1.0
D  1  1.0
  69.2359103406         1.0
D  1  1.0
  40.4698238377         1.0
D  1  1.0
  25.8147236217         1.0
D  1  1.0
  16.64447282           1.0
D  1  1.0
  9.8371588275          1.0
D  1  1.0
  5.555187456           1.0
D  1  1.0
  3.1718808858          1.0
D  1  1.0
  1.9868469609          1.0
D  1  1.0
  1.3917963221          1.0
D  1  1.0
  0.9494866709          1.0
D  1  1.0
  0.5441188754          1.0
D  1  1.0
  0.3692829698          1.0
D  1  1.0
  0.2216522773          1.0
D  1  1.0
  0.1227714675          1.0
D  1  1.0
  0.082                 1.0
F  1  1.0
  2040.6242083693       1.0
F  1  1.0
  1406.6280323658       1.0
F  1  1.0
  904.6392472183        1.0
F  1  1.0
  617.9951944755        1.0
F  1  1.0
  417.659012701         1.0
F  1  1.0
  252.3309288079        1.0
F  1  1.0
  137.2072192919        1.0
F  1  1.0
  89.8256027977         1.0
F  1  1.0
  61.6244127937         1.0
F  1  1.0
  40.3848336501         1.0
F  1  1.0
  25.5623364295         1.0
F  1  1.0
  16.2122540272         1.0
F  1  1.0
  10.7191897919         1.0
F  1  1.0
  7.0577958087          1.0
F  1  1.0
  4.3258570279          1.0
F  1  1.0
  2.6408058741          1.0
F  1  1.0
  1.6038484912          1.0
F  1  1.0
  0.9288746765          1.0
F  1  1.0
  0.40450153            1.0
F  1  1.0
  0.228                 1.0
F  1  1.0
  0.1562997121          1.0
G  1  1.0
  620.3847511957        1.0
G  1  1.0
  399.0232691289        1.0
G  1  1.0
  250.6775321044        1.0
G  1  1.0
  124.2739533607        1.0
G  1  1.0
  78.3768794855         1.0
G  1  1.0
  45.6657880318         1.0
G  1  1.0
  27.2764101221         1.0
G  1  1.0
  16.3999241153         1.0
G  1  1.0
  11.5030922492         1.0
G  1  1.0
  7.1388789569          1.0
G  1  1.0
  4.0980461212          1.0
G  1  1.0
  2.208929925           1.0
G  1  1.0
  1.1680187967          1.0
G  1  1.0
  0.6203751318          1.0
G  1  1.0
  0.4141875659          1.0
G  1  1.0
  0.208                 1.0
H  1  1.0
  3.9826331046          1.0
H  1  1.0
  2.6360239533          1.0
H  1  1.0
  1.8022776086          1.0
I  1  1.0
  3.19626               1.0
****
In     0
S  1  1.0
  37015.3667761652      1.0
S  1  1.0
  14026.3560694157      1.0
S  1  1.0
  8637.9431416579       1.0
S  1  1.0
  4524.1343725645       1.0
S  1  1.0
  2264.7433801125       1.0
S  1  1.0
  848.5590583801        1.0
S  1  1.0
  552.4094728047        1.0
S  1  1.0
  304.6999520332        1.0
S  1  1.0
  166.0831374007        1.0
S  1  1.0
  114.6708012867        1.0
S  1  1.0
  56.4673899309         1.0
S  1  1.0
  38.5054777626         1.0
S  1  1.0
  23.8544440336         1.0
S  1  1.0
  15.5089332914         1.0
S  1  1.0
  10.6150658582         1.0
S  1  1.0
  7.3384380131          1.0
S  1  1.0
  5.1160358389          1.0
S  1  1.0
  2.9950385938          1.0
S  1  1.0
  1.9665010338          1.0
S  1  1.0
  1.2830687878          1.0
S  1  1.0
  0.803724999           1.0
S  1  1.0
  0.443800867           1.0
S  1  1.0
  0.2535973652          1.0
S  1  1.0
  0.1121950031          1.0
P  1  1.0
  56165.6259904344      1.0
P  1  1.0
  13532.9227522939      1.0
P  1  1.0
  8100.4749052126       1.0
P  1  1.0
  3348.3145552116       1.0
P  1  1.0
  2010.5878579745       1.0
P  1  1.0
  1251.225466212        1.0
P  1  1.0
  747.2139733234        1.0
P  1  1.0
  471.8527126829        1.0
P  1  1.0
  317.1687546861        1.0
P  1  1.0
  173.1603213839        1.0
P  1  1.0
  104.0942023509        1.0
P  1  1.0
  64.9992920514         1.0
P  1  1.0
  40.9086217141         1.0
P  1  1.0
  26.3973375898         1.0
P  1  1.0
  17.1155551714         1.0
P  1  1.0
  11.9155740742         1.0
P  1  1.0
  7.5076046961          1.0
P  1  1.0
  4.3491844176          1.0
P  1  1.0
  2.7735367227          1.0
P  1  1.0
  1.6673450367          1.0
P  1  1.0
  0.9741716013          1.0
P  1  1.0
  0.6871762309          1.0
P  1  1.0
  0.3525435027          1.0
P  1  1.0
  0.2090258592          1.0
P  1  1.0
  0.1088775556          1.0
D  1  1.0
  3510.4578510874       1.0
D  1  1.0
  2339.5367171862       1.0
D  1  1.0
  1384.0369608586       1.0
D  1  1.0
  802.2293025288        1.0
D  1  1.0
  391.522958002         1.0
D  1  1.0
  256.5343229174        1.0
D  1  1.0
  176.8370650122        1.0
D  1  1.0
  124.1462046954        1.0
D  1  1.0
  79.7639980136         1.0
D  1  1.0
  55.367586513          1.0
D  1  1.0
  38.9201991981         1.0
D  1  1.0
  27.5301684972         1.0
D  1  1.0
  19.2807272819         1.0
D  1  1.0
  12.0881535298         1.0
D  1  1.0
  7.5963505619          1.0
D  1  1.0
  5.3721078594          1.0
D  1  1.0
  3.2793383821          1.0
D  1  1.0
  1.8174322751          1.0
D  1  1.0
  1.1097142774          1.0
D  1  1.0
  0.5082847315          1.0
D  1  1.0
  0.303020608           1.0
D  1  1.0
  0.188610257           1.0
D  1  1.0
  0.1330276897          1.0
F  1  1.0
  981.0340033834        1.0
F  1  1.0
  660.9990733099        1.0
F  1  1.0
  405.6118123365        1.0
F  1  1.0
  226.2781556109        1.0
F  1  1.0
  145.4225288745        1.0
F  1  1.0
  101.5688094165        1.0
F  1  1.0
  54.7472828549         1.0
F  1  1.0
  32.2099582532         1.0
F  1  1.0
  19.2340041148         1.0
F  1  1.0
  10.9474919902         1.0
F  1  1.0
  7.703298118           1.0
F  1  1.0
  5.3267975997          1.0
F  1  1.0
  3.1486450458          1.0
F  1  1.0
  1.4647510649          1.0
F  1  1.0
  0.7558117961          1.0
F  1  1.0
  0.4650376858          1.0
F  1  1.0
  0.242306394           1.0
G  1  1.0
  402.3321300427        1.0
G  1  1.0
  200.05478668          1.0
G  1  1.0
  121.165545189         1.0
G  1  1.0
  73.007789026          1.0
G  1  1.0
  43.8262293175         1.0
G  1  1.0
  26.6621120299         1.0
G  1  1.0
  17.2459218581         1.0
G  1  1.0
  10.8617491797         1.0
G  1  1.0
  6.8268635272          1.0
G  1  1.0
  4.5375165892          1.0
G  1  1.0
  2.991058549           1.0
G  1  1.0
  1.8105468145          1.0
G  1  1.0
  0.9691006798          1.0
G  1  1.0
  0.6445503399          1.0
G  1  1.0
  0.32                  1.0
****
Sn     0
S  1  1.0
  3209755.3716          1.0
S  1  1.0
  1704717.7769024058    1.0
S  1  1.0
  368232.4247           1.0
S  1  1.0
  203167.8239228461     1.0
S  1  1.0
  101162.9425           1.0
S  1  1.0
  39044.8546577103      1.0
S  1  1.0
  14810.9063451861      1.0
S  1  1.0
  9136.8610676656       1.0
S  1  1.0
  4768.6561250048       1.0
S  1  1.0
  2386.6533480659       1.0
S  1  1.0
  1432.0021677538       1.0
S  1  1.0
  581.4391709305        1.0
S  1  1.0
  301.8516510867        1.0
S  1  1.0
  161.445156768         1.0
S  1  1.0
  101.4500636479        1.0
S  1  1.0
  68.976080941          1.0
S  1  1.0
  44.006395313          1.0
S  1  1.0
  25.9359672906         1.0
S  1  1.0
  15.6275669639         1.0
S  1  1.0
  10.8607575674         1.0
S  1  1.0
  6.9376067294          1.0
S  1  1.0
  4.6925805568          1.0
S  1  1.0
  3.1797144145          1.0
S  1  1.0
  2.115757596           1.0
S  1  1.0
  1.3865708645          1.0
S  1  1.0
  0.8746247441          1.0
S  1  1.0
  0.4884450169          1.0
S  1  1.0
  0.3353249063          1.0
S  1  1.0
  0.2159298409          1.0
S  1  1.0
  0.1289363317          1.0
S  1  1.0
  0.0886629639          1.0
S  1  1.0
  0.0614894239          1.0
P  1  1.0
  33017.8450009292      1.0
P  1  1.0
  14274.6898785151      1.0
P  1  1.0
  9254.8997314709       1.0
P  1  1.0
  5267.882318742        1.0
P  1  1.0
  2501.7972537568       1.0
P  1  1.0
  1542.1740797971       1.0
P  1  1.0
  917.1216884589        1.0
P  1  1.0
  599.0511456198        1.0
P  1  1.0
  404.4143079889        1.0
P  1  1.0
  237.9123594681        1.0
P  1  1.0
  136.0861953911        1.0
P  1  1.0
  79.2958115688         1.0
P  1  1.0
  44.6107863025         1.0
P  1  1.0
  29.8956108225         1.0
P  1  1.0
  21.2375876176         1.0
P  1  1.0
  14.550115504          1.0
P  1  1.0
  9.8238674079          1.0
P  1  1.0
  6.2793863733          1.0
P  1  1.0
  4.4199135375          1.0
P  1  1.0
  2.6759218655          1.0
P  1  1.0
  1.581798262           1.0
P  1  1.0
  0.8616871943          1.0
P  1  1.0
  0.3842189706          1.0
P  1  1.0
  0.2379897484          1.0
P  1  1.0
  0.1276977417          1.0
D  1  1.0
  8839.7319192385       1.0
D  1  1.0
  2844.0624283837       1.0
D  1  1.0
  1465.4051964827       1.0
D  1  1.0
  899.8301153909        1.0
D  1  1.0
  619.9491211195        1.0
D  1  1.0
  391.9718244529        1.0
D  1  1.0
  260.0566474921        1.0
D  1  1.0
  172.9683366428        1.0
D  1  1.0
  93.5285067451         1.0
D  1  1.0
  61.4247718915         1.0
D  1  1.0
  41.1267899466         1.0
D  1  1.0
  29.0880261167         1.0
D  1  1.0
  17.9121660037         1.0
D  1  1.0
  10.0506665026         1.0
D  1  1.0
  5.1424154755          1.0
D  1  1.0
  3.0977797348          1.0
D  1  1.0
  1.9894220863          1.0
D  1  1.0
  1.2116598274          1.0
D  1  1.0
  0.5586297138          1.0
D  1  1.0
  0.3407149368          1.0
D  1  1.0
  0.1852160371          1.0
F  1  1.0
  732.5532767539        1.0
F  1  1.0
  447.6827496754        1.0
F  1  1.0
  248.2914501098        1.0
F  1  1.0
  138.2742118797        1.0
F  1  1.0
  95.921254669          1.0
F  1  1.0
  62.8712476291         1.0
F  1  1.0
  38.1722557279         1.0
F  1  1.0
  19.7009480871         1.0
F  1  1.0
  11.7132793534         1.0
F  1  1.0
  8.3020745509          1.0
F  1  1.0
  5.4011893345          1.0
F  1  1.0
  3.1450778492          1.0
F  1  1.0
  1.6094605262          1.0
F  1  1.0
  0.7214365172          1.0
F  1  1.0
  0.4340659554          1.0
F  1  1.0
  0.2785417346          1.0
G  1  1.0
  430.7310171189        1.0
G  1  1.0
  214.12359446          1.0
G  1  1.0
  129.7569774939        1.0
G  1  1.0
  78.310089086          1.0
G  1  1.0
  47.0506311722         1.0
G  1  1.0
  28.7053032523         1.0
G  1  1.0
  18.589267437          1.0
G  1  1.0
  11.733047628          1.0
G  1  1.0
  7.4003708348          1.0
G  1  1.0
  4.9245553089          1.0
G  1  1.0
  3.270781758           1.0
G  1  1.0
  1.9947227217          1.0
G  1  1.0
  1.105525649           1.0
G  1  1.0
  0.7357628245          1.0
G  1  1.0
  0.366                 1.0
****
Sb     0
S  1  1.0
  3398389.3412          1.0
S  1  1.0
  1804790.7485907427    1.0
S  1  1.0
  389525.45478          1.0
S  1  1.0
  214881.5660814349     1.0
S  1  1.0
  64363.1376147108      1.0
S  1  1.0
  41229.4381290584      1.0
S  1  1.0
  15569.3194027102      1.0
S  1  1.0
  9575.9178448834       1.0
S  1  1.0
  5009.672811191        1.0
S  1  1.0
  2510.1806420399       1.0
S  1  1.0
  1506.3775598349       1.0
S  1  1.0
  610.4668053037        1.0
S  1  1.0
  335.9872302976        1.0
S  1  1.0
  203.6969702522        1.0
S  1  1.0
  125.5853994965        1.0
S  1  1.0
  70.7701498353         1.0
S  1  1.0
  44.3991883386         1.0
S  1  1.0
  26.8939858643         1.0
S  1  1.0
  16.7781688237         1.0
S  1  1.0
  11.182135819          1.0
S  1  1.0
  6.6667441776          1.0
S  1  1.0
  3.4549764021          1.0
S  1  1.0
  2.2381247966          1.0
S  1  1.0
  1.4788595266          1.0
S  1  1.0
  0.92555709            1.0
S  1  1.0
  0.5127476214          1.0
S  1  1.0
  0.2720198607          1.0
S  1  1.0
  0.1813530548          1.0
S  1  1.0
  0.0923170812          1.0
P  1  1.0
  101571.087331594      1.0
P  1  1.0
  34758.2192762635      1.0
P  1  1.0
  21208.2656362546      1.0
P  1  1.0
  8954.5063172681       1.0
P  1  1.0
  5533.416887458        1.0
P  1  1.0
  2499.1933397062       1.0
P  1  1.0
  1683.5953625867       1.0
P  1  1.0
  1077.3272571273       1.0
P  1  1.0
  584.8734775188        1.0
P  1  1.0
  350.7468159241        1.0
P  1  1.0
  216.766174406         1.0
P  1  1.0
  133.4966546448        1.0
P  1  1.0
  84.7840121612         1.0
P  1  1.0
  54.7541804488         1.0
P  1  1.0
  36.5920837575         1.0
P  1  1.0
  20.1229344932         1.0
P  1  1.0
  12.278704095          1.0
P  1  1.0
  8.0343302561          1.0
P  1  1.0
  4.8594034318          1.0
P  1  1.0
  2.9066488004          1.0
P  1  1.0
  1.6433280312          1.0
P  1  1.0
  0.9474985836          1.0
P  1  1.0
  0.4846559934          1.0
P  1  1.0
  0.3331085403          1.0
P  1  1.0
  0.1615840325          1.0
D  1  1.0
  3913.8110033191       1.0
D  1  1.0
  2613.4519391939       1.0
D  1  1.0
  1543.7972361462       1.0
D  1  1.0
  814.8829822237        1.0
D  1  1.0
  498.7442855353        1.0
D  1  1.0
  313.9160751053        1.0
D  1  1.0
  205.4884533977        1.0
D  1  1.0
  144.0264678785        1.0
D  1  1.0
  95.6131626084         1.0
D  1  1.0
  55.8911336206         1.0
D  1  1.0
  34.0893886693         1.0
D  1  1.0
  23.0961318016         1.0
D  1  1.0
  14.1619451782         1.0
D  1  1.0
  9.3343775095          1.0
D  1  1.0
  6.1990596779          1.0
D  1  1.0
  3.7873869902          1.0
D  1  1.0
  2.2300448492          1.0
D  1  1.0
  1.3230809762          1.0
D  1  1.0
  0.7350824823          1.0
D  1  1.0
  0.4752661246          1.0
D  1  1.0
  0.2402744986          1.0
F  1  1.0
  624.8786820546        1.0
F  1  1.0
  378.2311907579        1.0
F  1  1.0
  249.6221153596        1.0
F  1  1.0
  158.7706100861        1.0
F  1  1.0
  110.459162996         1.0
F  1  1.0
  74.8515661752         1.0
F  1  1.0
  45.2519786418         1.0
F  1  1.0
  26.6350675988         1.0
F  1  1.0
  17.9585974068         1.0
F  1  1.0
  10.490908611          1.0
F  1  1.0
  5.4757006695          1.0
F  1  1.0
  3.1966923367          1.0
F  1  1.0
  1.7621689472          1.0
F  1  1.0
  0.9731020874          1.0
F  1  1.0
  0.6129999394          1.0
F  1  1.0
  0.3295439929          1.0
G  1  1.0
  460.9414090927        1.0
G  1  1.0
  228.67214034          1.0
G  1  1.0
  138.5867509817        1.0
G  1  1.0
  83.597938448          1.0
G  1  1.0
  50.2668483168         1.0
G  1  1.0
  30.7520925255         1.0
G  1  1.0
  19.924323626          1.0
G  1  1.0
  12.6094420152         1.0
G  1  1.0
  7.9389069112          1.0
G  1  1.0
  5.2620856517          1.0
G  1  1.0
  3.5240773832          1.0
G  1  1.0
  2.1670454023          1.0
G  1  1.0
  1.2361797732          1.0
G  1  1.0
  0.8290898866          1.0
G  1  1.0
  0.422                 1.0
****
Te     0
S  1  1.0
  3694634.1786          1.0
S  1  1.0
  1961480.7222952372    1.0
S  1  1.0
  421691.03122          1.0
S  1  1.0
  232329.6437871459     1.0
S  1  1.0
  115917.46528125       1.0
S  1  1.0
  44020.3635762543      1.0
S  1  1.0
  16658.229256793       1.0
S  1  1.0
  10710.0383453894      1.0
S  1  1.0
  4599.2099567188       1.0
S  1  1.0
  2650.8549868082       1.0
S  1  1.0
  1580.2186828729       1.0
S  1  1.0
  639.5632302127        1.0
S  1  1.0
  352.4499973969        1.0
S  1  1.0
  178.0787103303        1.0
S  1  1.0
  111.9541765193        1.0
S  1  1.0
  75.1929727431         1.0
S  1  1.0
  48.9131222299         1.0
S  1  1.0
  31.6240334451         1.0
S  1  1.0
  16.5468984979         1.0
S  1  1.0
  8.8392706087          1.0
S  1  1.0
  5.0595243933          1.0
S  1  1.0
  2.9630844562          1.0
S  1  1.0
  1.6322593933          1.0
S  1  1.0
  1.1367286599          1.0
S  1  1.0
  0.5491906159          1.0
S  1  1.0
  0.3020939013          1.0
S  1  1.0
  0.1857755323          1.0
S  1  1.0
  0.1020695469          1.0
P  1  1.0
  67551.1434912118      1.0
P  1  1.0
  37274.3737457905      1.0
P  1  1.0
  15983.7330542452      1.0
P  1  1.0
  10155.5465440155      1.0
P  1  1.0
  5857.3232705937       1.0
P  1  1.0
  3957.8749627162       1.0
P  1  1.0
  1877.1601704253       1.0
P  1  1.0
  831.494865107         1.0
P  1  1.0
  543.3101566577        1.0
P  1  1.0
  354.072971048         1.0
P  1  1.0
  192.0090879041        1.0
P  1  1.0
  116.5238567187        1.0
P  1  1.0
  73.5324700706         1.0
P  1  1.0
  49.610730894          1.0
P  1  1.0
  32.995433281          1.0
P  1  1.0
  20.8908731781         1.0
P  1  1.0
  11.783222309          1.0
P  1  1.0
  6.7054732253          1.0
P  1  1.0
  4.1567923536          1.0
P  1  1.0
  2.6759782709          1.0
P  1  1.0
  1.7152392627          1.0
P  1  1.0
  0.9896287634          1.0
P  1  1.0
  0.5452624151          1.0
P  1  1.0
  0.3370771798          1.0
P  1  1.0
  0.1781999115          1.0
D  1  1.0
  5262.642349442        1.0
D  1  1.0
  3150.6282282294       1.0
D  1  1.0
  1617.7518382757       1.0
D  1  1.0
  830.9806162383        1.0
D  1  1.0
  529.5097630272        1.0
D  1  1.0
  333.0291172876        1.0
D  1  1.0
  191.6035369701        1.0
D  1  1.0
  110.8138467241        1.0
D  1  1.0
  69.04216357           1.0
D  1  1.0
  46.1326184774         1.0
D  1  1.0
  26.602263042          1.0
D  1  1.0
  15.1986540533         1.0
D  1  1.0
  9.1707965313          1.0
D  1  1.0
  6.243141576           1.0
D  1  1.0
  4.2367134445          1.0
D  1  1.0
  2.6850966702          1.0
D  1  1.0
  1.4971429151          1.0
D  1  1.0
  0.7778526007          1.0
D  1  1.0
  0.4657837161          1.0
D  1  1.0
  0.2660901136          1.0
F  1  1.0
  769.3793969023        1.0
F  1  1.0
  490.7465019491        1.0
F  1  1.0
  275.4272091657        1.0
F  1  1.0
  153.14250397          1.0
F  1  1.0
  92.9511423386         1.0
F  1  1.0
  55.9256444624         1.0
F  1  1.0
  35.4169687585         1.0
F  1  1.0
  24.0692767953         1.0
F  1  1.0
  16.8082051267         1.0
F  1  1.0
  11.6850103048         1.0
F  1  1.0
  7.7429998764          1.0
F  1  1.0
  4.5301073104          1.0
F  1  1.0
  2.0766090146          1.0
F  1  1.0
  1.0019421274          1.0
F  1  1.0
  0.5978347342          1.0
F  1  1.0
  0.3682154573          1.0
G  1  1.0
  480.5936667647        1.0
G  1  1.0
  238.45022002          1.0
G  1  1.0
  144.7421173445        1.0
G  1  1.0
  87.446041824          1.0
G  1  1.0
  52.8564716063         1.0
G  1  1.0
  32.4647833514         1.0
G  1  1.0
  21.3166290388         1.0
G  1  1.0
  12.8085653357         1.0
G  1  1.0
  7.9700045382          1.0
G  1  1.0
  4.3816786642          1.0
G  1  1.0
  2.6799058198          1.0
G  1  1.0
  1.5346067408          1.0
G  1  1.0
  1.0043033704          1.0
G  1  1.0
  0.474                 1.0
****
I     0
S  1  1.0
  3974251.1896          1.0
S  1  1.0
  2109500.642192945     1.0
S  1  1.0
  452125.84754          1.0
S  1  1.0
  249029.2895076613     1.0
S  1  1.0
  121204.53409375       1.0
S  1  1.0
  47064.0735824813      1.0
S  1  1.0
  17503.5702727853      1.0
S  1  1.0
  7364.0101875116       1.0
S  1  1.0
  4811.7235632812       1.0
S  1  1.0
  2777.1461168408       1.0
S  1  1.0
  1022.4459532033       1.0
S  1  1.0
  670.2444381894        1.0
S  1  1.0
  364.1776662272        1.0
S  1  1.0
  196.0362289921        1.0
S  1  1.0
  120.0276809548        1.0
S  1  1.0
  78.2923998515         1.0
S  1  1.0
  48.8554683764         1.0
S  1  1.0
  22.8768646725         1.0
S  1  1.0
  15.189510922          1.0
S  1  1.0
  9.513337433           1.0
S  1  1.0
  5.7028254336          1.0
S  1  1.0
  3.1303904416          1.0
S  1  1.0
  1.7706592453          1.0
S  1  1.0
  1.2115296542          1.0
S  1  1.0
  0.6654307044          1.0
S  1  1.0
  0.336300684           1.0
S  1  1.0
  0.2094729512          1.0
S  1  1.0
  0.1137344415          1.0
P  1  1.0
  115865.4864781661     1.0
P  1  1.0
  39467.6296768937      1.0
P  1  1.0
  23796.8955014254      1.0
P  1  1.0
  9970.074854466        1.0
P  1  1.0
  5315.067599082        1.0
P  1  1.0
  3084.8923218698       1.0
P  1  1.0
  1967.3339799717       1.0
P  1  1.0
  1319.0706817912       1.0
P  1  1.0
  591.618286966         1.0
P  1  1.0
  387.2011389232        1.0
P  1  1.0
  240.0706800361        1.0
P  1  1.0
  123.5867105655        1.0
P  1  1.0
  72.9137126942         1.0
P  1  1.0
  49.8734923433         1.0
P  1  1.0
  35.2778297335         1.0
P  1  1.0
  24.596377566          1.0
P  1  1.0
  17.0059077425         1.0
P  1  1.0
  11.9292034381         1.0
P  1  1.0
  7.3820166748          1.0
P  1  1.0
  4.337582102           1.0
P  1  1.0
  2.8134549109          1.0
P  1  1.0
  1.8561309333          1.0
P  1  1.0
  1.0755734923          1.0
P  1  1.0
  0.6014414688          1.0
P  1  1.0
  0.3774150008          1.0
P  1  1.0
  0.1984518853          1.0
D  1  1.0
  5512.1300268315       1.0
D  1  1.0
  3281.0823700474       1.0
D  1  1.0
  1692.2453252151       1.0
D  1  1.0
  887.5896123512        1.0
D  1  1.0
  557.4059572132        1.0
D  1  1.0
  345.7307011328        1.0
D  1  1.0
  177.8293741547        1.0
D  1  1.0
  103.7169788976        1.0
D  1  1.0
  61.7267635195         1.0
D  1  1.0
  38.9819037398         1.0
D  1  1.0
  27.8087731407         1.0
D  1  1.0
  17.7776672386         1.0
D  1  1.0
  10.6282074937         1.0
D  1  1.0
  6.6389452613          1.0
D  1  1.0
  4.2092332932          1.0
D  1  1.0
  2.7693814393          1.0
D  1  1.0
  1.6075124668          1.0
D  1  1.0
  0.8578574741          1.0
D  1  1.0
  0.5185144553          1.0
D  1  1.0
  0.296927152           1.0
F  1  1.0
  692.7713834583        1.0
F  1  1.0
  417.4839647624        1.0
F  1  1.0
  274.442177751         1.0
F  1  1.0
  175.3640130671        1.0
F  1  1.0
  122.2862652428        1.0
F  1  1.0
  70.1331663063         1.0
F  1  1.0
  37.1030456516         1.0
F  1  1.0
  25.1106273575         1.0
F  1  1.0
  17.8816042854         1.0
F  1  1.0
  12.3760571225         1.0
F  1  1.0
  8.2160169052          1.0
F  1  1.0
  4.8095229353          1.0
F  1  1.0
  2.2388964851          1.0
F  1  1.0
  1.1029085183          1.0
F  1  1.0
  0.662583119           1.0
F  1  1.0
  0.4122953942          1.0
G  1  1.0
  509.9027990761        1.0
G  1  1.0
  253.0776922           1.0
G  1  1.0
  153.6495593784        1.0
G  1  1.0
  92.868139368          1.0
G  1  1.0
  56.1554639979         1.0
G  1  1.0
  34.5324570512         1.0
G  1  1.0
  22.6845318266         1.0
G  1  1.0
  13.6223913743         1.0
G  1  1.0
  8.5193502724          1.0
G  1  1.0
  4.7091183736          1.0
G  1  1.0
  2.8949017554          1.0
G  1  1.0
  1.6868113317          1.0
G  1  1.0
  1.1094056658          1.0
G  1  1.0
  0.532                 1.0
****
Xe     0
S  1  1.0
  4175161.2926          1.0
S  1  1.0
  2216091.0588145135    1.0
S  1  1.0
  474786.14578          1.0
S  1  1.0
  261512.2324722426     1.0
S  1  1.0
  127929.368859375      1.0
S  1  1.0
  49426.6578889183      1.0
S  1  1.0
  18423.460407301       1.0
S  1  1.0
  7759.702847574        1.0
S  1  1.0
  5075.6149003125       1.0
S  1  1.0
  2923.5458095469       1.0
S  1  1.0
  1079.1097654026       1.0
S  1  1.0
  704.7918412517        1.0
S  1  1.0
  373.1748415482        1.0
S  1  1.0
  236.094558069         1.0
S  1  1.0
  142.5133297991        1.0
S  1  1.0
  81.4022025724         1.0
S  1  1.0
  49.2763383834         1.0
S  1  1.0
  31.1398642231         1.0
S  1  1.0
  19.5281925737         1.0
S  1  1.0
  11.3205938142         1.0
S  1  1.0
  6.0280586405          1.0
S  1  1.0
  3.325629966           1.0
S  1  1.0
  1.8707162574          1.0
S  1  1.0
  1.2802849963          1.0
S  1  1.0
  0.7221714839          1.0
S  1  1.0
  0.387623195           1.0
S  1  1.0
  0.2592811321          1.0
S  1  1.0
  0.1189684746          1.0
P  1  1.0
  41504.4564484011      1.0
P  1  1.0
  17633.4650775628      1.0
P  1  1.0
  10497.7074438347      1.0
P  1  1.0
  5602.5579807195       1.0
P  1  1.0
  3254.8043903042       1.0
P  1  1.0
  1881.5948186731       1.0
P  1  1.0
  1110.2929702805       1.0
P  1  1.0
  664.4938698594        1.0
P  1  1.0
  411.9770846732        1.0
P  1  1.0
  289.1314019811        1.0
P  1  1.0
  182.2450908929        1.0
P  1  1.0
  112.285820679         1.0
P  1  1.0
  78.940442919          1.0
P  1  1.0
  52.5646462388         1.0
P  1  1.0
  33.0231013989         1.0
P  1  1.0
  21.4607469414         1.0
P  1  1.0
  14.8804290186         1.0
P  1  1.0
  9.7935856187          1.0
P  1  1.0
  5.9190873844          1.0
P  1  1.0
  3.8213302526          1.0
P  1  1.0
  2.6828090612          1.0
P  1  1.0
  1.8220697004          1.0
P  1  1.0
  1.1293703641          1.0
P  1  1.0
  0.668322815           1.0
P  1  1.0
  0.4308825373          1.0
P  1  1.0
  0.2360174866          1.0
D  1  1.0
  5812.4638712354       1.0
D  1  1.0
  3458.5946523407       1.0
D  1  1.0
  1789.3245965025       1.0
D  1  1.0
  1090.9312231379       1.0
D  1  1.0
  775.3958981055        1.0
D  1  1.0
  452.5051315272        1.0
D  1  1.0
  278.3494208572        1.0
D  1  1.0
  173.0953123031        1.0
D  1  1.0
  88.9384526024         1.0
D  1  1.0
  49.3264223987         1.0
D  1  1.0
  27.4318696215         1.0
D  1  1.0
  16.3293958685         1.0
D  1  1.0
  10.8962618624         1.0
D  1  1.0
  5.978600714           1.0
D  1  1.0
  3.3874480296          1.0
D  1  1.0
  1.8320735216          1.0
D  1  1.0
  1.1028538064          1.0
D  1  1.0
  0.7842052051          1.0
D  1  1.0
  0.5563364555          1.0
D  1  1.0
  0.3394524355          1.0
F  1  1.0
  1079.1330837772       1.0
F  1  1.0
  542.3230480155        1.0
F  1  1.0
  342.5341083314        1.0
F  1  1.0
  222.5487748702        1.0
F  1  1.0
  134.6161013224        1.0
F  1  1.0
  74.2565350628         1.0
F  1  1.0
  44.6101973868         1.0
F  1  1.0
  30.4303707528         1.0
F  1  1.0
  21.3024154288         1.0
F  1  1.0
  14.6086010918         1.0
F  1  1.0
  9.0815963427          1.0
F  1  1.0
  5.1287531667          1.0
F  1  1.0
  2.3786011703          1.0
F  1  1.0
  1.4151196107          1.0
F  1  1.0
  1.00157142            1.0
F  1  1.0
  0.702274803           1.0
F  1  1.0
  0.412416761           1.0
G  1  1.0
  540.6979592521        1.0
G  1  1.0
  268.30701552          1.0
G  1  1.0
  162.9199625435        1.0
G  1  1.0
  98.381108716          1.0
G  1  1.0
  59.5671104412         1.0
G  1  1.0
  32.1377064671         1.0
G  1  1.0
  21.3859876358         1.0
G  1  1.0
  14.5418566197         1.0
G  1  1.0
  9.0534258988          1.0
G  1  1.0
  5.0157935954          1.0
G  1  1.0
  3.0768824502          1.0
G  1  1.0
  1.8249279376          1.0
G  1  1.0
  1.1724639688          1.0
G  1  1.0
  0.52                  1.0
****
Cs     0
S  1  1.0
  11141336.5298         1.0
S  1  1.0
  5919935.764574782     1.0
S  1  1.0
  1291716.7355          1.0
S  1  1.0
  499372.2646750548     1.0
S  1  1.0
  235945.4007           1.0
S  1  1.0
  94309.6913125         1.0
S  1  1.0
  32112.8689820112      1.0
S  1  1.0
  15323.5511994604      1.0
S  1  1.0
  8843.8369872871       1.0
S  1  1.0
  4444.9694911537       1.0
S  1  1.0
  1856.488754042        1.0
S  1  1.0
  1269.5403670483       1.0
S  1  1.0
  740.1859900794        1.0
S  1  1.0
  389.2656635002        1.0
S  1  1.0
  268.4506017311        1.0
S  1  1.0
  110.2794954102        1.0
S  1  1.0
  70.9661181515         1.0
S  1  1.0
  43.1841680326         1.0
S  1  1.0
  20.4974058115         1.0
S  1  1.0
  11.9947183352         1.0
S  1  1.0
  7.5070759099          1.0
S  1  1.0
  4.8438959324          1.0
S  1  1.0
  2.7810667344          1.0
S  1  1.0
  1.6476017584          1.0
S  1  1.0
  0.9434913137          1.0
S  1  1.0
  0.6349462726          1.0
S  1  1.0
  0.3847044539          1.0
S  1  1.0
  0.221119758           1.0
S  1  1.0
  0.1122733686          1.0
S  1  1.0
  0.0649339659          1.0
S  1  1.0
  0.0311940176          1.0
S  1  1.0
  0.0148721665          1.0
P  1  1.0
  54358.437022033       1.0
P  1  1.0
  31021.9940058093      1.0
P  1  1.0
  13226.9809692902      1.0
P  1  1.0
  8621.2589054977       1.0
P  1  1.0
  4512.1025581702       1.0
P  1  1.0
  2502.4227734683       1.0
P  1  1.0
  1618.311398442        1.0
P  1  1.0
  1016.7095132378       1.0
P  1  1.0
  592.5116548372        1.0
P  1  1.0
  254.7520239092        1.0
P  1  1.0
  173.9169349011        1.0
P  1  1.0
  107.658180887         1.0
P  1  1.0
  72.6646018548         1.0
P  1  1.0
  46.6270681414         1.0
P  1  1.0
  29.646632588          1.0
P  1  1.0
  18.4779449573         1.0
P  1  1.0
  11.5504572408         1.0
P  1  1.0
  7.5662402863          1.0
P  1  1.0
  5.3566435204          1.0
P  1  1.0
  3.5226471741          1.0
P  1  1.0
  2.4588527806          1.0
P  1  1.0
  1.6860571567          1.0
P  1  1.0
  1.1355736091          1.0
P  1  1.0
  0.7424759355          1.0
P  1  1.0
  0.4142651266          1.0
P  1  1.0
  0.212086844           1.0
P  1  1.0
  0.1110308441          1.0
P  1  1.0
  0.0577305765          1.0
D  1  1.0
  8800.438920017        1.0
D  1  1.0
  5831.1974303416       1.0
D  1  1.0
  3334.8687603544       1.0
D  1  1.0
  2005.3394266666       1.0
D  1  1.0
  891.6361031829        1.0
D  1  1.0
  587.4164442821        1.0
D  1  1.0
  413.0564846283        1.0
D  1  1.0
  274.9920938073        1.0
D  1  1.0
  168.1004174915        1.0
D  1  1.0
  105.3178740475        1.0
D  1  1.0
  72.4581451921         1.0
D  1  1.0
  44.0147567213         1.0
D  1  1.0
  26.6729315734         1.0
D  1  1.0
  16.7315524295         1.0
D  1  1.0
  9.361002628           1.0
D  1  1.0
  5.878396056           1.0
D  1  1.0
  3.9322219936          1.0
D  1  1.0
  2.5111934154          1.0
D  1  1.0
  1.4544077025          1.0
D  1  1.0
  0.8699964854          1.0
D  1  1.0
  0.5661381509          1.0
D  1  1.0
  0.3083016563          1.0
D  1  1.0
  0.1682254897          1.0
D  1  1.0
  0.0733547128          1.0
D  1  1.0
  0.0428015531          1.0
F  1  1.0
  2342.3057217412       1.0
F  1  1.0
  1641.7093615585       1.0
F  1  1.0
  1141.9958585019       1.0
F  1  1.0
  748.7545553645        1.0
F  1  1.0
  478.4477223569        1.0
F  1  1.0
  326.3863391749        1.0
F  1  1.0
  217.3836653319        1.0
F  1  1.0
  136.6981839286        1.0
F  1  1.0
  92.6364784657         1.0
F  1  1.0
  56.2977530636         1.0
F  1  1.0
  34.8347183102         1.0
F  1  1.0
  22.7860526974         1.0
F  1  1.0
  15.5230350023         1.0
F  1  1.0
  10.7910078611         1.0
F  1  1.0
  7.6519966165          1.0
F  1  1.0
  5.1450963484          1.0
F  1  1.0
  3.6344546663          1.0
F  1  1.0
  2.386105358           1.0
F  1  1.0
  1.6654461423          1.0
F  1  1.0
  1.050350062           1.0
F  1  1.0
  0.6879152119          1.0
F  1  1.0
  0.4744259084          1.0
F  1  1.0
  0.3265501166          1.0
F  1  1.0
  0.2260511799          1.0
F  1  1.0
  0.0522877412          1.0
G  1  1.0
  975.3084733           1.0
G  1  1.0
  647.699069864         1.0
G  1  1.0
  404.3917890789        1.0
G  1  1.0
  254.8548036211        1.0
G  1  1.0
  169.4705133892        1.0
G  1  1.0
  111.4522809517        1.0
G  1  1.0
  77.7484046161         1.0
G  1  1.0
  48.7013879468         1.0
G  1  1.0
  26.1235811253         1.0
G  1  1.0
  15.6254141103         1.0
G  1  1.0
  9.8220496812          1.0
G  1  1.0
  6.9824883236          1.0
G  1  1.0
  4.6800513413          1.0
G  1  1.0
  2.7464410011          1.0
G  1  1.0
  1.7616825649          1.0
G  1  1.0
  1.170262897           1.0
G  1  1.0
  0.8253057669          1.0
G  1  1.0
  0.4296006995          1.0
G  1  1.0
  0.2596283793          1.0
G  1  1.0
  0.0664324296          1.0
H  1  1.0
  8.5316065638          1.0
H  1  1.0
  5.4375358572          1.0
H  1  1.0
  3.2748549717          1.0
H  1  1.0
  1.6521136411          1.0
****
Ba     0
S  1  1.0
  11789209.0156         1.0
S  1  1.0
  6265141.6484689275    1.0
S  1  1.0
  1370538.25988         1.0
S  1  1.0
  509430.477104322      1.0
S  1  1.0
  250271.49708          1.0
S  1  1.0
  96179.55625           1.0
S  1  1.0
  34024.4559864083      1.0
S  1  1.0
  16161.7590649493      1.0
S  1  1.0
  8947.8933643088       1.0
S  1  1.0
  4888.8062741342       1.0
S  1  1.0
  2034.0337091332       1.0
S  1  1.0
  1365.4363846214       1.0
S  1  1.0
  819.2429654159        1.0
S  1  1.0
  412.7771796035        1.0
S  1  1.0
  272.0325289101        1.0
S  1  1.0
  178.1599753169        1.0
S  1  1.0
  111.4085442061        1.0
S  1  1.0
  62.4577492283         1.0
S  1  1.0
  36.9163223546         1.0
S  1  1.0
  25.0996700717         1.0
S  1  1.0
  15.905298407          1.0
S  1  1.0
  9.458913991           1.0
S  1  1.0
  4.8727494991          1.0
S  1  1.0
  2.9413534758          1.0
S  1  1.0
  1.767670687           1.0
S  1  1.0
  1.0281359552          1.0
S  1  1.0
  0.6958655367          1.0
S  1  1.0
  0.4946643406          1.0
S  1  1.0
  0.2885086005          1.0
S  1  1.0
  0.1517189558          1.0
S  1  1.0
  0.0996553579          1.0
S  1  1.0
  0.0596249256          1.0
S  1  1.0
  0.0280869717          1.0
S  1  1.0
  0.0172374368          1.0
P  1  1.0
  1534643.9669917456    1.0
P  1  1.0
  763802.5004037244     1.0
P  1  1.0
  248245.58054          1.0
P  1  1.0
  157611.0665677836     1.0
P  1  1.0
  57936.7216129669      1.0
P  1  1.0
  32759.1555997439      1.0
P  1  1.0
  16555.7598155236      1.0
P  1  1.0
  8187.1218773561       1.0
P  1  1.0
  4478.4686391396       1.0
P  1  1.0
  2601.843420966        1.0
P  1  1.0
  1431.9773940752       1.0
P  1  1.0
  888.7703881614        1.0
P  1  1.0
  605.3282602939        1.0
P  1  1.0
  378.401325606         1.0
P  1  1.0
  206.8477907495        1.0
P  1  1.0
  127.2582237972        1.0
P  1  1.0
  90.8440226273         1.0
P  1  1.0
  62.7832156464         1.0
P  1  1.0
  36.8516147087         1.0
P  1  1.0
  18.2258867461         1.0
P  1  1.0
  8.7006027216          1.0
P  1  1.0
  4.9647711645          1.0
P  1  1.0
  3.194067527           1.0
P  1  1.0
  1.7087571927          1.0
P  1  1.0
  1.0425909781          1.0
P  1  1.0
  0.7417794113          1.0
P  1  1.0
  0.4807496352          1.0
P  1  1.0
  0.2447728735          1.0
P  1  1.0
  0.1333795397          1.0
P  1  1.0
  0.0695951315          1.0
P  1  1.0
  0.0470887871          1.0
P  1  1.0
  0.0334364021          1.0
D  1  1.0
  13909.6180757097      1.0
D  1  1.0
  5197.4211429531       1.0
D  1  1.0
  3429.3009023098       1.0
D  1  1.0
  2057.4704818073       1.0
D  1  1.0
  1380.8657517577       1.0
D  1  1.0
  875.1331049774        1.0
D  1  1.0
  496.4844612107        1.0
D  1  1.0
  296.0866796453        1.0
D  1  1.0
  203.5447755465        1.0
D  1  1.0
  120.8281233826        1.0
D  1  1.0
  71.2425471098         1.0
D  1  1.0
  44.8861891374         1.0
D  1  1.0
  25.9524224824         1.0
D  1  1.0
  15.5981314289         1.0
D  1  1.0
  9.5154721369          1.0
D  1  1.0
  6.0857669436          1.0
D  1  1.0
  3.8283484645          1.0
D  1  1.0
  2.5730609121          1.0
D  1  1.0
  1.5480475377          1.0
D  1  1.0
  0.9714109786          1.0
D  1  1.0
  0.6227743087          1.0
D  1  1.0
  0.4234194099          1.0
D  1  1.0
  0.2958030041          1.0
D  1  1.0
  0.0690400126          1.0
D  1  1.0
  0.0477596803          1.0
F  1  1.0
  1359.1348073965       1.0
F  1  1.0
  791.2924821356        1.0
F  1  1.0
  479.5139456587        1.0
F  1  1.0
  282.0142280411        1.0
F  1  1.0
  179.886593957         1.0
F  1  1.0
  107.1551336063        1.0
F  1  1.0
  60.6006422043         1.0
F  1  1.0
  36.437561131          1.0
F  1  1.0
  23.5495109085         1.0
F  1  1.0
  16.2490159895         1.0
F  1  1.0
  11.3369071379         1.0
F  1  1.0
  7.077122022           1.0
F  1  1.0
  4.0882300208          1.0
F  1  1.0
  2.5539134183          1.0
F  1  1.0
  1.7603713783          1.0
F  1  1.0
  1.1380506514          1.0
F  1  1.0
  0.6380217045          1.0
F  1  1.0
  0.3834798773          1.0
F  1  1.0
  0.2485396104          1.0
F  1  1.0
  0.0628877309          1.0
G  1  1.0
  1032.06584326         1.0
G  1  1.0
  684.0596075363        1.0
G  1  1.0
  428.0756780707        1.0
G  1  1.0
  268.8906883074        1.0
G  1  1.0
  152.9596480815        1.0
G  1  1.0
  94.2000314446         1.0
G  1  1.0
  65.7339158417         1.0
G  1  1.0
  46.2103964582         1.0
G  1  1.0
  28.9406635208         1.0
G  1  1.0
  20.1137266776         1.0
G  1  1.0
  14.3480426207         1.0
G  1  1.0
  9.8528426391          1.0
G  1  1.0
  6.3687713535          1.0
G  1  1.0
  4.5166109828          1.0
G  1  1.0
  3.1203543031          1.0
G  1  1.0
  2.056488304           1.0
G  1  1.0
  1.2943662447          1.0
G  1  1.0
  0.9218212906          1.0
G  1  1.0
  0.4871166642          1.0
G  1  1.0
  0.3153545883          1.0
G  1  1.0
  0.071156              1.0
H  1  1.0
  17.9342070642         1.0
H  1  1.0
  9.9597911458          1.0
H  1  1.0
  5.9702163553          1.0
H  1  1.0
  3.5049241416          1.0
H  1  1.0
  1.831084745           1.0
****
La     0
S  1  1.0
  12391724.5894         1.0
S  1  1.0
  6585911.655389377     1.0
S  1  1.0
  1249300.7112253082    1.0
S  1  1.0
  673249.0256096047     1.0
S  1  1.0
  263223.76366          1.0
S  1  1.0
  126935.8190028838     1.0
S  1  1.0
  64027.7498783193      1.0
S  1  1.0
  24315.3253695312      1.0
S  1  1.0
  10018.8134136504      1.0
S  1  1.0
  4938.7202415636       1.0
S  1  1.0
  2996.513988085        1.0
S  1  1.0
  1437.9539559433       1.0
S  1  1.0
  847.3788663317        1.0
S  1  1.0
  425.8368036239        1.0
S  1  1.0
  189.807726852         1.0
S  1  1.0
  121.7148150838        1.0
S  1  1.0
  77.6305197294         1.0
S  1  1.0
  42.9582837462         1.0
S  1  1.0
  27.5467823396         1.0
S  1  1.0
  19.5828984893         1.0
S  1  1.0
  11.3618905701         1.0
S  1  1.0
  6.9240984839          1.0
S  1  1.0
  4.5006326912          1.0
S  1  1.0
  2.564904593           1.0
S  1  1.0
  1.6050123631          1.0
S  1  1.0
  1.0080835363          1.0
S  1  1.0
  0.6050163996          1.0
S  1  1.0
  0.315673484           1.0
S  1  1.0
  0.174906802           1.0
S  1  1.0
  0.0970937999          1.0
S  1  1.0
  0.0557101219          1.0
S  1  1.0
  0.0364276102          1.0
S  1  1.0
  0.024842831           1.0
P  1  1.0
  270063.07928          1.0
P  1  1.0
  72422.6398016512      1.0
P  1  1.0
  34479.382450521       1.0
P  1  1.0
  21359.9503327708      1.0
P  1  1.0
  12765.7947850618      1.0
P  1  1.0
  6768.3293199054       1.0
P  1  1.0
  2742.2190432398       1.0
P  1  1.0
  1675.3181548828       1.0
P  1  1.0
  1069.5774772648       1.0
P  1  1.0
  582.2178759097        1.0
P  1  1.0
  290.6742836141        1.0
P  1  1.0
  182.2886158821        1.0
P  1  1.0
  125.5017946679        1.0
P  1  1.0
  89.5692711903         1.0
P  1  1.0
  58.1088821617         1.0
P  1  1.0
  35.9537770264         1.0
P  1  1.0
  20.6984781327         1.0
P  1  1.0
  11.55894437           1.0
P  1  1.0
  6.9832789409          1.0
P  1  1.0
  4.2755917208          1.0
P  1  1.0
  2.9698470454          1.0
P  1  1.0
  1.988381462           1.0
P  1  1.0
  1.2256988103          1.0
P  1  1.0
  0.7303393313          1.0
P  1  1.0
  0.4591010678          1.0
P  1  1.0
  0.2971730662          1.0
P  1  1.0
  0.1782589417          1.0
P  1  1.0
  0.1009411393          1.0
P  1  1.0
  0.0570989603          1.0
D  1  1.0
  15010.7015861035      1.0
D  1  1.0
  6520.5911672664       1.0
D  1  1.0
  4035.6748476523       1.0
D  1  1.0
  2633.2595362132       1.0
D  1  1.0
  1813.48333611         1.0
D  1  1.0
  1254.003631415        1.0
D  1  1.0
  780.0841034283        1.0
D  1  1.0
  423.7231872193        1.0
D  1  1.0
  261.1786411811        1.0
D  1  1.0
  162.9374824281        1.0
D  1  1.0
  98.7799193115         1.0
D  1  1.0
  56.818595037          1.0
D  1  1.0
  35.1907999875         1.0
D  1  1.0
  22.9988168272         1.0
D  1  1.0
  14.1135512746         1.0
D  1  1.0
  9.1795623628          1.0
D  1  1.0
  5.6405643118          1.0
D  1  1.0
  3.0812587144          1.0
D  1  1.0
  2.0603047053          1.0
D  1  1.0
  1.2072473937          1.0
D  1  1.0
  0.6877390803          1.0
D  1  1.0
  0.4606673174          1.0
D  1  1.0
  0.3180650913          1.0
D  1  1.0
  0.2243308008          1.0
D  1  1.0
  0.1496797606          1.0
D  1  1.0
  0.0828246749          1.0
F  1  1.0
  1424.8666205336       1.0
F  1  1.0
  724.013665031         1.0
F  1  1.0
  438.7304334172        1.0
F  1  1.0
  268.3069986736        1.0
F  1  1.0
  157.199635013         1.0
F  1  1.0
  112.0489371119        1.0
F  1  1.0
  79.9447716601         1.0
F  1  1.0
  52.6732707435         1.0
F  1  1.0
  30.7615246448         1.0
F  1  1.0
  19.0302100072         1.0
F  1  1.0
  12.1054788903         1.0
F  1  1.0
  6.8773052534          1.0
F  1  1.0
  3.9881383047          1.0
F  1  1.0
  2.5753247257          1.0
F  1  1.0
  1.7912831876          1.0
F  1  1.0
  1.2302152198          1.0
F  1  1.0
  0.8701178878          1.0
F  1  1.0
  0.5592573823          1.0
F  1  1.0
  0.3300064631          1.0
F  1  1.0
  0.1890345304          1.0
F  1  1.0
  0.091266185           1.0
G  1  1.0
  793.0528638268        1.0
G  1  1.0
  409.4610338           1.0
G  1  1.0
  265.9206051575        1.0
G  1  1.0
  184.2613676353        1.0
G  1  1.0
  98.2626955546         1.0
G  1  1.0
  63.2984980379         1.0
G  1  1.0
  37.2599377345         1.0
G  1  1.0
  21.0437166926         1.0
G  1  1.0
  14.6042031198         1.0
G  1  1.0
  9.160022835           1.0
G  1  1.0
  5.7674162304          1.0
G  1  1.0
  3.9526783915          1.0
G  1  1.0
  2.6524897328          1.0
G  1  1.0
  1.8520291341          1.0
G  1  1.0
  1.1285756824          1.0
G  1  1.0
  0.6910472835          1.0
G  1  1.0
  0.3832546084          1.0
G  1  1.0
  0.2336742558          1.0
G  1  1.0
  0.1025510062          1.0
H  1  1.0
  35.5681996113         1.0
H  1  1.0
  20.0517257881         1.0
H  1  1.0
  11.9794538534         1.0
H  1  1.0
  8.3598749742          1.0
H  1  1.0
  5.646274697           1.0
H  1  1.0
  3.1647597279          1.0
H  1  1.0
  1.8405213526          1.0
H  1  1.0
  1.0463702252          1.0
H  1  1.0
  0.4873951025          1.0
H  1  1.0
  0.3081055031          1.0
I  1  1.0
  7.0                   1.0
I  1  1.0
  4.182630346           1.0
I  1  1.0
  2.2                   1.0
I  1  1.0
  1.402641615           1.0
I  1  1.0
  0.5786009528          1.0
****
Ce     0
S  1  1.0
  13055272.8498         1.0
S  1  1.0
  6939189.463086693     1.0
S  1  1.0
  1522692.62358         1.0
S  1  1.0
  593772.0628916128     1.0
S  1  1.0
  277562.84372          1.0
S  1  1.0
  112118.3973671875     1.0
S  1  1.0
  37516.0575149379      1.0
S  1  1.0
  22032.730576789       1.0
S  1  1.0
  10368.6340104561      1.0
S  1  1.0
  5196.3937764237       1.0
S  1  1.0
  2138.158980156        1.0
S  1  1.0
  1443.7775828374       1.0
S  1  1.0
  862.2987630465        1.0
S  1  1.0
  438.0478106116        1.0
S  1  1.0
  266.8093804704        1.0
S  1  1.0
  165.8028789495        1.0
S  1  1.0
  103.6512510238        1.0
S  1  1.0
  64.8301693118         1.0
S  1  1.0
  40.0333042095         1.0
S  1  1.0
  25.5771465202         1.0
S  1  1.0
  14.9262930911         1.0
S  1  1.0
  9.8724856596          1.0
S  1  1.0
  5.7510160031          1.0
S  1  1.0
  3.5709474841          1.0
S  1  1.0
  2.1401563371          1.0
S  1  1.0
  1.2702338311          1.0
S  1  1.0
  0.8067135197          1.0
S  1  1.0
  0.5210775218          1.0
S  1  1.0
  0.3081252032          1.0
S  1  1.0
  0.1551945685          1.0
S  1  1.0
  0.0946008996          1.0
S  1  1.0
  0.0570581401          1.0
S  1  1.0
  0.0379716459          1.0
S  1  1.0
  0.0215601196          1.0
P  1  1.0
  66343.3327002122      1.0
P  1  1.0
  40606.7201786986      1.0
P  1  1.0
  22140.0238990405      1.0
P  1  1.0
  10060.3130320711      1.0
P  1  1.0
  4939.4047056147       1.0
P  1  1.0
  2865.2550885271       1.0
P  1  1.0
  1752.4649147058       1.0
P  1  1.0
  982.499084117         1.0
P  1  1.0
  574.0166693089        1.0
P  1  1.0
  386.7195228052        1.0
P  1  1.0
  238.4596083546        1.0
P  1  1.0
  155.4933975029        1.0
P  1  1.0
  107.2766193194        1.0
P  1  1.0
  70.1814073569         1.0
P  1  1.0
  47.2140600076         1.0
P  1  1.0
  29.4337464715         1.0
P  1  1.0
  17.539255614          1.0
P  1  1.0
  8.0167600816          1.0
P  1  1.0
  4.1020362671          1.0
P  1  1.0
  2.4365269376          1.0
P  1  1.0
  1.5036371466          1.0
P  1  1.0
  0.9330781344          1.0
P  1  1.0
  0.6236838301          1.0
P  1  1.0
  0.3977137892          1.0
P  1  1.0
  0.2780459238          1.0
P  1  1.0
  0.1746040776          1.0
P  1  1.0
  0.1042045507          1.0
P  1  1.0
  0.069958136           1.0
P  1  1.0
  0.0441156632          1.0
D  1  1.0
  8974.5566245589       1.0
D  1  1.0
  6005.3535356737       1.0
D  1  1.0
  2745.609903717        1.0
D  1  1.0
  1647.9778297656       1.0
D  1  1.0
  855.2248109434        1.0
D  1  1.0
  537.9679504859        1.0
D  1  1.0
  336.0877883614        1.0
D  1  1.0
  194.3305263543        1.0
D  1  1.0
  117.3642648268        1.0
D  1  1.0
  69.271858509          1.0
D  1  1.0
  45.8166226079         1.0
D  1  1.0
  29.9637418198         1.0
D  1  1.0
  20.2222275759         1.0
D  1  1.0
  12.8435061649         1.0
D  1  1.0
  8.215316916           1.0
D  1  1.0
  5.5561466588          1.0
D  1  1.0
  3.6005719179          1.0
D  1  1.0
  2.4744185693          1.0
D  1  1.0
  1.7585583734          1.0
D  1  1.0
  1.1416355583          1.0
D  1  1.0
  0.7285374814          1.0
D  1  1.0
  0.4723181961          1.0
D  1  1.0
  0.2922555866          1.0
D  1  1.0
  0.155832695           1.0
D  1  1.0
  0.095726418           1.0
D  1  1.0
  0.065556426           1.0
F  1  1.0
  1293.6533117306       1.0
F  1  1.0
  753.7340742898        1.0
F  1  1.0
  449.6374672741        1.0
F  1  1.0
  293.0342421257        1.0
F  1  1.0
  206.4757833705        1.0
F  1  1.0
  123.2448615281        1.0
F  1  1.0
  65.5342558841         1.0
F  1  1.0
  43.4031523922         1.0
F  1  1.0
  29.6817535676         1.0
F  1  1.0
  17.0872157831         1.0
F  1  1.0
  9.3603588873          1.0
F  1  1.0
  6.2333870803          1.0
F  1  1.0
  4.1468905689          1.0
F  1  1.0
  2.3739903369          1.0
F  1  1.0
  1.3672100807          1.0
F  1  1.0
  0.8844848254          1.0
F  1  1.0
  0.6144845372          1.0
F  1  1.0
  0.4236577209          1.0
F  1  1.0
  0.2591647193          1.0
F  1  1.0
  0.1754738167          1.0
F  1  1.0
  0.0829734596          1.0
G  1  1.0
  504.8693600642        1.0
G  1  1.0
  291.6173870779        1.0
G  1  1.0
  180.9836233605        1.0
G  1  1.0
  112.0563800192        1.0
G  1  1.0
  71.1487786268         1.0
G  1  1.0
  47.073815691          1.0
G  1  1.0
  29.3583854698         1.0
G  1  1.0
  17.6789491122         1.0
G  1  1.0
  11.7988320035         1.0
G  1  1.0
  7.8155802649          1.0
G  1  1.0
  4.7799760792          1.0
G  1  1.0
  3.271901814           1.0
G  1  1.0
  2.2055971206          1.0
G  1  1.0
  1.4360104869          1.0
G  1  1.0
  0.9501400294          1.0
G  1  1.0
  0.6187103607          1.0
G  1  1.0
  0.3996284937          1.0
G  1  1.0
  0.2512182585          1.0
G  1  1.0
  0.089                 1.0
H  1  1.0
  111.5028493936        1.0
H  1  1.0
  73.989626054          1.0
H  1  1.0
  49.3271517079         1.0
H  1  1.0
  31.0834480658         1.0
H  1  1.0
  18.6417897861         1.0
H  1  1.0
  11.0229088333         1.0
H  1  1.0
  6.5822113268          1.0
H  1  1.0
  4.0048204287          1.0
H  1  1.0
  2.4027833306          1.0
H  1  1.0
  1.3897978239          1.0
H  1  1.0
  0.9151620911          1.0
H  1  1.0
  0.6501701028          1.0
H  1  1.0
  0.4166375928          1.0
H  1  1.0
  0.2636144111          1.0
I  1  1.0
  35.1862706567         1.0
I  1  1.0
  19.2992889997         1.0
I  1  1.0
  12.5607123503         1.0
I  1  1.0
  8.3805787796          1.0
I  1  1.0
  5.5863933975          1.0
I  1  1.0
  3.6883652393          1.0
I  1  1.0
  2.436987764           1.0
I  1  1.0
  1.6480958806          1.0
I  1  1.0
  0.9246541204          1.0
I  1  1.0
  0.4864767607          1.0
****
Pr     0
S  1  1.0
  13753980.2932         1.0
S  1  1.0
  7311379.626775722     1.0
S  1  1.0
  1607477.16794         1.0
S  1  1.0
  627180.4511214532     1.0
S  1  1.0
  292701.22344          1.0
S  1  1.0
  140019.5229856491     1.0
S  1  1.0
  39461.7454563761      1.0
S  1  1.0
  23295.8724067234      1.0
S  1  1.0
  10902.6554124289      1.0
S  1  1.0
  5456.192112058        1.0
S  1  1.0
  2240.4581079529       1.0
S  1  1.0
  1509.1020033594       1.0
S  1  1.0
  902.0585402872        1.0
S  1  1.0
  449.7208562948        1.0
S  1  1.0
  234.8507011049        1.0
S  1  1.0
  143.3293710359        1.0
S  1  1.0
  96.633122955          1.0
S  1  1.0
  59.7323013071         1.0
S  1  1.0
  33.9375638184         1.0
S  1  1.0
  20.7812689579         1.0
S  1  1.0
  14.1200937494         1.0
S  1  1.0
  10.0697423364         1.0
S  1  1.0
  6.609726378           1.0
S  1  1.0
  3.8245354841          1.0
S  1  1.0
  2.4820401809          1.0
S  1  1.0
  1.7690429624          1.0
S  1  1.0
  1.0470361093          1.0
S  1  1.0
  0.5982778352          1.0
S  1  1.0
  0.3406701438          1.0
S  1  1.0
  0.1838585381          1.0
S  1  1.0
  0.1003600924          1.0
S  1  1.0
  0.0591847618          1.0
S  1  1.0
  0.0406597749          1.0
S  1  1.0
  0.0216085693          1.0
P  1  1.0
  175512.209906491      1.0
P  1  1.0
  80841.4793397833      1.0
P  1  1.0
  36693.3310164856      1.0
P  1  1.0
  16329.5269528813      1.0
P  1  1.0
  10572.8589402272      1.0
P  1  1.0
  6099.6514970455       1.0
P  1  1.0
  2437.5817116202       1.0
P  1  1.0
  1570.2474890084       1.0
P  1  1.0
  704.9677305723        1.0
P  1  1.0
  431.9814538884        1.0
P  1  1.0
  275.1707062023        1.0
P  1  1.0
  176.8352776332        1.0
P  1  1.0
  104.7115964924        1.0
P  1  1.0
  70.6221528163         1.0
P  1  1.0
  47.6322249248         1.0
P  1  1.0
  32.5571661396         1.0
P  1  1.0
  22.5528344192         1.0
P  1  1.0
  15.7526185148         1.0
P  1  1.0
  10.8666500367         1.0
P  1  1.0
  6.5453008718          1.0
P  1  1.0
  3.6183543857          1.0
P  1  1.0
  2.3285605254          1.0
P  1  1.0
  1.6317335138          1.0
P  1  1.0
  1.057157542           1.0
P  1  1.0
  0.7474972135          1.0
P  1  1.0
  0.5083529865          1.0
P  1  1.0
  0.3087076756          1.0
P  1  1.0
  0.1698956819          1.0
P  1  1.0
  0.1078200401          1.0
P  1  1.0
  0.0732865293          1.0
P  1  1.0
  0.0446481491          1.0
D  1  1.0
  28682.7906628123      1.0
D  1  1.0
  16782.3506901535      1.0
D  1  1.0
  6310.0831912825       1.0
D  1  1.0
  4247.5062981407       1.0
D  1  1.0
  2635.0209756084       1.0
D  1  1.0
  1743.1818954811       1.0
D  1  1.0
  1178.1592320274       1.0
D  1  1.0
  714.3999932175        1.0
D  1  1.0
  447.8172572553        1.0
D  1  1.0
  287.1995934877        1.0
D  1  1.0
  161.2110030201        1.0
D  1  1.0
  98.1433097775         1.0
D  1  1.0
  65.2998046908         1.0
D  1  1.0
  46.4939739796         1.0
D  1  1.0
  32.725733654          1.0
D  1  1.0
  21.3944434364         1.0
D  1  1.0
  14.8752988294         1.0
D  1  1.0
  10.3844776668         1.0
D  1  1.0
  6.7539283227          1.0
D  1  1.0
  4.7012670042          1.0
D  1  1.0
  3.1075286546          1.0
D  1  1.0
  1.6088629337          1.0
D  1  1.0
  0.8941459768          1.0
D  1  1.0
  0.4917137387          1.0
D  1  1.0
  0.292400817           1.0
D  1  1.0
  0.1657033652          1.0
D  1  1.0
  0.0985104959          1.0
D  1  1.0
  0.0619863456          1.0
F  1  1.0
  2039.117334483        1.0
F  1  1.0
  1352.4365377069       1.0
F  1  1.0
  926.5678322992        1.0
F  1  1.0
  625.4226538518        1.0
F  1  1.0
  394.5291141029        1.0
F  1  1.0
  244.1495937605        1.0
F  1  1.0
  146.9177506021        1.0
F  1  1.0
  101.6118247982        1.0
F  1  1.0
  63.8652045582         1.0
F  1  1.0
  36.9934429152         1.0
F  1  1.0
  25.2832462589         1.0
F  1  1.0
  16.9554241874         1.0
F  1  1.0
  9.4992108742          1.0
F  1  1.0
  5.4497244345          1.0
F  1  1.0
  3.0747053959          1.0
F  1  1.0
  1.5766799768          1.0
F  1  1.0
  0.8093067507          1.0
F  1  1.0
  0.4758248801          1.0
F  1  1.0
  0.2870190857          1.0
F  1  1.0
  0.1849867482          1.0
F  1  1.0
  0.0839749677          1.0
G  1  1.0
  918.6560094572        1.0
G  1  1.0
  452.48016232          1.0
G  1  1.0
  311.1868354206        1.0
G  1  1.0
  190.8248443934        1.0
G  1  1.0
  108.4644929318        1.0
G  1  1.0
  66.5037010121         1.0
G  1  1.0
  46.8347074337         1.0
G  1  1.0
  30.3332929769         1.0
G  1  1.0
  20.5929777978         1.0
G  1  1.0
  14.4305008765         1.0
G  1  1.0
  9.877906791           1.0
G  1  1.0
  6.9440595306          1.0
G  1  1.0
  4.8240861515          1.0
G  1  1.0
  3.0213689941          1.0
G  1  1.0
  1.8753232647          1.0
G  1  1.0
  1.0047358662          1.0
G  1  1.0
  0.5159245791          1.0
G  1  1.0
  0.2686035688          1.0
G  1  1.0
  0.0892                1.0
H  1  1.0
  120.1904876586        1.0
H  1  1.0
  62.6895359912         1.0
H  1  1.0
  36.9311645037         1.0
H  1  1.0
  21.6840818629         1.0
H  1  1.0
  13.6304901286         1.0
H  1  1.0
  7.656256042           1.0
H  1  1.0
  4.5452137362          1.0
H  1  1.0
  2.5324835852          1.0
H  1  1.0
  1.547237344           1.0
H  1  1.0
  1.0738132641          1.0
H  1  1.0
  0.7489268685          1.0
H  1  1.0
  0.4561310038          1.0
H  1  1.0
  0.2872392085          1.0
I  1  1.0
  33.5691316128         1.0
I  1  1.0
  21.9812726618         1.0
I  1  1.0
  13.0541491832         1.0
I  1  1.0
  8.1952334434          1.0
I  1  1.0
  5.386420461           1.0
I  1  1.0
  3.3652297191          1.0
I  1  1.0
  1.9476201511          1.0
I  1  1.0
  1.1186870827          1.0
I  1  1.0
  0.5345487807          1.0
J  1  1.0
  0.6902215636          1.0
****
Nd     0
S  1  1.0
  14344936.9506         1.0
S  1  1.0
  7627193.982373067     1.0
S  1  1.0
  1456387.6755912008    1.0
S  1  1.0
  786205.7345436526     1.0
S  1  1.0
  306649.59616          1.0
S  1  1.0
  147848.0959418576     1.0
S  1  1.0
  75018.8120927481      1.0
S  1  1.0
  24762.3090396006      1.0
S  1  1.0
  11546.6968623788      1.0
S  1  1.0
  5751.9376450126       1.0
S  1  1.0
  3569.7628502492       1.0
S  1  1.0
  1584.3196684131       1.0
S  1  1.0
  943.9732290336        1.0
S  1  1.0
  456.3136957066        1.0
S  1  1.0
  252.8024122111        1.0
S  1  1.0
  144.8906190693        1.0
S  1  1.0
  93.4797381025         1.0
S  1  1.0
  45.4750039865         1.0
S  1  1.0
  27.021718778          1.0
S  1  1.0
  18.0603295237         1.0
S  1  1.0
  10.3287990046         1.0
S  1  1.0
  4.97787723            1.0
S  1  1.0
  2.6659973152          1.0
S  1  1.0
  1.5174319023          1.0
S  1  1.0
  0.9237076852          1.0
S  1  1.0
  0.5013893066          1.0
S  1  1.0
  0.2800967322          1.0
S  1  1.0
  0.1879885726          1.0
S  1  1.0
  0.1039081392          1.0
S  1  1.0
  0.0614366818          1.0
S  1  1.0
  0.0413546326          1.0
S  1  1.0
  0.0228682617          1.0
P  1  1.0
  1996278.4815990953    1.0
P  1  1.0
  1053479.2800556566    1.0
P  1  1.0
  314666.62965          1.0
P  1  1.0
  185865.8488602243     1.0
P  1  1.0
  85625.6641473775      1.0
P  1  1.0
  38526.3915987568      1.0
P  1  1.0
  17228.9534672602      1.0
P  1  1.0
  10720.6731651095      1.0
P  1  1.0
  6458.0164833958       1.0
P  1  1.0
  2658.0805103669       1.0
P  1  1.0
  1723.2934987542       1.0
P  1  1.0
  1120.1859968542       1.0
P  1  1.0
  711.5240368688        1.0
P  1  1.0
  384.4355259143        1.0
P  1  1.0
  188.6227112269        1.0
P  1  1.0
  96.5390033201         1.0
P  1  1.0
  57.951987283          1.0
P  1  1.0
  35.2928951172         1.0
P  1  1.0
  18.5945859955         1.0
P  1  1.0
  10.5916440607         1.0
P  1  1.0
  6.3504550857          1.0
P  1  1.0
  3.6266587064          1.0
P  1  1.0
  2.152215046           1.0
P  1  1.0
  1.3512524927          1.0
P  1  1.0
  0.8910884727          1.0
P  1  1.0
  0.6014392513          1.0
P  1  1.0
  0.4153159997          1.0
P  1  1.0
  0.2959581155          1.0
P  1  1.0
  0.1804810893          1.0
P  1  1.0
  0.1154810271          1.0
P  1  1.0
  0.0756410714          1.0
P  1  1.0
  0.0470010509          1.0
D  1  1.0
  17823.4064202852      1.0
D  1  1.0
  6647.2553612004       1.0
D  1  1.0
  4489.272040951        1.0
D  1  1.0
  2797.8113074425       1.0
D  1  1.0
  1673.8751648655       1.0
D  1  1.0
  944.9174389848        1.0
D  1  1.0
  513.3959674605        1.0
D  1  1.0
  320.4737402972        1.0
D  1  1.0
  197.7378549262        1.0
D  1  1.0
  118.0227813552        1.0
D  1  1.0
  75.9821488502         1.0
D  1  1.0
  51.4489643778         1.0
D  1  1.0
  33.7048780328         1.0
D  1  1.0
  21.7501568517         1.0
D  1  1.0
  15.1328391861         1.0
D  1  1.0
  8.8656233163          1.0
D  1  1.0
  4.115608458           1.0
D  1  1.0
  2.5042878396          1.0
D  1  1.0
  1.581143895           1.0
D  1  1.0
  0.8681109641          1.0
D  1  1.0
  0.5081910277          1.0
D  1  1.0
  0.2968281548          1.0
D  1  1.0
  0.1763451574          1.0
D  1  1.0
  0.1025522451          1.0
D  1  1.0
  0.0700298733          1.0
F  1  1.0
  1210.559725631        1.0
F  1  1.0
  667.3144167784        1.0
F  1  1.0
  412.3611785412        1.0
F  1  1.0
  294.0192619596        1.0
F  1  1.0
  208.5502720228        1.0
F  1  1.0
  129.9801443021        1.0
F  1  1.0
  70.0783810945         1.0
F  1  1.0
  44.0126354407         1.0
F  1  1.0
  31.3898949536         1.0
F  1  1.0
  20.7544050622         1.0
F  1  1.0
  11.7470243246         1.0
F  1  1.0
  6.3685488652          1.0
F  1  1.0
  4.0663634579          1.0
F  1  1.0
  2.7952607039          1.0
F  1  1.0
  1.8988344913          1.0
F  1  1.0
  1.0885137047          1.0
F  1  1.0
  0.6326469473          1.0
F  1  1.0
  0.4455999656          1.0
F  1  1.0
  0.3174894603          1.0
F  1  1.0
  0.2205680573          1.0
F  1  1.0
  0.0884003439          1.0
G  1  1.0
  670.287808375         1.0
G  1  1.0
  477.28478578          1.0
G  1  1.0
  327.6241193107        1.0
G  1  1.0
  201.9341172004        1.0
G  1  1.0
  113.4168270639        1.0
G  1  1.0
  63.5229578579         1.0
G  1  1.0
  40.8786525797         1.0
G  1  1.0
  26.7240371502         1.0
G  1  1.0
  17.5046791398         1.0
G  1  1.0
  10.5287204555         1.0
G  1  1.0
  6.3078240587          1.0
G  1  1.0
  3.4271732199          1.0
G  1  1.0
  2.1774114906          1.0
G  1  1.0
  1.4070203928          1.0
G  1  1.0
  0.8593392718          1.0
G  1  1.0
  0.5257076507          1.0
G  1  1.0
  0.286674217           1.0
G  1  1.0
  0.0944                1.0
H  1  1.0
  126.2752385726        1.0
H  1  1.0
  64.0893310411         1.0
H  1  1.0
  35.7285604211         1.0
H  1  1.0
  21.532835736          1.0
H  1  1.0
  13.8590801541         1.0
H  1  1.0
  7.8146669228          1.0
H  1  1.0
  4.8172910561          1.0
H  1  1.0
  3.189147031           1.0
H  1  1.0
  2.0711213728          1.0
H  1  1.0
  1.3102277673          1.0
H  1  1.0
  0.8032443912          1.0
H  1  1.0
  0.4833272793          1.0
H  1  1.0
  0.3099802299          1.0
I  1  1.0
  35.3256875749         1.0
I  1  1.0
  23.7820876557         1.0
I  1  1.0
  14.0781565166         1.0
I  1  1.0
  7.9957242581          1.0
I  1  1.0
  5.5945645453          1.0
I  1  1.0
  3.6875748112          1.0
I  1  1.0
  2.1780872834          1.0
I  1  1.0
  1.2127718463          1.0
I  1  1.0
  0.5676988184          1.0
J  1  1.0
  0.7306415053          1.0
****
Pm     0
S  1  1.0
  15209492.6644         1.0
S  1  1.0
  8087846.560991757     1.0
S  1  1.0
  1788221.6941          1.0
S  1  1.0
  690003.6640671601     1.0
S  1  1.0
  325293.45138          1.0
S  1  1.0
  130259.1473203125     1.0
S  1  1.0
  43684.027211671       1.0
S  1  1.0
  26223.2374282767      1.0
S  1  1.0
  11985.0782813785      1.0
S  1  1.0
  6027.4436980731       1.0
S  1  1.0
  2444.3849594231       1.0
S  1  1.0
  1654.9000987883       1.0
S  1  1.0
  961.1125968875        1.0
S  1  1.0
  484.1002605342        1.0
S  1  1.0
  307.8156781495        1.0
S  1  1.0
  190.5908793091        1.0
S  1  1.0
  118.8410961487        1.0
S  1  1.0
  74.8443390649         1.0
S  1  1.0
  43.7810929028         1.0
S  1  1.0
  27.6174122604         1.0
S  1  1.0
  19.0780302703         1.0
S  1  1.0
  12.8383320072         1.0
S  1  1.0
  7.9090759995          1.0
S  1  1.0
  4.529735048           1.0
S  1  1.0
  2.4890533413          1.0
S  1  1.0
  1.4951414847          1.0
S  1  1.0
  0.9158497258          1.0
S  1  1.0
  0.5333179172          1.0
S  1  1.0
  0.3113274394          1.0
S  1  1.0
  0.2065317413          1.0
S  1  1.0
  0.1235021089          1.0
S  1  1.0
  0.0868332243          1.0
S  1  1.0
  0.0518074752          1.0
S  1  1.0
  0.0234981079          1.0
P  1  1.0
  25509.7599996692      1.0
P  1  1.0
  11304.7577847234      1.0
P  1  1.0
  5619.8183037607       1.0
P  1  1.0
  3303.2179331554       1.0
P  1  1.0
  2029.6761377169       1.0
P  1  1.0
  939.6224359925        1.0
P  1  1.0
  601.8875446964        1.0
P  1  1.0
  402.9939969848        1.0
P  1  1.0
  269.4705516821        1.0
P  1  1.0
  157.2307464808        1.0
P  1  1.0
  87.0714200356         1.0
P  1  1.0
  52.3164054719         1.0
P  1  1.0
  33.4977416625         1.0
P  1  1.0
  19.6154025264         1.0
P  1  1.0
  13.3473325886         1.0
P  1  1.0
  9.1207613177          1.0
P  1  1.0
  5.5432538556          1.0
P  1  1.0
  3.3745345307          1.0
P  1  1.0
  2.1549065092          1.0
P  1  1.0
  1.3980788591          1.0
P  1  1.0
  0.9511032121          1.0
P  1  1.0
  0.5779117636          1.0
P  1  1.0
  0.3262674879          1.0
P  1  1.0
  0.1150554725          1.0
P  1  1.0
  0.0804133747          1.0
D  1  1.0
  10946.5694385654      1.0
D  1  1.0
  4698.0236355013       1.0
D  1  1.0
  2921.4261877897       1.0
D  1  1.0
  1785.7225540549       1.0
D  1  1.0
  1175.3476127276       1.0
D  1  1.0
  754.846087345         1.0
D  1  1.0
  447.7334048656        1.0
D  1  1.0
  240.0269270537        1.0
D  1  1.0
  152.0986099179        1.0
D  1  1.0
  108.12023956          1.0
D  1  1.0
  69.043801996          1.0
D  1  1.0
  46.1386916673         1.0
D  1  1.0
  31.7545300857         1.0
D  1  1.0
  19.4696870149         1.0
D  1  1.0
  11.0668999199         1.0
D  1  1.0
  6.8320834759          1.0
D  1  1.0
  4.2476681159          1.0
D  1  1.0
  2.3393374978          1.0
D  1  1.0
  1.4484505957          1.0
D  1  1.0
  0.9667124999          1.0
D  1  1.0
  0.6258336957          1.0
D  1  1.0
  0.3672240878          1.0
D  1  1.0
  0.2340334668          1.0
D  1  1.0
  0.1623993998          1.0
D  1  1.0
  0.107701999           1.0
D  1  1.0
  0.0680066294          1.0
F  1  1.0
  2342.8403966994       1.0
F  1  1.0
  1281.2339387033       1.0
F  1  1.0
  804.1811316642        1.0
F  1  1.0
  533.1575822402        1.0
F  1  1.0
  316.1806967333        1.0
F  1  1.0
  198.1839546366        1.0
F  1  1.0
  137.6663638003        1.0
F  1  1.0
  96.6552859093         1.0
F  1  1.0
  58.5717080558         1.0
F  1  1.0
  33.5034607648         1.0
F  1  1.0
  19.1573829382         1.0
F  1  1.0
  11.3552535771         1.0
F  1  1.0
  6.095074642           1.0
F  1  1.0
  3.4156886172          1.0
F  1  1.0
  2.153508231           1.0
F  1  1.0
  1.5132576951          1.0
F  1  1.0
  0.9911994352          1.0
F  1  1.0
  0.6386319245          1.0
F  1  1.0
  0.4005511871          1.0
F  1  1.0
  0.2230528463          1.0
F  1  1.0
  0.0910446868          1.0
G  1  1.0
  577.6568136649        1.0
G  1  1.0
  351.6306548278        1.0
G  1  1.0
  244.2960480846        1.0
G  1  1.0
  145.7568967076        1.0
G  1  1.0
  87.7856845774         1.0
G  1  1.0
  58.4333691667         1.0
G  1  1.0
  37.4076696856         1.0
G  1  1.0
  26.485508851          1.0
G  1  1.0
  17.0773153547         1.0
G  1  1.0
  10.8969473428         1.0
G  1  1.0
  6.5645401769          1.0
G  1  1.0
  3.8364589619          1.0
G  1  1.0
  2.6685794718          1.0
G  1  1.0
  1.5799959611          1.0
G  1  1.0
  0.9268432293          1.0
G  1  1.0
  0.5606792485          1.0
G  1  1.0
  0.3834366346          1.0
G  1  1.0
  0.2565841429          1.0
G  1  1.0
  0.097                 1.0
H  1  1.0
  131.3713289253        1.0
H  1  1.0
  83.2906473009         1.0
H  1  1.0
  57.9993850959         1.0
H  1  1.0
  38.0545577322         1.0
H  1  1.0
  23.0369966006         1.0
H  1  1.0
  15.4061924644         1.0
H  1  1.0
  9.6678567619          1.0
H  1  1.0
  5.2039842958          1.0
H  1  1.0
  3.4233850433          1.0
H  1  1.0
  2.0645112986          1.0
H  1  1.0
  1.341821237           1.0
H  1  1.0
  0.8523613523          1.0
H  1  1.0
  0.5183025662          1.0
H  1  1.0
  0.3315359062          1.0
I  1  1.0
  84.6858409636         1.0
I  1  1.0
  34.3305629093         1.0
I  1  1.0
  19.7563222962         1.0
I  1  1.0
  12.9263130658         1.0
I  1  1.0
  8.6070187727          1.0
I  1  1.0
  5.9004174568          1.0
I  1  1.0
  3.9735420338          1.0
I  1  1.0
  2.3230235753          1.0
I  1  1.0
  1.2909020294          1.0
I  1  1.0
  0.5993246561          1.0
J  1  1.0
  0.7697280581          1.0
****
Sm     0
S  1  1.0
  15908514.0362         1.0
S  1  1.0
  1875724.75726         1.0
S  1  1.0
  706361.7036502835     1.0
S  1  1.0
  341454.55184          1.0
S  1  1.0
  133301.6068828125     1.0
S  1  1.0
  45950.0614339491      1.0
S  1  1.0
  27550.3727574629      1.0
S  1  1.0
  12322.7467944447      1.0
S  1  1.0
  6572.4969507093       1.0
S  1  1.0
  2539.2854898668       1.0
S  1  1.0
  1728.0393322187       1.0
S  1  1.0
  1015.7682649558       1.0
S  1  1.0
  581.7285418864        1.0
S  1  1.0
  395.9980649969        1.0
S  1  1.0
  149.8719065449        1.0
S  1  1.0
  93.1116836407         1.0
S  1  1.0
  53.0829509655         1.0
S  1  1.0
  32.1358951336         1.0
S  1  1.0
  21.7641859979         1.0
S  1  1.0
  14.8759493606         1.0
S  1  1.0
  10.4056459031         1.0
S  1  1.0
  6.5699736252          1.0
S  1  1.0
  3.6073272627          1.0
S  1  1.0
  2.1791218702          1.0
S  1  1.0
  1.3777011232          1.0
S  1  1.0
  0.8228068492          1.0
S  1  1.0
  0.5287626879          1.0
S  1  1.0
  0.3239096794          1.0
S  1  1.0
  0.214425092           1.0
S  1  1.0
  0.101168809           1.0
S  1  1.0
  0.053427149           1.0
S  1  1.0
  0.0237888062          1.0
P  1  1.0
  217439.0420799761     1.0
P  1  1.0
  73065.8658379626      1.0
P  1  1.0
  43284.207519242       1.0
P  1  1.0
  18470.3834365314      1.0
P  1  1.0
  11480.3348435581      1.0
P  1  1.0
  4970.6292574004       1.0
P  1  1.0
  3478.5528524184       1.0
P  1  1.0
  2115.0443370557       1.0
P  1  1.0
  1161.6147264014       1.0
P  1  1.0
  706.0346781877        1.0
P  1  1.0
  464.6604281365        1.0
P  1  1.0
  279.9585511605        1.0
P  1  1.0
  183.5702841533        1.0
P  1  1.0
  125.2445029304        1.0
P  1  1.0
  78.9159767923         1.0
P  1  1.0
  51.1016630178         1.0
P  1  1.0
  34.180129141          1.0
P  1  1.0
  21.7847022678         1.0
P  1  1.0
  14.2942051975         1.0
P  1  1.0
  8.2419014843          1.0
P  1  1.0
  4.1532522933          1.0
P  1  1.0
  2.5038468693          1.0
P  1  1.0
  1.5549698644          1.0
P  1  1.0
  0.9819537651          1.0
P  1  1.0
  0.6124115507          1.0
P  1  1.0
  0.3432815915          1.0
P  1  1.0
  0.2008722054          1.0
P  1  1.0
  0.1193135845          1.0
P  1  1.0
  0.08337902            1.0
P  1  1.0
  0.0493020201          1.0
D  1  1.0
  10726.4189615178      1.0
D  1  1.0
  6262.1533833524       1.0
D  1  1.0
  3932.2345747551       1.0
D  1  1.0
  2408.9886740425       1.0
D  1  1.0
  1553.5283387169       1.0
D  1  1.0
  1105.741926969        1.0
D  1  1.0
  695.7538053284        1.0
D  1  1.0
  414.9735496651        1.0
D  1  1.0
  260.1661218424        1.0
D  1  1.0
  150.1046511116        1.0
D  1  1.0
  87.0626695376         1.0
D  1  1.0
  54.4335711543         1.0
D  1  1.0
  34.4777325964         1.0
D  1  1.0
  21.0004283744         1.0
D  1  1.0
  11.407467095          1.0
D  1  1.0
  7.3863395076          1.0
D  1  1.0
  4.9206470286          1.0
D  1  1.0
  2.7648155045          1.0
D  1  1.0
  1.7859420429          1.0
D  1  1.0
  1.1001649319          1.0
D  1  1.0
  0.6861437724          1.0
D  1  1.0
  0.4809969393          1.0
D  1  1.0
  0.3339933554          1.0
D  1  1.0
  0.2379584938          1.0
D  1  1.0
  0.1677229722          1.0
D  1  1.0
  0.1110930997          1.0
D  1  1.0
  0.0692537524          1.0
F  1  1.0
  2449.2272651123       1.0
F  1  1.0
  1550.3323232974       1.0
F  1  1.0
  923.421743385         1.0
F  1  1.0
  543.2647249793        1.0
F  1  1.0
  344.841002219         1.0
F  1  1.0
  205.5939155618        1.0
F  1  1.0
  126.5573222095        1.0
F  1  1.0
  81.8232698097         1.0
F  1  1.0
  54.2205755812         1.0
F  1  1.0
  32.26333707           1.0
F  1  1.0
  17.2321164257         1.0
F  1  1.0
  11.7435649478         1.0
F  1  1.0
  8.0499212418          1.0
F  1  1.0
  4.158579628           1.0
F  1  1.0
  2.2926336187          1.0
F  1  1.0
  1.3746133703          1.0
F  1  1.0
  0.8978628432          1.0
F  1  1.0
  0.6411776899          1.0
F  1  1.0
  0.3724476059          1.0
F  1  1.0
  0.2190667392          1.0
F  1  1.0
  0.0927280443          1.0
G  1  1.0
  601.4824017851        1.0
G  1  1.0
  364.1473164451        1.0
G  1  1.0
  220.79594076          1.0
G  1  1.0
  146.7256516417        1.0
G  1  1.0
  86.0819776615         1.0
G  1  1.0
  50.1153531569         1.0
G  1  1.0
  31.5080972425         1.0
G  1  1.0
  19.4324837094         1.0
G  1  1.0
  12.8605389405         1.0
G  1  1.0
  9.0659588821          1.0
G  1  1.0
  5.7872514265          1.0
G  1  1.0
  3.5574778669          1.0
G  1  1.0
  2.4407661847          1.0
G  1  1.0
  1.6262846294          1.0
G  1  1.0
  0.8984797322          1.0
G  1  1.0
  0.4671099159          1.0
G  1  1.0
  0.2672436578          1.0
G  1  1.0
  0.0982                1.0
H  1  1.0
  263.8169862894        1.0
H  1  1.0
  144.5017931176        1.0
H  1  1.0
  93.692003557          1.0
H  1  1.0
  53.0558920185         1.0
H  1  1.0
  33.7104379628         1.0
H  1  1.0
  21.3771548975         1.0
H  1  1.0
  13.2588257413         1.0
H  1  1.0
  7.5404117168          1.0
H  1  1.0
  4.3445906436          1.0
H  1  1.0
  2.9969573015          1.0
H  1  1.0
  2.0102747974          1.0
H  1  1.0
  1.2698519405          1.0
H  1  1.0
  0.7893041315          1.0
H  1  1.0
  0.5333004367          1.0
H  1  1.0
  0.3520469041          1.0
I  1  1.0
  62.6818763128         1.0
I  1  1.0
  39.0072043645         1.0
I  1  1.0
  27.1580401528         1.0
I  1  1.0
  15.5518109561         1.0
I  1  1.0
  9.2030582032          1.0
I  1  1.0
  6.2891597179          1.0
I  1  1.0
  4.2177334773          1.0
I  1  1.0
  2.3329369173          1.0
I  1  1.0
  1.3681204831          1.0
I  1  1.0
  0.5769943064          1.0
J  1  1.0
  0.7964945377          1.0
****
Eu     0
S  1  1.0
  909099.5014680282     1.0
S  1  1.0
  355220.55602          1.0
S  1  1.0
  170893.176502639      1.0
S  1  1.0
  87239.3852307484      1.0
S  1  1.0
  25242.0505849961      1.0
S  1  1.0
  13204.1091494489      1.0
S  1  1.0
  7196.3421513515       1.0
S  1  1.0
  4471.4436391006       1.0
S  1  1.0
  1810.3470130152       1.0
S  1  1.0
  1056.0269438742       1.0
S  1  1.0
  606.901048558         1.0
S  1  1.0
  273.3689872086        1.0
S  1  1.0
  161.2896628585        1.0
S  1  1.0
  105.7543313843        1.0
S  1  1.0
  63.0051304622         1.0
S  1  1.0
  39.9483977977         1.0
S  1  1.0
  27.504369105          1.0
S  1  1.0
  16.4428773427         1.0
S  1  1.0
  9.6432452363          1.0
S  1  1.0
  5.5245833912          1.0
S  1  1.0
  3.1161936675          1.0
S  1  1.0
  1.6989028824          1.0
S  1  1.0
  0.9147029241          1.0
S  1  1.0
  0.5541073702          1.0
S  1  1.0
  0.3407005885          1.0
S  1  1.0
  0.2220192065          1.0
S  1  1.0
  0.1054234948          1.0
S  1  1.0
  0.0520996305          1.0
S  1  1.0
  0.0241764038          1.0
P  1  1.0
  216718.6667502091     1.0
P  1  1.0
  78608.2877600777      1.0
P  1  1.0
  45468.7981561531      1.0
P  1  1.0
  16911.1730950808      1.0
P  1  1.0
  9520.1236138595       1.0
P  1  1.0
  5791.7604294576       1.0
P  1  1.0
  3402.0445327323       1.0
P  1  1.0
  2021.0547891287       1.0
P  1  1.0
  1393.9513659528       1.0
P  1  1.0
  784.385354602         1.0
P  1  1.0
  480.4926804739        1.0
P  1  1.0
  320.7673873063        1.0
P  1  1.0
  202.1183632988        1.0
P  1  1.0
  122.9169666712        1.0
P  1  1.0
  87.5401935144         1.0
P  1  1.0
  56.5956751651         1.0
P  1  1.0
  38.1964326476         1.0
P  1  1.0
  24.5443257812         1.0
P  1  1.0
  16.0299059563         1.0
P  1  1.0
  10.5389566487         1.0
P  1  1.0
  6.7768857921          1.0
P  1  1.0
  4.6631315709          1.0
P  1  1.0
  3.3019948334          1.0
P  1  1.0
  2.1758656988          1.0
P  1  1.0
  1.4963233566          1.0
P  1  1.0
  0.9001100467          1.0
P  1  1.0
  0.5394611832          1.0
P  1  1.0
  0.3594849724          1.0
P  1  1.0
  0.2096372835          1.0
P  1  1.0
  0.1242776909          1.0
P  1  1.0
  0.086362114           1.0
P  1  1.0
  0.0503416177          1.0
D  1  1.0
  11485.308778857       1.0
D  1  1.0
  6569.8872148333       1.0
D  1  1.0
  4125.2803891507       1.0
D  1  1.0
  2535.4704823901       1.0
D  1  1.0
  1578.4237197162       1.0
D  1  1.0
  1055.6198089796       1.0
D  1  1.0
  654.9401715639        1.0
D  1  1.0
  432.3076499388        1.0
D  1  1.0
  265.7967350484        1.0
D  1  1.0
  175.0670286666        1.0
D  1  1.0
  117.477514316         1.0
D  1  1.0
  81.0452276399         1.0
D  1  1.0
  48.5529323417         1.0
D  1  1.0
  27.5499669911         1.0
D  1  1.0
  15.4133112107         1.0
D  1  1.0
  9.6372769108          1.0
D  1  1.0
  6.8630857785          1.0
D  1  1.0
  4.5728827423          1.0
D  1  1.0
  2.8001007898          1.0
D  1  1.0
  1.8691551311          1.0
D  1  1.0
  1.2123688383          1.0
D  1  1.0
  0.7462558577          1.0
D  1  1.0
  0.5094434263          1.0
D  1  1.0
  0.3148377963          1.0
D  1  1.0
  0.2151989694          1.0
D  1  1.0
  0.1327661062          1.0
D  1  1.0
  0.0707264677          1.0
F  1  1.0
  2725.1912713629       1.0
F  1  1.0
  1623.8705281895       1.0
F  1  1.0
  1050.9673346716       1.0
F  1  1.0
  660.0876622337        1.0
F  1  1.0
  463.1118500291        1.0
F  1  1.0
  284.0589028089        1.0
F  1  1.0
  174.1318973779        1.0
F  1  1.0
  115.5141510064        1.0
F  1  1.0
  76.932482115          1.0
F  1  1.0
  50.1133229368         1.0
F  1  1.0
  27.5792687368         1.0
F  1  1.0
  14.9393671207         1.0
F  1  1.0
  9.0187406529          1.0
F  1  1.0
  5.6076516734          1.0
F  1  1.0
  3.35704725            1.0
F  1  1.0
  2.1920753728          1.0
F  1  1.0
  1.2645366682          1.0
F  1  1.0
  0.7470645294          1.0
F  1  1.0
  0.445029072           1.0
F  1  1.0
  0.2859432189          1.0
F  1  1.0
  0.0946833364          1.0
G  1  1.0
  2010.7592257925       1.0
G  1  1.0
  629.2700263024        1.0
G  1  1.0
  381.1500503464        1.0
G  1  1.0
  231.0906163642        1.0
G  1  1.0
  136.9342538112        1.0
G  1  1.0
  88.4221425764         1.0
G  1  1.0
  53.4559968942         1.0
G  1  1.0
  32.059721228          1.0
G  1  1.0
  22.8142160602         1.0
G  1  1.0
  16.0800711937         1.0
G  1  1.0
  11.1389079303         1.0
G  1  1.0
  6.9593535251          1.0
G  1  1.0
  4.0480050129          1.0
G  1  1.0
  2.7626331142          1.0
G  1  1.0
  1.5431772147          1.0
G  1  1.0
  0.913229096           1.0
G  1  1.0
  0.5436769824          1.0
G  1  1.0
  0.3498961151          1.0
G  1  1.0
  0.247685983           1.0
G  1  1.0
  0.0998                1.0
H  1  1.0
  174.4454641095        1.0
H  1  1.0
  110.8494545931        1.0
H  1  1.0
  64.7943384447         1.0
H  1  1.0
  39.5161532166         1.0
H  1  1.0
  22.8929884771         1.0
H  1  1.0
  12.7889068483         1.0
H  1  1.0
  7.5913876758          1.0
H  1  1.0
  4.2122499073          1.0
H  1  1.0
  2.5518917645          1.0
H  1  1.0
  1.7544391773          1.0
H  1  1.0
  1.099741096           1.0
H  1  1.0
  0.6639632962          1.0
H  1  1.0
  0.4133115676          1.0
I  1  1.0
  99.1884155172         1.0
I  1  1.0
  43.520317887          1.0
I  1  1.0
  29.7920490889         1.0
I  1  1.0
  16.4459812057         1.0
I  1  1.0
  9.9205472924          1.0
I  1  1.0
  6.815889405           1.0
I  1  1.0
  4.5370230704          1.0
I  1  1.0
  2.5582379083          1.0
I  1  1.0
  1.734197554           1.0
I  1  1.0
  1.2226632146          1.0
I  1  1.0
  0.6035522956          1.0
J  1  1.0
  0.8248560965          1.0
****
Gd     0
S  1  1.0
  17237465.2466         1.0
S  1  1.0
  2050308.7796          1.0
S  1  1.0
  805108.2846693645     1.0
S  1  1.0
  373611.30708          1.0
S  1  1.0
  179128.544252617      1.0
S  1  1.0
  50198.9911288698      1.0
S  1  1.0
  30588.4155157636      1.0
S  1  1.0
  13824.9025669242      1.0
S  1  1.0
  7415.9079817149       1.0
S  1  1.0
  2784.5203001902       1.0
S  1  1.0
  1882.2968981928       1.0
S  1  1.0
  1098.1287075243       1.0
S  1  1.0
  534.1800657031        1.0
S  1  1.0
  353.4816445341        1.0
S  1  1.0
  163.4900867622        1.0
S  1  1.0
  101.621838947         1.0
S  1  1.0
  57.3258685378         1.0
S  1  1.0
  33.2760907203         1.0
S  1  1.0
  21.8749984865         1.0
S  1  1.0
  14.0125505459         1.0
S  1  1.0
  8.529640376           1.0
S  1  1.0
  5.5952547626          1.0
S  1  1.0
  3.6267304435          1.0
S  1  1.0
  2.468102318           1.0
S  1  1.0
  1.6531922966          1.0
S  1  1.0
  0.9623879759          1.0
S  1  1.0
  0.575821904           1.0
S  1  1.0
  0.3819089051          1.0
S  1  1.0
  0.2304653495          1.0
S  1  1.0
  0.1090967103          1.0
S  1  1.0
  0.0539245433          1.0
S  1  1.0
  0.0246124512          1.0
P  1  1.0
  2409836.1254974147    1.0
P  1  1.0
  1277105.1080564295    1.0
P  1  1.0
  381351.25498          1.0
P  1  1.0
  225215.7454035131     1.0
P  1  1.0
  80447.2466677285      1.0
P  1  1.0
  48295.4065775326      1.0
P  1  1.0
  18333.5951325222      1.0
P  1  1.0
  8435.5200610772       1.0
P  1  1.0
  5993.5402440124       1.0
P  1  1.0
  3610.305309573        1.0
P  1  1.0
  1916.446643281        1.0
P  1  1.0
  1206.3618033848       1.0
P  1  1.0
  784.0567717599        1.0
P  1  1.0
  499.4366563494        1.0
P  1  1.0
  307.131782154         1.0
P  1  1.0
  185.091047082         1.0
P  1  1.0
  123.6212733844        1.0
P  1  1.0
  86.9764251338         1.0
P  1  1.0
  57.3197372584         1.0
P  1  1.0
  35.3490529165         1.0
P  1  1.0
  20.6977748224         1.0
P  1  1.0
  12.5944326667         1.0
P  1  1.0
  7.8831888752          1.0
P  1  1.0
  5.2109830181          1.0
P  1  1.0
  3.3316759555          1.0
P  1  1.0
  2.0352252552          1.0
P  1  1.0
  1.3832460839          1.0
P  1  1.0
  0.8871535334          1.0
P  1  1.0
  0.5008009298          1.0
P  1  1.0
  0.338872839           1.0
P  1  1.0
  0.2128523032          1.0
P  1  1.0
  0.128862689           1.0
P  1  1.0
  0.0894082047          1.0
P  1  1.0
  0.0514534036          1.0
D  1  1.0
  9056.869605671        1.0
D  1  1.0
  4300.9350340547       1.0
D  1  1.0
  2552.1078682301       1.0
D  1  1.0
  1640.0588895843       1.0
D  1  1.0
  972.5027870081        1.0
D  1  1.0
  592.4729292699        1.0
D  1  1.0
  416.573550888         1.0
D  1  1.0
  281.0330174582        1.0
D  1  1.0
  183.2613918955        1.0
D  1  1.0
  100.0927112522        1.0
D  1  1.0
  54.2835169004         1.0
D  1  1.0
  30.9559487533         1.0
D  1  1.0
  17.0466765981         1.0
D  1  1.0
  10.4493031268         1.0
D  1  1.0
  6.0622526185          1.0
D  1  1.0
  3.3891143636          1.0
D  1  1.0
  1.8992541152          1.0
D  1  1.0
  1.1850956566          1.0
D  1  1.0
  0.690155067           1.0
D  1  1.0
  0.3269158277          1.0
D  1  1.0
  0.2249588128          1.0
D  1  1.0
  0.1366114925          1.0
D  1  1.0
  0.0723370418          1.0
F  1  1.0
  3169.6705905114       1.0
F  1  1.0
  1686.2614199841       1.0
F  1  1.0
  1127.2863878643       1.0
F  1  1.0
  678.554746219         1.0
F  1  1.0
  343.7956095281        1.0
F  1  1.0
  196.2173288041        1.0
F  1  1.0
  110.5899027698        1.0
F  1  1.0
  69.0752336041         1.0
F  1  1.0
  48.6249854678         1.0
F  1  1.0
  34.3874790331         1.0
F  1  1.0
  23.9460454066         1.0
F  1  1.0
  16.3118919793         1.0
F  1  1.0
  11.2882812535         1.0
F  1  1.0
  7.589548739           1.0
F  1  1.0
  4.6884898891          1.0
F  1  1.0
  3.0590936447          1.0
F  1  1.0
  1.8395942679          1.0
F  1  1.0
  1.0344861817          1.0
F  1  1.0
  0.7333334856          1.0
F  1  1.0
  0.4434733113          1.0
F  1  1.0
  0.2057797542          1.0
F  1  1.0
  0.0967744016          1.0
G  1  1.0
  656.571905162         1.0
G  1  1.0
  318.4291740556        1.0
G  1  1.0
  174.0035705517        1.0
G  1  1.0
  109.1949735851        1.0
G  1  1.0
  75.7330444367         1.0
G  1  1.0
  46.4552126312         1.0
G  1  1.0
  22.3072162739         1.0
G  1  1.0
  13.147929506          1.0
G  1  1.0
  9.3003748659          1.0
G  1  1.0
  6.5232067986          1.0
G  1  1.0
  4.5775479455          1.0
G  1  1.0
  3.2284793838          1.0
G  1  1.0
  2.2950204474          1.0
G  1  1.0
  1.5589254912          1.0
G  1  1.0
  0.9692862929          1.0
G  1  1.0
  0.5547569865          1.0
G  1  1.0
  0.3633985322          1.0
G  1  1.0
  0.2540490793          1.0
G  1  1.0
  0.1016                1.0
H  1  1.0
  159.3462253769        1.0
H  1  1.0
  101.9192294392        1.0
H  1  1.0
  70.678101978          1.0
H  1  1.0
  46.073160291          1.0
H  1  1.0
  28.1770119767         1.0
H  1  1.0
  16.758986561          1.0
H  1  1.0
  10.5126476143         1.0
H  1  1.0
  6.9500154987          1.0
H  1  1.0
  4.4197408466          1.0
H  1  1.0
  2.7558991323          1.0
H  1  1.0
  1.8775004208          1.0
H  1  1.0
  1.139492994           1.0
H  1  1.0
  0.6621782956          1.0
H  1  1.0
  0.4251526817          1.0
I  1  1.0
  106.9138208723        1.0
I  1  1.0
  43.9376009151         1.0
I  1  1.0
  24.6530729848         1.0
I  1  1.0
  16.629535604          1.0
I  1  1.0
  10.5513614726         1.0
I  1  1.0
  7.1648567698          1.0
I  1  1.0
  4.8745933078          1.0
I  1  1.0
  2.6933571073          1.0
I  1  1.0
  1.8497096215          1.0
I  1  1.0
  1.2554667582          1.0
I  1  1.0
  0.6115187673          1.0
J  1  1.0
  0.8357463988          1.0
****
Tb     0
S  1  1.0
  17947510.7864         1.0
S  1  1.0
  2140154.2258          1.0
S  1  1.0
  824705.3062265394     1.0
S  1  1.0
  390309.61884          1.0
S  1  1.0
  155616.677890625      1.0
S  1  1.0
  44161.0361109207      1.0
S  1  1.0
  27615.5780585374      1.0
S  1  1.0
  14137.1517311662      1.0
S  1  1.0
  7877.5526810878       1.0
S  1  1.0
  2892.6600393193       1.0
S  1  1.0
  1966.7835400437       1.0
S  1  1.0
  1146.5890163091       1.0
S  1  1.0
  446.1368976655        1.0
S  1  1.0
  297.0446781645        1.0
S  1  1.0
  169.0981977653        1.0
S  1  1.0
  105.9350051176        1.0
S  1  1.0
  70.0343261232         1.0
S  1  1.0
  44.8190626818         1.0
S  1  1.0
  26.0843447479         1.0
S  1  1.0
  13.7692188624         1.0
S  1  1.0
  7.8197078308          1.0
S  1  1.0
  5.2155341418          1.0
S  1  1.0
  3.6170995533          1.0
S  1  1.0
  2.2090651433          1.0
S  1  1.0
  1.1654230211          1.0
S  1  1.0
  0.696773823           1.0
S  1  1.0
  0.4175324462          1.0
S  1  1.0
  0.2286947266          1.0
S  1  1.0
  0.1344442011          1.0
S  1  1.0
  0.0953186767          1.0
S  1  1.0
  0.055593934           1.0
S  1  1.0
  0.0237403564          1.0
P  1  1.0
  170777.5976817252     1.0
P  1  1.0
  85894.9929269485      1.0
P  1  1.0
  49570.1881494596      1.0
P  1  1.0
  31771.2008059033      1.0
P  1  1.0
  13716.1171589843      1.0
P  1  1.0
  6980.114990563        1.0
P  1  1.0
  3964.3817305589       1.0
P  1  1.0
  2502.7759725661       1.0
P  1  1.0
  1518.7913600448       1.0
P  1  1.0
  650.7376670763        1.0
P  1  1.0
  413.1009181592        1.0
P  1  1.0
  238.2881078448        1.0
P  1  1.0
  145.7440488034        1.0
P  1  1.0
  94.0346112631         1.0
P  1  1.0
  60.8157617093         1.0
P  1  1.0
  36.0329160576         1.0
P  1  1.0
  20.8684493212         1.0
P  1  1.0
  12.9159677333         1.0
P  1  1.0
  8.5584378672          1.0
P  1  1.0
  5.604192834           1.0
P  1  1.0
  3.9687355051          1.0
P  1  1.0
  2.659419282           1.0
P  1  1.0
  1.5704321156          1.0
P  1  1.0
  0.9363830271          1.0
P  1  1.0
  0.5833482221          1.0
P  1  1.0
  0.3906521046          1.0
P  1  1.0
  0.2165008048          1.0
P  1  1.0
  0.117729931           1.0
P  1  1.0
  0.0611436632          1.0
P  1  1.0
  0.0422050781          1.0
D  1  1.0
  7157.2952513232       1.0
D  1  1.0
  4497.0253479961       1.0
D  1  1.0
  2814.38389588         1.0
D  1  1.0
  1715.3877643905       1.0
D  1  1.0
  1050.979101984        1.0
D  1  1.0
  584.5351986769        1.0
D  1  1.0
  332.4287638594        1.0
D  1  1.0
  179.6745554712        1.0
D  1  1.0
  109.4339508263        1.0
D  1  1.0
  70.0268591847         1.0
D  1  1.0
  39.1626543471         1.0
D  1  1.0
  23.6150408807         1.0
D  1  1.0
  16.1007330696         1.0
D  1  1.0
  10.6477885848         1.0
D  1  1.0
  6.893015737           1.0
D  1  1.0
  4.5472861783          1.0
D  1  1.0
  2.8829774804          1.0
D  1  1.0
  1.8530261067          1.0
D  1  1.0
  1.297480993           1.0
D  1  1.0
  0.704678746           1.0
D  1  1.0
  0.3506885119          1.0
D  1  1.0
  0.2282224087          1.0
D  1  1.0
  0.1377860956          1.0
D  1  1.0
  0.0710727361          1.0
F  1  1.0
  1767.6775891047       1.0
F  1  1.0
  1162.513207783        1.0
F  1  1.0
  760.4281576378        1.0
F  1  1.0
  511.8497224416        1.0
F  1  1.0
  297.471126195         1.0
F  1  1.0
  173.5352409889        1.0
F  1  1.0
  104.1181993846        1.0
F  1  1.0
  74.0686895848         1.0
F  1  1.0
  51.9700958724         1.0
F  1  1.0
  33.6940062713         1.0
F  1  1.0
  20.7024025013         1.0
F  1  1.0
  12.1537430893         1.0
F  1  1.0
  6.3758347544          1.0
F  1  1.0
  3.7581215058          1.0
F  1  1.0
  2.2315739884          1.0
F  1  1.0
  1.4764150238          1.0
F  1  1.0
  0.8547220408          1.0
F  1  1.0
  0.4575796696          1.0
F  1  1.0
  0.298707664           1.0
F  1  1.0
  0.2038988782          1.0
F  1  1.0
  0.115                 1.0
G  1  1.0
  682.7192486258        1.0
G  1  1.0
  409.0095714015        1.0
G  1  1.0
  245.4458945089        1.0
G  1  1.0
  140.2962304757        1.0
G  1  1.0
  92.2878068855         1.0
G  1  1.0
  62.8444562091         1.0
G  1  1.0
  37.3501306029         1.0
G  1  1.0
  26.132057368          1.0
G  1  1.0
  14.4838573882         1.0
G  1  1.0
  8.5603996074          1.0
G  1  1.0
  5.7069336815          1.0
G  1  1.0
  3.6085068363          1.0
G  1  1.0
  2.2899991345          1.0
G  1  1.0
  1.4117316697          1.0
G  1  1.0
  0.9310358561          1.0
G  1  1.0
  0.6560166316          1.0
G  1  1.0
  0.4217709741          1.0
G  1  1.0
  0.2517270102          1.0
G  1  1.0
  0.098                 1.0
H  1  1.0
  192.6820403639        1.0
H  1  1.0
  130.543493832         1.0
H  1  1.0
  90.1257431426         1.0
H  1  1.0
  59.5588883255         1.0
H  1  1.0
  38.0625496996         1.0
H  1  1.0
  20.2258156934         1.0
H  1  1.0
  12.4332948274         1.0
H  1  1.0
  7.8557377307          1.0
H  1  1.0
  4.2990565061          1.0
H  1  1.0
  2.6972085466          1.0
H  1  1.0
  1.7737801027          1.0
H  1  1.0
  1.1881931942          1.0
H  1  1.0
  0.6800138016          1.0
H  1  1.0
  0.4350325002          1.0
I  1  1.0
  79.2169522408         1.0
I  1  1.0
  48.0103706106         1.0
I  1  1.0
  26.5384103059         1.0
I  1  1.0
  17.4290589373         1.0
I  1  1.0
  11.3145925763         1.0
I  1  1.0
  7.5004413164          1.0
I  1  1.0
  5.1776677292          1.0
I  1  1.0
  2.8646033437          1.0
I  1  1.0
  1.9902979738          1.0
I  1  1.0
  1.3336986597          1.0
I  1  1.0
  0.6114176234          1.0
J  1  1.0
  0.8487029902          1.0
****
Dy     0
S  1  1.0
  18972836.1328         1.0
S  1  1.0
  2276529.0878          1.0
S  1  1.0
  874333.0671098852     1.0
S  1  1.0
  414949.4017           1.0
S  1  1.0
  164996.5619375        1.0
S  1  1.0
  47347.280066292       1.0
S  1  1.0
  29016.464733326       1.0
S  1  1.0
  15065.8134646344      1.0
S  1  1.0
  8237.8501819071       1.0
S  1  1.0
  3028.8354613076       1.0
S  1  1.0
  2051.1912849625       1.0
S  1  1.0
  1198.9929282253       1.0
S  1  1.0
  599.9433437355        1.0
S  1  1.0
  320.2601715079        1.0
S  1  1.0
  181.8248620932        1.0
S  1  1.0
  117.3600304292        1.0
S  1  1.0
  68.0448979667         1.0
S  1  1.0
  31.4313939296         1.0
S  1  1.0
  19.1169381989         1.0
S  1  1.0
  11.3599858909         1.0
S  1  1.0
  6.2175175204          1.0
S  1  1.0
  3.9408228582          1.0
S  1  1.0
  2.2427428512          1.0
S  1  1.0
  1.2512377639          1.0
S  1  1.0
  0.7649186169          1.0
S  1  1.0
  0.46739568            1.0
S  1  1.0
  0.2423069188          1.0
S  1  1.0
  0.138871588           1.0
S  1  1.0
  0.0969149386          1.0
S  1  1.0
  0.0563087856          1.0
S  1  1.0
  0.0235465576          1.0
P  1  1.0
  90385.5044609574      1.0
P  1  1.0
  33449.2217635306      1.0
P  1  1.0
  14569.9702605074      1.0
P  1  1.0
  8561.910206298        1.0
P  1  1.0
  5228.5313616422       1.0
P  1  1.0
  2964.5725573327       1.0
P  1  1.0
  1581.7375383353       1.0
P  1  1.0
  923.2284611889        1.0
P  1  1.0
  495.0510773343        1.0
P  1  1.0
  297.7142973069        1.0
P  1  1.0
  211.5676280712        1.0
P  1  1.0
  133.2884990243        1.0
P  1  1.0
  87.5653538008         1.0
P  1  1.0
  60.927611597          1.0
P  1  1.0
  39.2571924875         1.0
P  1  1.0
  26.6629716336         1.0
P  1  1.0
  18.9448292428         1.0
P  1  1.0
  11.7263111144         1.0
P  1  1.0
  7.0249262582          1.0
P  1  1.0
  4.6149208169          1.0
P  1  1.0
  2.8440257028          1.0
P  1  1.0
  1.7420661351          1.0
P  1  1.0
  1.1185573122          1.0
P  1  1.0
  0.7195765009          1.0
P  1  1.0
  0.4421799746          1.0
P  1  1.0
  0.2053600328          1.0
P  1  1.0
  0.1198716789          1.0
P  1  1.0
  0.0614626736          1.0
P  1  1.0
  0.0418605469          1.0
D  1  1.0
  7510.2984003833       1.0
D  1  1.0
  4703.0219229692       1.0
D  1  1.0
  2920.4128054683       1.0
D  1  1.0
  1985.8089762719       1.0
D  1  1.0
  1293.6046003109       1.0
D  1  1.0
  756.8943974748        1.0
D  1  1.0
  476.8221580585        1.0
D  1  1.0
  300.700318846         1.0
D  1  1.0
  190.7452263948        1.0
D  1  1.0
  131.4513751774        1.0
D  1  1.0
  89.5824430363         1.0
D  1  1.0
  60.073415896          1.0
D  1  1.0
  39.0483490247         1.0
D  1  1.0
  25.2681416427         1.0
D  1  1.0
  15.6296556922         1.0
D  1  1.0
  10.7021701667         1.0
D  1  1.0
  7.1503019363          1.0
D  1  1.0
  4.5504249228          1.0
D  1  1.0
  2.6314021078          1.0
D  1  1.0
  1.6126576388          1.0
D  1  1.0
  1.0591197255          1.0
D  1  1.0
  0.6585994037          1.0
D  1  1.0
  0.3893161042          1.0
D  1  1.0
  0.2504529151          1.0
D  1  1.0
  0.1282557079          1.0
D  1  1.0
  0.0708770079          1.0
F  1  1.0
  3668.7148155919       1.0
F  1  1.0
  1844.7827179896       1.0
F  1  1.0
  1214.1607020442       1.0
F  1  1.0
  710.5597827142        1.0
F  1  1.0
  399.6311032151        1.0
F  1  1.0
  227.002700334         1.0
F  1  1.0
  142.6582823465        1.0
F  1  1.0
  98.367102955          1.0
F  1  1.0
  67.8496258            1.0
F  1  1.0
  47.8683713734         1.0
F  1  1.0
  29.6847054908         1.0
F  1  1.0
  17.6447270606         1.0
F  1  1.0
  10.6782501829         1.0
F  1  1.0
  6.7732294551          1.0
F  1  1.0
  4.6480267462          1.0
F  1  1.0
  2.7804587958          1.0
F  1  1.0
  1.7752519854          1.0
F  1  1.0
  1.2008433186          1.0
F  1  1.0
  0.8227420483          1.0
F  1  1.0
  0.481191438           1.0
F  1  1.0
  0.3152289102          1.0
F  1  1.0
  0.2053570597          1.0
F  1  1.0
  0.1156                1.0
G  1  1.0
  2283.02629633         1.0
G  1  1.0
  1242.8813692897       1.0
G  1  1.0
  711.8203147543        1.0
G  1  1.0
  388.5294997896        1.0
G  1  1.0
  236.866932596         1.0
G  1  1.0
  142.7617862972        1.0
G  1  1.0
  83.6895276373         1.0
G  1  1.0
  53.3003055286         1.0
G  1  1.0
  31.7527400492         1.0
G  1  1.0
  18.549306827          1.0
G  1  1.0
  12.728970438          1.0
G  1  1.0
  8.8055545616          1.0
G  1  1.0
  6.2850464203          1.0
G  1  1.0
  3.5403647807          1.0
G  1  1.0
  1.9020316287          1.0
G  1  1.0
  1.0293201233          1.0
G  1  1.0
  0.5894173373          1.0
G  1  1.0
  0.3917019907          1.0
G  1  1.0
  0.2535272342          1.0
G  1  1.0
  0.0972                1.0
H  1  1.0
  206.9993652302        1.0
H  1  1.0
  119.6322541514        1.0
H  1  1.0
  68.9926513081         1.0
H  1  1.0
  39.6857413214         1.0
H  1  1.0
  22.7752611727         1.0
H  1  1.0
  13.4904907774         1.0
H  1  1.0
  7.0148577688          1.0
H  1  1.0
  4.0943410196          1.0
H  1  1.0
  2.8303675031          1.0
H  1  1.0
  1.8747563273          1.0
H  1  1.0
  1.208249887           1.0
H  1  1.0
  0.6917149896          1.0
H  1  1.0
  0.4455115883          1.0
I  1  1.0
  69.0654410849         1.0
I  1  1.0
  45.1037906532         1.0
I  1  1.0
  29.3098748617         1.0
I  1  1.0
  18.3945878617         1.0
I  1  1.0
  12.2941902392         1.0
I  1  1.0
  6.5812669655          1.0
I  1  1.0
  3.0056673606          1.0
I  1  1.0
  2.1188745828          1.0
I  1  1.0
  1.3964790513          1.0
I  1  1.0
  0.6173388245          1.0
J  1  1.0
  0.8597961596          1.0
****
Ho     0
S  1  1.0
  19919912.1446         1.0
S  1  1.0
  10607802.912493411    1.0
S  1  1.0
  2067584.74908495      1.0
S  1  1.0
  1116384.0711034643    1.0
S  1  1.0
  437510.57024          1.0
S  1  1.0
  106920.6812415532     1.0
S  1  1.0
  49515.848889051       1.0
S  1  1.0
  15963.0823906805      1.0
S  1  1.0
  8677.2869735556       1.0
S  1  1.0
  5424.0036925427       1.0
S  1  1.0
  2150.1970571999       1.0
S  1  1.0
  1252.1307437475       1.0
S  1  1.0
  662.8535676898        1.0
S  1  1.0
  288.4887154386        1.0
S  1  1.0
  182.6871535187        1.0
S  1  1.0
  115.9972538339        1.0
S  1  1.0
  65.4319986975         1.0
S  1  1.0
  38.0687031897         1.0
S  1  1.0
  24.9160570854         1.0
S  1  1.0
  16.5800099391         1.0
S  1  1.0
  9.0848219952          1.0
S  1  1.0
  5.3979735503          1.0
S  1  1.0
  3.4669008481          1.0
S  1  1.0
  2.1503834262          1.0
S  1  1.0
  1.3151624194          1.0
S  1  1.0
  0.7913225048          1.0
S  1  1.0
  0.481776946           1.0
S  1  1.0
  0.2521949582          1.0
S  1  1.0
  0.1403046551          1.0
S  1  1.0
  0.099170339           1.0
S  1  1.0
  0.0581803968          1.0
S  1  1.0
  0.0245155518          1.0
P  1  1.0
  96685.8707911096      1.0
P  1  1.0
  35785.5221856392      1.0
P  1  1.0
  20530.4897784858      1.0
P  1  1.0
  9139.5838867947       1.0
P  1  1.0
  5618.5762532634       1.0
P  1  1.0
  2996.6069542489       1.0
P  1  1.0
  1662.3059140085       1.0
P  1  1.0
  1005.5071115497       1.0
P  1  1.0
  596.7948967485        1.0
P  1  1.0
  394.4452209547        1.0
P  1  1.0
  183.1577096304        1.0
P  1  1.0
  128.3212007899        1.0
P  1  1.0
  83.857106783          1.0
P  1  1.0
  51.628683426          1.0
P  1  1.0
  36.804272829          1.0
P  1  1.0
  26.1325114866         1.0
P  1  1.0
  15.9382853625         1.0
P  1  1.0
  8.7348487495          1.0
P  1  1.0
  4.9378658558          1.0
P  1  1.0
  3.0704338125          1.0
P  1  1.0
  1.7921373706          1.0
P  1  1.0
  1.1501532581          1.0
P  1  1.0
  0.8079089441          1.0
P  1  1.0
  0.5505232926          1.0
P  1  1.0
  0.388993381           1.0
P  1  1.0
  0.2429465389          1.0
P  1  1.0
  0.1589877432          1.0
P  1  1.0
  0.1057202931          1.0
P  1  1.0
  0.0641210938          1.0
P  1  1.0
  0.0435832031          1.0
D  1  1.0
  7962.6269532695       1.0
D  1  1.0
  4940.8192581294       1.0
D  1  1.0
  3076.3084948443       1.0
D  1  1.0
  1852.1477205963       1.0
D  1  1.0
  1185.078311569        1.0
D  1  1.0
  771.400427533         1.0
D  1  1.0
  465.6528246557        1.0
D  1  1.0
  274.7572645412        1.0
D  1  1.0
  179.5690036273        1.0
D  1  1.0
  126.9346177337        1.0
D  1  1.0
  90.2692584765         1.0
D  1  1.0
  59.3470933967         1.0
D  1  1.0
  39.6805116911         1.0
D  1  1.0
  23.3324887294         1.0
D  1  1.0
  11.8851749503         1.0
D  1  1.0
  6.5706102928          1.0
D  1  1.0
  3.4532100324          1.0
D  1  1.0
  2.0006483149          1.0
D  1  1.0
  1.2808096195          1.0
D  1  1.0
  0.7549902194          1.0
D  1  1.0
  0.352139585           1.0
D  1  1.0
  0.2358379914          1.0
D  1  1.0
  0.1324455645          1.0
D  1  1.0
  0.0735925178          1.0
F  1  1.0
  3262.2708113856       1.0
F  1  1.0
  1692.802572648        1.0
F  1  1.0
  1010.2224297747       1.0
F  1  1.0
  658.716549633         1.0
F  1  1.0
  411.5854167964        1.0
F  1  1.0
  254.4631994292        1.0
F  1  1.0
  158.73450435          1.0
F  1  1.0
  94.0581731848         1.0
F  1  1.0
  57.9487759911         1.0
F  1  1.0
  36.2412982129         1.0
F  1  1.0
  20.4593871721         1.0
F  1  1.0
  12.0017401474         1.0
F  1  1.0
  7.2583564445          1.0
F  1  1.0
  4.0333252183          1.0
F  1  1.0
  2.1438463018          1.0
F  1  1.0
  1.2673716514          1.0
F  1  1.0
  0.8637989562          1.0
F  1  1.0
  0.562265895           1.0
F  1  1.0
  0.3494532053          1.0
F  1  1.0
  0.1206                1.0
G  1  1.0
  2413.561979881        1.0
G  1  1.0
  720.5262434773        1.0
G  1  1.0
  400.9496428164        1.0
G  1  1.0
  266.7530294394        1.0
G  1  1.0
  167.6509359347        1.0
G  1  1.0
  99.4043327714         1.0
G  1  1.0
  63.6759895358         1.0
G  1  1.0
  43.5181070603         1.0
G  1  1.0
  26.518522302          1.0
G  1  1.0
  14.5897779021         1.0
G  1  1.0
  8.742605406           1.0
G  1  1.0
  5.1619341963          1.0
G  1  1.0
  3.2570712166          1.0
G  1  1.0
  2.0617593281          1.0
G  1  1.0
  1.325995321           1.0
G  1  1.0
  0.9233792112          1.0
G  1  1.0
  0.6158008143          1.0
G  1  1.0
  0.2631390613          1.0
G  1  1.0
  0.1012                1.0
H  1  1.0
  252.0755827603        1.0
H  1  1.0
  128.0147675898        1.0
H  1  1.0
  72.2765333123         1.0
H  1  1.0
  49.2982948436         1.0
H  1  1.0
  31.2017385753         1.0
H  1  1.0
  16.5392286104         1.0
H  1  1.0
  9.5007683343          1.0
H  1  1.0
  5.6897523413          1.0
H  1  1.0
  3.6794200779          1.0
H  1  1.0
  2.240437946           1.0
H  1  1.0
  1.2742449651          1.0
H  1  1.0
  0.667112427           1.0
H  1  1.0
  0.4671348629          1.0
I  1  1.0
  114.1940075925        1.0
I  1  1.0
  47.7009422845         1.0
I  1  1.0
  31.4237177929         1.0
I  1  1.0
  19.5863145467         1.0
I  1  1.0
  13.151146323          1.0
I  1  1.0
  6.9807191164          1.0
I  1  1.0
  2.9218456176          1.0
I  1  1.0
  1.4711069598          1.0
I  1  1.0
  0.6445808328          1.0
J  1  1.0
  0.8989946008          1.0
****
Er     0
S  1  1.0
  11091748.125868767    1.0
S  1  1.0
  2524542.7372          1.0
S  1  1.0
  944569.9382797336     1.0
S  1  1.0
  259965.6906062658     1.0
S  1  1.0
  108316.8209955474     1.0
S  1  1.0
  51706.1136161299      1.0
S  1  1.0
  16210.3785281185      1.0
S  1  1.0
  9128.2569773359       1.0
S  1  1.0
  5474.8972782998       1.0
S  1  1.0
  2246.4284426846       1.0
S  1  1.0
  1279.4567467052       1.0
S  1  1.0
  710.4404088198        1.0
S  1  1.0
  418.6257266742        1.0
S  1  1.0
  275.9928180146        1.0
S  1  1.0
  125.0704385799        1.0
S  1  1.0
  67.7869948035         1.0
S  1  1.0
  36.2994836346         1.0
S  1  1.0
  20.523669076          1.0
S  1  1.0
  12.3652805885         1.0
S  1  1.0
  8.2071890754          1.0
S  1  1.0
  5.0750196699          1.0
S  1  1.0
  3.296119245           1.0
S  1  1.0
  2.2976391876          1.0
S  1  1.0
  1.3907763833          1.0
S  1  1.0
  0.6982318809          1.0
S  1  1.0
  0.4290152445          1.0
S  1  1.0
  0.2602059899          1.0
S  1  1.0
  0.1451444577          1.0
S  1  1.0
  0.1019606325          1.0
S  1  1.0
  0.0598718239          1.0
S  1  1.0
  0.0240310547          1.0
P  1  1.0
  100846.7520209175     1.0
P  1  1.0
  57278.0081294419      1.0
P  1  1.0
  21072.565563788       1.0
P  1  1.0
  12637.4443496312      1.0
P  1  1.0
  7492.6149399252       1.0
P  1  1.0
  4639.6760721833       1.0
P  1  1.0
  2249.1134730394       1.0
P  1  1.0
  1294.5665410903       1.0
P  1  1.0
  846.8130472521        1.0
P  1  1.0
  497.0428867256        1.0
P  1  1.0
  286.7319889937        1.0
P  1  1.0
  168.2780613358        1.0
P  1  1.0
  98.5230128414         1.0
P  1  1.0
  70.0648550965         1.0
P  1  1.0
  45.4636975458         1.0
P  1  1.0
  27.6618946142         1.0
P  1  1.0
  18.5188674519         1.0
P  1  1.0
  11.8088829575         1.0
P  1  1.0
  7.3842600644          1.0
P  1  1.0
  4.0085609257          1.0
P  1  1.0
  2.4775223609          1.0
P  1  1.0
  1.4410664975          1.0
P  1  1.0
  0.8219512343          1.0
P  1  1.0
  0.5500096225          1.0
P  1  1.0
  0.389384896           1.0
P  1  1.0
  0.2595221118          1.0
P  1  1.0
  0.165808983           1.0
P  1  1.0
  0.1074187582          1.0
P  1  1.0
  0.0646527778          1.0
P  1  1.0
  0.042721875           1.0
D  1  1.0
  24162.420914642       1.0
D  1  1.0
  14933.5478292211      1.0
D  1  1.0
  9014.5653676345       1.0
D  1  1.0
  5188.9222267128       1.0
D  1  1.0
  3175.7694316967       1.0
D  1  1.0
  1920.1424150358       1.0
D  1  1.0
  1246.3410417608       1.0
D  1  1.0
  766.9212628152        1.0
D  1  1.0
  512.1791805176        1.0
D  1  1.0
  337.4882842142        1.0
D  1  1.0
  219.3850603048        1.0
D  1  1.0
  138.8244933108        1.0
D  1  1.0
  85.5909049156         1.0
D  1  1.0
  47.6609305451         1.0
D  1  1.0
  23.5506825182         1.0
D  1  1.0
  12.7487618803         1.0
D  1  1.0
  6.8071909381          1.0
D  1  1.0
  4.134224524           1.0
D  1  1.0
  2.7549577013          1.0
D  1  1.0
  1.5803184331          1.0
D  1  1.0
  1.0254612451          1.0
D  1  1.0
  0.7029805646          1.0
D  1  1.0
  0.3819804917          1.0
D  1  1.0
  0.242682385           1.0
D  1  1.0
  0.1346440334          1.0
D  1  1.0
  0.0871001271          1.0
D  1  1.0
  0.0615195             1.0
F  1  1.0
  2391.9896774504       1.0
F  1  1.0
  1326.7225048319       1.0
F  1  1.0
  753.2740242424        1.0
F  1  1.0
  447.1371098313        1.0
F  1  1.0
  292.0977868184        1.0
F  1  1.0
  179.5322811245        1.0
F  1  1.0
  95.4089646851         1.0
F  1  1.0
  58.7557555148         1.0
F  1  1.0
  38.54581095           1.0
F  1  1.0
  20.7122462493         1.0
F  1  1.0
  10.5917170604         1.0
F  1  1.0
  6.8651686018          1.0
F  1  1.0
  4.5452826389          1.0
F  1  1.0
  2.9247441847          1.0
F  1  1.0
  1.8626773239          1.0
F  1  1.0
  1.0161367416          1.0
F  1  1.0
  0.5314845473          1.0
F  1  1.0
  0.3531826826          1.0
F  1  1.0
  0.1216                1.0
G  1  1.0
  2501.3778886055       1.0
G  1  1.0
  1371.5221458408       1.0
G  1  1.0
  863.298796629         1.0
G  1  1.0
  477.2356082729        1.0
G  1  1.0
  317.1580253752        1.0
G  1  1.0
  155.5418839501        1.0
G  1  1.0
  95.6005488569         1.0
G  1  1.0
  61.5409717494         1.0
G  1  1.0
  38.4225816152         1.0
G  1  1.0
  26.7497554785         1.0
G  1  1.0
  17.7895948815         1.0
G  1  1.0
  12.4276438962         1.0
G  1  1.0
  8.1570433256          1.0
G  1  1.0
  4.7976148911          1.0
G  1  1.0
  2.6146082119          1.0
G  1  1.0
  1.6416338145          1.0
G  1  1.0
  1.0739837923          1.0
G  1  1.0
  0.6608090966          1.0
G  1  1.0
  0.4563449899          1.0
G  1  1.0
  0.2628700995          1.0
G  1  1.0
  0.0992                1.0
H  1  1.0
  261.6923423379        1.0
H  1  1.0
  142.8597084105        1.0
H  1  1.0
  84.8967346425         1.0
H  1  1.0
  51.8228340666         1.0
H  1  1.0
  34.2741744604         1.0
H  1  1.0
  20.2721756656         1.0
H  1  1.0
  12.2293710328         1.0
H  1  1.0
  8.0474597979          1.0
H  1  1.0
  5.4538711225          1.0
H  1  1.0
  3.82346812            1.0
H  1  1.0
  2.3592341632          1.0
H  1  1.0
  1.3119728048          1.0
H  1  1.0
  0.769691744           1.0
H  1  1.0
  0.5366048955          1.0
I  1  1.0
  78.0488713813         1.0
I  1  1.0
  49.635164201          1.0
I  1  1.0
  33.1133111019         1.0
I  1  1.0
  20.4571856621         1.0
I  1  1.0
  13.8934033926         1.0
I  1  1.0
  7.3174004622          1.0
I  1  1.0
  3.5113633826          1.0
I  1  1.0
  2.3710066364          1.0
I  1  1.0
  1.5317266771          1.0
I  1  1.0
  0.7719918397          1.0
I  1  1.0
  0.5514                1.0
J  1  1.0
  0.9143738831          1.0
****
Tm     0
S  1  1.0
  21545009.774          1.0
S  1  1.0
  11482140.092756214    1.0
S  1  1.0
  1651364.1224277925    1.0
S  1  1.0
  480892.02872          1.0
S  1  1.0
  271413.0987948799     1.0
S  1  1.0
  114250.4365454316     1.0
S  1  1.0
  54120.6539721677      1.0
S  1  1.0
  16999.4948290545      1.0
S  1  1.0
  9541.9050722314       1.0
S  1  1.0
  5729.4562816337       1.0
S  1  1.0
  3261.8229504927       1.0
S  1  1.0
  1941.3154890837       1.0
S  1  1.0
  767.7414241993        1.0
S  1  1.0
  477.9785069742        1.0
S  1  1.0
  261.6424473364        1.0
S  1  1.0
  148.7628266492        1.0
S  1  1.0
  69.9910982921         1.0
S  1  1.0
  39.7996981784         1.0
S  1  1.0
  23.8944386466         1.0
S  1  1.0
  14.7251323737         1.0
S  1  1.0
  9.5367185272          1.0
S  1  1.0
  5.8975135404          1.0
S  1  1.0
  3.1692209085          1.0
S  1  1.0
  1.8665251357          1.0
S  1  1.0
  1.3220326205          1.0
S  1  1.0
  0.732329723           1.0
S  1  1.0
  0.4301424665          1.0
S  1  1.0
  0.260788924           1.0
S  1  1.0
  0.1496195169          1.0
S  1  1.0
  0.1033004125          1.0
S  1  1.0
  0.0609151953          1.0
S  1  1.0
  0.0230136108          1.0
P  1  1.0
  38401.8512818962      1.0
P  1  1.0
  22097.574573835       1.0
P  1  1.0
  9126.5339219582       1.0
P  1  1.0
  6151.263596622        1.0
P  1  1.0
  3970.820579942        1.0
P  1  1.0
  2349.4089817411       1.0
P  1  1.0
  1378.4071270263       1.0
P  1  1.0
  887.7225351292        1.0
P  1  1.0
  609.648670983         1.0
P  1  1.0
  274.3329118869        1.0
P  1  1.0
  170.4844885795        1.0
P  1  1.0
  115.7029001863        1.0
P  1  1.0
  82.3378252285         1.0
P  1  1.0
  54.1298968612         1.0
P  1  1.0
  36.4236936702         1.0
P  1  1.0
  22.70401616           1.0
P  1  1.0
  12.6661971623         1.0
P  1  1.0
  6.4462533245          1.0
P  1  1.0
  3.9760499877          1.0
P  1  1.0
  2.822049234           1.0
P  1  1.0
  1.6505124179          1.0
P  1  1.0
  0.9341940764          1.0
P  1  1.0
  0.6561596922          1.0
P  1  1.0
  0.4423889074          1.0
P  1  1.0
  0.268970091           1.0
P  1  1.0
  0.1686133796          1.0
P  1  1.0
  0.1080979048          1.0
P  1  1.0
  0.0645996094          1.0
D  1  1.0
  15611.0579005771      1.0
D  1  1.0
  9465.047140868        1.0
D  1  1.0
  5206.1184174527       1.0
D  1  1.0
  3320.035366185        1.0
D  1  1.0
  1929.5367430697       1.0
D  1  1.0
  1155.6561200091       1.0
D  1  1.0
  802.1747392894        1.0
D  1  1.0
  548.8756741236        1.0
D  1  1.0
  332.8613142786        1.0
D  1  1.0
  222.1419889501        1.0
D  1  1.0
  156.7085892055        1.0
D  1  1.0
  97.9556766657         1.0
D  1  1.0
  63.4417059546         1.0
D  1  1.0
  41.9880936274         1.0
D  1  1.0
  29.2296681116         1.0
D  1  1.0
  20.8017207808         1.0
D  1  1.0
  13.63322556           1.0
D  1  1.0
  8.1088280014          1.0
D  1  1.0
  5.1010834233          1.0
D  1  1.0
  3.062995669           1.0
D  1  1.0
  2.0076708382          1.0
D  1  1.0
  1.286001765           1.0
D  1  1.0
  0.7204499245          1.0
D  1  1.0
  0.3960513856          1.0
D  1  1.0
  0.242819326           1.0
D  1  1.0
  0.1353485012          1.0
D  1  1.0
  0.0864487221          1.0
D  1  1.0
  0.0589148438          1.0
F  1  1.0
  14437.3565884989      1.0
F  1  1.0
  6642.8063856716       1.0
F  1  1.0
  4219.8952641536       1.0
F  1  1.0
  2504.0068175315       1.0
F  1  1.0
  1402.943420786        1.0
F  1  1.0
  788.2244252381        1.0
F  1  1.0
  471.7304363718        1.0
F  1  1.0
  316.670009961         1.0
F  1  1.0
  206.4853228452        1.0
F  1  1.0
  139.0093736694        1.0
F  1  1.0
  85.5633226956         1.0
F  1  1.0
  53.2083575644         1.0
F  1  1.0
  35.6487246531         1.0
F  1  1.0
  20.8029601742         1.0
F  1  1.0
  12.883818773          1.0
F  1  1.0
  7.6533335319          1.0
F  1  1.0
  4.1797908027          1.0
F  1  1.0
  2.5700732818          1.0
F  1  1.0
  1.6305943763          1.0
F  1  1.0
  0.9204199497          1.0
F  1  1.0
  0.5097064602          1.0
F  1  1.0
  0.3083689845          1.0
F  1  1.0
  0.2097331312          1.0
F  1  1.0
  0.07695               1.0
G  1  1.0
  2618.8966529425       1.0
G  1  1.0
  1248.7641027831       1.0
G  1  1.0
  774.8947305924        1.0
G  1  1.0
  474.0834683285        1.0
G  1  1.0
  315.5025481598        1.0
G  1  1.0
  185.3213034899        1.0
G  1  1.0
  104.736784154         1.0
G  1  1.0
  61.368798743          1.0
G  1  1.0
  37.3148993889         1.0
G  1  1.0
  24.0277013712         1.0
G  1  1.0
  17.1051376727         1.0
G  1  1.0
  11.2558047687         1.0
G  1  1.0
  7.3854867309          1.0
G  1  1.0
  4.6887503353          1.0
G  1  1.0
  2.7619639231          1.0
G  1  1.0
  1.7186912689          1.0
G  1  1.0
  1.1022776909          1.0
G  1  1.0
  0.685856439           1.0
G  1  1.0
  0.4613442102          1.0
G  1  1.0
  0.2589297916          1.0
G  1  1.0
  0.095                 1.0
H  1  1.0
  243.9297007178        1.0
H  1  1.0
  160.4733693734        1.0
H  1  1.0
  103.7052306072        1.0
H  1  1.0
  65.6539241574         1.0
H  1  1.0
  41.8454562919         1.0
H  1  1.0
  23.4812131492         1.0
H  1  1.0
  12.8820964849         1.0
H  1  1.0
  8.6736796792          1.0
H  1  1.0
  5.7455849881          1.0
H  1  1.0
  4.0172026684          1.0
H  1  1.0
  2.4850805186          1.0
H  1  1.0
  1.3519147734          1.0
H  1  1.0
  0.7108000429          1.0
H  1  1.0
  0.4886212227          1.0
I  1  1.0
  122.3913488932        1.0
I  1  1.0
  74.773537612          1.0
I  1  1.0
  45.9104786488         1.0
I  1  1.0
  31.5943783513         1.0
I  1  1.0
  22.035757745          1.0
I  1  1.0
  15.145655567          1.0
I  1  1.0
  7.0209222734          1.0
I  1  1.0
  4.2224912537          1.0
I  1  1.0
  2.8560657271          1.0
I  1  1.0
  1.6005053179          1.0
I  1  1.0
  0.7859133269          1.0
I  1  1.0
  0.5541                1.0
J  1  1.0
  0.9308770522          1.0
****
Yb     0
S  1  1.0
  22137346.286          1.0
S  1  1.0
  11800647.355692137    1.0
S  1  1.0
  1717615.921719832     1.0
S  1  1.0
  496304.35772          1.0
S  1  1.0
  280142.1430915374     1.0
S  1  1.0
  120009.6128212272     1.0
S  1  1.0
  57139.1358502997      1.0
S  1  1.0
  17720.7363406557      1.0
S  1  1.0
  10027.8922889969      1.0
S  1  1.0
  5772.9267082245       1.0
S  1  1.0
  3342.0108045117       1.0
S  1  1.0
  1792.9545339704       1.0
S  1  1.0
  829.5858361815        1.0
S  1  1.0
  511.9137025495        1.0
S  1  1.0
  323.3550680188        1.0
S  1  1.0
  200.8392784921        1.0
S  1  1.0
  133.175617472         1.0
S  1  1.0
  79.1487798457         1.0
S  1  1.0
  40.1652022159         1.0
S  1  1.0
  23.8979100496         1.0
S  1  1.0
  15.8577392854         1.0
S  1  1.0
  10.7752767007         1.0
S  1  1.0
  6.549318812           1.0
S  1  1.0
  3.958454386           1.0
S  1  1.0
  2.4160184947          1.0
S  1  1.0
  1.5031876167          1.0
S  1  1.0
  0.8477786857          1.0
S  1  1.0
  0.4682234539          1.0
S  1  1.0
  0.2798701691          1.0
S  1  1.0
  0.1534236236          1.0
S  1  1.0
  0.1070070158          1.0
S  1  1.0
  0.0630338378          1.0
S  1  1.0
  0.0246124512          1.0
P  1  1.0
  3141526.979535386     1.0
P  1  1.0
  1675023.4027115214    1.0
P  1  1.0
  501295.77446          1.0
P  1  1.0
  217616.3712606978     1.0
P  1  1.0
  114004.2127568464     1.0
P  1  1.0
  40444.4468396913      1.0
P  1  1.0
  22808.2788272537      1.0
P  1  1.0
  14204.2738331073      1.0
P  1  1.0
  8197.379129544        1.0
P  1  1.0
  3596.7714332957       1.0
P  1  1.0
  2454.2813169835       1.0
P  1  1.0
  1416.6109394548       1.0
P  1  1.0
  792.1897142834        1.0
P  1  1.0
  373.4612430719        1.0
P  1  1.0
  258.0873685144        1.0
P  1  1.0
  159.8960849729        1.0
P  1  1.0
  87.9157105029         1.0
P  1  1.0
  61.146127187          1.0
P  1  1.0
  35.6207022317         1.0
P  1  1.0
  18.162330521          1.0
P  1  1.0
  8.9709140009          1.0
P  1  1.0
  5.1720136494          1.0
P  1  1.0
  3.0759451736          1.0
P  1  1.0
  1.7470229825          1.0
P  1  1.0
  1.0731595043          1.0
P  1  1.0
  0.6680940602          1.0
P  1  1.0
  0.4013869935          1.0
P  1  1.0
  0.2770981188          1.0
P  1  1.0
  0.175101696           1.0
P  1  1.0
  0.1126698067          1.0
P  1  1.0
  0.0674175347          1.0
P  1  1.0
  0.0437554688          1.0
D  1  1.0
  26726.6527563908      1.0
D  1  1.0
  11033.7801401815      1.0
D  1  1.0
  6873.0833436311       1.0
D  1  1.0
  4444.7934695549       1.0
D  1  1.0
  2669.413455129        1.0
D  1  1.0
  1687.2054307882       1.0
D  1  1.0
  1107.6056430594       1.0
D  1  1.0
  739.9615487019        1.0
D  1  1.0
  450.090288114         1.0
D  1  1.0
  301.104452414         1.0
D  1  1.0
  208.3136574435        1.0
D  1  1.0
  147.0629561341        1.0
D  1  1.0
  95.9486299848         1.0
D  1  1.0
  57.4464867023         1.0
D  1  1.0
  31.4651681776         1.0
D  1  1.0
  18.8902116867         1.0
D  1  1.0
  12.3029146076         1.0
D  1  1.0
  8.6315976286          1.0
D  1  1.0
  5.5264346398          1.0
D  1  1.0
  3.5223293167          1.0
D  1  1.0
  2.1040729835          1.0
D  1  1.0
  1.1956190877          1.0
D  1  1.0
  0.7476566747          1.0
D  1  1.0
  0.4094454529          1.0
D  1  1.0
  0.2536381369          1.0
D  1  1.0
  0.1405805665          1.0
D  1  1.0
  0.0905986927          1.0
D  1  1.0
  0.063007875           1.0
F  1  1.0
  2583.2114258038       1.0
F  1  1.0
  1314.569466418        1.0
F  1  1.0
  794.0733401983        1.0
F  1  1.0
  476.5664281303        1.0
F  1  1.0
  269.5396867441        1.0
F  1  1.0
  166.1671146954        1.0
F  1  1.0
  106.0769811945        1.0
F  1  1.0
  64.5772107839         1.0
F  1  1.0
  37.8977708451         1.0
F  1  1.0
  20.2098621258         1.0
F  1  1.0
  11.5663973755         1.0
F  1  1.0
  8.253876377           1.0
F  1  1.0
  5.6639154855          1.0
F  1  1.0
  3.319032372           1.0
F  1  1.0
  1.9900310454          1.0
F  1  1.0
  1.3669762972          1.0
F  1  1.0
  0.9617146806          1.0
F  1  1.0
  0.5905231895          1.0
F  1  1.0
  0.3660823856          1.0
F  1  1.0
  0.1268                1.0
G  1  1.0
  1287.7278864192       1.0
G  1  1.0
  798.3271250669        1.0
G  1  1.0
  535.1076184161        1.0
G  1  1.0
  340.7375727991        1.0
G  1  1.0
  193.4940945517        1.0
G  1  1.0
  106.2192859455        1.0
G  1  1.0
  61.2788298486         1.0
G  1  1.0
  39.2926207982         1.0
G  1  1.0
  24.6347559666         1.0
G  1  1.0
  15.7272906144         1.0
G  1  1.0
  10.3844919937         1.0
G  1  1.0
  6.6329504467          1.0
G  1  1.0
  3.9864081979          1.0
G  1  1.0
  2.5422410785          1.0
G  1  1.0
  1.8000665928          1.0
G  1  1.0
  1.2345845435          1.0
G  1  1.0
  0.7517677369          1.0
G  1  1.0
  0.4694075744          1.0
G  1  1.0
  0.2738644254          1.0
G  1  1.0
  0.1016                1.0
H  1  1.0
  254.9187362421        1.0
H  1  1.0
  164.2911036235        1.0
H  1  1.0
  101.9515281844        1.0
H  1  1.0
  67.4795191227         1.0
H  1  1.0
  41.9390375015         1.0
H  1  1.0
  24.5365325278         1.0
H  1  1.0
  14.2185239544         1.0
H  1  1.0
  9.108188006           1.0
H  1  1.0
  6.1285328572          1.0
H  1  1.0
  3.9799636004          1.0
H  1  1.0
  2.5131184748          1.0
H  1  1.0
  1.4182668842          1.0
H  1  1.0
  0.6570188742          1.0
I  1  1.0
  142.8307340867        1.0
I  1  1.0
  90.6196964574         1.0
I  1  1.0
  43.9763165928         1.0
I  1  1.0
  23.1052194164         1.0
I  1  1.0
  16.0082124494         1.0
I  1  1.0
  8.0713763499          1.0
I  1  1.0
  4.4572975801          1.0
I  1  1.0
  3.0088425165          1.0
I  1  1.0
  1.6715002887          1.0
I  1  1.0
  0.8095124465          1.0
I  1  1.0
  0.5641                1.0
J  1  1.0
  0.9507662229          1.0
****
Lu     0
S  1  1.0
  12370444.787242739    1.0
S  1  1.0
  2858874.0804          1.0
S  1  1.0
  1065258.8516769516    1.0
S  1  1.0
  524412.96992          1.0
S  1  1.0
  200840.430515625      1.0
S  1  1.0
  65946.9152152239      1.0
S  1  1.0
  35627.9224262817      1.0
S  1  1.0
  19033.0731263071      1.0
S  1  1.0
  10554.7408536048      1.0
S  1  1.0
  4609.1429371684       1.0
S  1  1.0
  1882.9385560551       1.0
S  1  1.0
  1085.9056309597       1.0
S  1  1.0
  619.6267502497        1.0
S  1  1.0
  358.0679267708        1.0
S  1  1.0
  219.6988676701        1.0
S  1  1.0
  128.4367180581        1.0
S  1  1.0
  75.7549884401         1.0
S  1  1.0
  49.0414711227         1.0
S  1  1.0
  34.3688336402         1.0
S  1  1.0
  20.4196293521         1.0
S  1  1.0
  12.2366322709         1.0
S  1  1.0
  8.1779690497          1.0
S  1  1.0
  5.6548697541          1.0
S  1  1.0
  3.8026065371          1.0
S  1  1.0
  2.2707133928          1.0
S  1  1.0
  1.4306018635          1.0
S  1  1.0
  0.9164384991          1.0
S  1  1.0
  0.5017781117          1.0
S  1  1.0
  0.3025278661          1.0
S  1  1.0
  0.1854424509          1.0
S  1  1.0
  0.1299253835          1.0
S  1  1.0
  0.082719927           1.0
S  1  1.0
  0.0550452686          1.0
S  1  1.0
  0.0183139893          1.0
P  1  1.0
  29495.5085840204      1.0
P  1  1.0
  12463.6399261214      1.0
P  1  1.0
  5956.2667136983       1.0
P  1  1.0
  4222.3468342363       1.0
P  1  1.0
  2538.9296262638       1.0
P  1  1.0
  1410.9997421908       1.0
P  1  1.0
  648.1036751274        1.0
P  1  1.0
  426.6561730172        1.0
P  1  1.0
  268.9333090496        1.0
P  1  1.0
  171.5632292763        1.0
P  1  1.0
  103.9279548406        1.0
P  1  1.0
  59.0555318462         1.0
P  1  1.0
  32.0372321976         1.0
P  1  1.0
  18.8603437537         1.0
P  1  1.0
  12.9933740168         1.0
P  1  1.0
  8.3930471438          1.0
P  1  1.0
  5.0205628094          1.0
P  1  1.0
  3.457114311           1.0
P  1  1.0
  1.366762872           1.0
P  1  1.0
  0.8742244421          1.0
P  1  1.0
  0.5330891544          1.0
P  1  1.0
  0.3583656047          1.0
P  1  1.0
  0.228866212           1.0
P  1  1.0
  0.1435365423          1.0
P  1  1.0
  0.0953921646          1.0
D  1  1.0
  11346.7697708921      1.0
D  1  1.0
  4861.1882446579       1.0
D  1  1.0
  3199.0282232799       1.0
D  1  1.0
  2136.4556609556       1.0
D  1  1.0
  1183.3379068178       1.0
D  1  1.0
  731.6282251385        1.0
D  1  1.0
  495.5846986192        1.0
D  1  1.0
  339.4792581374        1.0
D  1  1.0
  237.1039648945        1.0
D  1  1.0
  142.9086179623        1.0
D  1  1.0
  80.3690547196         1.0
D  1  1.0
  47.3069497796         1.0
D  1  1.0
  33.1230810706         1.0
D  1  1.0
  22.0263579335         1.0
D  1  1.0
  14.2707823078         1.0
D  1  1.0
  9.8520016083          1.0
D  1  1.0
  6.6716055095          1.0
D  1  1.0
  3.9013686189          1.0
D  1  1.0
  2.4167895439          1.0
D  1  1.0
  1.4387648166          1.0
D  1  1.0
  0.8223273447          1.0
D  1  1.0
  0.5532012259          1.0
D  1  1.0
  0.3627299184          1.0
D  1  1.0
  0.207332743           1.0
D  1  1.0
  0.1389130784          1.0
D  1  1.0
  0.0939603081          1.0
D  1  1.0
  0.0545129114          1.0
F  1  1.0
  2803.2476425157       1.0
F  1  1.0
  1806.2327581826       1.0
F  1  1.0
  1165.464218061        1.0
F  1  1.0
  799.7570258052        1.0
F  1  1.0
  551.0238999502        1.0
F  1  1.0
  355.9371035598        1.0
F  1  1.0
  229.3775653778        1.0
F  1  1.0
  141.7536610042        1.0
F  1  1.0
  88.538891551          1.0
F  1  1.0
  55.5583335612         1.0
F  1  1.0
  34.2892676294         1.0
F  1  1.0
  22.620970722          1.0
F  1  1.0
  15.4793531983         1.0
F  1  1.0
  10.27107011           1.0
F  1  1.0
  6.9751525364          1.0
F  1  1.0
  4.0098760658          1.0
F  1  1.0
  2.5377971619          1.0
F  1  1.0
  1.6641456402          1.0
F  1  1.0
  1.1794138215          1.0
F  1  1.0
  0.6331263295          1.0
F  1  1.0
  0.4100777327          1.0
F  1  1.0
  0.2698367346          1.0
F  1  1.0
  0.1367814059          1.0
G  1  1.0
  1396.4241520232       1.0
G  1  1.0
  786.682878894         1.0
G  1  1.0
  534.1581485122        1.0
G  1  1.0
  346.9990762988        1.0
G  1  1.0
  242.8583487027        1.0
G  1  1.0
  162.8637798059        1.0
G  1  1.0
  99.7841837529         1.0
G  1  1.0
  64.1945047521         1.0
G  1  1.0
  42.647291028          1.0
G  1  1.0
  28.9956417968         1.0
G  1  1.0
  18.1199880291         1.0
G  1  1.0
  11.2097807188         1.0
G  1  1.0
  6.5269631937          1.0
G  1  1.0
  3.8943291472          1.0
G  1  1.0
  2.2869976322          1.0
G  1  1.0
  1.2449189571          1.0
G  1  1.0
  0.7398583915          1.0
G  1  1.0
  0.5054638191          1.0
G  1  1.0
  0.1994621739          1.0
G  1  1.0
  0.0756                1.0
H  1  1.0
  207.4479209342        1.0
H  1  1.0
  140.9909685304        1.0
H  1  1.0
  88.9154357656         1.0
H  1  1.0
  58.9585892267         1.0
H  1  1.0
  37.8233051401         1.0
H  1  1.0
  21.5444103527         1.0
H  1  1.0
  12.7634568508         1.0
H  1  1.0
  8.1153559938          1.0
H  1  1.0
  5.6049540995          1.0
H  1  1.0
  3.6868726591          1.0
H  1  1.0
  2.3586524586          1.0
H  1  1.0
  1.5978816101          1.0
H  1  1.0
  0.9061281384          1.0
H  1  1.0
  0.6001471868          1.0
H  1  1.0
  0.427004829           1.0
I  1  1.0
  91.2854135556         1.0
I  1  1.0
  48.7762293102         1.0
I  1  1.0
  26.0260703458         1.0
I  1  1.0
  15.8335050783         1.0
I  1  1.0
  9.9529651658          1.0
I  1  1.0
  5.2458138648          1.0
I  1  1.0
  2.712378817           1.0
I  1  1.0
  1.9048379828          1.0
I  1  1.0
  1.2368472321          1.0
I  1  1.0
  0.8302700747          1.0
J  1  1.0
  2.1936430036          1.0
****
Hf     0
S  1  1.0
  23903911.824          1.0
S  1  1.0
  2958313.7712          1.0
S  1  1.0
  1136910.970929306     1.0
S  1  1.0
  543495.81506          1.0
S  1  1.0
  214362.7625390625     1.0
S  1  1.0
  69177.56819406        1.0
S  1  1.0
  37629.7965983943      1.0
S  1  1.0
  19269.9241578833      1.0
S  1  1.0
  11120.8730928509      1.0
S  1  1.0
  4827.7500963713       1.0
S  1  1.0
  3102.4549104057       1.0
S  1  1.0
  1293.9309792843       1.0
S  1  1.0
  558.9506670983        1.0
S  1  1.0
  345.9856464612        1.0
S  1  1.0
  241.9702167708        1.0
S  1  1.0
  157.2079844089        1.0
S  1  1.0
  103.0447817772        1.0
S  1  1.0
  58.2452586675         1.0
S  1  1.0
  33.4819831194         1.0
S  1  1.0
  21.3394744927         1.0
S  1  1.0
  13.1879558711         1.0
S  1  1.0
  7.8713152061          1.0
S  1  1.0
  4.6009463493          1.0
S  1  1.0
  2.7071554417          1.0
S  1  1.0
  1.6079399154          1.0
S  1  1.0
  0.93418845            1.0
S  1  1.0
  0.5400453344          1.0
S  1  1.0
  0.3438907456          1.0
S  1  1.0
  0.2290395666          1.0
S  1  1.0
  0.1616151775          1.0
S  1  1.0
  0.0994929343          1.0
S  1  1.0
  0.0587315887          1.0
S  1  1.0
  0.039375              1.0
S  1  1.0
  0.0238372559          1.0
P  1  1.0
  3408090.9235262736    1.0
P  1  1.0
  1821902.5579170485    1.0
P  1  1.0
  546132.24358          1.0
P  1  1.0
  178238.6477255475     1.0
P  1  1.0
  110227.6207359418     1.0
P  1  1.0
  40250.097968405       1.0
P  1  1.0
  25082.1046624982      1.0
P  1  1.0
  10683.5701352087      1.0
P  1  1.0
  4605.8478252203       1.0
P  1  1.0
  2639.8491578659       1.0
P  1  1.0
  1676.6395582991       1.0
P  1  1.0
  1172.6411128894       1.0
P  1  1.0
  555.450142461         1.0
P  1  1.0
  347.3350824479        1.0
P  1  1.0
  240.0587339984        1.0
P  1  1.0
  143.230102759         1.0
P  1  1.0
  84.8034760356         1.0
P  1  1.0
  52.8652560304         1.0
P  1  1.0
  33.3955585013         1.0
P  1  1.0
  23.6083242382         1.0
P  1  1.0
  15.7840088717         1.0
P  1  1.0
  9.3070456428          1.0
P  1  1.0
  5.0210955651          1.0
P  1  1.0
  2.9048672195          1.0
P  1  1.0
  1.7541447452          1.0
P  1  1.0
  0.9322428006          1.0
P  1  1.0
  0.6191340221          1.0
P  1  1.0
  0.3707791118          1.0
P  1  1.0
  0.2012031884          1.0
P  1  1.0
  0.1147694008          1.0
P  1  1.0
  0.0747671593          1.0
P  1  1.0
  0.0473721768          1.0
D  1  1.0
  29500.1808217112      1.0
D  1  1.0
  18605.2163507086      1.0
D  1  1.0
  7669.0202128579       1.0
D  1  1.0
  4864.0338292475       1.0
D  1  1.0
  2220.2066806022       1.0
D  1  1.0
  1468.926021554        1.0
D  1  1.0
  946.3360684918        1.0
D  1  1.0
  514.013030139         1.0
D  1  1.0
  301.110056733         1.0
D  1  1.0
  176.0179983144        1.0
D  1  1.0
  100.323839331         1.0
D  1  1.0
  63.9142213965         1.0
D  1  1.0
  35.9260339316         1.0
D  1  1.0
  21.2653031541         1.0
D  1  1.0
  11.8044571255         1.0
D  1  1.0
  7.1743900673          1.0
D  1  1.0
  4.8361865192          1.0
D  1  1.0
  2.5708294278          1.0
D  1  1.0
  1.3723241513          1.0
D  1  1.0
  0.8887516221          1.0
D  1  1.0
  0.5354650851          1.0
D  1  1.0
  0.2875045039          1.0
D  1  1.0
  0.1678511888          1.0
D  1  1.0
  0.1106622643          1.0
D  1  1.0
  0.0687470459          1.0
F  1  1.0
  3275.8597987989       1.0
F  1  1.0
  2110.3283466739       1.0
F  1  1.0
  1195.3004006361       1.0
F  1  1.0
  824.7393128058        1.0
F  1  1.0
  537.2820138186        1.0
F  1  1.0
  335.7154141007        1.0
F  1  1.0
  212.6439071676        1.0
F  1  1.0
  133.2926131071        1.0
F  1  1.0
  81.0798275048         1.0
F  1  1.0
  51.7162718322         1.0
F  1  1.0
  32.7069446174         1.0
F  1  1.0
  19.4724055364         1.0
F  1  1.0
  12.7013325045         1.0
F  1  1.0
  8.4084535033          1.0
F  1  1.0
  5.6029793246          1.0
F  1  1.0
  3.9684220532          1.0
F  1  1.0
  2.7589666195          1.0
F  1  1.0
  1.7479947649          1.0
F  1  1.0
  1.1711360171          1.0
F  1  1.0
  0.6776837345          1.0
F  1  1.0
  0.3938170112          1.0
F  1  1.0
  0.2312582396          1.0
F  1  1.0
  0.0890983636          1.0
G  1  1.0
  1308.1137441333       1.0
G  1  1.0
  637.9684177501        1.0
G  1  1.0
  424.6720992125        1.0
G  1  1.0
  281.1062044297        1.0
G  1  1.0
  195.5434898762        1.0
G  1  1.0
  121.4999515061        1.0
G  1  1.0
  66.365120387          1.0
G  1  1.0
  37.2658043487         1.0
G  1  1.0
  22.0036574942         1.0
G  1  1.0
  11.9322547618         1.0
G  1  1.0
  7.5885788436          1.0
G  1  1.0
  4.0369420017          1.0
G  1  1.0
  2.1865632612          1.0
G  1  1.0
  1.4395217004          1.0
G  1  1.0
  0.7729877697          1.0
G  1  1.0
  0.4071499354          1.0
G  1  1.0
  0.2721315075          1.0
G  1  1.0
  0.0984                1.0
H  1  1.0
  229.0990751457        1.0
H  1  1.0
  144.7637164976        1.0
H  1  1.0
  90.6594331536         1.0
H  1  1.0
  58.0466501051         1.0
H  1  1.0
  36.565756418          1.0
H  1  1.0
  21.7850387778         1.0
H  1  1.0
  12.4095799761         1.0
H  1  1.0
  7.2173367898          1.0
H  1  1.0
  4.5728021119          1.0
H  1  1.0
  2.6772661044          1.0
H  1  1.0
  1.7389083518          1.0
H  1  1.0
  1.0684668079          1.0
H  1  1.0
  0.5256763138          1.0
H  1  1.0
  0.36467               1.0
I  1  1.0
  112.1442166795        1.0
I  1  1.0
  60.899594078          1.0
I  1  1.0
  37.1937288661         1.0
I  1  1.0
  22.95286647           1.0
I  1  1.0
  13.9573744619         1.0
I  1  1.0
  8.605051125           1.0
I  1  1.0
  5.154079539           1.0
I  1  1.0
  2.8997394426          1.0
I  1  1.0
  1.7653397213          1.0
I  1  1.0
  0.63094               1.0
****
Ta     0
S  1  1.0
  25018593.992          1.0
S  1  1.0
  3116887.011           1.0
S  1  1.0
  1177336.267824159     1.0
S  1  1.0
  572962.57606          1.0
S  1  1.0
  221961.69609375       1.0
S  1  1.0
  72558.3114464408      1.0
S  1  1.0
  39312.9824565318      1.0
S  1  1.0
  20063.8595573685      1.0
S  1  1.0
  11602.7119500967      1.0
S  1  1.0
  5028.5981484098       1.0
S  1  1.0
  2067.8234586542       1.0
S  1  1.0
  936.0151620013        1.0
S  1  1.0
  580.7758172531        1.0
S  1  1.0
  356.4140142389        1.0
S  1  1.0
  237.4049603944        1.0
S  1  1.0
  108.1917226149        1.0
S  1  1.0
  74.1455955724         1.0
S  1  1.0
  46.4380514665         1.0
S  1  1.0
  28.3078788629         1.0
S  1  1.0
  16.1529895911         1.0
S  1  1.0
  7.2181661916          1.0
S  1  1.0
  4.3008018048          1.0
S  1  1.0
  2.4970960476          1.0
S  1  1.0
  1.5092469387          1.0
S  1  1.0
  0.9001296715          1.0
S  1  1.0
  0.4927773739          1.0
S  1  1.0
  0.337211879           1.0
S  1  1.0
  0.2047962753          1.0
S  1  1.0
  0.1217642196          1.0
S  1  1.0
  0.0586605295          1.0
S  1  1.0
  0.0290698242          1.0
P  1  1.0
  185443.3706277952     1.0
P  1  1.0
  67462.4825617556      1.0
P  1  1.0
  35498.8878993417      1.0
P  1  1.0
  13523.9851585938      1.0
P  1  1.0
  8916.2917749362       1.0
P  1  1.0
  4857.9375898181       1.0
P  1  1.0
  2741.7857224978       1.0
P  1  1.0
  1688.0603041734       1.0
P  1  1.0
  1159.6227452242       1.0
P  1  1.0
  502.6662635957        1.0
P  1  1.0
  290.0462122137        1.0
P  1  1.0
  197.9732893728        1.0
P  1  1.0
  138.878574072         1.0
P  1  1.0
  90.9842345271         1.0
P  1  1.0
  59.8501236111         1.0
P  1  1.0
  41.6403854873         1.0
P  1  1.0
  26.2589345898         1.0
P  1  1.0
  16.0707944243         1.0
P  1  1.0
  11.4175634646         1.0
P  1  1.0
  7.3071934719          1.0
P  1  1.0
  4.1958130943          1.0
P  1  1.0
  2.44137151            1.0
P  1  1.0
  1.3325223689          1.0
P  1  1.0
  0.7691370421          1.0
P  1  1.0
  0.5147857552          1.0
P  1  1.0
  0.3607118921          1.0
P  1  1.0
  0.2106552027          1.0
P  1  1.0
  0.1365136699          1.0
P  1  1.0
  0.0939239894          1.0
P  1  1.0
  0.0585238499          1.0
D  1  1.0
  19447.1244614358      1.0
D  1  1.0
  7971.5932063102       1.0
D  1  1.0
  5059.8164153334       1.0
D  1  1.0
  2985.07615679         1.0
D  1  1.0
  1963.6850472443       1.0
D  1  1.0
  1361.1568062482       1.0
D  1  1.0
  852.4764041466        1.0
D  1  1.0
  528.0118471855        1.0
D  1  1.0
  316.8381891227        1.0
D  1  1.0
  194.8298547056        1.0
D  1  1.0
  118.6407563891        1.0
D  1  1.0
  73.9819570117         1.0
D  1  1.0
  48.2719105539         1.0
D  1  1.0
  30.3896997891         1.0
D  1  1.0
  19.386709653          1.0
D  1  1.0
  13.8334536983         1.0
D  1  1.0
  8.5544712687          1.0
D  1  1.0
  5.1501255251          1.0
D  1  1.0
  3.3990374603          1.0
D  1  1.0
  2.206325332           1.0
D  1  1.0
  1.40040974            1.0
D  1  1.0
  0.7705483362          1.0
D  1  1.0
  0.5176551007          1.0
D  1  1.0
  0.2834596952          1.0
D  1  1.0
  0.1551791755          1.0
D  1  1.0
  0.083865467           1.0
F  1  1.0
  12453.8789798829      1.0
F  1  1.0
  8492.2245111501       1.0
F  1  1.0
  5012.3647341465       1.0
F  1  1.0
  2919.7726807993       1.0
F  1  1.0
  1724.9129932495       1.0
F  1  1.0
  1102.7574639502       1.0
F  1  1.0
  689.904602656         1.0
F  1  1.0
  438.8616477611        1.0
F  1  1.0
  274.5255094557        1.0
F  1  1.0
  164.1286027524        1.0
F  1  1.0
  101.148970937         1.0
F  1  1.0
  64.6025510333         1.0
F  1  1.0
  42.4389574084         1.0
F  1  1.0
  26.8918803059         1.0
F  1  1.0
  17.9210750431         1.0
F  1  1.0
  11.8420206666         1.0
F  1  1.0
  6.5936629575          1.0
F  1  1.0
  3.485998719           1.0
F  1  1.0
  2.0834518044          1.0
F  1  1.0
  1.3780385765          1.0
F  1  1.0
  0.7742509421          1.0
F  1  1.0
  0.3928606368          1.0
F  1  1.0
  0.259940792           1.0
F  1  1.0
  0.1100726124          1.0
G  1  1.0
  1350.0068783056       1.0
G  1  1.0
  667.0235225643        1.0
G  1  1.0
  443.4885530767        1.0
G  1  1.0
  292.2294973657        1.0
G  1  1.0
  207.4742438594        1.0
G  1  1.0
  128.3408377554        1.0
G  1  1.0
  85.1799237014         1.0
G  1  1.0
  58.3702210772         1.0
G  1  1.0
  39.7925535768         1.0
G  1  1.0
  26.4745993099         1.0
G  1  1.0
  17.2063730794         1.0
G  1  1.0
  11.3534849544         1.0
G  1  1.0
  8.0500968943          1.0
G  1  1.0
  5.1063628152          1.0
G  1  1.0
  3.6461050446          1.0
G  1  1.0
  2.6001626437          1.0
G  1  1.0
  1.713003717           1.0
G  1  1.0
  0.9391340339          1.0
G  1  1.0
  0.4817108044          1.0
G  1  1.0
  0.3224238312          1.0
G  1  1.0
  0.12                  1.0
H  1  1.0
  241.6325016149        1.0
H  1  1.0
  146.4990630035        1.0
H  1  1.0
  96.671047343          1.0
H  1  1.0
  60.3509819727         1.0
H  1  1.0
  38.6834626941         1.0
H  1  1.0
  23.3935708498         1.0
H  1  1.0
  13.39446607           1.0
H  1  1.0
  7.6936123751          1.0
H  1  1.0
  4.7121720226          1.0
H  1  1.0
  2.9589656495          1.0
H  1  1.0
  1.8309019113          1.0
H  1  1.0
  1.2188803057          1.0
H  1  1.0
  0.6214466504          1.0
H  1  1.0
  0.43386               1.0
I  1  1.0
  121.4973479126        1.0
I  1  1.0
  66.204316936          1.0
I  1  1.0
  40.5125404377         1.0
I  1  1.0
  25.126118254          1.0
I  1  1.0
  15.3311518607         1.0
I  1  1.0
  9.544597841           1.0
I  1  1.0
  5.7476839639          1.0
I  1  1.0
  3.2944424838          1.0
I  1  1.0
  2.0210812419          1.0
I  1  1.0
  0.74772               1.0
****
W     0
S  1  1.0
  3308273.8298          1.0
S  1  1.0
  1244760.3613776497    1.0
S  1  1.0
  344989.7918162406     1.0
S  1  1.0
  144384.9917673076     1.0
S  1  1.0
  41884.7362671276      1.0
S  1  1.0
  21274.4723885295      1.0
S  1  1.0
  9197.2091380018       1.0
S  1  1.0
  5316.7128502103       1.0
S  1  1.0
  3400.7223965894       1.0
S  1  1.0
  1393.8403967925       1.0
S  1  1.0
  633.0787341404        1.0
S  1  1.0
  442.0972339583        1.0
S  1  1.0
  178.4233883355        1.0
S  1  1.0
  102.7740339036        1.0
S  1  1.0
  64.8536803341         1.0
S  1  1.0
  43.8439965282         1.0
S  1  1.0
  28.8517107363         1.0
S  1  1.0
  18.1684864601         1.0
S  1  1.0
  10.9629930328         1.0
S  1  1.0
  6.9762725688          1.0
S  1  1.0
  4.5973887142          1.0
S  1  1.0
  2.7426252567          1.0
S  1  1.0
  1.5039739287          1.0
S  1  1.0
  0.9221532723          1.0
S  1  1.0
  0.5642028168          1.0
S  1  1.0
  0.3827682904          1.0
S  1  1.0
  0.2239261086          1.0
S  1  1.0
  0.1383111155          1.0
S  1  1.0
  0.0754087927          1.0
S  1  1.0
  0.0401066518          1.0
P  1  1.0
  341350.6724413279     1.0
P  1  1.0
  197032.9930657779     1.0
P  1  1.0
  82701.441825285       1.0
P  1  1.0
  34304.2774923455      1.0
P  1  1.0
  13748.4204085477      1.0
P  1  1.0
  8264.0165325193       1.0
P  1  1.0
  3816.6864781198       1.0
P  1  1.0
  2144.3298929922       1.0
P  1  1.0
  1238.3328262038       1.0
P  1  1.0
  793.5303648473        1.0
P  1  1.0
  446.2691798798        1.0
P  1  1.0
  271.5702842355        1.0
P  1  1.0
  183.6652866123        1.0
P  1  1.0
  114.6537989787        1.0
P  1  1.0
  53.8460878357         1.0
P  1  1.0
  37.5936038291         1.0
P  1  1.0
  26.1853825651         1.0
P  1  1.0
  18.3763936091         1.0
P  1  1.0
  11.8882100508         1.0
P  1  1.0
  7.6962063594          1.0
P  1  1.0
  5.0420453215          1.0
P  1  1.0
  3.1128137424          1.0
P  1  1.0
  1.8901698463          1.0
P  1  1.0
  1.0772703818          1.0
P  1  1.0
  0.6733737993          1.0
P  1  1.0
  0.4103412215          1.0
P  1  1.0
  0.2388891955          1.0
P  1  1.0
  0.1599601033          1.0
P  1  1.0
  0.0764208819          1.0
D  1  1.0
  13141.5377514737      1.0
D  1  1.0
  8730.1880931926       1.0
D  1  1.0
  5607.0928795811       1.0
D  1  1.0
  3084.2973704389       1.0
D  1  1.0
  2131.4010182501       1.0
D  1  1.0
  1227.5816385848       1.0
D  1  1.0
  720.4639814952        1.0
D  1  1.0
  469.7523524251        1.0
D  1  1.0
  302.0332341706        1.0
D  1  1.0
  211.8119348189        1.0
D  1  1.0
  134.3110785001        1.0
D  1  1.0
  85.7369438273         1.0
D  1  1.0
  56.8795566286         1.0
D  1  1.0
  38.2015628036         1.0
D  1  1.0
  26.2356799653         1.0
D  1  1.0
  16.8127842347         1.0
D  1  1.0
  10.1330711432         1.0
D  1  1.0
  6.6149249058          1.0
D  1  1.0
  4.4486241102          1.0
D  1  1.0
  2.7463323751          1.0
D  1  1.0
  1.565250456           1.0
D  1  1.0
  0.9804407026          1.0
D  1  1.0
  0.5936669764          1.0
D  1  1.0
  0.3195438305          1.0
D  1  1.0
  0.1813670358          1.0
D  1  1.0
  0.0986855343          1.0
F  1  1.0
  3051.6555170854       1.0
F  1  1.0
  1755.7490774841       1.0
F  1  1.0
  1122.7954268823       1.0
F  1  1.0
  688.3531615789        1.0
F  1  1.0
  368.9734659206        1.0
F  1  1.0
  236.1222189998        1.0
F  1  1.0
  159.4622123296        1.0
F  1  1.0
  103.6058489535        1.0
F  1  1.0
  58.3090537702         1.0
F  1  1.0
  30.3943381226         1.0
F  1  1.0
  15.8101656914         1.0
F  1  1.0
  10.854175801          1.0
F  1  1.0
  6.9167395733          1.0
F  1  1.0
  3.6551712385          1.0
F  1  1.0
  2.0878802205          1.0
F  1  1.0
  1.4411837472          1.0
F  1  1.0
  0.8451690588          1.0
F  1  1.0
  0.4469414446          1.0
F  1  1.0
  0.294294113           1.0
F  1  1.0
  0.1220270236          1.0
G  1  1.0
  1332.2295391095       1.0
G  1  1.0
  697.1471227655        1.0
G  1  1.0
  464.1542088151        1.0
G  1  1.0
  271.7504013203        1.0
G  1  1.0
  159.97106414          1.0
G  1  1.0
  97.310785669          1.0
G  1  1.0
  58.8910967045         1.0
G  1  1.0
  41.4881255605         1.0
G  1  1.0
  28.6691505205         1.0
G  1  1.0
  20.2249515478         1.0
G  1  1.0
  13.2155698346         1.0
G  1  1.0
  8.1539699353          1.0
G  1  1.0
  4.9532768954          1.0
G  1  1.0
  2.8705698342          1.0
G  1  1.0
  1.934635696           1.0
G  1  1.0
  1.0410747174          1.0
G  1  1.0
  0.5258844147          1.0
G  1  1.0
  0.3254965513          1.0
G  1  1.0
  0.1406                1.0
H  1  1.0
  254.2616383479        1.0
H  1  1.0
  155.0003150368        1.0
H  1  1.0
  102.7022675844        1.0
H  1  1.0
  63.1923507109         1.0
H  1  1.0
  41.924237515          1.0
H  1  1.0
  25.9568002047         1.0
H  1  1.0
  15.2979268486         1.0
H  1  1.0
  10.3245158244         1.0
H  1  1.0
  6.4571462144          1.0
H  1  1.0
  4.603211775           1.0
H  1  1.0
  3.0680229704          1.0
H  1  1.0
  2.0460669896          1.0
H  1  1.0
  1.3582050192          1.0
H  1  1.0
  0.7154915136          1.0
H  1  1.0
  0.50229               1.0
I  1  1.0
  130.6843206658        1.0
I  1  1.0
  71.41468664           1.0
I  1  1.0
  43.7733752898         1.0
I  1  1.0
  27.261895928          1.0
I  1  1.0
  16.6824798154         1.0
I  1  1.0
  10.4710164478         1.0
I  1  1.0
  6.3335865275          1.0
I  1  1.0
  3.684900931           1.0
I  1  1.0
  2.2744404655          1.0
I  1  1.0
  0.86398               1.0
****
Re     0
S  1  1.0
  26815616.452          1.0
S  1  1.0
  3384990.9294          1.0
S  1  1.0
  1301998.190264143     1.0
S  1  1.0
  625879.13292          1.0
S  1  1.0
  245409.381109375      1.0
S  1  1.0
  80598.6356809488      1.0
S  1  1.0
  43736.0371272986      1.0
S  1  1.0
  21939.6406433885      1.0
S  1  1.0
  10174.5004638607      1.0
S  1  1.0
  3530.1032381303       1.0
S  1  1.0
  2252.7183327082       1.0
S  1  1.0
  1290.9655119891       1.0
S  1  1.0
  582.7249266596        1.0
S  1  1.0
  257.171143215         1.0
S  1  1.0
  172.4562663925        1.0
S  1  1.0
  107.9727524602        1.0
S  1  1.0
  72.9423681545         1.0
S  1  1.0
  47.7903960484         1.0
S  1  1.0
  31.4827548514         1.0
S  1  1.0
  20.4616932211         1.0
S  1  1.0
  13.2471296592         1.0
S  1  1.0
  7.2568024871          1.0
S  1  1.0
  4.2904086641          1.0
S  1  1.0
  2.8371942969          1.0
S  1  1.0
  1.7217179829          1.0
S  1  1.0
  0.9868068024          1.0
S  1  1.0
  0.6484546763          1.0
S  1  1.0
  0.4011640987          1.0
S  1  1.0
  0.2429516079          1.0
S  1  1.0
  0.1512158335          1.0
S  1  1.0
  0.0798201866          1.0
S  1  1.0
  0.0566015625          1.0
S  1  1.0
  0.0366279785          1.0
P  1  1.0
  2086263.2298050548    1.0
P  1  1.0
  627063.5742800001     1.0
P  1  1.0
  206328.612924753      1.0
P  1  1.0
  130549.9578040317     1.0
P  1  1.0
  50715.509876423       1.0
P  1  1.0
  34218.6476878415      1.0
P  1  1.0
  11866.5110515479      1.0
P  1  1.0
  7429.2269442935       1.0
P  1  1.0
  4570.9345200998       1.0
P  1  1.0
  2829.2409401856       1.0
P  1  1.0
  1493.786991178        1.0
P  1  1.0
  789.8837574889        1.0
P  1  1.0
  461.5182883215        1.0
P  1  1.0
  253.0824719669        1.0
P  1  1.0
  138.0557208375        1.0
P  1  1.0
  75.2210714699         1.0
P  1  1.0
  47.160156672          1.0
P  1  1.0
  32.7835634051         1.0
P  1  1.0
  19.216258014          1.0
P  1  1.0
  10.5384949427         1.0
P  1  1.0
  6.9005360428          1.0
P  1  1.0
  4.5981573878          1.0
P  1  1.0
  2.7965756333          1.0
P  1  1.0
  1.7097284863          1.0
P  1  1.0
  0.8759795181          1.0
P  1  1.0
  0.5537560848          1.0
P  1  1.0
  0.3344590209          1.0
P  1  1.0
  0.1926123441          1.0
P  1  1.0
  0.1230255176          1.0
P  1  1.0
  0.0715939336          1.0
D  1  1.0
  13687.5638052325      1.0
D  1  1.0
  9065.7102378227       1.0
D  1  1.0
  5691.9724774342       1.0
D  1  1.0
  3259.0120448467       1.0
D  1  1.0
  1466.3318428584       1.0
D  1  1.0
  915.9245050585        1.0
D  1  1.0
  624.7434944401        1.0
D  1  1.0
  416.9417162106        1.0
D  1  1.0
  273.8323344096        1.0
D  1  1.0
  173.4911254773        1.0
D  1  1.0
  118.1191474747        1.0
D  1  1.0
  76.2320980988         1.0
D  1  1.0
  51.8476682514         1.0
D  1  1.0
  32.8457409904         1.0
D  1  1.0
  19.5267798828         1.0
D  1  1.0
  13.1083881248         1.0
D  1  1.0
  8.7451013344          1.0
D  1  1.0
  5.8719217654          1.0
D  1  1.0
  3.3949935696          1.0
D  1  1.0
  2.0766137872          1.0
D  1  1.0
  1.4592626452          1.0
D  1  1.0
  0.9767121773          1.0
D  1  1.0
  0.6181734724          1.0
D  1  1.0
  0.399619697           1.0
D  1  1.0
  0.2767733449          1.0
D  1  1.0
  0.1665966988          1.0
D  1  1.0
  0.1035492393          1.0
F  1  1.0
  3143.6103788461       1.0
F  1  1.0
  1798.4493631917       1.0
F  1  1.0
  1119.047075685        1.0
F  1  1.0
  692.0298635244        1.0
F  1  1.0
  449.6978245097        1.0
F  1  1.0
  288.3950558094        1.0
F  1  1.0
  177.3740415254        1.0
F  1  1.0
  116.694397589         1.0
F  1  1.0
  79.7897635715         1.0
F  1  1.0
  46.0181247869         1.0
F  1  1.0
  24.8431217886         1.0
F  1  1.0
  14.9086049677         1.0
F  1  1.0
  9.5011148775          1.0
F  1  1.0
  5.6763367588          1.0
F  1  1.0
  3.4303638168          1.0
F  1  1.0
  2.2752173447          1.0
F  1  1.0
  1.5564251426          1.0
F  1  1.0
  0.8580452781          1.0
F  1  1.0
  0.4854533803          1.0
F  1  1.0
  0.2962418621          1.0
F  1  1.0
  0.1346550393          1.0
G  1  1.0
  1306.3716150238       1.0
G  1  1.0
  620.5528876908        1.0
G  1  1.0
  350.4506382653        1.0
G  1  1.0
  197.9112454139        1.0
G  1  1.0
  123.0236746118        1.0
G  1  1.0
  81.7304229664         1.0
G  1  1.0
  54.4078787365         1.0
G  1  1.0
  35.0589523264         1.0
G  1  1.0
  21.0950757435         1.0
G  1  1.0
  12.5556956085         1.0
G  1  1.0
  6.7833445871          1.0
G  1  1.0
  4.2000984451          1.0
G  1  1.0
  2.3295035418          1.0
G  1  1.0
  1.0343086829          1.0
G  1  1.0
  0.5653042663          1.0
G  1  1.0
  0.3307363927          1.0
G  1  1.0
  0.1512                1.0
H  1  1.0
  263.1091803766        1.0
H  1  1.0
  175.5856535595        1.0
H  1  1.0
  104.3742781881        1.0
H  1  1.0
  61.31571884           1.0
H  1  1.0
  43.1799526023         1.0
H  1  1.0
  29.539018069          1.0
H  1  1.0
  18.3929622678         1.0
H  1  1.0
  10.7003323504         1.0
H  1  1.0
  6.2221426941          1.0
H  1  1.0
  3.2201913532          1.0
H  1  1.0
  2.2237763481          1.0
H  1  1.0
  1.350476073           1.0
H  1  1.0
  0.7933511044          1.0
H  1  1.0
  0.56549               1.0
I  1  1.0
  140.1214768335        1.0
I  1  1.0
  76.759123494          1.0
I  1  1.0
  47.1161479995         1.0
I  1  1.0
  29.447146468          1.0
I  1  1.0
  18.0644910285         1.0
I  1  1.0
  11.417940692          1.0
I  1  1.0
  6.931806968           1.0
I  1  1.0
  4.0848921384          1.0
I  1  1.0
  2.5323360692          1.0
I  1  1.0
  0.97978               1.0
****
Os     0
S  1  1.0
  3491384.2172          1.0
S  1  1.0
  1358167.451218486     1.0
S  1  1.0
  647063.68426          1.0
S  1  1.0
  255980.21603125       1.0
S  1  1.0
  83942.2316401606      1.0
S  1  1.0
  45652.8579533301      1.0
S  1  1.0
  15761.524178125       1.0
S  1  1.0
  6292.4464089574       1.0
S  1  1.0
  3669.9424332048       1.0
S  1  1.0
  2352.1083885673       1.0
S  1  1.0
  1337.1427662819       1.0
S  1  1.0
  873.1150967735        1.0
S  1  1.0
  382.326737862         1.0
S  1  1.0
  184.7950280329        1.0
S  1  1.0
  110.4888748528        1.0
S  1  1.0
  51.9665534751         1.0
S  1  1.0
  34.590940382          1.0
S  1  1.0
  22.0650908058         1.0
S  1  1.0
  13.3667550352         1.0
S  1  1.0
  8.0912333835          1.0
S  1  1.0
  5.7109644005          1.0
S  1  1.0
  3.9277142861          1.0
S  1  1.0
  2.6654301974          1.0
S  1  1.0
  1.6845604873          1.0
S  1  1.0
  1.0268341951          1.0
S  1  1.0
  0.6818323729          1.0
S  1  1.0
  0.4430900732          1.0
S  1  1.0
  0.2519702418          1.0
S  1  1.0
  0.1785036983          1.0
S  1  1.0
  0.1266403849          1.0
S  1  1.0
  0.0769053984          1.0
S  1  1.0
  0.0384690674          1.0
P  1  1.0
  137072.9255819051     1.0
P  1  1.0
  45928.902985319       1.0
P  1  1.0
  24825.4127741589      1.0
P  1  1.0
  13349.3558240735      1.0
P  1  1.0
  8076.1892673501       1.0
P  1  1.0
  5357.407711717        1.0
P  1  1.0
  2418.2159481297       1.0
P  1  1.0
  1588.1218599439       1.0
P  1  1.0
  1015.5977974357       1.0
P  1  1.0
  603.8614427348        1.0
P  1  1.0
  398.3756207685        1.0
P  1  1.0
  198.3078156563        1.0
P  1  1.0
  118.0973906538        1.0
P  1  1.0
  81.6438745178         1.0
P  1  1.0
  55.6447043831         1.0
P  1  1.0
  35.7441895758         1.0
P  1  1.0
  18.5008408151         1.0
P  1  1.0
  11.5073165125         1.0
P  1  1.0
  7.8499537568          1.0
P  1  1.0
  4.6748595649          1.0
P  1  1.0
  2.9500983146          1.0
P  1  1.0
  1.9615312187          1.0
P  1  1.0
  1.1963931982          1.0
P  1  1.0
  0.6643181078          1.0
P  1  1.0
  0.3620221025          1.0
P  1  1.0
  0.2001561474          1.0
P  1  1.0
  0.1364224713          1.0
P  1  1.0
  0.0778204416          1.0
D  1  1.0
  22628.0207344992      1.0
D  1  1.0
  9448.3228962647       1.0
D  1  1.0
  6158.4731205316       1.0
D  1  1.0
  3887.0060808378       1.0
D  1  1.0
  2697.9182395411       1.0
D  1  1.0
  1667.1337505513       1.0
D  1  1.0
  946.9066075164        1.0
D  1  1.0
  586.4449457039        1.0
D  1  1.0
  346.1393857338        1.0
D  1  1.0
  212.249461894         1.0
D  1  1.0
  145.2399141615        1.0
D  1  1.0
  83.8377650266         1.0
D  1  1.0
  51.6039782345         1.0
D  1  1.0
  33.8117003108         1.0
D  1  1.0
  18.7791711937         1.0
D  1  1.0
  11.6844392564         1.0
D  1  1.0
  7.8343797902          1.0
D  1  1.0
  4.9395506239          1.0
D  1  1.0
  3.3127779086          1.0
D  1  1.0
  1.8993022541          1.0
D  1  1.0
  1.0974951592          1.0
D  1  1.0
  0.632136899           1.0
D  1  1.0
  0.4506085131          1.0
D  1  1.0
  0.2906269914          1.0
D  1  1.0
  0.1889544682          1.0
D  1  1.0
  0.1115276487          1.0
F  1  1.0
  3268.733031095        1.0
F  1  1.0
  1846.5696318194       1.0
F  1  1.0
  1092.3557208764       1.0
F  1  1.0
  717.1652404761        1.0
F  1  1.0
  466.5670632108        1.0
F  1  1.0
  302.0170111644        1.0
F  1  1.0
  192.0414824269        1.0
F  1  1.0
  108.5059160315        1.0
F  1  1.0
  62.575662374          1.0
F  1  1.0
  39.9843581082         1.0
F  1  1.0
  24.3286250234         1.0
F  1  1.0
  13.3606284585         1.0
F  1  1.0
  7.5280453546          1.0
F  1  1.0
  4.2590615446          1.0
F  1  1.0
  2.4538782843          1.0
F  1  1.0
  1.3394237755          1.0
F  1  1.0
  0.7944403057          1.0
F  1  1.0
  0.5428774847          1.0
F  1  1.0
  0.326159062           1.0
F  1  1.0
  0.1463659571          1.0
G  1  1.0
  1355.385790322        1.0
G  1  1.0
  644.457007398         1.0
G  1  1.0
  406.53515205          1.0
G  1  1.0
  276.6120995921        1.0
G  1  1.0
  175.4790563736        1.0
G  1  1.0
  111.4000746489        1.0
G  1  1.0
  70.5273355432         1.0
G  1  1.0
  47.3375306113         1.0
G  1  1.0
  26.5824242725         1.0
G  1  1.0
  15.9905111431         1.0
G  1  1.0
  11.3712641012         1.0
G  1  1.0
  7.952528247           1.0
G  1  1.0
  5.2222491053          1.0
G  1  1.0
  3.4590244414          1.0
G  1  1.0
  2.1570472398          1.0
G  1  1.0
  1.0178278938          1.0
G  1  1.0
  0.6178062688          1.0
G  1  1.0
  0.3407852439          1.0
G  1  1.0
  0.1588                1.0
H  1  1.0
  275.057883535         1.0
H  1  1.0
  190.4669511163        1.0
H  1  1.0
  123.4717254035        1.0
H  1  1.0
  63.2165399557         1.0
H  1  1.0
  43.711552596          1.0
H  1  1.0
  30.7537780351         1.0
H  1  1.0
  20.0720531433         1.0
H  1  1.0
  11.3678841197         1.0
H  1  1.0
  6.5020095279          1.0
H  1  1.0
  3.4080153493          1.0
H  1  1.0
  2.3694443918          1.0
H  1  1.0
  1.4113716481          1.0
H  1  1.0
  0.7438156227          1.0
I  1  1.0
  149.5309651539        1.0
I  1  1.0
  82.097123             1.0
I  1  1.0
  50.4586308076         1.0
I  1  1.0
  31.637817698          1.0
I  1  1.0
  19.4523549816         1.0
I  1  1.0
  12.371474021          1.0
I  1  1.0
  7.5363031373          1.0
I  1  1.0
  4.4909375028          1.0
I  1  1.0
  2.7961187514          1.0
I  1  1.0
  1.1013                1.0
****
Ir     0
S  1  1.0
  2318470.957262042     1.0
S  1  1.0
  681714.66434          1.0
S  1  1.0
  384556.9059803715     1.0
S  1  1.0
  164429.8391525898     1.0
S  1  1.0
  48192.7114428619      1.0
S  1  1.0
  23794.0138364515      1.0
S  1  1.0
  9396.1176238146       1.0
S  1  1.0
  3847.3721614809       1.0
S  1  1.0
  2395.4499749101       1.0
S  1  1.0
  1408.6170035645       1.0
S  1  1.0
  818.6049218405        1.0
S  1  1.0
  506.1811072027        1.0
S  1  1.0
  202.4460625108        1.0
S  1  1.0
  117.6679627644        1.0
S  1  1.0
  82.5515908273         1.0
S  1  1.0
  38.3511528451         1.0
S  1  1.0
  26.258023118          1.0
S  1  1.0
  16.327706878          1.0
S  1  1.0
  10.2162323868         1.0
S  1  1.0
  6.5019611241          1.0
S  1  1.0
  4.229587259           1.0
S  1  1.0
  2.7688619705          1.0
S  1  1.0
  1.7892903636          1.0
S  1  1.0
  1.2188748232          1.0
S  1  1.0
  0.7274425411          1.0
S  1  1.0
  0.4555546967          1.0
S  1  1.0
  0.20101216            1.0
S  1  1.0
  0.1245022964          1.0
S  1  1.0
  0.0750630481          1.0
S  1  1.0
  0.0390989136          1.0
P  1  1.0
  87887.9409480028      1.0
P  1  1.0
  47316.1073514345      1.0
P  1  1.0
  18896.8565317767      1.0
P  1  1.0
  10510.5691888677      1.0
P  1  1.0
  4279.0464994598       1.0
P  1  1.0
  2779.0013868289       1.0
P  1  1.0
  1694.8401506092       1.0
P  1  1.0
  1015.2129663977       1.0
P  1  1.0
  548.2166096899        1.0
P  1  1.0
  349.6766631985        1.0
P  1  1.0
  243.7018100108        1.0
P  1  1.0
  145.651152581         1.0
P  1  1.0
  96.1090544933         1.0
P  1  1.0
  63.1052171584         1.0
P  1  1.0
  41.5980317867         1.0
P  1  1.0
  29.4731384089         1.0
P  1  1.0
  20.85815183           1.0
P  1  1.0
  14.5486673722         1.0
P  1  1.0
  8.9277917377          1.0
P  1  1.0
  5.1560964318          1.0
P  1  1.0
  3.4359331359          1.0
P  1  1.0
  2.2351375287          1.0
P  1  1.0
  1.4142513569          1.0
P  1  1.0
  0.8796372693          1.0
P  1  1.0
  0.5517193561          1.0
P  1  1.0
  0.3658813285          1.0
P  1  1.0
  0.2044785735          1.0
D  1  1.0
  14890.2769204954      1.0
D  1  1.0
  6072.0769474083       1.0
D  1  1.0
  3528.9110817209       1.0
D  1  1.0
  2320.0711975415       1.0
D  1  1.0
  1471.1357411557       1.0
D  1  1.0
  977.2102567291        1.0
D  1  1.0
  651.1077932376        1.0
D  1  1.0
  416.0115287808        1.0
D  1  1.0
  273.712966613         1.0
D  1  1.0
  176.1841960851        1.0
D  1  1.0
  107.4859145374        1.0
D  1  1.0
  62.4753116447         1.0
D  1  1.0
  39.0908329237         1.0
D  1  1.0
  23.9147677541         1.0
D  1  1.0
  16.9423495244         1.0
D  1  1.0
  11.4027953621         1.0
D  1  1.0
  7.1003677309          1.0
D  1  1.0
  4.3924514099          1.0
D  1  1.0
  2.8980517136          1.0
D  1  1.0
  1.8525865573          1.0
D  1  1.0
  1.1261994863          1.0
D  1  1.0
  0.6416542282          1.0
D  1  1.0
  0.3947623585          1.0
D  1  1.0
  0.2326443046          1.0
D  1  1.0
  0.1644                1.0
F  1  1.0
  6009.8434711636       1.0
F  1  1.0
  4016.1246849067       1.0
F  1  1.0
  2861.8502036521       1.0
F  1  1.0
  1679.6795288502       1.0
F  1  1.0
  979.3123627976        1.0
F  1  1.0
  572.8954591668        1.0
F  1  1.0
  404.8929914887        1.0
F  1  1.0
  260.9265521995        1.0
F  1  1.0
  145.5108690537        1.0
F  1  1.0
  73.9711395506         1.0
F  1  1.0
  46.4711878893         1.0
F  1  1.0
  31.7007660207         1.0
F  1  1.0
  20.7793965907         1.0
F  1  1.0
  12.3773195861         1.0
F  1  1.0
  7.1520748242          1.0
F  1  1.0
  4.2134189325          1.0
F  1  1.0
  2.4039791511          1.0
F  1  1.0
  1.469682896           1.0
F  1  1.0
  0.8357997379          1.0
F  1  1.0
  0.5180273278          1.0
F  1  1.0
  0.3045792661          1.0
F  1  1.0
  0.1459334389          1.0
G  1  1.0
  1539.5412125061       1.0
G  1  1.0
  702.3138381774        1.0
G  1  1.0
  481.7991739465        1.0
G  1  1.0
  302.905788522         1.0
G  1  1.0
  179.2421235672        1.0
G  1  1.0
  102.8963136907        1.0
G  1  1.0
  64.8345559746         1.0
G  1  1.0
  42.2492643502         1.0
G  1  1.0
  26.9384799585         1.0
G  1  1.0
  15.4482398501         1.0
G  1  1.0
  9.1615542463          1.0
G  1  1.0
  6.2041363841          1.0
G  1  1.0
  4.0485952065          1.0
G  1  1.0
  2.8044961944          1.0
G  1  1.0
  1.8700984418          1.0
G  1  1.0
  1.1244512143          1.0
G  1  1.0
  0.7957011408          1.0
G  1  1.0
  0.5461845585          1.0
G  1  1.0
  0.3376722378          1.0
G  1  1.0
  0.1614                1.0
H  1  1.0
  251.6099267778        1.0
H  1  1.0
  165.6084291697        1.0
H  1  1.0
  113.0043949684        1.0
H  1  1.0
  63.6606729922         1.0
H  1  1.0
  42.5594935706         1.0
H  1  1.0
  28.0246039332         1.0
H  1  1.0
  19.5101763078         1.0
H  1  1.0
  12.823905817          1.0
H  1  1.0
  7.2281016186          1.0
H  1  1.0
  4.1606626287          1.0
H  1  1.0
  2.9119451639          1.0
H  1  1.0
  1.4284214207          1.0
H  1  1.0
  0.8122562235          1.0
I  1  1.0
  158.8373375761        1.0
I  1  1.0
  87.368179502          1.0
I  1  1.0
  53.7594691501         1.0
I  1  1.0
  33.800266374          1.0
I  1  1.0
  20.8231707273         1.0
I  1  1.0
  13.3158173116         1.0
I  1  1.0
  8.1347832676          1.0
I  1  1.0
  4.8940897054          1.0
I  1  1.0
  3.0571248527          1.0
I  1  1.0
  1.22016               1.0
****
Pt     0
S  1  1.0
  3242020.7046632217    1.0
S  1  1.0
  698662.8353           1.0
S  1  1.0
  394233.6049813092     1.0
S  1  1.0
  171953.1551139369     1.0
S  1  1.0
  49979.760156667       1.0
S  1  1.0
  25252.6827498996      1.0
S  1  1.0
  9392.2608358783       1.0
S  1  1.0
  6008.5892513336       1.0
S  1  1.0
  3411.5023502768       1.0
S  1  1.0
  1894.6598392925       1.0
S  1  1.0
  1277.0970650309       1.0
S  1  1.0
  607.7588883762        1.0
S  1  1.0
  375.7590478545        1.0
S  1  1.0
  207.909116153         1.0
S  1  1.0
  108.7132363876        1.0
S  1  1.0
  62.4646209122         1.0
S  1  1.0
  36.27837516           1.0
S  1  1.0
  23.7583430682         1.0
S  1  1.0
  14.2963130153         1.0
S  1  1.0
  7.3946235052          1.0
S  1  1.0
  4.1398843142          1.0
S  1  1.0
  2.3725299301          1.0
S  1  1.0
  1.2762874921          1.0
S  1  1.0
  0.7736992116          1.0
S  1  1.0
  0.4776637255          1.0
S  1  1.0
  0.2146841031          1.0
S  1  1.0
  0.131162977           1.0
S  1  1.0
  0.0930578503          1.0
S  1  1.0
  0.05859375            1.0
S  1  1.0
  0.0417636475          1.0
P  1  1.0
  4434277.253147754     1.0
P  1  1.0
  2352167.8930972232    1.0
P  1  1.0
  707293.13068          1.0
P  1  1.0
  236007.486652102      1.0
P  1  1.0
  89947.6877477349      1.0
P  1  1.0
  50521.4460505404      1.0
P  1  1.0
  28159.9029694544      1.0
P  1  1.0
  14470.4787792012      1.0
P  1  1.0
  8366.7617200431       1.0
P  1  1.0
  5327.1866628713       1.0
P  1  1.0
  3172.0741242998       1.0
P  1  1.0
  1827.4711911844       1.0
P  1  1.0
  1108.9434512109       1.0
P  1  1.0
  724.7438526664        1.0
P  1  1.0
  442.600369211         1.0
P  1  1.0
  234.610503214         1.0
P  1  1.0
  147.6326190033        1.0
P  1  1.0
  101.7268168313        1.0
P  1  1.0
  65.0679304943         1.0
P  1  1.0
  39.8269129598         1.0
P  1  1.0
  23.8328034738         1.0
P  1  1.0
  15.6746875197         1.0
P  1  1.0
  10.6701943589         1.0
P  1  1.0
  7.0966224266          1.0
P  1  1.0
  3.7275105418          1.0
P  1  1.0
  2.2019696221          1.0
P  1  1.0
  1.4214663282          1.0
P  1  1.0
  0.9176890451          1.0
P  1  1.0
  0.585648706           1.0
P  1  1.0
  0.3890276778          1.0
P  1  1.0
  0.2463746274          1.0
P  1  1.0
  0.168090682           1.0
P  1  1.0
  0.1141443148          1.0
P  1  1.0
  0.0797714108          1.0
D  1  1.0
  15457.9426397772      1.0
D  1  1.0
  10256.7270778992      1.0
D  1  1.0
  6517.5927547959       1.0
D  1  1.0
  4195.0319703651       1.0
D  1  1.0
  2869.1373821931       1.0
D  1  1.0
  1620.0762468148       1.0
D  1  1.0
  869.9041170701        1.0
D  1  1.0
  516.4322979125        1.0
D  1  1.0
  360.1980271465        1.0
D  1  1.0
  236.0414411212        1.0
D  1  1.0
  144.5588495215        1.0
D  1  1.0
  91.2660745322         1.0
D  1  1.0
  59.7026052211         1.0
D  1  1.0
  36.100551739          1.0
D  1  1.0
  23.0885436            1.0
D  1  1.0
  15.1493208656         1.0
D  1  1.0
  9.5022963844          1.0
D  1  1.0
  6.2901231731          1.0
D  1  1.0
  4.326829031           1.0
D  1  1.0
  2.9091029113          1.0
D  1  1.0
  1.9206994822          1.0
D  1  1.0
  1.322868236           1.0
D  1  1.0
  0.7333474133          1.0
D  1  1.0
  0.3790679473          1.0
D  1  1.0
  0.2425708899          1.0
D  1  1.0
  0.1281545049          1.0
F  1  1.0
  6065.7594067896       1.0
F  1  1.0
  3531.9714068039       1.0
F  1  1.0
  1995.5487000804       1.0
F  1  1.0
  1341.1794053298       1.0
F  1  1.0
  920.9640828745        1.0
F  1  1.0
  625.4129898609        1.0
F  1  1.0
  432.0730486678        1.0
F  1  1.0
  271.6709766908        1.0
F  1  1.0
  176.8147929357        1.0
F  1  1.0
  98.2121197433         1.0
F  1  1.0
  68.2154666783         1.0
F  1  1.0
  45.1836701488         1.0
F  1  1.0
  28.4800829542         1.0
F  1  1.0
  19.0841170743         1.0
F  1  1.0
  11.5804938086         1.0
F  1  1.0
  7.4499004086          1.0
F  1  1.0
  4.8093786751          1.0
F  1  1.0
  2.9236593823          1.0
F  1  1.0
  1.5761236849          1.0
F  1  1.0
  0.8045145553          1.0
F  1  1.0
  0.4745174641          1.0
F  1  1.0
  0.316147699           1.0
F  1  1.0
  0.1500353718          1.0
G  1  1.0
  1468.6358682075       1.0
G  1  1.0
  696.1193643055        1.0
G  1  1.0
  405.2907673451        1.0
G  1  1.0
  283.9683712595        1.0
G  1  1.0
  185.1730388927        1.0
G  1  1.0
  96.2554533969         1.0
G  1  1.0
  57.702211129          1.0
G  1  1.0
  37.5840780775         1.0
G  1  1.0
  25.397468005          1.0
G  1  1.0
  15.8060070078         1.0
G  1  1.0
  10.2292472349         1.0
G  1  1.0
  6.4489052775          1.0
G  1  1.0
  3.4878306784          1.0
G  1  1.0
  1.9342743792          1.0
G  1  1.0
  1.0069929566          1.0
G  1  1.0
  0.5858240298          1.0
G  1  1.0
  0.3569198557          1.0
G  1  1.0
  0.1724                1.0
H  1  1.0
  486.9007635472        1.0
H  1  1.0
  258.5322276608        1.0
H  1  1.0
  139.6893105758        1.0
H  1  1.0
  69.6899241511         1.0
H  1  1.0
  45.943547188          1.0
H  1  1.0
  28.6282345537         1.0
H  1  1.0
  16.9763275556         1.0
H  1  1.0
  11.7466381706         1.0
H  1  1.0
  7.5437698471          1.0
H  1  1.0
  4.40020718            1.0
H  1  1.0
  3.1242464295          1.0
H  1  1.0
  1.51801306            1.0
H  1  1.0
  0.8857478899          1.0
I  1  1.0
  168.1674166777        1.0
I  1  1.0
  92.643870886          1.0
I  1  1.0
  57.0637622279         1.0
I  1  1.0
  35.966547476          1.0
I  1  1.0
  22.1963360378         1.0
I  1  1.0
  14.262428276          1.0
I  1  1.0
  8.7341792542          1.0
I  1  1.0
  5.299700512           1.0
I  1  1.0
  3.317980256           1.0
I  1  1.0
  1.33626               1.0
****
Au     0
S  1  1.0
  15924038.371435482    1.0
S  1  1.0
  3352188.9196905345    1.0
S  1  1.0
  1813474.389689884     1.0
S  1  1.0
  719720.46198          1.0
S  1  1.0
  179768.0023480168     1.0
S  1  1.0
  62676.8385735268      1.0
S  1  1.0
  29664.9323991962      1.0
S  1  1.0
  11736.7282724177      1.0
S  1  1.0
  6271.8885527709       1.0
S  1  1.0
  4135.8994644786       1.0
S  1  1.0
  1692.5737386966       1.0
S  1  1.0
  1172.967886524        1.0
S  1  1.0
  542.0375244487        1.0
S  1  1.0
  319.7983536209        1.0
S  1  1.0
  194.3429475402        1.0
S  1  1.0
  120.6494512992        1.0
S  1  1.0
  74.4349049017         1.0
S  1  1.0
  44.2591159238         1.0
S  1  1.0
  28.9397774369         1.0
S  1  1.0
  19.1882038155         1.0
S  1  1.0
  11.6370607317         1.0
S  1  1.0
  7.5179850185          1.0
S  1  1.0
  5.2601871453          1.0
S  1  1.0
  3.582980388           1.0
S  1  1.0
  2.3406232453          1.0
S  1  1.0
  1.514659911           1.0
S  1  1.0
  0.995272361           1.0
S  1  1.0
  0.7037838789          1.0
S  1  1.0
  0.4497480546          1.0
S  1  1.0
  0.2403664456          1.0
S  1  1.0
  0.1141621237          1.0
S  1  1.0
  0.0719928423          1.0
S  1  1.0
  0.0387113159          1.0
P  1  1.0
  4616032.837252795     1.0
P  1  1.0
  2434788.845579969     1.0
P  1  1.0
  733152.83559          1.0
P  1  1.0
  433256.9879015487     1.0
P  1  1.0
  159351.3320425244     1.0
P  1  1.0
  92359.7239631198      1.0
P  1  1.0
  51680.5228270849      1.0
P  1  1.0
  29301.3201629189      1.0
P  1  1.0
  15573.0784701195      1.0
P  1  1.0
  8677.7977565428       1.0
P  1  1.0
  3316.762716047        1.0
P  1  1.0
  2098.7644967972       1.0
P  1  1.0
  1352.534011879        1.0
P  1  1.0
  591.7257141319        1.0
P  1  1.0
  359.976967217         1.0
P  1  1.0
  238.2258123109        1.0
P  1  1.0
  150.0808498367        1.0
P  1  1.0
  94.3904392287         1.0
P  1  1.0
  62.4809818036         1.0
P  1  1.0
  36.3094735563         1.0
P  1  1.0
  21.0412011199         1.0
P  1  1.0
  13.3191209559         1.0
P  1  1.0
  6.7874770933          1.0
P  1  1.0
  4.1138647658          1.0
P  1  1.0
  2.5608812709          1.0
P  1  1.0
  1.4359397982          1.0
P  1  1.0
  0.8654373727          1.0
P  1  1.0
  0.6054419654          1.0
P  1  1.0
  0.4182953313          1.0
P  1  1.0
  0.2912100146          1.0
P  1  1.0
  0.2013639517          1.0
P  1  1.0
  0.1251438297          1.0
P  1  1.0
  0.0767295291          1.0
D  1  1.0
  16002.8527458767      1.0
D  1  1.0
  6443.9438829222       1.0
D  1  1.0
  3872.401556876        1.0
D  1  1.0
  2475.000931833        1.0
D  1  1.0
  1575.1055393724       1.0
D  1  1.0
  1038.4769999881       1.0
D  1  1.0
  626.7080386978        1.0
D  1  1.0
  383.9993720476        1.0
D  1  1.0
  257.5137912484        1.0
D  1  1.0
  154.9422483823        1.0
D  1  1.0
  84.620050912          1.0
D  1  1.0
  46.7901681846         1.0
D  1  1.0
  28.5154632166         1.0
D  1  1.0
  19.3275666959         1.0
D  1  1.0
  12.6487314595         1.0
D  1  1.0
  8.024419441           1.0
D  1  1.0
  4.2469264747          1.0
D  1  1.0
  2.6351869387          1.0
D  1  1.0
  1.8300193788          1.0
D  1  1.0
  1.115999422           1.0
D  1  1.0
  0.7327881558          1.0
D  1  1.0
  0.4700527183          1.0
D  1  1.0
  0.2738001749          1.0
D  1  1.0
  0.143726673           1.0
F  1  1.0
  6322.2451406001       1.0
F  1  1.0
  4495.7680036677       1.0
F  1  1.0
  3074.6092664164       1.0
F  1  1.0
  1889.4951684034       1.0
F  1  1.0
  1045.7313324287       1.0
F  1  1.0
  585.3581587729        1.0
F  1  1.0
  322.3518548176        1.0
F  1  1.0
  170.9768321793        1.0
F  1  1.0
  89.3892479311         1.0
F  1  1.0
  52.8359357744         1.0
F  1  1.0
  32.2472614229         1.0
F  1  1.0
  18.3030132224         1.0
F  1  1.0
  10.846324422          1.0
F  1  1.0
  7.0529610436          1.0
F  1  1.0
  5.0094374755          1.0
F  1  1.0
  2.990668706           1.0
F  1  1.0
  1.5977856572          1.0
F  1  1.0
  0.974226318           1.0
F  1  1.0
  0.6232137186          1.0
F  1  1.0
  0.3211766173          1.0
F  1  1.0
  0.1443141511          1.0
G  1  1.0
  1650.2658076619       1.0
G  1  1.0
  719.3163392094        1.0
G  1  1.0
  443.4530384642        1.0
G  1  1.0
  227.3248365836        1.0
G  1  1.0
  140.3117269226        1.0
G  1  1.0
  93.2515942778         1.0
G  1  1.0
  58.5578334775         1.0
G  1  1.0
  40.7458617189         1.0
G  1  1.0
  27.1504247654         1.0
G  1  1.0
  18.595995524          1.0
G  1  1.0
  11.6585432484         1.0
G  1  1.0
  6.4938436957          1.0
G  1  1.0
  3.4210219433          1.0
G  1  1.0
  1.9468176039          1.0
G  1  1.0
  1.1874937186          1.0
G  1  1.0
  0.7642290753          1.0
G  1  1.0
  0.5163957347          1.0
G  1  1.0
  0.3380978674          1.0
G  1  1.0
  0.1598                1.0
H  1  1.0
  281.5931942229        1.0
H  1  1.0
  184.2293589284        1.0
H  1  1.0
  120.5464143745        1.0
H  1  1.0
  71.5810016098         1.0
H  1  1.0
  47.1287758082         1.0
H  1  1.0
  29.5399661095         1.0
H  1  1.0
  18.0772601935         1.0
H  1  1.0
  12.1751599964         1.0
H  1  1.0
  7.8280914065          1.0
H  1  1.0
  4.1377614048          1.0
H  1  1.0
  2.8904992818          1.0
H  1  1.0
  1.3960995719          1.0
H  1  1.0
  0.8894122431          1.0
I  1  1.0
  177.6084334368        1.0
I  1  1.0
  97.983046576          1.0
I  1  1.0
  60.4068161054         1.0
I  1  1.0
  38.15738978           1.0
I  1  1.0
  23.5840396378         1.0
I  1  1.0
  15.2189290392         1.0
I  1  1.0
  9.3384164363          1.0
I  1  1.0
  5.7081274666          1.0
I  1  1.0
  3.5788837333          1.0
I  1  1.0
  1.44964               1.0
****
Hg     0
S  1  1.0
  16958822.069832113    1.0
S  1  1.0
  2651316.6263487097    1.0
S  1  1.0
  780304.34324          1.0
S  1  1.0
  306375.4146015625     1.0
S  1  1.0
  101748.7151145086     1.0
S  1  1.0
  55158.3236941803      1.0
S  1  1.0
  21628.1647628006      1.0
S  1  1.0
  12184.1755265872      1.0
S  1  1.0
  6518.0951862233       1.0
S  1  1.0
  3753.7317311142       1.0
S  1  1.0
  2057.2462702895       1.0
S  1  1.0
  1221.5932696446       1.0
S  1  1.0
  563.1952693171        1.0
S  1  1.0
  347.4094704424        1.0
S  1  1.0
  219.9815059328        1.0
S  1  1.0
  122.3613541268        1.0
S  1  1.0
  69.4102792003         1.0
S  1  1.0
  43.8597572326         1.0
S  1  1.0
  30.6027302179         1.0
S  1  1.0
  20.1314376542         1.0
S  1  1.0
  13.0687021482         1.0
S  1  1.0
  8.2971005109          1.0
S  1  1.0
  4.8504655639          1.0
S  1  1.0
  3.0126320955          1.0
S  1  1.0
  1.7817675592          1.0
S  1  1.0
  1.2124775168          1.0
S  1  1.0
  0.7466072713          1.0
S  1  1.0
  0.4838207511          1.0
S  1  1.0
  0.2434771193          1.0
S  1  1.0
  0.1489172258          1.0
S  1  1.0
  0.092620171           1.0
S  1  1.0
  0.0510866857          1.0
S  1  1.0
  0.02734375            1.0
P  1  1.0
  2588599.287950024     1.0
P  1  1.0
  782312.70231          1.0
P  1  1.0
  444996.5944042944     1.0
P  1  1.0
  165645.0841580023     1.0
P  1  1.0
  100687.8615697806     1.0
P  1  1.0
  54115.4224711647      1.0
P  1  1.0
  30784.8571605748      1.0
P  1  1.0
  15837.1884442722      1.0
P  1  1.0
  8190.2894386425       1.0
P  1  1.0
  4704.6808219879       1.0
P  1  1.0
  2925.9137728801       1.0
P  1  1.0
  1298.0070281792       1.0
P  1  1.0
  870.2370910126        1.0
P  1  1.0
  532.2618968364        1.0
P  1  1.0
  363.6446739663        1.0
P  1  1.0
  221.3783000587        1.0
P  1  1.0
  130.8116254267        1.0
P  1  1.0
  81.1829523959         1.0
P  1  1.0
  52.5842391875         1.0
P  1  1.0
  27.7697411896         1.0
P  1  1.0
  17.885853015          1.0
P  1  1.0
  12.7224214871         1.0
P  1  1.0
  8.3861319606          1.0
P  1  1.0
  5.3706600756          1.0
P  1  1.0
  3.3639098874          1.0
P  1  1.0
  1.955958629           1.0
P  1  1.0
  1.2511791964          1.0
P  1  1.0
  0.7622511852          1.0
P  1  1.0
  0.422315654           1.0
P  1  1.0
  0.2303375301          1.0
P  1  1.0
  0.1530457783          1.0
P  1  1.0
  0.0999484297          1.0
P  1  1.0
  0.0709798177          1.0
P  1  1.0
  0.0486111111          1.0
D  1  1.0
  27241.3399515086      1.0
D  1  1.0
  11187.1067319257      1.0
D  1  1.0
  7116.2808695401       1.0
D  1  1.0
  3964.2861530502       1.0
D  1  1.0
  2535.1585580189       1.0
D  1  1.0
  1644.5720069124       1.0
D  1  1.0
  1074.3270011991       1.0
D  1  1.0
  649.0024029794        1.0
D  1  1.0
  394.1455922707        1.0
D  1  1.0
  263.0414409119        1.0
D  1  1.0
  178.0328771693        1.0
D  1  1.0
  124.5513714746        1.0
D  1  1.0
  85.1383619002         1.0
D  1  1.0
  52.8548470754         1.0
D  1  1.0
  30.2680242415         1.0
D  1  1.0
  17.8445389046         1.0
D  1  1.0
  10.9611246624         1.0
D  1  1.0
  6.6972768608          1.0
D  1  1.0
  4.1913590015          1.0
D  1  1.0
  2.7190434084          1.0
D  1  1.0
  1.80261715            1.0
D  1  1.0
  1.1913057096          1.0
D  1  1.0
  0.7813424754          1.0
D  1  1.0
  0.5010066224          1.0
D  1  1.0
  0.3427010705          1.0
D  1  1.0
  0.232689303           1.0
D  1  1.0
  0.1282925221          1.0
D  1  1.0
  0.07                  1.0
F  1  1.0
  4517.5921791896       1.0
F  1  1.0
  3205.6326656873       1.0
F  1  1.0
  1985.508862046        1.0
F  1  1.0
  1170.2305244553       1.0
F  1  1.0
  781.3510166866        1.0
F  1  1.0
  477.5788560311        1.0
F  1  1.0
  329.5550743669        1.0
F  1  1.0
  232.1368262095        1.0
F  1  1.0
  142.1798689976        1.0
F  1  1.0
  99.2885797453         1.0
F  1  1.0
  68.9892099881         1.0
F  1  1.0
  38.0483839751         1.0
F  1  1.0
  22.4928372245         1.0
F  1  1.0
  14.4100258513         1.0
F  1  1.0
  9.6053253774          1.0
F  1  1.0
  5.5129840337          1.0
F  1  1.0
  3.3883456402          1.0
F  1  1.0
  1.9980633986          1.0
F  1  1.0
  1.0415716989          1.0
F  1  1.0
  0.6549286705          1.0
F  1  1.0
  0.3898982313          1.0
F  1  1.0
  0.1723416849          1.0
G  1  1.0
  6102.285769217        1.0
G  1  1.0
  4269.9194940815       1.0
G  1  1.0
  3015.4314968          1.0
G  1  1.0
  1694.9372703434       1.0
G  1  1.0
  747.5169197873        1.0
G  1  1.0
  451.3265487126        1.0
G  1  1.0
  259.1090290828        1.0
G  1  1.0
  131.6778393443        1.0
G  1  1.0
  85.0855978451         1.0
G  1  1.0
  50.4073900665         1.0
G  1  1.0
  29.5790396127         1.0
G  1  1.0
  18.7463458046         1.0
G  1  1.0
  12.4370229386         1.0
G  1  1.0
  7.3022290561          1.0
G  1  1.0
  4.9893468611          1.0
G  1  1.0
  3.029020388           1.0
G  1  1.0
  1.9186194672          1.0
G  1  1.0
  1.312917397           1.0
G  1  1.0
  0.7052362606          1.0
G  1  1.0
  0.4058645538          1.0
G  1  1.0
  0.197                 1.0
H  1  1.0
  295.6199137071        1.0
H  1  1.0
  195.2309518787        1.0
H  1  1.0
  130.2552690463        1.0
H  1  1.0
  75.8734756853         1.0
H  1  1.0
  50.1003680085         1.0
H  1  1.0
  32.0170847812         1.0
H  1  1.0
  19.681149325          1.0
H  1  1.0
  11.3322113749         1.0
H  1  1.0
  6.2613780271          1.0
H  1  1.0
  3.6363124875          1.0
H  1  1.0
  1.5518180244          1.0
H  1  1.0
  0.9931466918          1.0
I  1  1.0
  187.6915137244        1.0
I  1  1.0
  103.684751162         1.0
I  1  1.0
  63.9815795723         1.0
I  1  1.0
  40.50198811           1.0
I  1  1.0
  25.0750991109         1.0
I  1  1.0
  16.2494973182         1.0
I  1  1.0
  9.9965863013          1.0
I  1  1.0
  6.1556200754          1.0
I  1  1.0
  3.8735000377          1.0
I  1  1.0
  1.59138               1.0
****
Tl     0
S  1  1.0
  32136129.944          1.0
S  1  1.0
  3700641.114432157     1.0
S  1  1.0
  805010.52168          1.0
S  1  1.0
  199603.5830386391     1.0
S  1  1.0
  108851.460511506      1.0
S  1  1.0
  49007.3646581794      1.0
S  1  1.0
  22968.2626544563      1.0
S  1  1.0
  13034.4568870624      1.0
S  1  1.0
  6875.6011367645       1.0
S  1  1.0
  3960.308685269        1.0
S  1  1.0
  2160.0872287207       1.0
S  1  1.0
  1105.7325275091       1.0
S  1  1.0
  684.9382263626        1.0
S  1  1.0
  447.1867015141        1.0
S  1  1.0
  249.7456849685        1.0
S  1  1.0
  118.2084105021        1.0
S  1  1.0
  54.4605149737         1.0
S  1  1.0
  34.0928841222         1.0
S  1  1.0
  23.4568257249         1.0
S  1  1.0
  16.0945943979         1.0
S  1  1.0
  9.7861824891          1.0
S  1  1.0
  5.6296415799          1.0
S  1  1.0
  3.1549465226          1.0
S  1  1.0
  2.0022816216          1.0
S  1  1.0
  1.3455010458          1.0
S  1  1.0
  0.7721184993          1.0
S  1  1.0
  0.4382841374          1.0
S  1  1.0
  0.2879944949          1.0
S  1  1.0
  0.1677062797          1.0
S  1  1.0
  0.1144452994          1.0
S  1  1.0
  0.0750970459          1.0
S  1  1.0
  0.0460199244          1.0
P  1  1.0
  5094434.721249619     1.0
P  1  1.0
  2688480.300547424     1.0
P  1  1.0
  814285.2051           1.0
P  1  1.0
  275283.4991512484     1.0
P  1  1.0
  102902.0754358762     1.0
P  1  1.0
  56890.491958748       1.0
P  1  1.0
  30803.9958905681      1.0
P  1  1.0
  14590.7696172008      1.0
P  1  1.0
  9476.5114201087       1.0
P  1  1.0
  6136.8627501127       1.0
P  1  1.0
  2959.2884965105       1.0
P  1  1.0
  1327.2441175938       1.0
P  1  1.0
  836.6262784524        1.0
P  1  1.0
  583.0804704251        1.0
P  1  1.0
  294.8130099962        1.0
P  1  1.0
  206.59148871          1.0
P  1  1.0
  135.0153571237        1.0
P  1  1.0
  77.1850621142         1.0
P  1  1.0
  51.4396099719         1.0
P  1  1.0
  35.0535007336         1.0
P  1  1.0
  24.1119145024         1.0
P  1  1.0
  17.0073659351         1.0
P  1  1.0
  9.8120729131          1.0
P  1  1.0
  5.7344804374          1.0
P  1  1.0
  3.3380225023          1.0
P  1  1.0
  2.2785264948          1.0
P  1  1.0
  1.5423434021          1.0
P  1  1.0
  0.9482051107          1.0
P  1  1.0
  0.6628367094          1.0
P  1  1.0
  0.4487075826          1.0
P  1  1.0
  0.2557850384          1.0
P  1  1.0
  0.1245217012          1.0
P  1  1.0
  0.0818131989          1.0
D  1  1.0
  11746.9250557548      1.0
D  1  1.0
  5342.2176913318       1.0
D  1  1.0
  3754.0606041586       1.0
D  1  1.0
  2249.4682472679       1.0
D  1  1.0
  1362.0795417509       1.0
D  1  1.0
  919.4007395105        1.0
D  1  1.0
  597.2684459552        1.0
D  1  1.0
  283.1077782703        1.0
D  1  1.0
  200.6297282795        1.0
D  1  1.0
  141.2966871343        1.0
D  1  1.0
  80.2308680962         1.0
D  1  1.0
  50.3498001339         1.0
D  1  1.0
  28.2188095388         1.0
D  1  1.0
  16.5446319504         1.0
D  1  1.0
  10.9866900967         1.0
D  1  1.0
  7.8469415997          1.0
D  1  1.0
  5.3382587874          1.0
D  1  1.0
  3.5214696346          1.0
D  1  1.0
  2.4977800154          1.0
D  1  1.0
  1.5923481528          1.0
D  1  1.0
  0.9528873844          1.0
D  1  1.0
  0.6527265964          1.0
D  1  1.0
  0.4569865052          1.0
D  1  1.0
  0.3108854725          1.0
D  1  1.0
  0.1178110064          1.0
F  1  1.0
  2857.8325311578       1.0
F  1  1.0
  1787.9182221903       1.0
F  1  1.0
  1163.5743161566       1.0
F  1  1.0
  732.0704024964        1.0
F  1  1.0
  464.1818578284        1.0
F  1  1.0
  263.181941519         1.0
F  1  1.0
  162.5529073023        1.0
F  1  1.0
  90.0439693741         1.0
F  1  1.0
  48.8058834929         1.0
F  1  1.0
  29.3231488102         1.0
F  1  1.0
  19.4300791405         1.0
F  1  1.0
  13.3053830631         1.0
F  1  1.0
  9.2554653366          1.0
F  1  1.0
  6.3361068824          1.0
F  1  1.0
  4.1014501471          1.0
F  1  1.0
  2.6574318855          1.0
F  1  1.0
  1.7015468896          1.0
F  1  1.0
  0.9158295337          1.0
F  1  1.0
  0.5472691213          1.0
F  1  1.0
  0.3857379225          1.0
F  1  1.0
  0.2317577871          1.0
G  1  1.0
  4431.3170505764       1.0
G  1  1.0
  3066.3939522          1.0
G  1  1.0
  1743.2458289625       1.0
G  1  1.0
  704.3989267479        1.0
G  1  1.0
  442.348570882         1.0
G  1  1.0
  313.0433799183        1.0
G  1  1.0
  199.1891684466        1.0
G  1  1.0
  127.6280485822        1.0
G  1  1.0
  75.7711650178         1.0
G  1  1.0
  40.8482166963         1.0
G  1  1.0
  25.6706267032         1.0
G  1  1.0
  17.6961052545         1.0
G  1  1.0
  12.5118864885         1.0
G  1  1.0
  7.7630695516          1.0
G  1  1.0
  4.251516739           1.0
G  1  1.0
  2.7384726451          1.0
G  1  1.0
  1.8148005823          1.0
G  1  1.0
  1.1799569859          1.0
G  1  1.0
  0.5694126554          1.0
G  1  1.0
  0.31                  1.0
H  1  1.0
  488.7615559278        1.0
H  1  1.0
  275.1920890509        1.0
H  1  1.0
  173.864961702         1.0
H  1  1.0
  89.1384322269         1.0
H  1  1.0
  52.676932806          1.0
H  1  1.0
  29.9746043261         1.0
H  1  1.0
  18.1966544846         1.0
H  1  1.0
  11.2714963678         1.0
H  1  1.0
  7.9262964802          1.0
H  1  1.0
  4.9267677824          1.0
H  1  1.0
  3.2437999443          1.0
H  1  1.0
  1.7753256042          1.0
H  1  1.0
  1.1904585902          1.0
I  1  1.0
  176.1776969633        1.0
I  1  1.0
  96.845550082          1.0
I  1  1.0
  59.6144050361         1.0
I  1  1.0
  37.442762176          1.0
I  1  1.0
  23.1282162615         1.0
I  1  1.0
  14.7190003602         1.0
I  1  1.0
  9.1257272138          1.0
I  1  1.0
  5.3252611176          1.0
I  1  1.0
  3.6126305588          1.0
I  1  1.0
  1.9                   1.0
****
Pb     0
S  1  1.0
  33057082.738          1.0
S  1  1.0
  3855492.2426211312    1.0
S  1  1.0
  833812.52634          1.0
S  1  1.0
  208676.6685876078     1.0
S  1  1.0
  113131.2307059274     1.0
S  1  1.0
  51125.04741039        1.0
S  1  1.0
  23951.6698152278      1.0
S  1  1.0
  13607.6168742724      1.0
S  1  1.0
  7176.9569597262       1.0
S  1  1.0
  4120.251211295        1.0
S  1  1.0
  2246.2748575254       1.0
S  1  1.0
  1185.6319192533       1.0
S  1  1.0
  693.0393609911        1.0
S  1  1.0
  415.7589785685        1.0
S  1  1.0
  256.4367548383        1.0
S  1  1.0
  139.1397224261        1.0
S  1  1.0
  95.7148240535         1.0
S  1  1.0
  63.7429785611         1.0
S  1  1.0
  37.5794012597         1.0
S  1  1.0
  21.5872208335         1.0
S  1  1.0
  12.5645037028         1.0
S  1  1.0
  8.4622578671          1.0
S  1  1.0
  5.5736105512          1.0
S  1  1.0
  3.3454177298          1.0
S  1  1.0
  2.0313995984          1.0
S  1  1.0
  1.2838874762          1.0
S  1  1.0
  0.8181771773          1.0
S  1  1.0
  0.4544697523          1.0
S  1  1.0
  0.2903761889          1.0
S  1  1.0
  0.1821804998          1.0
S  1  1.0
  0.1279111482          1.0
S  1  1.0
  0.0847869873          1.0
S  1  1.0
  0.0545272008          1.0
P  1  1.0
  5329981.290468013     1.0
P  1  1.0
  2803360.4453980504    1.0
P  1  1.0
  848243.08153          1.0
P  1  1.0
  287772.4761713642     1.0
P  1  1.0
  107047.6458388959     1.0
P  1  1.0
  59529.6232545497      1.0
P  1  1.0
  32761.3666312752      1.0
P  1  1.0
  21429.9980901092      1.0
P  1  1.0
  9860.654651317        1.0
P  1  1.0
  4533.1444189683       1.0
P  1  1.0
  3083.9843253794       1.0
P  1  1.0
  1857.4709166463       1.0
P  1  1.0
  1174.5430427682       1.0
P  1  1.0
  695.1521164779        1.0
P  1  1.0
  361.0067943441        1.0
P  1  1.0
  224.4794966156        1.0
P  1  1.0
  151.9134348678        1.0
P  1  1.0
  107.2407718746        1.0
P  1  1.0
  73.6445864998         1.0
P  1  1.0
  41.5584970739         1.0
P  1  1.0
  22.5200352461         1.0
P  1  1.0
  12.3092922086         1.0
P  1  1.0
  7.9595134952          1.0
P  1  1.0
  5.5814599102          1.0
P  1  1.0
  3.8804281294          1.0
P  1  1.0
  2.532479834           1.0
P  1  1.0
  1.4486371332          1.0
P  1  1.0
  1.0169903534          1.0
P  1  1.0
  0.7081329326          1.0
P  1  1.0
  0.4754415959          1.0
P  1  1.0
  0.2440214577          1.0
P  1  1.0
  0.1381697657          1.0
P  1  1.0
  0.0969372459          1.0
D  1  1.0
  28922.4664673991      1.0
D  1  1.0
  18272.227254537       1.0
D  1  1.0
  8192.9009806975       1.0
D  1  1.0
  3881.916793507        1.0
D  1  1.0
  2726.6786773845       1.0
D  1  1.0
  1781.2647137604       1.0
D  1  1.0
  1120.8962241543       1.0
D  1  1.0
  756.3815679749        1.0
D  1  1.0
  494.6586575643        1.0
D  1  1.0
  319.6422291881        1.0
D  1  1.0
  210.5567445463        1.0
D  1  1.0
  137.998714053         1.0
D  1  1.0
  91.8615111594         1.0
D  1  1.0
  59.969618025          1.0
D  1  1.0
  38.9221425916         1.0
D  1  1.0
  27.6600683206         1.0
D  1  1.0
  17.9627917244         1.0
D  1  1.0
  9.8947421577          1.0
D  1  1.0
  6.7710614453          1.0
D  1  1.0
  4.4227935639          1.0
D  1  1.0
  2.7540524379          1.0
D  1  1.0
  1.9098730671          1.0
D  1  1.0
  1.0672696042          1.0
D  1  1.0
  0.6671114449          1.0
D  1  1.0
  0.4647501504          1.0
D  1  1.0
  0.3315282494          1.0
D  1  1.0
  0.2085156487          1.0
D  1  1.0
  0.1395896341          1.0
F  1  1.0
  3416.7231179968       1.0
F  1  1.0
  2347.0653775845       1.0
F  1  1.0
  1526.142858445        1.0
F  1  1.0
  886.8366312096        1.0
F  1  1.0
  501.2217748405        1.0
F  1  1.0
  327.3751725017        1.0
F  1  1.0
  226.6578536495        1.0
F  1  1.0
  158.7941236918        1.0
F  1  1.0
  101.7672235146        1.0
F  1  1.0
  56.7220006709         1.0
F  1  1.0
  33.5292813177         1.0
F  1  1.0
  20.0530746644         1.0
F  1  1.0
  12.496494643          1.0
F  1  1.0
  8.6174233974          1.0
F  1  1.0
  5.3794087561          1.0
F  1  1.0
  3.3094463946          1.0
F  1  1.0
  2.0801833429          1.0
F  1  1.0
  1.3515870088          1.0
F  1  1.0
  0.907659957           1.0
F  1  1.0
  0.6176182479          1.0
F  1  1.0
  0.263437527           1.0
G  1  1.0
  4617.3177495338       1.0
G  1  1.0
  3117.347623           1.0
G  1  1.0
  1795.1696572498       1.0
G  1  1.0
  702.33007739          1.0
G  1  1.0
  382.5582366235        1.0
G  1  1.0
  245.9209443908        1.0
G  1  1.0
  159.7544015816        1.0
G  1  1.0
  106.6283638579        1.0
G  1  1.0
  76.1202321582         1.0
G  1  1.0
  45.9304862021         1.0
G  1  1.0
  26.1222943922         1.0
G  1  1.0
  17.8683966835         1.0
G  1  1.0
  10.6204243469         1.0
G  1  1.0
  6.6347836724          1.0
G  1  1.0
  4.4775483237          1.0
G  1  1.0
  2.9732854826          1.0
G  1  1.0
  1.9888165256          1.0
G  1  1.0
  1.2737568847          1.0
G  1  1.0
  0.6558257428          1.0
G  1  1.0
  0.35                  1.0
H  1  1.0
  515.5276720441        1.0
H  1  1.0
  249.3016190967        1.0
H  1  1.0
  130.8470029553        1.0
H  1  1.0
  77.6954386105         1.0
H  1  1.0
  51.474579278          1.0
H  1  1.0
  30.60080737           1.0
H  1  1.0
  19.5796397722         1.0
H  1  1.0
  12.8629745149         1.0
H  1  1.0
  8.6083307651          1.0
H  1  1.0
  5.3899670424          1.0
H  1  1.0
  3.5706040126          1.0
H  1  1.0
  1.8961839445          1.0
H  1  1.0
  1.2754196663          1.0
I  1  1.0
  188.2962742196        1.0
I  1  1.0
  103.732568424         1.0
I  1  1.0
  63.9428271798         1.0
I  1  1.0
  40.310773264          1.0
I  1  1.0
  24.9506546065         1.0
I  1  1.0
  15.9988940224         1.0
I  1  1.0
  9.9287931309          1.0
I  1  1.0
  5.909326097           1.0
I  1  1.0
  3.9546630485          1.0
I  1  1.0
  2.0                   1.0
****
Bi     0
S  1  1.0
  2189044.1609413344    1.0
S  1  1.0
  417060.2108083732     1.0
S  1  1.0
  219038.7571357697     1.0
S  1  1.0
  76046.1701566088      1.0
S  1  1.0
  35843.8320343679      1.0
S  1  1.0
  14204.0153684926      1.0
S  1  1.0
  7493.7688276088       1.0
S  1  1.0
  4286.8218894036       1.0
S  1  1.0
  2567.4568536216       1.0
S  1  1.0
  1394.2375112775       1.0
S  1  1.0
  804.9913440986        1.0
S  1  1.0
  446.5777466344        1.0
S  1  1.0
  244.0742866016        1.0
S  1  1.0
  137.7597549751        1.0
S  1  1.0
  83.3177433933         1.0
S  1  1.0
  41.7160028421         1.0
S  1  1.0
  26.5279302168         1.0
S  1  1.0
  15.4003365353         1.0
S  1  1.0
  8.8060427004          1.0
S  1  1.0
  4.7256836379          1.0
S  1  1.0
  2.7963107349          1.0
S  1  1.0
  1.5958827454          1.0
S  1  1.0
  0.9554017683          1.0
S  1  1.0
  0.5361769613          1.0
S  1  1.0
  0.3811943311          1.0
S  1  1.0
  0.1752128268          1.0
S  1  1.0
  0.0848815047          1.0
P  1  1.0
  301912.7427856752     1.0
P  1  1.0
  122682.3332072055     1.0
P  1  1.0
  62463.3341452917      1.0
P  1  1.0
  25256.0638256099      1.0
P  1  1.0
  10323.9895053693      1.0
P  1  1.0
  6434.0015778258       1.0
P  1  1.0
  4201.0019315684       1.0
P  1  1.0
  2415.5474827002       1.0
P  1  1.0
  1483.3294137877       1.0
P  1  1.0
  924.6726184538        1.0
P  1  1.0
  522.5243702217        1.0
P  1  1.0
  286.5859503606        1.0
P  1  1.0
  180.3874427366        1.0
P  1  1.0
  125.9989620636        1.0
P  1  1.0
  89.8977738149         1.0
P  1  1.0
  60.0339967284         1.0
P  1  1.0
  38.3334357425         1.0
P  1  1.0
  23.7942597208         1.0
P  1  1.0
  12.1308136272         1.0
P  1  1.0
  6.8795608312          1.0
P  1  1.0
  3.9440857595          1.0
P  1  1.0
  2.3831665621          1.0
P  1  1.0
  1.3257907642          1.0
P  1  1.0
  0.8124486242          1.0
P  1  1.0
  0.4933507808          1.0
P  1  1.0
  0.3023970225          1.0
P  1  1.0
  0.1490209616          1.0
D  1  1.0
  19081.3366331585      1.0
D  1  1.0
  11051.4102514631      1.0
D  1  1.0
  7075.7826865544       1.0
D  1  1.0
  4555.6882536193       1.0
D  1  1.0
  2649.9961560398       1.0
D  1  1.0
  1725.2112704766       1.0
D  1  1.0
  1170.1880668142       1.0
D  1  1.0
  714.0730682179        1.0
D  1  1.0
  425.2280059011        1.0
D  1  1.0
  270.7769030544        1.0
D  1  1.0
  165.9850189216        1.0
D  1  1.0
  101.5596481344        1.0
D  1  1.0
  69.1355664778         1.0
D  1  1.0
  46.6312111346         1.0
D  1  1.0
  29.1165139796         1.0
D  1  1.0
  20.1638679903         1.0
D  1  1.0
  13.5699608495         1.0
D  1  1.0
  8.9004919611          1.0
D  1  1.0
  5.1066439117          1.0
D  1  1.0
  2.8273871057          1.0
D  1  1.0
  1.6068968923          1.0
D  1  1.0
  0.921996291           1.0
D  1  1.0
  0.6135180776          1.0
D  1  1.0
  0.4155029943          1.0
D  1  1.0
  0.2238286541          1.0
F  1  1.0
  3521.2408090282       1.0
F  1  1.0
  2460.4093259655       1.0
F  1  1.0
  1508.6065442402       1.0
F  1  1.0
  789.7375115673        1.0
F  1  1.0
  446.5431987654        1.0
F  1  1.0
  260.5267132009        1.0
F  1  1.0
  150.8506633357        1.0
F  1  1.0
  85.6475944695         1.0
F  1  1.0
  52.9029361366         1.0
F  1  1.0
  31.8783622552         1.0
F  1  1.0
  21.9068579595         1.0
F  1  1.0
  14.3818331193         1.0
F  1  1.0
  9.4058026527          1.0
F  1  1.0
  6.6857381296          1.0
F  1  1.0
  4.6053015685          1.0
F  1  1.0
  3.1564880735          1.0
F  1  1.0
  2.1717591272          1.0
F  1  1.0
  1.3454782855          1.0
F  1  1.0
  0.7999927233          1.0
F  1  1.0
  0.507157792           1.0
F  1  1.0
  0.3092509291          1.0
G  1  1.0
  1817.6160008563       1.0
G  1  1.0
  856.3923180888        1.0
G  1  1.0
  601.9886866093        1.0
G  1  1.0
  398.1298347523        1.0
G  1  1.0
  261.4334239475        1.0
G  1  1.0
  151.7097476517        1.0
G  1  1.0
  88.7508848294         1.0
G  1  1.0
  54.1979903418         1.0
G  1  1.0
  33.6702978779         1.0
G  1  1.0
  22.8456429634         1.0
G  1  1.0
  15.8573882055         1.0
G  1  1.0
  10.4233172919         1.0
G  1  1.0
  7.42875288            1.0
G  1  1.0
  5.0451812993          1.0
G  1  1.0
  3.2320005141          1.0
G  1  1.0
  2.177819951           1.0
G  1  1.0
  1.376956732           1.0
G  1  1.0
  0.7503055315          1.0
G  1  1.0
  0.4                   1.0
H  1  1.0
  532.9384492284        1.0
H  1  1.0
  307.4348520701        1.0
H  1  1.0
  188.5536296692        1.0
H  1  1.0
  116.5139841155        1.0
H  1  1.0
  78.4556000404         1.0
H  1  1.0
  53.1045950138         1.0
H  1  1.0
  30.7926246145         1.0
H  1  1.0
  20.9072084483         1.0
H  1  1.0
  14.1352469555         1.0
H  1  1.0
  9.2247673218          1.0
H  1  1.0
  5.7903564312          1.0
H  1  1.0
  3.871078094           1.0
H  1  1.0
  2.0204401718          1.0
H  1  1.0
  1.3646831739          1.0
I  1  1.0
  199.1943669256        1.0
I  1  1.0
  109.897213704         1.0
I  1  1.0
  67.8107833013         1.0
I  1  1.0
  42.86064234           1.0
I  1  1.0
  26.5688335668         1.0
I  1  1.0
  17.1286158992         1.0
I  1  1.0
  10.638457497          1.0
I  1  1.0
  6.4147901388          1.0
I  1  1.0
  4.2573950694          1.0
I  1  1.0
  2.1                   1.0
****
Po     0
S  1  1.0
  18949626.007670425    1.0
S  1  1.0
  2253080.6828944967    1.0
S  1  1.0
  902754.63946          1.0
S  1  1.0
  226391.2040197134     1.0
S  1  1.0
  95624.3899671062      1.0
S  1  1.0
  37106.9342187967      1.0
S  1  1.0
  15196.9485721737      1.0
S  1  1.0
  6849.3527525035       1.0
S  1  1.0
  4456.3929441063       1.0
S  1  1.0
  2658.6374669834       1.0
S  1  1.0
  1084.4936450971       1.0
S  1  1.0
  627.7470000972        1.0
S  1  1.0
  351.0548869906        1.0
S  1  1.0
  243.8969602075        1.0
S  1  1.0
  140.6304108569        1.0
S  1  1.0
  78.4563408635         1.0
S  1  1.0
  42.0918650448         1.0
S  1  1.0
  27.0965982145         1.0
S  1  1.0
  17.7923177022         1.0
S  1  1.0
  10.7715657699         1.0
S  1  1.0
  5.5107622753          1.0
S  1  1.0
  3.232797123           1.0
S  1  1.0
  2.1478434447          1.0
S  1  1.0
  1.4678718885          1.0
S  1  1.0
  0.9943083791          1.0
S  1  1.0
  0.5945267256          1.0
S  1  1.0
  0.4156625534          1.0
S  1  1.0
  0.2020611085          1.0
S  1  1.0
  0.0953744026          1.0
P  1  1.0
  573147.0615420933     1.0
P  1  1.0
  128831.1049714574     1.0
P  1  1.0
  64400.0730817031      1.0
P  1  1.0
  27236.256346536       1.0
P  1  1.0
  10970.0437662424      1.0
P  1  1.0
  7215.740483858        1.0
P  1  1.0
  3260.8305275165       1.0
P  1  1.0
  2216.5503482215       1.0
P  1  1.0
  1329.8699400479       1.0
P  1  1.0
  881.7199717198        1.0
P  1  1.0
  561.4340861885        1.0
P  1  1.0
  348.4554364667        1.0
P  1  1.0
  210.5246189551        1.0
P  1  1.0
  126.6802605166        1.0
P  1  1.0
  82.0199230459         1.0
P  1  1.0
  56.3967674147         1.0
P  1  1.0
  38.3136170086         1.0
P  1  1.0
  24.7987875919         1.0
P  1  1.0
  17.1742902401         1.0
P  1  1.0
  12.0418483708         1.0
P  1  1.0
  7.8065886249          1.0
P  1  1.0
  4.6516356258          1.0
P  1  1.0
  2.9315586492          1.0
P  1  1.0
  2.0128425162          1.0
P  1  1.0
  1.237460732           1.0
P  1  1.0
  0.7196301089          1.0
P  1  1.0
  0.3606127379          1.0
P  1  1.0
  0.1912876507          1.0
D  1  1.0
  127342.7882186428     1.0
D  1  1.0
  13277.5164385625      1.0
D  1  1.0
  8092.8291505994       1.0
D  1  1.0
  5209.8588160027       1.0
D  1  1.0
  3490.8809499676       1.0
D  1  1.0
  1516.4311123591       1.0
D  1  1.0
  981.857837182         1.0
D  1  1.0
  608.0889268294        1.0
D  1  1.0
  399.7781815261        1.0
D  1  1.0
  245.6162322691        1.0
D  1  1.0
  158.7270522855        1.0
D  1  1.0
  100.2300540745        1.0
D  1  1.0
  70.2506043475         1.0
D  1  1.0
  46.0134676499         1.0
D  1  1.0
  29.3876761573         1.0
D  1  1.0
  18.4316016072         1.0
D  1  1.0
  9.8639510703          1.0
D  1  1.0
  6.1417891087          1.0
D  1  1.0
  3.7452375835          1.0
D  1  1.0
  2.1991385943          1.0
D  1  1.0
  1.5209401574          1.0
D  1  1.0
  1.0631304829          1.0
D  1  1.0
  0.7257885802          1.0
D  1  1.0
  0.4670687593          1.0
D  1  1.0
  0.2783801906          1.0
F  1  1.0
  3155.7337713862       1.0
F  1  1.0
  1982.0541711302       1.0
F  1  1.0
  1194.2342329055       1.0
F  1  1.0
  674.3009659689        1.0
F  1  1.0
  358.124622628         1.0
F  1  1.0
  240.2007583695        1.0
F  1  1.0
  157.875554064         1.0
F  1  1.0
  90.9750250266         1.0
F  1  1.0
  50.135010096          1.0
F  1  1.0
  30.3487496412         1.0
F  1  1.0
  19.2542433033         1.0
F  1  1.0
  13.3903785412         1.0
F  1  1.0
  8.7866362783          1.0
F  1  1.0
  5.6562869832          1.0
F  1  1.0
  3.0372273676          1.0
F  1  1.0
  1.7344508322          1.0
F  1  1.0
  1.1797101844          1.0
F  1  1.0
  0.6938856286          1.0
F  1  1.0
  0.3373657853          1.0
G  1  1.0
  3219.2527888          1.0
G  1  1.0
  1862.099168143        1.0
G  1  1.0
  910.7067573405        1.0
G  1  1.0
  633.7121341154        1.0
G  1  1.0
  402.3205624009        1.0
G  1  1.0
  238.8739951351        1.0
G  1  1.0
  141.4796610726        1.0
G  1  1.0
  89.7131899572         1.0
G  1  1.0
  48.4321920884         1.0
G  1  1.0
  27.9810091425         1.0
G  1  1.0
  19.0449727258         1.0
G  1  1.0
  13.369045983          1.0
G  1  1.0
  8.0597325087          1.0
G  1  1.0
  4.1596119967          1.0
G  1  1.0
  2.2149665025          1.0
G  1  1.0
  1.502266151           1.0
G  1  1.0
  0.8394436941          1.0
G  1  1.0
  0.43                  1.0
H  1  1.0
  551.7385331061        1.0
H  1  1.0
  322.381935396         1.0
H  1  1.0
  202.202941008         1.0
H  1  1.0
  121.501998899         1.0
H  1  1.0
  81.6904731044         1.0
H  1  1.0
  56.1217513611         1.0
H  1  1.0
  32.336747544          1.0
H  1  1.0
  22.1701107954         1.0
H  1  1.0
  14.8849545664         1.0
H  1  1.0
  9.7730660992          1.0
H  1  1.0
  6.2632875009          1.0
H  1  1.0
  4.2691348621          1.0
H  1  1.0
  2.5604872872          1.0
H  1  1.0
  1.7497449902          1.0
I  1  1.0
  210.2618707267        1.0
I  1  1.0
  116.13562558          1.0
I  1  1.0
  71.7705491866         1.0
I  1  1.0
  45.440466304          1.0
I  1  1.0
  28.294967222          1.0
I  1  1.0
  18.2734047736         1.0
I  1  1.0
  11.5227847624         1.0
I  1  1.0
  6.928895492           1.0
I  1  1.0
  4.864447746           1.0
I  1  1.0
  2.8                   1.0
****
At     0
S  1  1.0
  19391387.868528225    1.0
S  1  1.0
  2358176.219132095     1.0
S  1  1.0
  939004.7579           1.0
S  1  1.0
  238515.4998570825     1.0
S  1  1.0
  86704.706670532       1.0
S  1  1.0
  38828.7958955458      1.0
S  1  1.0
  15711.3604204813      1.0
S  1  1.0
  7147.3611717191       1.0
S  1  1.0
  4617.350930927        1.0
S  1  1.0
  2602.9361186817       1.0
S  1  1.0
  1121.3675373509       1.0
S  1  1.0
  653.778126498         1.0
S  1  1.0
  378.6147262165        1.0
S  1  1.0
  248.017621508         1.0
S  1  1.0
  144.0840490011        1.0
S  1  1.0
  83.56307003           1.0
S  1  1.0
  55.8628325763         1.0
S  1  1.0
  37.0032658428         1.0
S  1  1.0
  22.6399917169         1.0
S  1  1.0
  13.7821050225         1.0
S  1  1.0
  8.5575458673          1.0
S  1  1.0
  5.2890192324          1.0
S  1  1.0
  3.4523564172          1.0
S  1  1.0
  2.1201942611          1.0
S  1  1.0
  1.0370856514          1.0
S  1  1.0
  0.6609362819          1.0
S  1  1.0
  0.4571070274          1.0
S  1  1.0
  0.286251439           1.0
S  1  1.0
  0.2006791017          1.0
S  1  1.0
  0.1078009931          1.0
P  1  1.0
  962610.02606          1.0
P  1  1.0
  329604.8727375561     1.0
P  1  1.0
  133724.1160312558     1.0
P  1  1.0
  67637.0677643837      1.0
P  1  1.0
  37173.5751176259      1.0
P  1  1.0
  20955.4486101281      1.0
P  1  1.0
  11177.0408478473      1.0
P  1  1.0
  5735.7779675787       1.0
P  1  1.0
  3549.9567473319       1.0
P  1  1.0
  2446.915540468        1.0
P  1  1.0
  1118.9040614199       1.0
P  1  1.0
  766.3968596804        1.0
P  1  1.0
  449.0183473171        1.0
P  1  1.0
  294.870827545         1.0
P  1  1.0
  195.460224816         1.0
P  1  1.0
  112.4606840099        1.0
P  1  1.0
  63.8451003485         1.0
P  1  1.0
  37.2385083309         1.0
P  1  1.0
  25.3775814204         1.0
P  1  1.0
  15.31014781           1.0
P  1  1.0
  9.353662659           1.0
P  1  1.0
  6.5398383631          1.0
P  1  1.0
  4.3657676627          1.0
P  1  1.0
  2.92354189            1.0
P  1  1.0
  2.0326188074          1.0
P  1  1.0
  1.2527834319          1.0
P  1  1.0
  0.7922157029          1.0
P  1  1.0
  0.4149958794          1.0
P  1  1.0
  0.2205746216          1.0
D  1  1.0
  34546.2038488015      1.0
D  1  1.0
  20705.8656082781      1.0
D  1  1.0
  9007.2095194607       1.0
D  1  1.0
  4861.3710622548       1.0
D  1  1.0
  2663.9663671924       1.0
D  1  1.0
  1566.2120889284       1.0
D  1  1.0
  1070.0073532617       1.0
D  1  1.0
  746.0432656633        1.0
D  1  1.0
  497.2391682634        1.0
D  1  1.0
  318.6569371854        1.0
D  1  1.0
  181.0755031987        1.0
D  1  1.0
  97.5259456344         1.0
D  1  1.0
  53.9683543912         1.0
D  1  1.0
  32.6614380334         1.0
D  1  1.0
  20.8677987935         1.0
D  1  1.0
  12.7197459235         1.0
D  1  1.0
  7.7740639702          1.0
D  1  1.0
  4.9469377783          1.0
D  1  1.0
  3.4129865988          1.0
D  1  1.0
  2.38348785            1.0
D  1  1.0
  1.4886799277          1.0
D  1  1.0
  0.9214570357          1.0
D  1  1.0
  0.5156961489          1.0
D  1  1.0
  0.3139588205          1.0
F  1  1.0
  3703.3007623543       1.0
F  1  1.0
  1483.8005058196       1.0
F  1  1.0
  927.886292414         1.0
F  1  1.0
  507.2746885598        1.0
F  1  1.0
  246.9495991965        1.0
F  1  1.0
  128.2730437346        1.0
F  1  1.0
  70.5998778495         1.0
F  1  1.0
  40.5798237409         1.0
F  1  1.0
  25.1907756011         1.0
F  1  1.0
  16.6192187301         1.0
F  1  1.0
  10.8774483255         1.0
F  1  1.0
  7.3449020569          1.0
F  1  1.0
  5.2165048233          1.0
F  1  1.0
  3.3761313829          1.0
F  1  1.0
  2.208739499           1.0
F  1  1.0
  1.5259067922          1.0
F  1  1.0
  0.9458680831          1.0
F  1  1.0
  0.6711418291          1.0
F  1  1.0
  0.3730971364          1.0
G  1  1.0
  2807.5594007385       1.0
G  1  1.0
  775.4491172902        1.0
G  1  1.0
  380.6973108681        1.0
G  1  1.0
  258.1179155571        1.0
G  1  1.0
  164.3786387262        1.0
G  1  1.0
  86.7945073514         1.0
G  1  1.0
  50.1077761512         1.0
G  1  1.0
  28.4642532017         1.0
G  1  1.0
  19.3015037641         1.0
G  1  1.0
  13.4300933915         1.0
G  1  1.0
  9.0650312703          1.0
G  1  1.0
  5.9628553717          1.0
G  1  1.0
  3.2090225675          1.0
G  1  1.0
  1.9013695303          1.0
G  1  1.0
  1.1408381893          1.0
G  1  1.0
  0.8054190946          1.0
G  1  1.0
  0.47                  1.0
H  1  1.0
  574.5600346507        1.0
H  1  1.0
  338.1575380872        1.0
H  1  1.0
  196.8229944815        1.0
H  1  1.0
  110.7013811714        1.0
H  1  1.0
  60.397610174          1.0
H  1  1.0
  34.4009835357         1.0
H  1  1.0
  21.1443230803         1.0
H  1  1.0
  14.6898388742         1.0
H  1  1.0
  9.7338301612          1.0
H  1  1.0
  6.7536878011          1.0
H  1  1.0
  4.5534017316          1.0
H  1  1.0
  3.1974521343          1.0
H  1  1.0
  2.1963157463          1.0
I  1  1.0
  221.5119756781        1.0
I  1  1.0
  122.476597792         1.0
I  1  1.0
  75.8024918819         1.0
I  1  1.0
  48.06331909           1.0
I  1  1.0
  30.062886577          1.0
I  1  1.0
  19.4386799728         1.0
I  1  1.0
  12.4455597808         1.0
I  1  1.0
  6.4184613042          1.0
I  1  1.0
  3.6                   1.0
****
Rn     0
S  1  1.0
  36788687.142          1.0
S  1  1.0
  4464103.661694215     1.0
S  1  1.0
  967837.22682          1.0
S  1  1.0
  463991.6060314549     1.0
S  1  1.0
  151870.2690387684     1.0
S  1  1.0
  59518.5638967425      1.0
S  1  1.0
  28086.7556947017      1.0
S  1  1.0
  15997.5706916935      1.0
S  1  1.0
  8365.6073189933       1.0
S  1  1.0
  4767.483336134        1.0
S  1  1.0
  2865.6067860228       1.0
S  1  1.0
  1726.2752197341       1.0
S  1  1.0
  877.5422092086        1.0
S  1  1.0
  387.165814033         1.0
S  1  1.0
  254.4699572311        1.0
S  1  1.0
  146.0758795044        1.0
S  1  1.0
  75.3772164295         1.0
S  1  1.0
  45.7239356018         1.0
S  1  1.0
  28.7589162853         1.0
S  1  1.0
  19.5354308696         1.0
S  1  1.0
  13.3909668387         1.0
S  1  1.0
  7.9575616322          1.0
S  1  1.0
  4.5474319253          1.0
S  1  1.0
  2.6732362912          1.0
S  1  1.0
  1.5683836351          1.0
S  1  1.0
  0.9080439163          1.0
S  1  1.0
  0.5216904512          1.0
S  1  1.0
  0.321233026           1.0
S  1  1.0
  0.2243031476          1.0
S  1  1.0
  0.1196583871          1.0
P  1  1.0
  584962.1314895656     1.0
P  1  1.0
  220126.988875982      1.0
P  1  1.0
  69330.5444738622      1.0
P  1  1.0
  42558.5498145686      1.0
P  1  1.0
  18277.2520016941      1.0
P  1  1.0
  8305.6547322477       1.0
P  1  1.0
  4707.1191181991       1.0
P  1  1.0
  2746.0006389152       1.0
P  1  1.0
  1782.6005180258       1.0
P  1  1.0
  1115.9149503832       1.0
P  1  1.0
  686.0817396063        1.0
P  1  1.0
  439.8175086301        1.0
P  1  1.0
  196.7677796563        1.0
P  1  1.0
  127.0484017426        1.0
P  1  1.0
  79.7515201087         1.0
P  1  1.0
  51.9818893603         1.0
P  1  1.0
  29.5098798168         1.0
P  1  1.0
  18.8055393964         1.0
P  1  1.0
  12.5413196837         1.0
P  1  1.0
  7.629942217           1.0
P  1  1.0
  4.6818888543          1.0
P  1  1.0
  2.7536281807          1.0
P  1  1.0
  1.6124262431          1.0
P  1  1.0
  0.9798618802          1.0
P  1  1.0
  0.6204817034          1.0
P  1  1.0
  0.3395827534          1.0
P  1  1.0
  0.211458552           1.0
D  1  1.0
  35678.9932775494      1.0
D  1  1.0
  21269.8124109373      1.0
D  1  1.0
  9295.7609344626       1.0
D  1  1.0
  5544.6771239845       1.0
D  1  1.0
  2981.4848027786       1.0
D  1  1.0
  1823.9280351389       1.0
D  1  1.0
  1133.5081274569       1.0
D  1  1.0
  757.7130354384        1.0
D  1  1.0
  498.4703290052        1.0
D  1  1.0
  320.6288171906        1.0
D  1  1.0
  214.8213649081        1.0
D  1  1.0
  124.4964229405        1.0
D  1  1.0
  73.74334191           1.0
D  1  1.0
  48.9633288014         1.0
D  1  1.0
  32.4747369817         1.0
D  1  1.0
  20.04399998           1.0
D  1  1.0
  12.7387709825         1.0
D  1  1.0
  6.2197370511          1.0
D  1  1.0
  3.4397645137          1.0
D  1  1.0
  1.9847934517          1.0
D  1  1.0
  1.0868899775          1.0
D  1  1.0
  0.5716571713          1.0
D  1  1.0
  0.3477311552          1.0
F  1  1.0
  3658.379764792        1.0
F  1  1.0
  2048.5571633388       1.0
F  1  1.0
  1074.214681005        1.0
F  1  1.0
  676.0584119383        1.0
F  1  1.0
  446.736265227         1.0
F  1  1.0
  309.9064778633        1.0
F  1  1.0
  220.9395385307        1.0
F  1  1.0
  142.4731237614        1.0
F  1  1.0
  84.8570296926         1.0
F  1  1.0
  54.7241535767         1.0
F  1  1.0
  33.5876791864         1.0
F  1  1.0
  17.4151105483         1.0
F  1  1.0
  9.8924754327          1.0
F  1  1.0
  6.9704109122          1.0
F  1  1.0
  4.1068249296          1.0
F  1  1.0
  2.3917128146          1.0
F  1  1.0
  1.4934478949          1.0
F  1  1.0
  1.0634024982          1.0
F  1  1.0
  0.7508213395          1.0
F  1  1.0
  0.4081919795          1.0
G  1  1.0
  2880.0498085369       1.0
G  1  1.0
  980.5502018864        1.0
G  1  1.0
  697.6384463958        1.0
G  1  1.0
  492.3937051789        1.0
G  1  1.0
  319.8911576899        1.0
G  1  1.0
  219.8161359348        1.0
G  1  1.0
  151.6869413379        1.0
G  1  1.0
  100.461515267         1.0
G  1  1.0
  69.6246753612         1.0
G  1  1.0
  48.1575381386         1.0
G  1  1.0
  30.9004153207         1.0
G  1  1.0
  20.0638960295         1.0
G  1  1.0
  12.6742523977         1.0
G  1  1.0
  7.1828407491          1.0
G  1  1.0
  3.8248742671          1.0
G  1  1.0
  2.1610127817          1.0
G  1  1.0
  1.2848876163          1.0
G  1  1.0
  0.8974438082          1.0
G  1  1.0
  0.51                  1.0
H  1  1.0
  587.2851830826        1.0
H  1  1.0
  353.6149352615        1.0
H  1  1.0
  206.5413094907        1.0
H  1  1.0
  106.0335263011        1.0
H  1  1.0
  64.5743024211         1.0
H  1  1.0
  36.3467061893         1.0
H  1  1.0
  22.3464400777         1.0
H  1  1.0
  15.5319156595         1.0
H  1  1.0
  10.3275467099         1.0
H  1  1.0
  6.3241220224          1.0
H  1  1.0
  4.0446743884          1.0
H  1  1.0
  2.5413490843          1.0
I  1  1.0
  232.9117319014        1.0
I  1  1.0
  128.905552448         1.0
I  1  1.0
  79.8750854737         1.0
I  1  1.0
  50.723020248          1.0
I  1  1.0
  31.825437255          1.0
I  1  1.0
  20.62275455           1.0
I  1  1.0
  13.3249862879         1.0
I  1  1.0
  6.9777031922          1.0
I  1  1.0
  4.2                   1.0
****
