# Supplementary material for: Physics-Driven Construction of Compact Primitive Gaussian Density Fitting Basis Sets
Source: J Chem Theory Comput. 2025 Oct 25;21(21):10863–78. doi: 10.1021/acs.jctc.5c01219 (PMC12613328; doi:10.1021/acs.jctc.5c01219)
Supplement: Supplementary file 1 [file ct5c01219_si_002.zip › supplementary_info/MADF-DFBSs/relativistic/x2c-qzvppall-2c-madf.g94]

!-------------------------------------------------------------------------------
!       Basis set: x2c-QZVPPall-2c-MADF generated from OBS:x2c-QZVPPall-2c 
!            Role: Density fitting
!     MADF params: \tau_1 = 1e-7, \tau_2 = 1e-5, and zeta = 1.4
!           Atoms: H, He, Li, Be, B, C, N, O, F, Ne, Na, Mg, Al
!                  Si, P, S, Cl, Ar, K, Ca, Sc, Ti, V, Cr, Mn
!                  Fe, Co, Ni, Cu, Zn, Ga, Ge, As, Se, Br, Kr, Rb
!                  Sr, Y, Zr, Nb, Mo, Tc, Ru, Rh, Pd, Ag, Cd, In
!                  Sn, Sb, Te, I, Xe, Cs, Ba, La, Ce, Pr, Nd, Pm
!                  Sm, Eu, Gd, Tb, Dy, Ho, Er, Tm, Yb, Lu, Hf, Ta
!                  W, Re, Os, Ir, Pt, Au, Hg, Tl, Pb, Bi, Po, At
!                  and Rn.
!         Authors: Kshitijkumar A. Surjuse and Edward F. Valeev 
!-------------------------------------------------------------------------------


H     0
S  1  1.0
  13.0191886            1.0
S  1  1.0
  7.579034366           1.0
S  1  1.0
  3.682491              1.0
S  1  1.0
  2.14531401            1.0
S  1  1.0
  1.1022103327          1.0
S  1  1.0
  0.736710908           1.0
S  1  1.0
  0.4616672239          1.0
S  1  1.0
  0.2647393726          1.0
S  1  1.0
  0.160632572           1.0
P  1  1.0
  30.0209589182         1.0
P  1  1.0
  7.8880498444          1.0
P  1  1.0
  4.1332455             1.0
P  1  1.0
  2.7052657628          1.0
P  1  1.0
  1.6337684845          1.0
P  1  1.0
  0.968167065           1.0
P  1  1.0
  0.4569974383          1.0
D  1  1.0
  7.8404079501          1.0
D  1  1.0
  3.6964074445          1.0
D  1  1.0
  2.0389179471          1.0
D  1  1.0
  1.2046166732          1.0
D  1  1.0
  0.67933781            1.0
F  1  1.0
  1.7830575379          1.0
F  1  1.0
  1.0114878941          1.0
G  1  1.0
  1.9068502091          1.0
****
He     0
S  1  1.0
  78.132112508          1.0
S  1  1.0
  45.4484241742         1.0
S  1  1.0
  22.102803978          1.0
S  1  1.0
  13.1453153302         1.0
S  1  1.0
  7.1451148946          1.0
S  1  1.0
  4.2902434482          1.0
S  1  1.0
  2.3983298857          1.0
S  1  1.0
  1.5267572193          1.0
S  1  1.0
  0.9192699371          1.0
S  1  1.0
  0.6022860454          1.0
S  1  1.0
  0.3789476446          1.0
P  1  1.0
  42.5682245158         1.0
P  1  1.0
  17.045401989          1.0
P  1  1.0
  10.4298512678         1.0
P  1  1.0
  6.0429805912          1.0
P  1  1.0
  4.2383322272          1.0
P  1  1.0
  2.6872268028          1.0
P  1  1.0
  1.5673031655          1.0
P  1  1.0
  0.8612479649          1.0
D  1  1.0
  13.6457259719         1.0
D  1  1.0
  7.1532231552          1.0
D  1  1.0
  4.9930156345          1.0
D  1  1.0
  3.5659544402          1.0
D  1  1.0
  2.2685538558          1.0
D  1  1.0
  1.2875475498          1.0
F  1  1.0
  4.1692111323          1.0
F  1  1.0
  2.823306998           1.0
F  1  1.0
  1.8795176456          1.0
G  1  1.0
  3.6759915464          1.0
****
Li     0
S  1  1.0
  284.91615336          1.0
S  1  1.0
  169.8277206085        1.0
S  1  1.0
  92.619746516          1.0
S  1  1.0
  55.5997398358         1.0
S  1  1.0
  33.316826844          1.0
S  1  1.0
  19.3540658509         1.0
S  1  1.0
  11.8190952805         1.0
S  1  1.0
  7.9940384247          1.0
S  1  1.0
  4.8808130091          1.0
S  1  1.0
  3.3963106807          1.0
S  1  1.0
  2.4132351             1.0
S  1  1.0
  1.4078272517          1.0
S  1  1.0
  0.9213520129          1.0
S  1  1.0
  0.511470529           1.0
S  1  1.0
  0.2856574275          1.0
S  1  1.0
  0.1932343344          1.0
S  1  1.0
  0.1254344315          1.0
S  1  1.0
  0.0795967736          1.0
S  1  1.0
  0.0347970315          1.0
S  1  1.0
  0.0160077807          1.0
P  1  1.0
  18.4195574565         1.0
P  1  1.0
  9.6937778673          1.0
P  1  1.0
  6.5114901131          1.0
P  1  1.0
  4.0831715494          1.0
P  1  1.0
  2.128055471           1.0
P  1  1.0
  1.2283913244          1.0
P  1  1.0
  0.7175240801          1.0
P  1  1.0
  0.4489788695          1.0
P  1  1.0
  0.2356667653          1.0
P  1  1.0
  0.131600739           1.0
P  1  1.0
  0.0738284537          1.0
P  1  1.0
  0.0465402788          1.0
P  1  1.0
  0.0284582767          1.0
D  1  1.0
  4.233975266           1.0
D  1  1.0
  2.372998265           1.0
D  1  1.0
  1.2853749077          1.0
D  1  1.0
  0.871880645           1.0
D  1  1.0
  0.5638399995          1.0
D  1  1.0
  0.2782345949          1.0
D  1  1.0
  0.1810021387          1.0
D  1  1.0
  0.1061786577          1.0
D  1  1.0
  0.0749227926          1.0
D  1  1.0
  0.0409799185          1.0
F  1  1.0
  0.2617781322          1.0
F  1  1.0
  0.1582674813          1.0
G  1  1.0
  0.1684453832          1.0
****
Be     0
S  1  1.0
  337.3066665338        1.0
S  1  1.0
  185.049970872         1.0
S  1  1.0
  110.1842665923        1.0
S  1  1.0
  61.2509084255         1.0
S  1  1.0
  41.276179268          1.0
S  1  1.0
  18.8453306294         1.0
S  1  1.0
  12.7135180708         1.0
S  1  1.0
  7.9561022034          1.0
S  1  1.0
  5.0583744189          1.0
S  1  1.0
  2.7568206261          1.0
S  1  1.0
  1.7441779348          1.0
S  1  1.0
  1.1525472298          1.0
S  1  1.0
  0.7022961092          1.0
S  1  1.0
  0.3796869161          1.0
S  1  1.0
  0.2196574187          1.0
S  1  1.0
  0.1532209389          1.0
S  1  1.0
  0.0608819532          1.0
S  1  1.0
  0.0381983562          1.0
P  1  1.0
  22.4189600202         1.0
P  1  1.0
  14.1166802973         1.0
P  1  1.0
  9.0043389808          1.0
P  1  1.0
  5.0420028717          1.0
P  1  1.0
  2.7061374099          1.0
P  1  1.0
  1.8032742153          1.0
P  1  1.0
  1.0339029193          1.0
P  1  1.0
  0.5946837467          1.0
P  1  1.0
  0.3663690651          1.0
P  1  1.0
  0.2207922454          1.0
P  1  1.0
  0.1265450027          1.0
P  1  1.0
  0.06705234            1.0
D  1  1.0
  8.4828807703          1.0
D  1  1.0
  3.7375733649          1.0
D  1  1.0
  2.4320818536          1.0
D  1  1.0
  1.6227283889          1.0
D  1  1.0
  1.1017668757          1.0
D  1  1.0
  0.6755124084          1.0
D  1  1.0
  0.4068544294          1.0
D  1  1.0
  0.2410284073          1.0
D  1  1.0
  0.1430942654          1.0
D  1  1.0
  0.0955368062          1.0
F  1  1.0
  0.6094975682          1.0
F  1  1.0
  0.413818591           1.0
F  1  1.0
  0.2315400967          1.0
F  1  1.0
  0.1391648906          1.0
G  1  1.0
  0.6404247281          1.0
G  1  1.0
  0.3745525508          1.0
****
B     0
S  1  1.0
  896.8519141           1.0
S  1  1.0
  532.6514486768        1.0
S  1  1.0
  292.67680644          1.0
S  1  1.0
  174.371232602         1.0
S  1  1.0
  97.1094627231         1.0
S  1  1.0
  65.496258093          1.0
S  1  1.0
  41.9429481595         1.0
S  1  1.0
  29.6470453407         1.0
S  1  1.0
  20.1584873166         1.0
S  1  1.0
  11.0422996942         1.0
S  1  1.0
  6.0058948248          1.0
S  1  1.0
  3.3817946001          1.0
S  1  1.0
  2.2084203686          1.0
S  1  1.0
  1.5619004191          1.0
S  1  1.0
  0.9025686955          1.0
S  1  1.0
  0.5871669665          1.0
S  1  1.0
  0.3475623902          1.0
S  1  1.0
  0.2192815505          1.0
S  1  1.0
  0.1500848019          1.0
S  1  1.0
  0.1020109531          1.0
S  1  1.0
  0.0686779857          1.0
P  1  1.0
  39.7532542807         1.0
P  1  1.0
  24.0356221759         1.0
P  1  1.0
  14.1827486904         1.0
P  1  1.0
  7.9306932425          1.0
P  1  1.0
  4.4992726969          1.0
P  1  1.0
  2.6638293692          1.0
P  1  1.0
  1.4808503298          1.0
P  1  1.0
  0.8548808954          1.0
P  1  1.0
  0.5976214953          1.0
P  1  1.0
  0.3991684249          1.0
P  1  1.0
  0.2574666483          1.0
P  1  1.0
  0.1800431115          1.0
P  1  1.0
  0.116919957           1.0
D  1  1.0
  10.5543018554         1.0
D  1  1.0
  4.0065167281          1.0
D  1  1.0
  2.0920980066          1.0
D  1  1.0
  1.3674834284          1.0
D  1  1.0
  0.8593277882          1.0
D  1  1.0
  0.5611444374          1.0
D  1  1.0
  0.3601643481          1.0
D  1  1.0
  0.2488359743          1.0
D  1  1.0
  0.1619586582          1.0
D  1  1.0
  0.0997307878          1.0
F  1  1.0
  1.2702841929          1.0
F  1  1.0
  0.7913414172          1.0
F  1  1.0
  0.4196483496          1.0
F  1  1.0
  0.2463199252          1.0
G  1  1.0
  1.1032021804          1.0
G  1  1.0
  0.6858306567          1.0
G  1  1.0
  0.3428336603          1.0
H  1  1.0
  1.3434754195          1.0
H  1  1.0
  0.8661869636          1.0
I  1  1.0
  1.2411955152          1.0
****
C     0
S  1  1.0
  768.6534488306        1.0
S  1  1.0
  422.32575682          1.0
S  1  1.0
  251.7147703261        1.0
S  1  1.0
  140.3215517565        1.0
S  1  1.0
  60.8977283571         1.0
S  1  1.0
  43.1341411628         1.0
S  1  1.0
  29.1646018701         1.0
S  1  1.0
  18.6840611512         1.0
S  1  1.0
  11.9995659617         1.0
S  1  1.0
  7.5313128118          1.0
S  1  1.0
  5.0069779833          1.0
S  1  1.0
  3.29129237            1.0
S  1  1.0
  2.3467371827          1.0
S  1  1.0
  1.3898546118          1.0
S  1  1.0
  0.8640964478          1.0
S  1  1.0
  0.5319059448          1.0
S  1  1.0
  0.3469573575          1.0
S  1  1.0
  0.2371310654          1.0
S  1  1.0
  0.1587083942          1.0
S  1  1.0
  0.1070064639          1.0
P  1  1.0
  57.9425673843         1.0
P  1  1.0
  35.1233262126         1.0
P  1  1.0
  24.5276922838         1.0
P  1  1.0
  17.1982135315         1.0
P  1  1.0
  11.7558865635         1.0
P  1  1.0
  6.7585371572          1.0
P  1  1.0
  3.8079421464          1.0
P  1  1.0
  2.636612186           1.0
P  1  1.0
  1.7073580567          1.0
P  1  1.0
  1.1249678812          1.0
P  1  1.0
  0.7063819702          1.0
P  1  1.0
  0.4288122368          1.0
P  1  1.0
  0.279420305           1.0
P  1  1.0
  0.1821742132          1.0
D  1  1.0
  11.9357258415         1.0
D  1  1.0
  7.252835657           1.0
D  1  1.0
  3.6014492265          1.0
D  1  1.0
  2.2243962162          1.0
D  1  1.0
  1.4261751114          1.0
D  1  1.0
  0.9068599388          1.0
D  1  1.0
  0.6059129946          1.0
D  1  1.0
  0.387689751           1.0
D  1  1.0
  0.2524981818          1.0
D  1  1.0
  0.1519675813          1.0
F  1  1.0
  2.1288769803          1.0
F  1  1.0
  1.45899511            1.0
F  1  1.0
  1.0186207392          1.0
F  1  1.0
  0.6497202159          1.0
F  1  1.0
  0.3506049718          1.0
G  1  1.0
  1.8167583929          1.0
G  1  1.0
  1.0680973691          1.0
G  1  1.0
  0.5367303145          1.0
H  1  1.0
  1.9753744303          1.0
H  1  1.0
  1.2737123944          1.0
I  1  1.0
  1.1126849921          1.0
****
N     0
S  1  1.0
  1046.7204916706       1.0
S  1  1.0
  571.6723357           1.0
S  1  1.0
  328.8459183084        1.0
S  1  1.0
  188.6543388811        1.0
S  1  1.0
  126.7907477594        1.0
S  1  1.0
  70.0348124003         1.0
S  1  1.0
  39.4526770978         1.0
S  1  1.0
  24.6127743762         1.0
S  1  1.0
  16.0459669592         1.0
S  1  1.0
  10.2626872943         1.0
S  1  1.0
  6.9591160399          1.0
S  1  1.0
  3.8727004596          1.0
S  1  1.0
  1.9980007256          1.0
S  1  1.0
  1.2249703771          1.0
S  1  1.0
  0.8031102791          1.0
S  1  1.0
  0.4993709761          1.0
S  1  1.0
  0.3413474959          1.0
S  1  1.0
  0.2256292612          1.0
S  1  1.0
  0.1547846638          1.0
P  1  1.0
  76.528853921          1.0
P  1  1.0
  46.081208179          1.0
P  1  1.0
  29.1215268019         1.0
P  1  1.0
  17.5042128597         1.0
P  1  1.0
  11.2331905477         1.0
P  1  1.0
  6.8718631254          1.0
P  1  1.0
  4.07270061            1.0
P  1  1.0
  2.5547242343          1.0
P  1  1.0
  1.753368566           1.0
P  1  1.0
  1.0127768065          1.0
P  1  1.0
  0.6080923587          1.0
P  1  1.0
  0.3974344618          1.0
P  1  1.0
  0.2743018519          1.0
D  1  1.0
  18.2926667371         1.0
D  1  1.0
  12.2563208378         1.0
D  1  1.0
  8.6967168721          1.0
D  1  1.0
  4.5596580245          1.0
D  1  1.0
  2.7838135918          1.0
D  1  1.0
  1.6131210015          1.0
D  1  1.0
  0.9164817758          1.0
D  1  1.0
  0.5204198017          1.0
D  1  1.0
  0.3661405734          1.0
D  1  1.0
  0.2137749974          1.0
F  1  1.0
  4.7678612212          1.0
F  1  1.0
  2.1303011139          1.0
F  1  1.0
  1.2069571598          1.0
F  1  1.0
  0.7238104355          1.0
F  1  1.0
  0.4897063871          1.0
G  1  1.0
  2.7174699013          1.0
G  1  1.0
  1.534200338           1.0
G  1  1.0
  0.7747330497          1.0
H  1  1.0
  2.2285172903          1.0
H  1  1.0
  1.5810679298          1.0
I  1  1.0
  2.57722515            1.0
****
O     0
S  1  1.0
  4645.959042535        1.0
S  1  1.0
  2264.9462832          1.0
S  1  1.0
  1353.7588557976       1.0
S  1  1.0
  740.19384736          1.0
S  1  1.0
  425.8280207084        1.0
S  1  1.0
  244.383811221         1.0
S  1  1.0
  163.3841140061        1.0
S  1  1.0
  89.8642361749         1.0
S  1  1.0
  51.192925381          1.0
S  1  1.0
  32.9869966965         1.0
S  1  1.0
  21.4639460565         1.0
S  1  1.0
  13.3808044214         1.0
S  1  1.0
  9.012092589           1.0
S  1  1.0
  5.1403063391          1.0
S  1  1.0
  2.491654664           1.0
S  1  1.0
  1.6998902851          1.0
S  1  1.0
  1.0679497344          1.0
S  1  1.0
  0.6777199498          1.0
S  1  1.0
  0.4582577308          1.0
S  1  1.0
  0.2814166385          1.0
S  1  1.0
  0.1976329728          1.0
P  1  1.0
  156.4415538164        1.0
P  1  1.0
  98.2261657243         1.0
P  1  1.0
  52.1104466678         1.0
P  1  1.0
  30.5828706912         1.0
P  1  1.0
  21.0008158323         1.0
P  1  1.0
  12.3588139213         1.0
P  1  1.0
  6.7701777664          1.0
P  1  1.0
  3.9942267395          1.0
P  1  1.0
  2.3269020292          1.0
P  1  1.0
  1.5696079307          1.0
P  1  1.0
  1.1123284444          1.0
P  1  1.0
  0.7444226688          1.0
P  1  1.0
  0.4467141064          1.0
P  1  1.0
  0.3143615702          1.0
D  1  1.0
  36.3892495855         1.0
D  1  1.0
  13.2444202269         1.0
D  1  1.0
  6.5730804179          1.0
D  1  1.0
  3.7790713125          1.0
D  1  1.0
  2.2307107018          1.0
D  1  1.0
  1.5550187773          1.0
D  1  1.0
  1.108309385           1.0
D  1  1.0
  0.6677777087          1.0
D  1  1.0
  0.4514308227          1.0
D  1  1.0
  0.2572799551          1.0
F  1  1.0
  6.2695079626          1.0
F  1  1.0
  2.9066393968          1.0
F  1  1.0
  1.6414988747          1.0
F  1  1.0
  0.84710248            1.0
F  1  1.0
  0.5726399776          1.0
G  1  1.0
  4.6881376162          1.0
G  1  1.0
  2.7654729274          1.0
G  1  1.0
  1.9073834757          1.0
G  1  1.0
  1.0826210557          1.0
H  1  1.0
  3.7425469127          1.0
H  1  1.0
  2.3292217854          1.0
H  1  1.0
  1.3893098162          1.0
I  1  1.0
  3.3588966426          1.0
****
F     0
S  1  1.0
  1524.4987357793       1.0
S  1  1.0
  838.08905982          1.0
S  1  1.0
  516.3663047148        1.0
S  1  1.0
  278.057320791         1.0
S  1  1.0
  176.0137457675        1.0
S  1  1.0
  106.345245058         1.0
S  1  1.0
  66.5801870418         1.0
S  1  1.0
  47.2120938224         1.0
S  1  1.0
  28.1344374006         1.0
S  1  1.0
  12.617815248          1.0
S  1  1.0
  6.1195309845          1.0
S  1  1.0
  3.1465778275          1.0
S  1  1.0
  2.1655429789          1.0
S  1  1.0
  1.3088095851          1.0
S  1  1.0
  0.8638220002          1.0
S  1  1.0
  0.5197356337          1.0
S  1  1.0
  0.2621369271          1.0
P  1  1.0
  185.6171741958        1.0
P  1  1.0
  97.5656393973         1.0
P  1  1.0
  56.3524355089         1.0
P  1  1.0
  35.4008221173         1.0
P  1  1.0
  21.2616539202         1.0
P  1  1.0
  11.7196694478         1.0
P  1  1.0
  6.5374950309          1.0
P  1  1.0
  3.979841649           1.0
P  1  1.0
  2.6280957882          1.0
P  1  1.0
  1.5713618011          1.0
P  1  1.0
  1.0815594474          1.0
P  1  1.0
  0.6437553328          1.0
P  1  1.0
  0.3990820611          1.0
D  1  1.0
  68.0803232166         1.0
D  1  1.0
  29.4874216215         1.0
D  1  1.0
  19.6629679792         1.0
D  1  1.0
  13.538600153          1.0
D  1  1.0
  9.4616604356          1.0
D  1  1.0
  6.2754997111          1.0
D  1  1.0
  4.2808285142          1.0
D  1  1.0
  2.6646754754          1.0
D  1  1.0
  1.5345498869          1.0
D  1  1.0
  0.8967575052          1.0
D  1  1.0
  0.5730004661          1.0
D  1  1.0
  0.314946554           1.0
F  1  1.0
  7.8204377316          1.0
F  1  1.0
  4.9879546983          1.0
F  1  1.0
  3.1902754767          1.0
F  1  1.0
  2.0268130672          1.0
F  1  1.0
  1.1321796624          1.0
G  1  1.0
  6.1351868998          1.0
G  1  1.0
  3.9374540792          1.0
G  1  1.0
  2.5233320688          1.0
G  1  1.0
  1.3774161084          1.0
H  1  1.0
  5.4269488035          1.0
H  1  1.0
  3.0160473097          1.0
H  1  1.0
  1.8527883234          1.0
I  1  1.0
  4.402164933           1.0
****
Ne     0
S  1  1.0
  3087.7071178          1.0
S  1  1.0
  1016.3364944          1.0
S  1  1.0
  625.9526395934        1.0
S  1  1.0
  340.6738703834        1.0
S  1  1.0
  225.1495404269        1.0
S  1  1.0
  140.0938338046        1.0
S  1  1.0
  93.142149108          1.0
S  1  1.0
  44.4761968505         1.0
S  1  1.0
  28.5177951711         1.0
S  1  1.0
  19.6136177295         1.0
S  1  1.0
  12.9901358404         1.0
S  1  1.0
  6.9571982673          1.0
S  1  1.0
  4.3034586185          1.0
S  1  1.0
  2.5457533283          1.0
S  1  1.0
  1.5172281836          1.0
S  1  1.0
  0.9017077773          1.0
S  1  1.0
  0.5161520639          1.0
S  1  1.0
  0.3486367223          1.0
S  1  1.0
  0.233896225           1.0
P  1  1.0
  393.9505257149        1.0
P  1  1.0
  245.3529964201        1.0
P  1  1.0
  134.9522154707        1.0
P  1  1.0
  73.2143449397         1.0
P  1  1.0
  45.7068668312         1.0
P  1  1.0
  25.3820667951         1.0
P  1  1.0
  14.4559353507         1.0
P  1  1.0
  9.5991464353          1.0
P  1  1.0
  6.2779792862          1.0
P  1  1.0
  3.8321411085          1.0
P  1  1.0
  2.167913144           1.0
P  1  1.0
  1.3187925086          1.0
P  1  1.0
  0.8803467184          1.0
P  1  1.0
  0.5245610474          1.0
D  1  1.0
  46.0276831462         1.0
D  1  1.0
  28.1888389958         1.0
D  1  1.0
  19.7475482567         1.0
D  1  1.0
  13.4294158055         1.0
D  1  1.0
  8.9210174999          1.0
D  1  1.0
  5.5303094429          1.0
D  1  1.0
  2.8960348696          1.0
D  1  1.0
  1.6408819088          1.0
D  1  1.0
  0.9971680862          1.0
D  1  1.0
  0.647982054           1.0
D  1  1.0
  0.3377941517          1.0
F  1  1.0
  11.2463067942         1.0
F  1  1.0
  7.4517815966          1.0
F  1  1.0
  5.2241988654          1.0
F  1  1.0
  3.4684104211          1.0
F  1  1.0
  2.0379824227          1.0
F  1  1.0
  1.3220077663          1.0
G  1  1.0
  8.2572787793          1.0
G  1  1.0
  4.4925543674          1.0
G  1  1.0
  2.8367821898          1.0
G  1  1.0
  1.8121934985          1.0
H  1  1.0
  6.5138732141          1.0
H  1  1.0
  3.7076767896          1.0
I  1  1.0
  5.6355409248          1.0
****
Na     0
S  1  1.0
  15066.7564313712      1.0
S  1  1.0
  7328.1824054          1.0
S  1  1.0
  4366.3199761101       1.0
S  1  1.0
  2390.3109826          1.0
S  1  1.0
  1447.8833143292       1.0
S  1  1.0
  862.3387633           1.0
S  1  1.0
  503.0991790293        1.0
S  1  1.0
  271.1940174723        1.0
S  1  1.0
  163.5467968921        1.0
S  1  1.0
  103.795315099         1.0
S  1  1.0
  62.6579894632         1.0
S  1  1.0
  33.6931465118         1.0
S  1  1.0
  20.5819218205         1.0
S  1  1.0
  12.9316178468         1.0
S  1  1.0
  7.5603510684          1.0
S  1  1.0
  4.7187907783          1.0
S  1  1.0
  3.023039151           1.0
S  1  1.0
  1.7324051173          1.0
S  1  1.0
  0.9629803831          1.0
S  1  1.0
  0.5866133209          1.0
S  1  1.0
  0.3783350351          1.0
S  1  1.0
  0.2432139309          1.0
S  1  1.0
  0.1265329203          1.0
S  1  1.0
  0.0872444646          1.0
S  1  1.0
  0.0542124703          1.0
S  1  1.0
  0.0342996775          1.0
S  1  1.0
  0.0192902209          1.0
S  1  1.0
  0.0122406086          1.0
P  1  1.0
  868.535911968         1.0
P  1  1.0
  527.0295771009        1.0
P  1  1.0
  307.1153045793        1.0
P  1  1.0
  199.3149004919        1.0
P  1  1.0
  126.7518528593        1.0
P  1  1.0
  73.1539840499         1.0
P  1  1.0
  48.3138324614         1.0
P  1  1.0
  32.7777561408         1.0
P  1  1.0
  19.3413058178         1.0
P  1  1.0
  11.9780905395         1.0
P  1  1.0
  7.7238607461          1.0
P  1  1.0
  4.9194630059          1.0
P  1  1.0
  3.4186750026          1.0
P  1  1.0
  2.0812011832          1.0
P  1  1.0
  1.2578672856          1.0
P  1  1.0
  0.8021302502          1.0
P  1  1.0
  0.4439733119          1.0
P  1  1.0
  0.2839922111          1.0
P  1  1.0
  0.1667460154          1.0
P  1  1.0
  0.096759426           1.0
P  1  1.0
  0.0637393778          1.0
P  1  1.0
  0.0427683322          1.0
P  1  1.0
  0.0250076189          1.0
D  1  1.0
  101.2167323413        1.0
D  1  1.0
  61.0922570494         1.0
D  1  1.0
  33.0858636613         1.0
D  1  1.0
  21.4055053488         1.0
D  1  1.0
  14.9202421685         1.0
D  1  1.0
  9.8155627225          1.0
D  1  1.0
  6.1912028766          1.0
D  1  1.0
  3.9687517382          1.0
D  1  1.0
  2.4565084685          1.0
D  1  1.0
  1.3855730403          1.0
D  1  1.0
  0.9442973066          1.0
D  1  1.0
  0.6334255464          1.0
D  1  1.0
  0.4070714088          1.0
D  1  1.0
  0.2621682145          1.0
D  1  1.0
  0.1677380297          1.0
D  1  1.0
  0.0997592797          1.0
D  1  1.0
  0.0593035455          1.0
D  1  1.0
  0.0358598692          1.0
F  1  1.0
  12.3161874749         1.0
F  1  1.0
  8.4910690149          1.0
F  1  1.0
  5.5694880086          1.0
F  1  1.0
  3.3835106937          1.0
F  1  1.0
  2.0505542776          1.0
F  1  1.0
  0.6626593195          1.0
F  1  1.0
  0.2168534382          1.0
G  1  1.0
  11.8333560988         1.0
G  1  1.0
  7.4112848577          1.0
G  1  1.0
  5.2421327947          1.0
G  1  1.0
  3.4829831533          1.0
G  1  1.0
  0.8376660503          1.0
H  1  1.0
  8.3946041343          1.0
****
Mg     0
S  1  1.0
  6944.2411937733       1.0
S  1  1.0
  3795.3016014          1.0
S  1  1.0
  1368.06670522         1.0
S  1  1.0
  796.0538152109        1.0
S  1  1.0
  533.31798778          1.0
S  1  1.0
  344.0335573905        1.0
S  1  1.0
  177.7434559505        1.0
S  1  1.0
  113.8074979495        1.0
S  1  1.0
  62.194797227          1.0
S  1  1.0
  33.9197696541         1.0
S  1  1.0
  20.5730433501         1.0
S  1  1.0
  12.4935747232         1.0
S  1  1.0
  7.6967617051          1.0
S  1  1.0
  5.187438117           1.0
S  1  1.0
  3.2877385981          1.0
S  1  1.0
  2.2850756291          1.0
S  1  1.0
  1.493549273           1.0
S  1  1.0
  0.8422141721          1.0
S  1  1.0
  0.5099076686          1.0
S  1  1.0
  0.3408855966          1.0
S  1  1.0
  0.1803522606          1.0
S  1  1.0
  0.092534869           1.0
S  1  1.0
  0.0580431637          1.0
P  1  1.0
  681.8689262159        1.0
P  1  1.0
  396.8174470162        1.0
P  1  1.0
  204.2869305557        1.0
P  1  1.0
  125.5011400408        1.0
P  1  1.0
  62.6286245215         1.0
P  1  1.0
  33.9057638242         1.0
P  1  1.0
  23.3491317659         1.0
P  1  1.0
  16.055968428          1.0
P  1  1.0
  10.6989230253         1.0
P  1  1.0
  6.807403908           1.0
P  1  1.0
  4.268517156           1.0
P  1  1.0
  2.8794579811          1.0
P  1  1.0
  1.9084577418          1.0
P  1  1.0
  1.2789181898          1.0
P  1  1.0
  0.7813960495          1.0
P  1  1.0
  0.4776625371          1.0
P  1  1.0
  0.3139373972          1.0
P  1  1.0
  0.1948373613          1.0
P  1  1.0
  0.1188053944          1.0
P  1  1.0
  0.0646306095          1.0
P  1  1.0
  0.0422583202          1.0
D  1  1.0
  127.1185498406        1.0
D  1  1.0
  83.0663461255         1.0
D  1  1.0
  54.9879071568         1.0
D  1  1.0
  36.7270886197         1.0
D  1  1.0
  22.989475065          1.0
D  1  1.0
  15.1196413207         1.0
D  1  1.0
  9.8868216368          1.0
D  1  1.0
  5.6239063546          1.0
D  1  1.0
  3.2484721277          1.0
D  1  1.0
  1.9205816086          1.0
D  1  1.0
  1.2377779847          1.0
D  1  1.0
  0.8526224093          1.0
D  1  1.0
  0.5997365191          1.0
D  1  1.0
  0.3788424669          1.0
D  1  1.0
  0.2386420869          1.0
D  1  1.0
  0.1665773347          1.0
D  1  1.0
  0.092404041           1.0
D  1  1.0
  0.0608519811          1.0
F  1  1.0
  23.7999254411         1.0
F  1  1.0
  14.9222005637         1.0
F  1  1.0
  9.4613937251          1.0
F  1  1.0
  5.6835046032          1.0
F  1  1.0
  3.5285580504          1.0
F  1  1.0
  2.4007885736          1.0
F  1  1.0
  1.6626631096          1.0
F  1  1.0
  0.9040128818          1.0
F  1  1.0
  0.3449468328          1.0
F  1  1.0
  0.2150708197          1.0
G  1  1.0
  16.9640956935         1.0
G  1  1.0
  9.5017088554          1.0
G  1  1.0
  6.6716607846          1.0
G  1  1.0
  4.5918939915          1.0
G  1  1.0
  1.1048144954          1.0
G  1  1.0
  0.3364465507          1.0
H  1  1.0
  11.0001818167         1.0
****
Al     0
S  1  1.0
  2899.8394674905       1.0
S  1  1.0
  1644.844748377        1.0
S  1  1.0
  994.0834514371        1.0
S  1  1.0
  581.9766788255        1.0
S  1  1.0
  334.8432396251        1.0
S  1  1.0
  220.5099462362        1.0
S  1  1.0
  138.225961456         1.0
S  1  1.0
  78.679922245          1.0
S  1  1.0
  46.5206747611         1.0
S  1  1.0
  23.4129155196         1.0
S  1  1.0
  14.9326439103         1.0
S  1  1.0
  9.9665678665          1.0
S  1  1.0
  5.9148672497          1.0
S  1  1.0
  3.5385565422          1.0
S  1  1.0
  2.3187834834          1.0
S  1  1.0
  1.5277386113          1.0
S  1  1.0
  1.0605444923          1.0
S  1  1.0
  0.621934047           1.0
S  1  1.0
  0.3382655713          1.0
S  1  1.0
  0.2051331813          1.0
S  1  1.0
  0.1214500133          1.0
S  1  1.0
  0.0607895914          1.0
P  1  1.0
  407.3274067316        1.0
P  1  1.0
  251.927946564         1.0
P  1  1.0
  163.0240032276        1.0
P  1  1.0
  92.328307983          1.0
P  1  1.0
  51.7915463168         1.0
P  1  1.0
  31.9878494028         1.0
P  1  1.0
  21.4714003556         1.0
P  1  1.0
  14.0299984707         1.0
P  1  1.0
  8.4536523666          1.0
P  1  1.0
  5.7264505208          1.0
P  1  1.0
  3.7682885011          1.0
P  1  1.0
  2.6114465783          1.0
P  1  1.0
  1.8242963973          1.0
P  1  1.0
  1.2506289753          1.0
P  1  1.0
  0.7383203506          1.0
P  1  1.0
  0.4764846696          1.0
P  1  1.0
  0.3191067258          1.0
P  1  1.0
  0.2241659332          1.0
P  1  1.0
  0.1524552895          1.0
P  1  1.0
  0.0891459079          1.0
D  1  1.0
  209.9125894962        1.0
D  1  1.0
  139.539786561         1.0
D  1  1.0
  91.6088678105         1.0
D  1  1.0
  58.6892834341         1.0
D  1  1.0
  38.3331703642         1.0
D  1  1.0
  22.1529539418         1.0
D  1  1.0
  11.7988192879         1.0
D  1  1.0
  7.7686675055          1.0
D  1  1.0
  5.4881407784          1.0
D  1  1.0
  3.7272899504          1.0
D  1  1.0
  2.525398168           1.0
D  1  1.0
  1.5962983634          1.0
D  1  1.0
  1.0598894948          1.0
D  1  1.0
  0.7321518654          1.0
D  1  1.0
  0.4619813013          1.0
D  1  1.0
  0.2900238878          1.0
D  1  1.0
  0.1463677778          1.0
D  1  1.0
  0.0824890172          1.0
F  1  1.0
  9.9252739146          1.0
F  1  1.0
  6.6615159791          1.0
F  1  1.0
  4.4391992351          1.0
F  1  1.0
  2.8764393318          1.0
F  1  1.0
  0.4836313832          1.0
F  1  1.0
  0.2786812609          1.0
F  1  1.0
  0.1431045252          1.0
G  1  1.0
  4.8288063028          1.0
G  1  1.0
  1.050606422           1.0
G  1  1.0
  0.6574006599          1.0
G  1  1.0
  0.4521361675          1.0
G  1  1.0
  0.2669810831          1.0
G  1  1.0
  0.1759048197          1.0
H  1  1.0
  0.6352128779          1.0
H  1  1.0
  0.4126486668          1.0
****
Si     0
S  1  1.0
  3525.384071967        1.0
S  1  1.0
  2064.276983425        1.0
S  1  1.0
  750.3726548092        1.0
S  1  1.0
  531.8382519573        1.0
S  1  1.0
  266.4844856353        1.0
S  1  1.0
  188.7382068335        1.0
S  1  1.0
  111.3218988031        1.0
S  1  1.0
  68.4132262831         1.0
S  1  1.0
  38.4745718219         1.0
S  1  1.0
  23.0868775178         1.0
S  1  1.0
  14.280162233          1.0
S  1  1.0
  7.5756290228          1.0
S  1  1.0
  4.1902810202          1.0
S  1  1.0
  2.5502781056          1.0
S  1  1.0
  1.7231031608          1.0
S  1  1.0
  1.2099858572          1.0
S  1  1.0
  0.7542755575          1.0
S  1  1.0
  0.4498045997          1.0
S  1  1.0
  0.2590445388          1.0
S  1  1.0
  0.1481430662          1.0
S  1  1.0
  0.0860456837          1.0
P  1  1.0
  1970.8287781206       1.0
P  1  1.0
  396.7853250954        1.0
P  1  1.0
  224.8168064396        1.0
P  1  1.0
  144.9716661399        1.0
P  1  1.0
  81.7265596955         1.0
P  1  1.0
  42.1944313285         1.0
P  1  1.0
  25.2044091752         1.0
P  1  1.0
  16.7849570307         1.0
P  1  1.0
  11.5884375479         1.0
P  1  1.0
  7.1077596397          1.0
P  1  1.0
  4.7448576942          1.0
P  1  1.0
  3.3352211523          1.0
P  1  1.0
  2.156001726           1.0
P  1  1.0
  1.3183594174          1.0
P  1  1.0
  0.7551850879          1.0
P  1  1.0
  0.5250994509          1.0
P  1  1.0
  0.3250475905          1.0
P  1  1.0
  0.2006109377          1.0
P  1  1.0
  0.125594994           1.0
D  1  1.0
  141.7026922168        1.0
D  1  1.0
  82.7441930875         1.0
D  1  1.0
  54.0862978716         1.0
D  1  1.0
  35.5168353306         1.0
D  1  1.0
  19.3158340152         1.0
D  1  1.0
  10.423474412          1.0
D  1  1.0
  5.5202306425          1.0
D  1  1.0
  3.2609132755          1.0
D  1  1.0
  1.878614997           1.0
D  1  1.0
  1.1098538319          1.0
D  1  1.0
  0.6588924064          1.0
D  1  1.0
  0.3907508579          1.0
D  1  1.0
  0.2022949231          1.0
D  1  1.0
  0.1189035721          1.0
F  1  1.0
  7.444062771           1.0
F  1  1.0
  4.1402472835          1.0
F  1  1.0
  2.4797531391          1.0
F  1  1.0
  0.6952961234          1.0
F  1  1.0
  0.4893571626          1.0
F  1  1.0
  0.3491877298          1.0
F  1  1.0
  0.2046142319          1.0
G  1  1.0
  5.282859082           1.0
G  1  1.0
  1.3533024916          1.0
G  1  1.0
  0.8312834048          1.0
G  1  1.0
  0.564382135           1.0
G  1  1.0
  0.3628796315          1.0
G  1  1.0
  0.2465642179          1.0
H  1  1.0
  0.8540583843          1.0
H  1  1.0
  0.5562827056          1.0
I  1  1.0
  0.4970502604          1.0
****
P     0
S  1  1.0
  6868.8743162          1.0
S  1  1.0
  2481.1147073982       1.0
S  1  1.0
  1488.7654207154       1.0
S  1  1.0
  895.1192452897        1.0
S  1  1.0
  414.2329758726        1.0
S  1  1.0
  180.8591517064        1.0
S  1  1.0
  115.2343282302        1.0
S  1  1.0
  72.6184035372         1.0
S  1  1.0
  43.6294576788         1.0
S  1  1.0
  29.1013384937         1.0
S  1  1.0
  17.3010850321         1.0
S  1  1.0
  10.3815958678         1.0
S  1  1.0
  6.7872407165          1.0
S  1  1.0
  4.4619859503          1.0
S  1  1.0
  2.7043733481          1.0
S  1  1.0
  1.5122042565          1.0
S  1  1.0
  0.9782579729          1.0
S  1  1.0
  0.6343764606          1.0
S  1  1.0
  0.4138056501          1.0
S  1  1.0
  0.2553855203          1.0
S  1  1.0
  0.1508348083          1.0
S  1  1.0
  0.0858614554          1.0
S  1  1.0
  0.0559358371          1.0
P  1  1.0
  916.5414436833        1.0
P  1  1.0
  473.7548502095        1.0
P  1  1.0
  253.0856690539        1.0
P  1  1.0
  164.7620567503        1.0
P  1  1.0
  111.7635755912        1.0
P  1  1.0
  70.5081638541         1.0
P  1  1.0
  39.6690455703         1.0
P  1  1.0
  22.7793104645         1.0
P  1  1.0
  14.664528463          1.0
P  1  1.0
  9.7656227097          1.0
P  1  1.0
  5.8154557561          1.0
P  1  1.0
  3.7604475882          1.0
P  1  1.0
  2.2846554044          1.0
P  1  1.0
  1.3702342581          1.0
P  1  1.0
  0.8293777624          1.0
P  1  1.0
  0.4343209268          1.0
P  1  1.0
  0.2684033796          1.0
P  1  1.0
  0.168148274           1.0
P  1  1.0
  0.1119962027          1.0
D  1  1.0
  140.5281905126        1.0
D  1  1.0
  90.0933981305         1.0
D  1  1.0
  63.7195909267         1.0
D  1  1.0
  38.1942018721         1.0
D  1  1.0
  22.4116311187         1.0
D  1  1.0
  14.9160223696         1.0
D  1  1.0
  8.5268453548          1.0
D  1  1.0
  4.9725881172          1.0
D  1  1.0
  2.9005862509          1.0
D  1  1.0
  1.7328681181          1.0
D  1  1.0
  1.0189691359          1.0
D  1  1.0
  0.516751695           1.0
D  1  1.0
  0.2729976721          1.0
D  1  1.0
  0.1612745319          1.0
F  1  1.0
  10.6916926914         1.0
F  1  1.0
  6.8811035684          1.0
F  1  1.0
  4.3313837873          1.0
F  1  1.0
  1.1422021295          1.0
F  1  1.0
  0.7011023141          1.0
F  1  1.0
  0.4741631447          1.0
F  1  1.0
  0.2753268732          1.0
G  1  1.0
  6.0780520136          1.0
G  1  1.0
  1.2056442912          1.0
G  1  1.0
  0.7654940131          1.0
G  1  1.0
  0.4975341062          1.0
G  1  1.0
  0.3426341121          1.0
H  1  1.0
  1.1132404175          1.0
H  1  1.0
  0.7321503744          1.0
I  1  1.0
  0.6527389587          1.0
****
S     0
S  1  1.0
  50558.1693558652      1.0
S  1  1.0
  24584.460804          1.0
S  1  1.0
  14666.3212520395      1.0
S  1  1.0
  8021.6287388          1.0
S  1  1.0
  1752.790437521        1.0
S  1  1.0
  1034.9008752345       1.0
S  1  1.0
  398.4690864466        1.0
S  1  1.0
  251.9059197584        1.0
S  1  1.0
  153.9398703453        1.0
S  1  1.0
  71.349458054          1.0
S  1  1.0
  43.5056552052         1.0
S  1  1.0
  27.3757797301         1.0
S  1  1.0
  17.546539575          1.0
S  1  1.0
  11.758075015          1.0
S  1  1.0
  6.9246231945          1.0
S  1  1.0
  3.8942323688          1.0
S  1  1.0
  2.4887263424          1.0
S  1  1.0
  1.2345489628          1.0
S  1  1.0
  0.7915919444          1.0
S  1  1.0
  0.5254573011          1.0
S  1  1.0
  0.3260658919          1.0
S  1  1.0
  0.1798705294          1.0
S  1  1.0
  0.1037591522          1.0
S  1  1.0
  0.0630755207          1.0
P  1  1.0
  651.6774819632        1.0
P  1  1.0
  367.9840713715        1.0
P  1  1.0
  249.4104225877        1.0
P  1  1.0
  169.7329720572        1.0
P  1  1.0
  112.6165748511        1.0
P  1  1.0
  75.1665481087         1.0
P  1  1.0
  48.9422919563         1.0
P  1  1.0
  30.5923683588         1.0
P  1  1.0
  18.3601829475         1.0
P  1  1.0
  12.2534360587         1.0
P  1  1.0
  8.6032447504          1.0
P  1  1.0
  5.5061213041          1.0
P  1  1.0
  3.3080217558          1.0
P  1  1.0
  2.1402457275          1.0
P  1  1.0
  1.3071275258          1.0
P  1  1.0
  0.835854472           1.0
P  1  1.0
  0.5645668069          1.0
P  1  1.0
  0.3489749822          1.0
P  1  1.0
  0.1780438907          1.0
P  1  1.0
  0.112134259           1.0
D  1  1.0
  178.5797887274        1.0
D  1  1.0
  112.4700067252        1.0
D  1  1.0
  73.0756821863         1.0
D  1  1.0
  46.4593150568         1.0
D  1  1.0
  29.9416588287         1.0
D  1  1.0
  18.4620909583         1.0
D  1  1.0
  11.7024713889         1.0
D  1  1.0
  8.0852716816          1.0
D  1  1.0
  5.5363241765          1.0
D  1  1.0
  3.8603823598          1.0
D  1  1.0
  2.4213465933          1.0
D  1  1.0
  1.6645710371          1.0
D  1  1.0
  1.0288160373          1.0
D  1  1.0
  0.6246253802          1.0
D  1  1.0
  0.4370036865          1.0
D  1  1.0
  0.2675007974          1.0
D  1  1.0
  0.1614733329          1.0
F  1  1.0
  24.3964994567         1.0
F  1  1.0
  9.5015660752          1.0
F  1  1.0
  4.7972728219          1.0
F  1  1.0
  1.5887016406          1.0
F  1  1.0
  1.0609265822          1.0
F  1  1.0
  0.6504821095          1.0
F  1  1.0
  0.355303319           1.0
G  1  1.0
  10.3200964265         1.0
G  1  1.0
  4.0124496073          1.0
G  1  1.0
  1.3303516972          1.0
G  1  1.0
  0.7626464322          1.0
G  1  1.0
  0.4572457613          1.0
H  1  1.0
  1.2882189552          1.0
H  1  1.0
  0.8668414741          1.0
H  1  1.0
  0.5528159361          1.0
I  1  1.0
  0.7703886617          1.0
****
Cl     0
S  1  1.0
  9262.50535            1.0
S  1  1.0
  3400.3751831321       1.0
S  1  1.0
  1940.0477410511       1.0
S  1  1.0
  1209.9841665324       1.0
S  1  1.0
  556.1267512702        1.0
S  1  1.0
  348.0963275847        1.0
S  1  1.0
  181.3624329507        1.0
S  1  1.0
  105.2586494853        1.0
S  1  1.0
  71.6371639275         1.0
S  1  1.0
  49.6574808861         1.0
S  1  1.0
  31.8765741563         1.0
S  1  1.0
  22.1837871025         1.0
S  1  1.0
  12.8774158681         1.0
S  1  1.0
  7.6480642555          1.0
S  1  1.0
  5.0062326718          1.0
S  1  1.0
  2.9505753076          1.0
S  1  1.0
  1.2281316409          1.0
S  1  1.0
  0.5600442136          1.0
S  1  1.0
  0.3288206315          1.0
S  1  1.0
  0.2085854718          1.0
S  1  1.0
  0.1349353331          1.0
S  1  1.0
  0.0727827185          1.0
P  1  1.0
  1255.9243003596       1.0
P  1  1.0
  679.8660609103        1.0
P  1  1.0
  418.126819832         1.0
P  1  1.0
  255.4961012613        1.0
P  1  1.0
  137.8366750892        1.0
P  1  1.0
  91.3686580688         1.0
P  1  1.0
  60.3423123759         1.0
P  1  1.0
  34.4326703075         1.0
P  1  1.0
  18.9059806206         1.0
P  1  1.0
  13.4216126347         1.0
P  1  1.0
  8.4106824383          1.0
P  1  1.0
  5.2708717674          1.0
P  1  1.0
  3.3042504293          1.0
P  1  1.0
  1.8937735882          1.0
P  1  1.0
  1.1183471817          1.0
P  1  1.0
  0.6447965399          1.0
P  1  1.0
  0.3997064803          1.0
P  1  1.0
  0.2184099576          1.0
P  1  1.0
  0.1293914995          1.0
D  1  1.0
  229.102166691         1.0
D  1  1.0
  150.7697977745        1.0
D  1  1.0
  96.7152277666         1.0
D  1  1.0
  53.4401370828         1.0
D  1  1.0
  34.642269622          1.0
D  1  1.0
  21.8019782246         1.0
D  1  1.0
  14.1650929665         1.0
D  1  1.0
  9.7486506268          1.0
D  1  1.0
  6.6585887484          1.0
D  1  1.0
  4.5746815557          1.0
D  1  1.0
  2.8591953258          1.0
D  1  1.0
  1.6750131824          1.0
D  1  1.0
  1.0626190121          1.0
D  1  1.0
  0.5835092653          1.0
D  1  1.0
  0.3009568204          1.0
D  1  1.0
  0.1863237593          1.0
F  1  1.0
  18.6652295902         1.0
F  1  1.0
  11.5602525774         1.0
F  1  1.0
  7.5994526389          1.0
F  1  1.0
  1.6964580665          1.0
F  1  1.0
  1.0299687735          1.0
F  1  1.0
  0.713151938           1.0
F  1  1.0
  0.4884670332          1.0
G  1  1.0
  4.2203845585          1.0
G  1  1.0
  2.7652578191          1.0
G  1  1.0
  1.7657612112          1.0
G  1  1.0
  1.0723818463          1.0
G  1  1.0
  0.5795802517          1.0
H  1  1.0
  1.9752536982          1.0
H  1  1.0
  1.2160123265          1.0
H  1  1.0
  0.6970077592          1.0
I  1  1.0
  0.9577325931          1.0
****
Ar     0
S  1  1.0
  3505716.6834          1.0
S  1  1.0
  1892214.689515392     1.0
S  1  1.0
  503481.77666          1.0
S  1  1.0
  284141.2258594538     1.0
S  1  1.0
  114362.322024         1.0
S  1  1.0
  66550.1102414685      1.0
S  1  1.0
  32334.49201           1.0
S  1  1.0
  10547.4932966         1.0
S  1  1.0
  6387.8893597622       1.0
S  1  1.0
  2313.9058769963       1.0
S  1  1.0
  1345.6949853024       1.0
S  1  1.0
  931.8322020036        1.0
S  1  1.0
  400.352420731         1.0
S  1  1.0
  270.7731502257        1.0
S  1  1.0
  128.3077984468        1.0
S  1  1.0
  82.5209381922         1.0
S  1  1.0
  55.2751589206         1.0
S  1  1.0
  26.1213675898         1.0
S  1  1.0
  17.4538748012         1.0
S  1  1.0
  11.309981123          1.0
S  1  1.0
  7.3771044051          1.0
S  1  1.0
  5.1581619772          1.0
S  1  1.0
  3.2353219044          1.0
S  1  1.0
  1.7521923322          1.0
S  1  1.0
  1.2299806475          1.0
S  1  1.0
  0.7047171129          1.0
S  1  1.0
  0.4809380285          1.0
S  1  1.0
  0.3004857303          1.0
S  1  1.0
  0.1716575097          1.0
S  1  1.0
  0.0851670359          1.0
P  1  1.0
  864.117874406         1.0
P  1  1.0
  543.4008315627        1.0
P  1  1.0
  293.6268946967        1.0
P  1  1.0
  169.2125628113        1.0
P  1  1.0
  98.45088753           1.0
P  1  1.0
  68.3296070915         1.0
P  1  1.0
  46.365429822          1.0
P  1  1.0
  32.5490197392         1.0
P  1  1.0
  21.4689632186         1.0
P  1  1.0
  12.7267620697         1.0
P  1  1.0
  7.4994624968          1.0
P  1  1.0
  5.2651265616          1.0
P  1  1.0
  3.5467079858          1.0
P  1  1.0
  2.2824108427          1.0
P  1  1.0
  1.2698591652          1.0
P  1  1.0
  0.7374478649          1.0
P  1  1.0
  0.4743357328          1.0
P  1  1.0
  0.3192416438          1.0
P  1  1.0
  0.2158710557          1.0
D  1  1.0
  225.3639317041        1.0
D  1  1.0
  153.180605288         1.0
D  1  1.0
  97.4159978861         1.0
D  1  1.0
  61.5451276876         1.0
D  1  1.0
  40.3720437063         1.0
D  1  1.0
  25.6268942293         1.0
D  1  1.0
  14.041821554          1.0
D  1  1.0
  8.8014034989          1.0
D  1  1.0
  4.9956683641          1.0
D  1  1.0
  2.5816565713          1.0
D  1  1.0
  1.2828430706          1.0
D  1  1.0
  0.6944577072          1.0
D  1  1.0
  0.3651232361          1.0
D  1  1.0
  0.2180276119          1.0
F  1  1.0
  15.6759884013         1.0
F  1  1.0
  10.8715744997         1.0
F  1  1.0
  2.6678719273          1.0
F  1  1.0
  1.8037773698          1.0
F  1  1.0
  1.2790207486          1.0
F  1  1.0
  0.778392064           1.0
F  1  1.0
  0.4567795714          1.0
G  1  1.0
  14.2390675727         1.0
G  1  1.0
  3.3043923381          1.0
G  1  1.0
  1.8214814296          1.0
G  1  1.0
  1.1065752524          1.0
G  1  1.0
  0.7130108949          1.0
H  1  1.0
  2.5830548266          1.0
H  1  1.0
  1.5409265539          1.0
H  1  1.0
  1.0086334832          1.0
I  1  1.0
  1.2031031759          1.0
****
K     0
S  1  1.0
  3152.1065040278       1.0
S  1  1.0
  1429.0424251432       1.0
S  1  1.0
  818.0878070807        1.0
S  1  1.0
  488.9012183496        1.0
S  1  1.0
  311.0255232686        1.0
S  1  1.0
  186.2868881616        1.0
S  1  1.0
  85.1641739825         1.0
S  1  1.0
  44.2656196284         1.0
S  1  1.0
  24.9123417277         1.0
S  1  1.0
  13.854732109          1.0
S  1  1.0
  7.6326448839          1.0
S  1  1.0
  4.1409836857          1.0
S  1  1.0
  2.6252254915          1.0
S  1  1.0
  1.5789167207          1.0
S  1  1.0
  0.9126473141          1.0
S  1  1.0
  0.595340291           1.0
S  1  1.0
  0.2045250861          1.0
S  1  1.0
  0.1332068643          1.0
S  1  1.0
  0.0894167319          1.0
S  1  1.0
  0.0586689307          1.0
S  1  1.0
  0.0362510086          1.0
P  1  1.0
  4345.5985672774       1.0
P  1  1.0
  2590.9444436894       1.0
P  1  1.0
  1047.439675066        1.0
P  1  1.0
  662.4970065869        1.0
P  1  1.0
  439.2837280711        1.0
P  1  1.0
  284.8666109899        1.0
P  1  1.0
  183.8995986009        1.0
P  1  1.0
  124.4140813706        1.0
P  1  1.0
  80.5514984757         1.0
P  1  1.0
  55.2745302014         1.0
P  1  1.0
  38.2115332857         1.0
P  1  1.0
  24.931915204          1.0
P  1  1.0
  16.1356270798         1.0
P  1  1.0
  8.2916670506          1.0
P  1  1.0
  4.679328664           1.0
P  1  1.0
  3.1507949608          1.0
P  1  1.0
  2.0834750726          1.0
P  1  1.0
  1.2795086854          1.0
P  1  1.0
  0.7175896641          1.0
P  1  1.0
  0.3994504679          1.0
P  1  1.0
  0.2347656122          1.0
P  1  1.0
  0.152873561           1.0
P  1  1.0
  0.1025180439          1.0
P  1  1.0
  0.0686008282          1.0
P  1  1.0
  0.0485551816          1.0
P  1  1.0
  0.0326747387          1.0
D  1  1.0
  804.2097055598        1.0
D  1  1.0
  496.4031105054        1.0
D  1  1.0
  322.2124577219        1.0
D  1  1.0
  209.2630577097        1.0
D  1  1.0
  148.8365771196        1.0
D  1  1.0
  91.4834878626         1.0
D  1  1.0
  58.4547002548         1.0
D  1  1.0
  39.6088645989         1.0
D  1  1.0
  24.1450106655         1.0
D  1  1.0
  14.2162738677         1.0
D  1  1.0
  8.2637943812          1.0
D  1  1.0
  4.5061477615          1.0
D  1  1.0
  2.4754570203          1.0
D  1  1.0
  1.4270068831          1.0
D  1  1.0
  0.8732458111          1.0
D  1  1.0
  0.5160163479          1.0
D  1  1.0
  0.3343726346          1.0
D  1  1.0
  0.1786578335          1.0
D  1  1.0
  0.1045127686          1.0
D  1  1.0
  0.0703339675          1.0
D  1  1.0
  0.0473455173          1.0
D  1  1.0
  0.0331552559          1.0
F  1  1.0
  21.6175199435         1.0
F  1  1.0
  14.3382780987         1.0
F  1  1.0
  9.9919133006          1.0
F  1  1.0
  6.7656436616          1.0
F  1  1.0
  4.4621197005          1.0
F  1  1.0
  3.143640779           1.0
F  1  1.0
  2.2252503655          1.0
F  1  1.0
  1.5032222125          1.0
F  1  1.0
  0.962279835           1.0
F  1  1.0
  0.5836007978          1.0
F  1  1.0
  0.1572729731          1.0
G  1  1.0
  10.4777317665         1.0
G  1  1.0
  3.6978324216          1.0
G  1  1.0
  1.9372748549          1.0
G  1  1.0
  0.9558776509          1.0
G  1  1.0
  0.5329270191          1.0
G  1  1.0
  0.237554289           1.0
H  1  1.0
  4.0785115082          1.0
H  1  1.0
  1.2997346668          1.0
****
Ca     0
S  1  1.0
  3923.8786468372       1.0
S  1  1.0
  2161.4076043256       1.0
S  1  1.0
  1462.8574703837       1.0
S  1  1.0
  809.2094269001        1.0
S  1  1.0
  483.025084666         1.0
S  1  1.0
  204.4202805363        1.0
S  1  1.0
  116.7897156922        1.0
S  1  1.0
  70.8052681248         1.0
S  1  1.0
  44.083882984          1.0
S  1  1.0
  25.7816312166         1.0
S  1  1.0
  13.3607843661         1.0
S  1  1.0
  7.971054514           1.0
S  1  1.0
  3.6888114181          1.0
S  1  1.0
  2.3088203217          1.0
S  1  1.0
  1.342224736           1.0
S  1  1.0
  0.7994622679          1.0
S  1  1.0
  0.4398530587          1.0
S  1  1.0
  0.2090287506          1.0
S  1  1.0
  0.1352965029          1.0
S  1  1.0
  0.0841845704          1.0
S  1  1.0
  0.0461815118          1.0
S  1  1.0
  0.032421875           1.0
S  1  1.0
  0.0219692135          1.0
P  1  1.0
  5923.4732859737       1.0
P  1  1.0
  2456.7851953404       1.0
P  1  1.0
  1379.7250737331       1.0
P  1  1.0
  899.924563158         1.0
P  1  1.0
  581.922003337         1.0
P  1  1.0
  379.5285226142        1.0
P  1  1.0
  245.911004674         1.0
P  1  1.0
  148.2294780769        1.0
P  1  1.0
  92.0977587117         1.0
P  1  1.0
  60.1605552856         1.0
P  1  1.0
  35.0973961878         1.0
P  1  1.0
  22.4313547279         1.0
P  1  1.0
  15.5243710868         1.0
P  1  1.0
  10.14501223           1.0
P  1  1.0
  6.4850525033          1.0
P  1  1.0
  4.094728286           1.0
P  1  1.0
  2.7252135267          1.0
P  1  1.0
  1.8046673032          1.0
P  1  1.0
  1.0605464775          1.0
P  1  1.0
  0.6236437813          1.0
P  1  1.0
  0.3691257326          1.0
P  1  1.0
  0.2319442865          1.0
P  1  1.0
  0.1458687221          1.0
P  1  1.0
  0.0614919046          1.0
P  1  1.0
  0.0432717077          1.0
P  1  1.0
  0.0308063687          1.0
D  1  1.0
  673.3102824581        1.0
D  1  1.0
  401.0136272882        1.0
D  1  1.0
  226.55735048          1.0
D  1  1.0
  140.2091201544        1.0
D  1  1.0
  87.8059750997         1.0
D  1  1.0
  52.6856521812         1.0
D  1  1.0
  29.9642580388         1.0
D  1  1.0
  18.6020674645         1.0
D  1  1.0
  12.2572757867         1.0
D  1  1.0
  8.4832454595          1.0
D  1  1.0
  5.8366721389          1.0
D  1  1.0
  3.4900090948          1.0
D  1  1.0
  2.3627265671          1.0
D  1  1.0
  1.6134552153          1.0
D  1  1.0
  1.13887566            1.0
D  1  1.0
  0.8028260138          1.0
D  1  1.0
  0.5226815687          1.0
D  1  1.0
  0.350042086           1.0
D  1  1.0
  0.2075116849          1.0
D  1  1.0
  0.1331361634          1.0
D  1  1.0
  0.0942211865          1.0
D  1  1.0
  0.0625353387          1.0
D  1  1.0
  0.044361171           1.0
F  1  1.0
  39.5155571152         1.0
F  1  1.0
  21.5212241466         1.0
F  1  1.0
  12.782337023          1.0
F  1  1.0
  8.2175656399          1.0
F  1  1.0
  5.6819726457          1.0
F  1  1.0
  3.8442557243          1.0
F  1  1.0
  2.6269953426          1.0
F  1  1.0
  1.7398517057          1.0
F  1  1.0
  1.0545394777          1.0
F  1  1.0
  0.729642763           1.0
F  1  1.0
  0.512062143           1.0
F  1  1.0
  0.2573909638          1.0
F  1  1.0
  0.0730159383          1.0
G  1  1.0
  9.5175998743          1.0
G  1  1.0
  4.4547392773          1.0
G  1  1.0
  2.6856933481          1.0
G  1  1.0
  1.7117345213          1.0
G  1  1.0
  0.9132840217          1.0
G  1  1.0
  0.5776063658          1.0
G  1  1.0
  0.3211803561          1.0
H  1  1.0
  4.4368959082          1.0
H  1  1.0
  1.0088992009          1.0
H  1  1.0
  0.3293108919          1.0
****
Sc     0
S  1  1.0
  6921.9768249452       1.0
S  1  1.0
  3776.497961958        1.0
S  1  1.0
  2351.3654802237       1.0
S  1  1.0
  1123.3275662928       1.0
S  1  1.0
  681.5737557855        1.0
S  1  1.0
  433.0776766869        1.0
S  1  1.0
  256.7116439704        1.0
S  1  1.0
  140.2948886678        1.0
S  1  1.0
  99.1147903166         1.0
S  1  1.0
  59.2305315323         1.0
S  1  1.0
  33.6337180002         1.0
S  1  1.0
  21.5755484544         1.0
S  1  1.0
  13.5089087797         1.0
S  1  1.0
  8.5187689119          1.0
S  1  1.0
  5.2501386735          1.0
S  1  1.0
  3.6207502813          1.0
S  1  1.0
  2.2164290707          1.0
S  1  1.0
  1.2955708811          1.0
S  1  1.0
  0.8724586097          1.0
S  1  1.0
  0.3568812556          1.0
S  1  1.0
  0.2253250644          1.0
S  1  1.0
  0.1336965897          1.0
S  1  1.0
  0.0863379822          1.0
S  1  1.0
  0.0550057284          1.0
S  1  1.0
  0.0334699576          1.0
P  1  1.0
  7683.556329406        1.0
P  1  1.0
  4626.8656972774       1.0
P  1  1.0
  3133.1550937038       1.0
P  1  1.0
  1440.071896355        1.0
P  1  1.0
  939.875023194         1.0
P  1  1.0
  571.8138400913        1.0
P  1  1.0
  351.4230330891        1.0
P  1  1.0
  215.5186161726        1.0
P  1  1.0
  129.1457809629        1.0
P  1  1.0
  71.59941559           1.0
P  1  1.0
  44.2655250749         1.0
P  1  1.0
  27.7374301763         1.0
P  1  1.0
  17.9343687949         1.0
P  1  1.0
  11.2858936534         1.0
P  1  1.0
  6.638080994           1.0
P  1  1.0
  3.8308427168          1.0
P  1  1.0
  2.3711990114          1.0
P  1  1.0
  1.501205138           1.0
P  1  1.0
  0.9636427387          1.0
P  1  1.0
  0.6635277237          1.0
P  1  1.0
  0.4028185623          1.0
P  1  1.0
  0.1936708101          1.0
P  1  1.0
  0.1179807418          1.0
P  1  1.0
  0.0752523658          1.0
P  1  1.0
  0.0487362584          1.0
D  1  1.0
  626.6753055304        1.0
D  1  1.0
  388.3147545989        1.0
D  1  1.0
  265.8693917842        1.0
D  1  1.0
  177.0352264179        1.0
D  1  1.0
  126.3095186917        1.0
D  1  1.0
  73.0414456206         1.0
D  1  1.0
  43.8798442506         1.0
D  1  1.0
  28.1228316922         1.0
D  1  1.0
  18.7885837824         1.0
D  1  1.0
  13.2693325848         1.0
D  1  1.0
  9.3924857991          1.0
D  1  1.0
  6.2574012666          1.0
D  1  1.0
  3.4091314964          1.0
D  1  1.0
  1.894280795           1.0
D  1  1.0
  1.1033518736          1.0
D  1  1.0
  0.6165397054          1.0
D  1  1.0
  0.3100743162          1.0
D  1  1.0
  0.1833854013          1.0
D  1  1.0
  0.1189099443          1.0
D  1  1.0
  0.0693794934          1.0
D  1  1.0
  0.0449406896          1.0
F  1  1.0
  52.5563739747         1.0
F  1  1.0
  31.4307393408         1.0
F  1  1.0
  20.6137217638         1.0
F  1  1.0
  12.3788369822         1.0
F  1  1.0
  6.8264995742          1.0
F  1  1.0
  4.4157460664          1.0
F  1  1.0
  3.0830284503          1.0
F  1  1.0
  1.7773353539          1.0
F  1  1.0
  1.0660907588          1.0
F  1  1.0
  0.6800017964          1.0
F  1  1.0
  0.4053756682          1.0
F  1  1.0
  0.2013540334          1.0
F  1  1.0
  0.1304436659          1.0
F  1  1.0
  0.092171147           1.0
F  1  1.0
  0.0573463164          1.0
G  1  1.0
  14.3551025297         1.0
G  1  1.0
  5.6685294628          1.0
G  1  1.0
  3.6225906094          1.0
G  1  1.0
  2.4779962454          1.0
G  1  1.0
  1.582736025           1.0
G  1  1.0
  0.9619113096          1.0
G  1  1.0
  0.5243653074          1.0
G  1  1.0
  0.3376071675          1.0
G  1  1.0
  0.2170167786          1.0
G  1  1.0
  0.1436876716          1.0
G  1  1.0
  0.07                  1.0
H  1  1.0
  1.7264611864          1.0
H  1  1.0
  0.9765444752          1.0
H  1  1.0
  0.6221641813          1.0
H  1  1.0
  0.1980871466          1.0
I  1  1.0
  0.6889246433          1.0
I  1  1.0
  0.1900407435          1.0
****
Ti     0
S  1  1.0
  3957704.7549127266    1.0
S  1  1.0
  983213.267            1.0
S  1  1.0
  552349.0330159627     1.0
S  1  1.0
  124636.4242205084     1.0
S  1  1.0
  59970.204822          1.0
S  1  1.0
  19475.2092028         1.0
S  1  1.0
  11884.2327719156      1.0
S  1  1.0
  4161.203012189        1.0
S  1  1.0
  2488.4850119033       1.0
S  1  1.0
  1552.6887037883       1.0
S  1  1.0
  589.8250118647        1.0
S  1  1.0
  367.2369852903        1.0
S  1  1.0
  240.7609215713        1.0
S  1  1.0
  148.7324361956        1.0
S  1  1.0
  91.273880747          1.0
S  1  1.0
  56.9837511456         1.0
S  1  1.0
  32.0039648142         1.0
S  1  1.0
  20.9768152009         1.0
S  1  1.0
  14.2790031478         1.0
S  1  1.0
  9.5258153904          1.0
S  1  1.0
  5.7974797151          1.0
S  1  1.0
  3.5891944946          1.0
S  1  1.0
  2.1685072687          1.0
S  1  1.0
  1.4321023901          1.0
S  1  1.0
  0.8877912909          1.0
S  1  1.0
  0.493584264           1.0
S  1  1.0
  0.2916779157          1.0
S  1  1.0
  0.1870746002          1.0
S  1  1.0
  0.1199547597          1.0
S  1  1.0
  0.061348916           1.0
S  1  1.0
  0.0330597204          1.0
S  1  1.0
  0.0197929609          1.0
P  1  1.0
  5102.2662681003       1.0
P  1  1.0
  3471.6604884759       1.0
P  1  1.0
  1593.866479074        1.0
P  1  1.0
  1035.914858113        1.0
P  1  1.0
  615.0441743894        1.0
P  1  1.0
  343.5503248301        1.0
P  1  1.0
  187.2806402784        1.0
P  1  1.0
  119.6886293947        1.0
P  1  1.0
  81.9449828555         1.0
P  1  1.0
  50.0309822376         1.0
P  1  1.0
  27.6300016795         1.0
P  1  1.0
  16.7020307388         1.0
P  1  1.0
  10.0790770552         1.0
P  1  1.0
  6.6940700375          1.0
P  1  1.0
  4.6226623618          1.0
P  1  1.0
  3.018165295           1.0
P  1  1.0
  2.114088147           1.0
P  1  1.0
  1.4377763157          1.0
P  1  1.0
  0.9934422995          1.0
P  1  1.0
  0.6583665307          1.0
P  1  1.0
  0.4528804433          1.0
P  1  1.0
  0.287921649           1.0
P  1  1.0
  0.1944373982          1.0
P  1  1.0
  0.1258774851          1.0
P  1  1.0
  0.0770713012          1.0
P  1  1.0
  0.0498865874          1.0
D  1  1.0
  1494.6850839465       1.0
D  1  1.0
  697.5183983249        1.0
D  1  1.0
  424.2774768973        1.0
D  1  1.0
  287.3173627894        1.0
D  1  1.0
  196.2037749169        1.0
D  1  1.0
  132.2046321538        1.0
D  1  1.0
  84.1364105282         1.0
D  1  1.0
  52.536165408          1.0
D  1  1.0
  34.9772820674         1.0
D  1  1.0
  20.6439711475         1.0
D  1  1.0
  13.1069687573         1.0
D  1  1.0
  9.2641051711          1.0
D  1  1.0
  6.5436779106          1.0
D  1  1.0
  3.7372841865          1.0
D  1  1.0
  2.3758934969          1.0
D  1  1.0
  1.5661030722          1.0
D  1  1.0
  0.9390830242          1.0
D  1  1.0
  0.6363930507          1.0
D  1  1.0
  0.4428807513          1.0
D  1  1.0
  0.280263085           1.0
D  1  1.0
  0.1919078494          1.0
D  1  1.0
  0.1127329968          1.0
D  1  1.0
  0.0720191819          1.0
D  1  1.0
  0.0497961858          1.0
F  1  1.0
  67.231524576          1.0
F  1  1.0
  38.4305525364         1.0
F  1  1.0
  25.3820576146         1.0
F  1  1.0
  14.2043570628         1.0
F  1  1.0
  7.833069178           1.0
F  1  1.0
  4.2280157311          1.0
F  1  1.0
  2.620996788           1.0
F  1  1.0
  1.5969642381          1.0
F  1  1.0
  0.8728030207          1.0
F  1  1.0
  0.5058280735          1.0
F  1  1.0
  0.2619759951          1.0
F  1  1.0
  0.1470946316          1.0
F  1  1.0
  0.081784483           1.0
G  1  1.0
  12.9072583527         1.0
G  1  1.0
  8.1641817593          1.0
G  1  1.0
  5.6770977807          1.0
G  1  1.0
  3.5944473593          1.0
G  1  1.0
  2.4340208832          1.0
G  1  1.0
  1.7038719258          1.0
G  1  1.0
  1.1760555123          1.0
G  1  1.0
  0.7934603078          1.0
G  1  1.0
  0.5572131593          1.0
G  1  1.0
  0.3355485599          1.0
G  1  1.0
  0.179815149           1.0
G  1  1.0
  0.09                  1.0
H  1  1.0
  3.4754089562          1.0
H  1  1.0
  2.0376680794          1.0
H  1  1.0
  0.9959987326          1.0
H  1  1.0
  0.2914318138          1.0
I  1  1.0
  2.3981305863          1.0
I  1  1.0
  1.25836186            1.0
I  1  1.0
  0.3518870301          1.0
****
V     0
S  1  1.0
  1434434.44586         1.0
S  1  1.0
  805692.0356265856     1.0
S  1  1.0
  312164.28338          1.0
S  1  1.0
  87977.115284          1.0
S  1  1.0
  52334.1975030744      1.0
S  1  1.0
  17271.5859647243      1.0
S  1  1.0
  9422.3139920591       1.0
S  1  1.0
  4030.6577696438       1.0
S  1  1.0
  2446.5028658109       1.0
S  1  1.0
  1343.2033258476       1.0
S  1  1.0
  547.8431653075        1.0
S  1  1.0
  306.748875613         1.0
S  1  1.0
  172.6840720633        1.0
S  1  1.0
  95.3849784675         1.0
S  1  1.0
  65.2845938523         1.0
S  1  1.0
  30.4083460022         1.0
S  1  1.0
  19.9271863171         1.0
S  1  1.0
  13.9973927948         1.0
S  1  1.0
  9.3105200032          1.0
S  1  1.0
  5.3321952797          1.0
S  1  1.0
  2.8877387249          1.0
S  1  1.0
  1.5100642401          1.0
S  1  1.0
  0.9127795112          1.0
S  1  1.0
  0.5935304789          1.0
S  1  1.0
  0.3906675413          1.0
S  1  1.0
  0.2562246121          1.0
S  1  1.0
  0.1655425959          1.0
S  1  1.0
  0.1062480093          1.0
S  1  1.0
  0.0515940236          1.0
S  1  1.0
  0.0280590046          1.0
S  1  1.0
  0.01953125            1.0
P  1  1.0
  10837.0996515527      1.0
P  1  1.0
  5838.0056347923       1.0
P  1  1.0
  3667.230585588        1.0
P  1  1.0
  2265.7224218176       1.0
P  1  1.0
  1454.8744908961       1.0
P  1  1.0
  950.7030422585        1.0
P  1  1.0
  553.6306887357        1.0
P  1  1.0
  290.5979041091        1.0
P  1  1.0
  165.1442121453        1.0
P  1  1.0
  94.6233209391         1.0
P  1  1.0
  61.7928600283         1.0
P  1  1.0
  41.0148306235         1.0
P  1  1.0
  26.2050891246         1.0
P  1  1.0
  17.7410891857         1.0
P  1  1.0
  10.9660062852         1.0
P  1  1.0
  6.6478149469          1.0
P  1  1.0
  4.5032525438          1.0
P  1  1.0
  2.9845464516          1.0
P  1  1.0
  1.9373791541          1.0
P  1  1.0
  1.2819245269          1.0
P  1  1.0
  0.7440305908          1.0
P  1  1.0
  0.4540395584          1.0
P  1  1.0
  0.2915547495          1.0
P  1  1.0
  0.1860677567          1.0
P  1  1.0
  0.1284747217          1.0
P  1  1.0
  0.0880381043          1.0
P  1  1.0
  0.054022954           1.0
P  1  1.0
  0.0385596279          1.0
D  1  1.0
  1806.3649423151       1.0
D  1  1.0
  663.018615            1.0
D  1  1.0
  423.0712464897        1.0
D  1  1.0
  248.9396541861        1.0
D  1  1.0
  146.6700077807        1.0
D  1  1.0
  78.3050107456         1.0
D  1  1.0
  51.1743490495         1.0
D  1  1.0
  32.3522372646         1.0
D  1  1.0
  18.3837392964         1.0
D  1  1.0
  11.892530187          1.0
D  1  1.0
  7.8338239556          1.0
D  1  1.0
  5.1014036911          1.0
D  1  1.0
  3.3320549879          1.0
D  1  1.0
  1.811907261           1.0
D  1  1.0
  1.1287094056          1.0
D  1  1.0
  0.7373466263          1.0
D  1  1.0
  0.521762538           1.0
D  1  1.0
  0.301901756           1.0
D  1  1.0
  0.181849322           1.0
D  1  1.0
  0.1271113964          1.0
D  1  1.0
  0.0806787688          1.0
D  1  1.0
  0.0555258641          1.0
F  1  1.0
  82.7419478553         1.0
F  1  1.0
  58.4662664201         1.0
F  1  1.0
  40.2169022487         1.0
F  1  1.0
  23.1251571168         1.0
F  1  1.0
  13.9466053526         1.0
F  1  1.0
  8.7967515457          1.0
F  1  1.0
  5.6631977509          1.0
F  1  1.0
  3.2021753527          1.0
F  1  1.0
  1.9976611028          1.0
F  1  1.0
  1.3599715643          1.0
F  1  1.0
  0.9298649013          1.0
F  1  1.0
  0.6288559211          1.0
F  1  1.0
  0.4058187084          1.0
F  1  1.0
  0.2531080852          1.0
F  1  1.0
  0.1661703515          1.0
F  1  1.0
  0.0928312417          1.0
G  1  1.0
  25.5517631556         1.0
G  1  1.0
  15.8533030036         1.0
G  1  1.0
  9.4051381017          1.0
G  1  1.0
  5.7982639057          1.0
G  1  1.0
  3.8118782861          1.0
G  1  1.0
  2.3113989463          1.0
G  1  1.0
  1.3397115445          1.0
G  1  1.0
  0.8067946953          1.0
G  1  1.0
  0.543706001           1.0
G  1  1.0
  0.340846539           1.0
G  1  1.0
  0.1840833614          1.0
G  1  1.0
  0.104                 1.0
H  1  1.0
  4.6676990297          1.0
H  1  1.0
  2.4141484297          1.0
H  1  1.0
  1.5269221971          1.0
H  1  1.0
  1.0289942855          1.0
H  1  1.0
  0.6288327617          1.0
I  1  1.0
  4.0092605016          1.0
I  1  1.0
  2.5817585711          1.0
I  1  1.0
  0.6498137742          1.0
J  1  1.0
  0.7602161811          1.0
****
Cr     0
S  1  1.0
  10759.0145020709      1.0
S  1  1.0
  6543.5287269948       1.0
S  1  1.0
  2675.339088818        1.0
S  1  1.0
  1259.4066434549       1.0
S  1  1.0
  797.2303061005        1.0
S  1  1.0
  465.3326036866        1.0
S  1  1.0
  224.1662449872        1.0
S  1  1.0
  149.0386198308        1.0
S  1  1.0
  85.8571014127         1.0
S  1  1.0
  50.8735428192         1.0
S  1  1.0
  36.0792346834         1.0
S  1  1.0
  23.0321963373         1.0
S  1  1.0
  13.3970833156         1.0
S  1  1.0
  8.6419540582          1.0
S  1  1.0
  5.4250479498          1.0
S  1  1.0
  3.1440691989          1.0
S  1  1.0
  1.8945334236          1.0
S  1  1.0
  1.2688384669          1.0
S  1  1.0
  0.7070182149          1.0
S  1  1.0
  0.4373944237          1.0
S  1  1.0
  0.2883324151          1.0
S  1  1.0
  0.1610836375          1.0
S  1  1.0
  0.1007764776          1.0
S  1  1.0
  0.0568826514          1.0
S  1  1.0
  0.031067813           1.0
S  1  1.0
  0.0203125             1.0
P  1  1.0
  17673.2468416643      1.0
P  1  1.0
  3818.6309845055       1.0
P  1  1.0
  2233.5972198504       1.0
P  1  1.0
  1427.8629886544       1.0
P  1  1.0
  795.7770624996        1.0
P  1  1.0
  469.424678488         1.0
P  1  1.0
  220.8602830323        1.0
P  1  1.0
  131.9831213492        1.0
P  1  1.0
  86.921361149          1.0
P  1  1.0
  54.562635173          1.0
P  1  1.0
  35.4503595177         1.0
P  1  1.0
  22.1998335021         1.0
P  1  1.0
  14.5736135928         1.0
P  1  1.0
  9.586173774           1.0
P  1  1.0
  6.1209664914          1.0
P  1  1.0
  4.0248420745          1.0
P  1  1.0
  2.4038222667          1.0
P  1  1.0
  1.394703895           1.0
P  1  1.0
  0.9926676099          1.0
P  1  1.0
  0.7075666491          1.0
P  1  1.0
  0.4928383786          1.0
P  1  1.0
  0.3121855883          1.0
P  1  1.0
  0.1664907516          1.0
P  1  1.0
  0.0964259854          1.0
P  1  1.0
  0.0510693464          1.0
P  1  1.0
  0.0361111111          1.0
D  1  1.0
  876.9612823208        1.0
D  1  1.0
  534.9952198927        1.0
D  1  1.0
  374.8335802511        1.0
D  1  1.0
  221.7390150023        1.0
D  1  1.0
  141.4279040708        1.0
D  1  1.0
  91.0268879074         1.0
D  1  1.0
  54.0459166222         1.0
D  1  1.0
  31.2397521049         1.0
D  1  1.0
  20.8071291622         1.0
D  1  1.0
  14.5820853768         1.0
D  1  1.0
  10.177573325          1.0
D  1  1.0
  6.4709581974          1.0
D  1  1.0
  4.0524344111          1.0
D  1  1.0
  2.2931497843          1.0
D  1  1.0
  1.224035457           1.0
D  1  1.0
  0.7393574148          1.0
D  1  1.0
  0.4729692561          1.0
D  1  1.0
  0.2926193293          1.0
D  1  1.0
  0.1463721879          1.0
D  1  1.0
  0.07823938            1.0
D  1  1.0
  0.052                 1.0
F  1  1.0
  120.8913149213        1.0
F  1  1.0
  63.1100678645         1.0
F  1  1.0
  35.5459994775         1.0
F  1  1.0
  21.3284918909         1.0
F  1  1.0
  11.820736214          1.0
F  1  1.0
  6.4526767458          1.0
F  1  1.0
  3.5973090925          1.0
F  1  1.0
  2.0751690518          1.0
F  1  1.0
  1.4086497803          1.0
F  1  1.0
  0.9658509787          1.0
F  1  1.0
  0.6059332213          1.0
F  1  1.0
  0.3884924876          1.0
F  1  1.0
  0.2708115823          1.0
F  1  1.0
  0.1867985202          1.0
F  1  1.0
  0.1043072894          1.0
G  1  1.0
  29.0311975298         1.0
G  1  1.0
  16.7795043115         1.0
G  1  1.0
  10.3935028145         1.0
G  1  1.0
  6.8737491965          1.0
G  1  1.0
  4.2825966383          1.0
G  1  1.0
  2.1495708672          1.0
G  1  1.0
  1.1902088171          1.0
G  1  1.0
  0.7578386235          1.0
G  1  1.0
  0.4818088046          1.0
G  1  1.0
  0.3350752368          1.0
G  1  1.0
  0.2098633369          1.0
G  1  1.0
  0.12                  1.0
H  1  1.0
  6.0047736894          1.0
H  1  1.0
  4.0301785358          1.0
H  1  1.0
  2.5362933997          1.0
H  1  1.0
  1.1709811801          1.0
H  1  1.0
  0.4687832991          1.0
I  1  1.0
  3.7440874872          1.0
I  1  1.0
  2.573623799           1.0
I  1  1.0
  0.9651648792          1.0
J  1  1.0
  1.1796976883          1.0
****
Mn     0
S  1  1.0
  1741046.60516         1.0
S  1  1.0
  970997.999234179      1.0
S  1  1.0
  356974.18502          1.0
S  1  1.0
  95489.828706          1.0
S  1  1.0
  56635.5995070802      1.0
S  1  1.0
  18237.530422844       1.0
S  1  1.0
  11412.4953854656      1.0
S  1  1.0
  6889.0324174339       1.0
S  1  1.0
  2990.0409289689       1.0
S  1  1.0
  1329.0684735387       1.0
S  1  1.0
  840.1731228509        1.0
S  1  1.0
  493.174193075         1.0
S  1  1.0
  342.5748024295        1.0
S  1  1.0
  156.9144689492        1.0
S  1  1.0
  89.3709279571         1.0
S  1  1.0
  45.4866109164         1.0
S  1  1.0
  26.4043911945         1.0
S  1  1.0
  18.2873541817         1.0
S  1  1.0
  11.295958322          1.0
S  1  1.0
  6.5735373358          1.0
S  1  1.0
  3.7641551605          1.0
S  1  1.0
  2.2122008852          1.0
S  1  1.0
  1.3582683181          1.0
S  1  1.0
  0.8766332789          1.0
S  1  1.0
  0.5497857445          1.0
S  1  1.0
  0.3517009726          1.0
S  1  1.0
  0.2211411969          1.0
S  1  1.0
  0.1503919991          1.0
S  1  1.0
  0.1000945241          1.0
S  1  1.0
  0.0554134447          1.0
S  1  1.0
  0.0319685159          1.0
S  1  1.0
  0.02109375            1.0
P  1  1.0
  12626.7215304236      1.0
P  1  1.0
  7316.0592323857       1.0
P  1  1.0
  4023.291752019        1.0
P  1  1.0
  2351.6895040633       1.0
P  1  1.0
  1497.8771497592       1.0
P  1  1.0
  975.526319675         1.0
P  1  1.0
  662.3430210184        1.0
P  1  1.0
  429.6984522065        1.0
P  1  1.0
  288.7313015586        1.0
P  1  1.0
  168.1988597322        1.0
P  1  1.0
  106.0510727373        1.0
P  1  1.0
  63.0976403602         1.0
P  1  1.0
  35.8618710329         1.0
P  1  1.0
  18.5425338758         1.0
P  1  1.0
  10.6603454397         1.0
P  1  1.0
  7.0068280857          1.0
P  1  1.0
  4.1785571667          1.0
P  1  1.0
  2.2972895708          1.0
P  1  1.0
  1.5541358463          1.0
P  1  1.0
  0.9883636367          1.0
P  1  1.0
  0.5631735175          1.0
P  1  1.0
  0.3659801829          1.0
P  1  1.0
  0.236073919           1.0
P  1  1.0
  0.136253838           1.0
P  1  1.0
  0.0861441029          1.0
P  1  1.0
  0.0567890842          1.0
D  1  1.0
  941.0748025298        1.0
D  1  1.0
  602.6074889392        1.0
D  1  1.0
  415.2898464452        1.0
D  1  1.0
  286.4143030485        1.0
D  1  1.0
  192.6704064169        1.0
D  1  1.0
  120.7225625091        1.0
D  1  1.0
  71.1773391006         1.0
D  1  1.0
  41.2087552973         1.0
D  1  1.0
  25.2718774468         1.0
D  1  1.0
  14.7076853912         1.0
D  1  1.0
  8.7054781829          1.0
D  1  1.0
  5.2830221198          1.0
D  1  1.0
  3.0760093617          1.0
D  1  1.0
  1.7424887462          1.0
D  1  1.0
  1.0960606573          1.0
D  1  1.0
  0.7547021705          1.0
D  1  1.0
  0.4513116893          1.0
D  1  1.0
  0.2955279355          1.0
D  1  1.0
  0.2003216631          1.0
D  1  1.0
  0.1072763045          1.0
D  1  1.0
  0.0616596865          1.0
F  1  1.0
  103.2420977894        1.0
F  1  1.0
  67.6701001844         1.0
F  1  1.0
  47.1825925873         1.0
F  1  1.0
  32.687973369          1.0
F  1  1.0
  19.5278921201         1.0
F  1  1.0
  11.0332095774         1.0
F  1  1.0
  7.0327675897          1.0
F  1  1.0
  4.5193640597          1.0
F  1  1.0
  2.9539295192          1.0
F  1  1.0
  1.8193247474          1.0
F  1  1.0
  1.041874266           1.0
F  1  1.0
  0.5960037173          1.0
F  1  1.0
  0.3367528633          1.0
F  1  1.0
  0.2067779561          1.0
F  1  1.0
  0.1370978346          1.0
F  1  1.0
  0.0919586864          1.0
G  1  1.0
  42.3784718787         1.0
G  1  1.0
  21.8066438156         1.0
G  1  1.0
  13.4393876898         1.0
G  1  1.0
  9.0286560319          1.0
G  1  1.0
  4.9738316006          1.0
G  1  1.0
  3.0143758394          1.0
G  1  1.0
  1.9706646743          1.0
G  1  1.0
  1.2235801706          1.0
G  1  1.0
  0.8251233088          1.0
G  1  1.0
  0.4892371411          1.0
G  1  1.0
  0.2881789207          1.0
G  1  1.0
  0.2023513921          1.0
G  1  1.0
  0.136019064           1.0
H  1  1.0
  7.9829965926          1.0
H  1  1.0
  4.4759309355          1.0
H  1  1.0
  2.690811237           1.0
H  1  1.0
  1.4742721226          1.0
H  1  1.0
  0.8889480612          1.0
H  1  1.0
  0.4979572674          1.0
I  1  1.0
  6.3694578804          1.0
I  1  1.0
  3.323387316           1.0
I  1  1.0
  1.8782998896          1.0
I  1  1.0
  1.2479438237          1.0
J  1  1.0
  7.669                 1.0
****
Fe     0
S  1  1.0
  1745055.5916          1.0
S  1  1.0
  357279.46138          1.0
S  1  1.0
  206303.134916578      1.0
S  1  1.0
  56900.6978347334      1.0
S  1  1.0
  30527.481082          1.0
S  1  1.0
  11419.9420209186      1.0
S  1  1.0
  6588.2379049821       1.0
S  1  1.0
  2640.9565634565       1.0
S  1  1.0
  1492.8344098373       1.0
S  1  1.0
  872.5417719318        1.0
S  1  1.0
  368.3067616687        1.0
S  1  1.0
  262.9865920631        1.0
S  1  1.0
  170.4689359866        1.0
S  1  1.0
  85.0248010366         1.0
S  1  1.0
  50.9183045417         1.0
S  1  1.0
  32.2903086995         1.0
S  1  1.0
  23.0035196801         1.0
S  1  1.0
  16.3892401248         1.0
S  1  1.0
  8.7872587196          1.0
S  1  1.0
  4.6586841373          1.0
S  1  1.0
  2.9885785259          1.0
S  1  1.0
  1.964149757           1.0
S  1  1.0
  1.2679047735          1.0
S  1  1.0
  0.7823362162          1.0
S  1  1.0
  0.4160242969          1.0
S  1  1.0
  0.236143669           1.0
S  1  1.0
  0.1564613416          1.0
S  1  1.0
  0.0957573941          1.0
S  1  1.0
  0.0589749837          1.0
S  1  1.0
  0.0333874494          1.0
S  1  1.0
  0.021875              1.0
P  1  1.0
  14396.4676702613      1.0
P  1  1.0
  5759.5255594675       1.0
P  1  1.0
  2519.9283685539       1.0
P  1  1.0
  1620.3502149463       1.0
P  1  1.0
  995.9998351866        1.0
P  1  1.0
  551.7942685729        1.0
P  1  1.0
  331.4143998524        1.0
P  1  1.0
  230.0084603396        1.0
P  1  1.0
  148.4197011784        1.0
P  1  1.0
  100.8617140185        1.0
P  1  1.0
  49.9713167666         1.0
P  1  1.0
  33.6813952682         1.0
P  1  1.0
  20.300397372          1.0
P  1  1.0
  12.8312038705         1.0
P  1  1.0
  7.5261206736          1.0
P  1  1.0
  4.7298306723          1.0
P  1  1.0
  2.9074976132          1.0
P  1  1.0
  1.8357693806          1.0
P  1  1.0
  1.2830294353          1.0
P  1  1.0
  0.9027107996          1.0
P  1  1.0
  0.6263779694          1.0
P  1  1.0
  0.3908622378          1.0
P  1  1.0
  0.2288366926          1.0
P  1  1.0
  0.1466112055          1.0
P  1  1.0
  0.0881225269          1.0
P  1  1.0
  0.0566442277          1.0
P  1  1.0
  0.0388888889          1.0
D  1  1.0
  1609.2218696909       1.0
D  1  1.0
  1035.5005730731       1.0
D  1  1.0
  562.9429856482        1.0
D  1  1.0
  308.2770055659        1.0
D  1  1.0
  168.4226395242        1.0
D  1  1.0
  108.1357695381        1.0
D  1  1.0
  76.0459712777         1.0
D  1  1.0
  53.6161168314         1.0
D  1  1.0
  35.26448262           1.0
D  1  1.0
  21.954965865          1.0
D  1  1.0
  12.5354501618         1.0
D  1  1.0
  7.3616410282          1.0
D  1  1.0
  5.0129879783          1.0
D  1  1.0
  3.2682195309          1.0
D  1  1.0
  2.126691668           1.0
D  1  1.0
  1.5162308923          1.0
D  1  1.0
  0.9976382861          1.0
D  1  1.0
  0.5629675137          1.0
D  1  1.0
  0.3342361914          1.0
D  1  1.0
  0.1940235174          1.0
D  1  1.0
  0.1104674093          1.0
D  1  1.0
  0.0638468345          1.0
F  1  1.0
  115.4121106782        1.0
F  1  1.0
  75.9947557885         1.0
F  1  1.0
  51.5160583598         1.0
F  1  1.0
  34.6879609789         1.0
F  1  1.0
  19.1131023            1.0
F  1  1.0
  11.4790037429         1.0
F  1  1.0
  7.5973420103          1.0
F  1  1.0
  4.5980597374          1.0
F  1  1.0
  2.7253057175          1.0
F  1  1.0
  1.7445075385          1.0
F  1  1.0
  1.2269207754          1.0
F  1  1.0
  0.699610774           1.0
F  1  1.0
  0.3637602661          1.0
F  1  1.0
  0.2116264987          1.0
F  1  1.0
  0.1397473984          1.0
F  1  1.0
  0.0950768111          1.0
G  1  1.0
  43.2136873675         1.0
G  1  1.0
  24.2351239851         1.0
G  1  1.0
  14.3539261262         1.0
G  1  1.0
  9.5842684432          1.0
G  1  1.0
  6.561541929           1.0
G  1  1.0
  4.0222031458          1.0
G  1  1.0
  2.5269841133          1.0
G  1  1.0
  1.6506453443          1.0
G  1  1.0
  1.0435299042          1.0
G  1  1.0
  0.6026094918          1.0
G  1  1.0
  0.2813426786          1.0
G  1  1.0
  0.1869014773          1.0
G  1  1.0
  0.124                 1.0
H  1  1.0
  11.7281837007         1.0
H  1  1.0
  6.7642634962          1.0
H  1  1.0
  3.7707976581          1.0
H  1  1.0
  2.2691110268          1.0
H  1  1.0
  1.4200465813          1.0
H  1  1.0
  0.9510185303          1.0
H  1  1.0
  0.2563962584          1.0
I  1  1.0
  6.3789961032          1.0
I  1  1.0
  4.0098646602          1.0
I  1  1.0
  1.9167001609          1.0
J  1  1.0
  9.078                 1.0
****
Co     0
S  1  1.0
  1308851.6222075326    1.0
S  1  1.0
  474124.96442          1.0
S  1  1.0
  123909.364788         1.0
S  1  1.0
  73314.3015706623      1.0
S  1  1.0
  38550.029262          1.0
S  1  1.0
  15354.2958062788      1.0
S  1  1.0
  7730.295906311        1.0
S  1  1.0
  5282.8145198          1.0
S  1  1.0
  1881.3538004863       1.0
S  1  1.0
  1072.8715084545       1.0
S  1  1.0
  671.9150587254        1.0
S  1  1.0
  288.0308585386        1.0
S  1  1.0
  178.1784392784        1.0
S  1  1.0
  116.4535241927        1.0
S  1  1.0
  73.0891187309         1.0
S  1  1.0
  48.2708394381         1.0
S  1  1.0
  30.4227226978         1.0
S  1  1.0
  16.8664432669         1.0
S  1  1.0
  10.1567281572         1.0
S  1  1.0
  7.0922809082          1.0
S  1  1.0
  4.2665489759          1.0
S  1  1.0
  2.7296187107          1.0
S  1  1.0
  1.6920659134          1.0
S  1  1.0
  0.9962516251          1.0
S  1  1.0
  0.6230731921          1.0
S  1  1.0
  0.35164021            1.0
S  1  1.0
  0.2118131753          1.0
S  1  1.0
  0.1387487635          1.0
S  1  1.0
  0.0893348327          1.0
S  1  1.0
  0.0621671518          1.0
S  1  1.0
  0.0358687445          1.0
S  1  1.0
  0.0234375             1.0
P  1  1.0
  10308.8048656234      1.0
P  1  1.0
  6644.7463789408       1.0
P  1  1.0
  4133.9332504503       1.0
P  1  1.0
  2239.9451540363       1.0
P  1  1.0
  1163.7506047493       1.0
P  1  1.0
  742.465771688         1.0
P  1  1.0
  504.7329465386        1.0
P  1  1.0
  308.101807182         1.0
P  1  1.0
  182.1203294958        1.0
P  1  1.0
  111.4516949185        1.0
P  1  1.0
  76.7152003525         1.0
P  1  1.0
  51.3155246884         1.0
P  1  1.0
  30.9249315296         1.0
P  1  1.0
  18.2966675291         1.0
P  1  1.0
  12.536009084          1.0
P  1  1.0
  7.1138089845          1.0
P  1  1.0
  4.5628907726          1.0
P  1  1.0
  2.6426227859          1.0
P  1  1.0
  1.4607874878          1.0
P  1  1.0
  0.9032937298          1.0
P  1  1.0
  0.5666287055          1.0
P  1  1.0
  0.3679173412          1.0
P  1  1.0
  0.2504575444          1.0
P  1  1.0
  0.1600829205          1.0
P  1  1.0
  0.1002378199          1.0
P  1  1.0
  0.0607294997          1.0
D  1  1.0
  2727.9547762366       1.0
D  1  1.0
  906.0329749413        1.0
D  1  1.0
  483.253864625         1.0
D  1  1.0
  293.2203399275        1.0
D  1  1.0
  184.9296504907        1.0
D  1  1.0
  100.9689722105        1.0
D  1  1.0
  64.399782627          1.0
D  1  1.0
  37.3825650687         1.0
D  1  1.0
  21.9937611518         1.0
D  1  1.0
  15.0373404515         1.0
D  1  1.0
  9.878585454           1.0
D  1  1.0
  6.0982920089          1.0
D  1  1.0
  3.2293421319          1.0
D  1  1.0
  1.9918515664          1.0
D  1  1.0
  1.2445592083          1.0
D  1  1.0
  0.7575627404          1.0
D  1  1.0
  0.5346112255          1.0
D  1  1.0
  0.3634647141          1.0
D  1  1.0
  0.2283998216          1.0
D  1  1.0
  0.1220386724          1.0
D  1  1.0
  0.0682207083          1.0
F  1  1.0
  293.5409555303        1.0
F  1  1.0
  167.178088159         1.0
F  1  1.0
  102.20018361          1.0
F  1  1.0
  65.8736272699         1.0
F  1  1.0
  43.1316155699         1.0
F  1  1.0
  30.7444550459         1.0
F  1  1.0
  19.239429716          1.0
F  1  1.0
  11.0669394711         1.0
F  1  1.0
  6.7124329652          1.0
F  1  1.0
  4.6099066827          1.0
F  1  1.0
  3.1706838207          1.0
F  1  1.0
  2.2441890029          1.0
F  1  1.0
  1.5461197509          1.0
F  1  1.0
  1.0731542142          1.0
F  1  1.0
  0.7301113753          1.0
F  1  1.0
  0.4078716987          1.0
F  1  1.0
  0.2594141155          1.0
F  1  1.0
  0.1615050699          1.0
F  1  1.0
  0.1013129804          1.0
G  1  1.0
  48.8672287086         1.0
G  1  1.0
  27.198204352          1.0
G  1  1.0
  15.398007869          1.0
G  1  1.0
  9.0849361054          1.0
G  1  1.0
  5.3001753113          1.0
G  1  1.0
  2.7770713122          1.0
G  1  1.0
  1.5117391803          1.0
G  1  1.0
  0.9695161025          1.0
G  1  1.0
  0.6176983794          1.0
G  1  1.0
  0.3278889304          1.0
G  1  1.0
  0.2318276234          1.0
G  1  1.0
  0.132                 1.0
H  1  1.0
  16.9514553878         1.0
H  1  1.0
  10.8236697024         1.0
H  1  1.0
  7.3804986663          1.0
H  1  1.0
  5.1635991565          1.0
H  1  1.0
  3.51702941            1.0
H  1  1.0
  2.1868181003          1.0
H  1  1.0
  1.1824793703          1.0
H  1  1.0
  0.2921118553          1.0
I  1  1.0
  10.9952524494         1.0
I  1  1.0
  6.7363068341          1.0
I  1  1.0
  4.4396778484          1.0
I  1  1.0
  2.2605998083          1.0
J  1  1.0
  2.1623888297          1.0
****
Ni     0
S  1  1.0
  652564.0502           1.0
S  1  1.0
  375336.4685495138     1.0
S  1  1.0
  170888.302122         1.0
S  1  1.0
  52721.73317           1.0
S  1  1.0
  32091.9198685445      1.0
S  1  1.0
  17601.9451546977      1.0
S  1  1.0
  7314.1884729772       1.0
S  1  1.0
  3365.509490723        1.0
S  1  1.0
  1908.6665662308       1.0
S  1  1.0
  1203.2664405693       1.0
S  1  1.0
  603.1726315788        1.0
S  1  1.0
  373.2654839137        1.0
S  1  1.0
  203.0961930339        1.0
S  1  1.0
  91.0737220959         1.0
S  1  1.0
  56.235868757          1.0
S  1  1.0
  33.6949820794         1.0
S  1  1.0
  22.1501439314         1.0
S  1  1.0
  13.5824860286         1.0
S  1  1.0
  8.4556369643          1.0
S  1  1.0
  5.4766558194          1.0
S  1  1.0
  3.4445826088          1.0
S  1  1.0
  2.1693214455          1.0
S  1  1.0
  1.3972092742          1.0
S  1  1.0
  0.8543173373          1.0
S  1  1.0
  0.540272368           1.0
S  1  1.0
  0.3469044717          1.0
S  1  1.0
  0.2245688133          1.0
S  1  1.0
  0.1284745074          1.0
S  1  1.0
  0.0695808771          1.0
S  1  1.0
  0.0379535289          1.0
S  1  1.0
  0.02421875            1.0
P  1  1.0
  5878.333618741        1.0
P  1  1.0
  3449.2777656855       1.0
P  1  1.0
  2133.284984906        1.0
P  1  1.0
  1225.0711572221       1.0
P  1  1.0
  695.6137458886        1.0
P  1  1.0
  338.6221631732        1.0
P  1  1.0
  240.0189592683        1.0
P  1  1.0
  142.6624282256        1.0
P  1  1.0
  82.3365079964         1.0
P  1  1.0
  48.3722368527         1.0
P  1  1.0
  29.5237433451         1.0
P  1  1.0
  16.6276999636         1.0
P  1  1.0
  9.8124863575          1.0
P  1  1.0
  6.5045008193          1.0
P  1  1.0
  4.0333835111          1.0
P  1  1.0
  2.4390913564          1.0
P  1  1.0
  1.4775596989          1.0
P  1  1.0
  0.7894042485          1.0
P  1  1.0
  0.4173517687          1.0
P  1  1.0
  0.2813950658          1.0
P  1  1.0
  0.1702507056          1.0
P  1  1.0
  0.1079735879          1.0
P  1  1.0
  0.0669991749          1.0
D  1  1.0
  1850.7733331308       1.0
D  1  1.0
  1142.23577668         1.0
D  1  1.0
  755.5213416516        1.0
D  1  1.0
  491.5001766211        1.0
D  1  1.0
  289.0558392851        1.0
D  1  1.0
  151.4621540271        1.0
D  1  1.0
  83.8025401332         1.0
D  1  1.0
  50.7437325699         1.0
D  1  1.0
  30.6303159211         1.0
D  1  1.0
  15.7826192868         1.0
D  1  1.0
  9.2125511188          1.0
D  1  1.0
  6.2437502507          1.0
D  1  1.0
  4.1089381625          1.0
D  1  1.0
  2.357815332           1.0
D  1  1.0
  1.234336513           1.0
D  1  1.0
  0.7157685089          1.0
D  1  1.0
  0.4295258613          1.0
D  1  1.0
  0.2701229869          1.0
D  1  1.0
  0.1883134245          1.0
D  1  1.0
  0.0953951735          1.0
D  1  1.0
  0.062                 1.0
F  1  1.0
  143.2490727827        1.0
F  1  1.0
  91.085266742          1.0
F  1  1.0
  58.7674984015         1.0
F  1  1.0
  38.1182969322         1.0
F  1  1.0
  22.71190319           1.0
F  1  1.0
  13.8424175204         1.0
F  1  1.0
  7.9939186435          1.0
F  1  1.0
  5.1291892785          1.0
F  1  1.0
  3.5486691143          1.0
F  1  1.0
  2.4199415548          1.0
F  1  1.0
  1.7108931709          1.0
F  1  1.0
  1.1206363971          1.0
F  1  1.0
  0.6270922381          1.0
F  1  1.0
  0.3437631247          1.0
F  1  1.0
  0.2244434051          1.0
F  1  1.0
  0.1262691592          1.0
G  1  1.0
  52.8197034412         1.0
G  1  1.0
  31.1287141673         1.0
G  1  1.0
  21.0484034489         1.0
G  1  1.0
  14.5874600875         1.0
G  1  1.0
  10.2025514092         1.0
G  1  1.0
  6.6010669442          1.0
G  1  1.0
  4.3889734134          1.0
G  1  1.0
  2.9725629117          1.0
G  1  1.0
  2.0346849365          1.0
G  1  1.0
  1.2990768387          1.0
G  1  1.0
  0.9223105212          1.0
G  1  1.0
  0.6323004387          1.0
G  1  1.0
  0.3484468167          1.0
G  1  1.0
  0.248352877           1.0
G  1  1.0
  0.142                 1.0
H  1  1.0
  20.6662152217         1.0
H  1  1.0
  12.0147011962         1.0
H  1  1.0
  7.246322696           1.0
H  1  1.0
  4.4486231644          1.0
H  1  1.0
  2.4583601159          1.0
H  1  1.0
  1.3745451341          1.0
H  1  1.0
  0.7951649916          1.0
I  1  1.0
  12.263642101          1.0
I  1  1.0
  7.6249335055          1.0
I  1  1.0
  2.9171341776          1.0
I  1  1.0
  1.5779786271          1.0
J  1  1.0
  10.1967342684         1.0
****
Cu     0
S  1  1.0
  3476280.3758          1.0
S  1  1.0
  1935779.1306081477    1.0
S  1  1.0
  405324.9346522332     1.0
S  1  1.0
  184189.425658         1.0
S  1  1.0
  57233.617918          1.0
S  1  1.0
  22431.0915308954      1.0
S  1  1.0
  8746.068044904        1.0
S  1  1.0
  4894.8654231432       1.0
S  1  1.0
  3246.5571678664       1.0
S  1  1.0
  1360.2902855306       1.0
S  1  1.0
  832.0682671585        1.0
S  1  1.0
  567.6775735575        1.0
S  1  1.0
  257.7648747264        1.0
S  1  1.0
  164.7527128936        1.0
S  1  1.0
  99.8237305529         1.0
S  1  1.0
  68.7026087379         1.0
S  1  1.0
  30.2514290881         1.0
S  1  1.0
  18.5371114071         1.0
S  1  1.0
  11.4607437725         1.0
S  1  1.0
  7.109227932           1.0
S  1  1.0
  3.8605991149          1.0
S  1  1.0
  2.4086950267          1.0
S  1  1.0
  1.5179326843          1.0
S  1  1.0
  1.0172720219          1.0
S  1  1.0
  0.6273809331          1.0
S  1  1.0
  0.3637680954          1.0
S  1  1.0
  0.2336333442          1.0
S  1  1.0
  0.1521315914          1.0
S  1  1.0
  0.0962357409          1.0
S  1  1.0
  0.0586483301          1.0
S  1  1.0
  0.0379535289          1.0
S  1  1.0
  0.02421875            1.0
P  1  1.0
  11800.8397654177      1.0
P  1  1.0
  7702.2410578822       1.0
P  1  1.0
  4490.559404323        1.0
P  1  1.0
  2185.39024082         1.0
P  1  1.0
  1046.7696503905       1.0
P  1  1.0
  691.0829563101        1.0
P  1  1.0
  434.3591706717        1.0
P  1  1.0
  279.8437488469        1.0
P  1  1.0
  182.7370574046        1.0
P  1  1.0
  122.2292285493        1.0
P  1  1.0
  86.4452852589         1.0
P  1  1.0
  54.9188982615         1.0
P  1  1.0
  32.3728101488         1.0
P  1  1.0
  20.3011122289         1.0
P  1  1.0
  12.5027591293         1.0
P  1  1.0
  7.7871914706          1.0
P  1  1.0
  5.2454218617          1.0
P  1  1.0
  3.4688484979          1.0
P  1  1.0
  2.3828614048          1.0
P  1  1.0
  1.6053421999          1.0
P  1  1.0
  1.1153634483          1.0
P  1  1.0
  0.7377213869          1.0
P  1  1.0
  0.4344265581          1.0
P  1  1.0
  0.2317879439          1.0
P  1  1.0
  0.1303315765          1.0
P  1  1.0
  0.0843982516          1.0
P  1  1.0
  0.0499538797          1.0
D  1  1.0
  2149.5656754713       1.0
D  1  1.0
  1244.9100250404       1.0
D  1  1.0
  736.6262116716        1.0
D  1  1.0
  419.6104388606        1.0
D  1  1.0
  264.1985478242        1.0
D  1  1.0
  169.4365177135        1.0
D  1  1.0
  106.709392296         1.0
D  1  1.0
  62.6180778242         1.0
D  1  1.0
  36.8979841705         1.0
D  1  1.0
  21.9572525157         1.0
D  1  1.0
  13.405378554          1.0
D  1  1.0
  7.4055860743          1.0
D  1  1.0
  4.108673              1.0
D  1  1.0
  2.3590170508          1.0
D  1  1.0
  1.6596610824          1.0
D  1  1.0
  1.1559887164          1.0
D  1  1.0
  0.7646934024          1.0
D  1  1.0
  0.440981744           1.0
D  1  1.0
  0.2857173234          1.0
D  1  1.0
  0.1806027154          1.0
D  1  1.0
  0.0949666238          1.0
D  1  1.0
  0.062                 1.0
F  1  1.0
  205.6541912293        1.0
F  1  1.0
  116.5003954808        1.0
F  1  1.0
  77.6322469995         1.0
F  1  1.0
  49.6557311057         1.0
F  1  1.0
  32.3922189973         1.0
F  1  1.0
  19.5362441454         1.0
F  1  1.0
  11.7806540103         1.0
F  1  1.0
  7.90761184            1.0
F  1  1.0
  5.2324142715          1.0
F  1  1.0
  3.2715061072          1.0
F  1  1.0
  2.1067318489          1.0
F  1  1.0
  1.3933998224          1.0
F  1  1.0
  0.893615826           1.0
F  1  1.0
  0.5938908492          1.0
F  1  1.0
  0.3708687458          1.0
F  1  1.0
  0.2456976287          1.0
F  1  1.0
  0.1607356159          1.0
F  1  1.0
  0.108314542           1.0
G  1  1.0
  62.786133648          1.0
G  1  1.0
  39.1560393892         1.0
G  1  1.0
  21.6026299947         1.0
G  1  1.0
  11.8745109088         1.0
G  1  1.0
  7.4882102813          1.0
G  1  1.0
  4.7068136719          1.0
G  1  1.0
  3.1602967407          1.0
G  1  1.0
  2.1282267378          1.0
G  1  1.0
  1.4716458053          1.0
G  1  1.0
  0.8638573166          1.0
G  1  1.0
  0.4939457826          1.0
G  1  1.0
  0.3044100499          1.0
G  1  1.0
  0.2160405154          1.0
G  1  1.0
  0.142                 1.0
H  1  1.0
  13.8076820913         1.0
H  1  1.0
  7.9406261027          1.0
H  1  1.0
  4.9718727221          1.0
H  1  1.0
  3.4027955048          1.0
H  1  1.0
  2.0460985809          1.0
H  1  1.0
  1.1654609704          1.0
H  1  1.0
  0.3523504007          1.0
I  1  1.0
  10.2495638765         1.0
I  1  1.0
  6.5923449452          1.0
I  1  1.0
  3.8854747774          1.0
I  1  1.0
  2.5711991105          1.0
J  1  1.0
  3.5523587643          1.0
****
Zn     0
S  1  1.0
  3659242.5008          1.0
S  1  1.0
  2037662.211022966     1.0
S  1  1.0
  426657.7608848643     1.0
S  1  1.0
  193883.605956         1.0
S  1  1.0
  60245.913598          1.0
S  1  1.0
  35987.276691376       1.0
S  1  1.0
  13101.6800920732      1.0
S  1  1.0
  5170.938569637        1.0
S  1  1.0
  2358.749979358        1.0
S  1  1.0
  1532.8711877634       1.0
S  1  1.0
  860.3269803064        1.0
S  1  1.0
  402.0112466888        1.0
S  1  1.0
  240.2051081494        1.0
S  1  1.0
  137.2177332232        1.0
S  1  1.0
  75.9291046068         1.0
S  1  1.0
  48.6837923658         1.0
S  1  1.0
  34.7657906608         1.0
S  1  1.0
  19.6258743074         1.0
S  1  1.0
  10.1429703171         1.0
S  1  1.0
  5.6404329848          1.0
S  1  1.0
  3.5292078073          1.0
S  1  1.0
  2.5056461937          1.0
S  1  1.0
  1.5552622324          1.0
S  1  1.0
  0.9707748775          1.0
S  1  1.0
  0.6056783125          1.0
S  1  1.0
  0.3847126798          1.0
S  1  1.0
  0.2721303584          1.0
S  1  1.0
  0.1740073366          1.0
S  1  1.0
  0.1160224772          1.0
S  1  1.0
  0.0746962255          1.0
S  1  1.0
  0.0446512897          1.0
S  1  1.0
  0.0266088605          1.0
P  1  1.0
  28224.2991859437      1.0
P  1  1.0
  13611.5374457657      1.0
P  1  1.0
  7582.9600793841       1.0
P  1  1.0
  4476.1268905345       1.0
P  1  1.0
  2039.6464491232       1.0
P  1  1.0
  1140.0942966605       1.0
P  1  1.0
  751.4071993997        1.0
P  1  1.0
  493.3900434379        1.0
P  1  1.0
  284.8670743666        1.0
P  1  1.0
  187.8617916957        1.0
P  1  1.0
  133.0364822771        1.0
P  1  1.0
  84.4127014671         1.0
P  1  1.0
  49.658496126          1.0
P  1  1.0
  34.2207741799         1.0
P  1  1.0
  20.4019347748         1.0
P  1  1.0
  11.868712713          1.0
P  1  1.0
  7.6075075413          1.0
P  1  1.0
  5.246578997           1.0
P  1  1.0
  3.3003971528          1.0
P  1  1.0
  1.948829051           1.0
P  1  1.0
  1.1659382369          1.0
P  1  1.0
  0.7340254894          1.0
P  1  1.0
  0.3724323557          1.0
P  1  1.0
  0.2125579227          1.0
P  1  1.0
  0.1286517642          1.0
P  1  1.0
  0.0779497586          1.0
P  1  1.0
  0.0473046408          1.0
D  1  1.0
  1208.3046230951       1.0
D  1  1.0
  765.2140656458        1.0
D  1  1.0
  463.1090886461        1.0
D  1  1.0
  264.7365349309        1.0
D  1  1.0
  135.6900466001        1.0
D  1  1.0
  76.7906158566         1.0
D  1  1.0
  48.6676591336         1.0
D  1  1.0
  34.5274703219         1.0
D  1  1.0
  21.9838766123         1.0
D  1  1.0
  14.1880480246         1.0
D  1  1.0
  8.7507510696          1.0
D  1  1.0
  5.2888393899          1.0
D  1  1.0
  2.9752393778          1.0
D  1  1.0
  1.8121735937          1.0
D  1  1.0
  1.1825206306          1.0
D  1  1.0
  0.722357433           1.0
D  1  1.0
  0.4650308372          1.0
D  1  1.0
  0.2911944391          1.0
D  1  1.0
  0.1806248151          1.0
D  1  1.0
  0.1114368634          1.0
D  1  1.0
  0.0681186828          1.0
F  1  1.0
  174.6063826797        1.0
F  1  1.0
  106.9382211312        1.0
F  1  1.0
  67.9335490488         1.0
F  1  1.0
  41.5707575661         1.0
F  1  1.0
  25.392160767          1.0
F  1  1.0
  14.4928944012         1.0
F  1  1.0
  9.9359292254          1.0
F  1  1.0
  6.8138833748          1.0
F  1  1.0
  4.5209134432          1.0
F  1  1.0
  2.9614988475          1.0
F  1  1.0
  1.8971413667          1.0
F  1  1.0
  1.2840332772          1.0
F  1  1.0
  0.8971284371          1.0
F  1  1.0
  0.5210347831          1.0
F  1  1.0
  0.2813686472          1.0
F  1  1.0
  0.1758631924          1.0
F  1  1.0
  0.1254583558          1.0
G  1  1.0
  82.678584178          1.0
G  1  1.0
  54.1163809395         1.0
G  1  1.0
  37.0071239376         1.0
G  1  1.0
  23.8312571637         1.0
G  1  1.0
  16.0356880403         1.0
G  1  1.0
  9.0275888034          1.0
G  1  1.0
  4.6831408567          1.0
G  1  1.0
  2.5725843291          1.0
G  1  1.0
  1.3312558801          1.0
G  1  1.0
  0.7651178307          1.0
G  1  1.0
  0.525299718           1.0
G  1  1.0
  0.3392315162          1.0
G  1  1.0
  0.166                 1.0
H  1  1.0
  23.3303878622         1.0
H  1  1.0
  12.8489358634         1.0
H  1  1.0
  7.4662631178          1.0
H  1  1.0
  4.6333988333          1.0
H  1  1.0
  3.016772996           1.0
H  1  1.0
  1.6696943442          1.0
H  1  1.0
  0.4068704199          1.0
I  1  1.0
  14.7704984735         1.0
I  1  1.0
  9.2646762524          1.0
I  1  1.0
  3.5889930596          1.0
I  1  1.0
  1.9611725544          1.0
J  1  1.0
  4.0253671437          1.0
****
Ga     0
S  1  1.0
  3129689.9398082877    1.0
S  1  1.0
  677281.7013465517     1.0
S  1  1.0
  310645.10814          1.0
S  1  1.0
  95843.958824          1.0
S  1  1.0
  57831.648852835       1.0
S  1  1.0
  26819.0693721862      1.0
S  1  1.0
  12201.7406659663      1.0
S  1  1.0
  5645.2624249743       1.0
S  1  1.0
  3280.3120558203       1.0
S  1  1.0
  2137.0142250813       1.0
S  1  1.0
  969.0739751015        1.0
S  1  1.0
  599.4556111464        1.0
S  1  1.0
  366.9867312598        1.0
S  1  1.0
  151.2877871019        1.0
S  1  1.0
  87.1026328693         1.0
S  1  1.0
  48.2405465908         1.0
S  1  1.0
  31.0348270304         1.0
S  1  1.0
  21.7774858896         1.0
S  1  1.0
  14.9188094078         1.0
S  1  1.0
  9.4539493013          1.0
S  1  1.0
  6.2242845351          1.0
S  1  1.0
  4.3987180145          1.0
S  1  1.0
  2.9413740315          1.0
S  1  1.0
  1.9913719269          1.0
S  1  1.0
  1.2479622036          1.0
S  1  1.0
  0.7369630686          1.0
S  1  1.0
  0.4165035559          1.0
S  1  1.0
  0.2378165932          1.0
S  1  1.0
  0.1595555343          1.0
S  1  1.0
  0.1071610487          1.0
S  1  1.0
  0.0598165138          1.0
S  1  1.0
  0.0323316071          1.0
P  1  1.0
  56856.1750489189      1.0
P  1  1.0
  34490.0837159711      1.0
P  1  1.0
  11259.1246930053      1.0
P  1  1.0
  6451.1440208777       1.0
P  1  1.0
  2498.1685050125       1.0
P  1  1.0
  1647.774698744        1.0
P  1  1.0
  1106.5931919023       1.0
P  1  1.0
  770.6430532186        1.0
P  1  1.0
  483.6059805682        1.0
P  1  1.0
  267.4675844443        1.0
P  1  1.0
  148.6542590197        1.0
P  1  1.0
  98.0472159505         1.0
P  1  1.0
  62.3975014449         1.0
P  1  1.0
  33.7946144441         1.0
P  1  1.0
  18.8121966658         1.0
P  1  1.0
  13.1062239231         1.0
P  1  1.0
  9.1947247776          1.0
P  1  1.0
  5.9241285486          1.0
P  1  1.0
  3.4937330896          1.0
P  1  1.0
  1.8762772994          1.0
P  1  1.0
  1.232343882           1.0
P  1  1.0
  0.8679471064          1.0
P  1  1.0
  0.6001087721          1.0
P  1  1.0
  0.3684834401          1.0
P  1  1.0
  0.1952139002          1.0
P  1  1.0
  0.0963385293          1.0
P  1  1.0
  0.0574784126          1.0
D  1  1.0
  1765.9632371819       1.0
D  1  1.0
  566.0142267604        1.0
D  1  1.0
  369.7691783839        1.0
D  1  1.0
  222.484470817         1.0
D  1  1.0
  144.2735188278        1.0
D  1  1.0
  78.4099097362         1.0
D  1  1.0
  46.9597842            1.0
D  1  1.0
  27.5464321547         1.0
D  1  1.0
  16.1955042441         1.0
D  1  1.0
  9.6269568168          1.0
D  1  1.0
  6.3566289469          1.0
D  1  1.0
  4.4450335285          1.0
D  1  1.0
  3.136496319           1.0
D  1  1.0
  1.9913442918          1.0
D  1  1.0
  1.3323168225          1.0
D  1  1.0
  0.9094617616          1.0
D  1  1.0
  0.5894522536          1.0
D  1  1.0
  0.3555112412          1.0
D  1  1.0
  0.2110379968          1.0
D  1  1.0
  0.1306594943          1.0
D  1  1.0
  0.0827689141          1.0
F  1  1.0
  279.435859482         1.0
F  1  1.0
  165.3382036451        1.0
F  1  1.0
  102.5178145539        1.0
F  1  1.0
  72.7953671114         1.0
F  1  1.0
  47.7069519326         1.0
F  1  1.0
  32.9611093509         1.0
F  1  1.0
  23.3175832493         1.0
F  1  1.0
  14.9741187226         1.0
F  1  1.0
  9.2940801168          1.0
F  1  1.0
  6.2773573592          1.0
F  1  1.0
  4.4650690364          1.0
F  1  1.0
  2.6571178101          1.0
F  1  1.0
  1.4799011089          1.0
F  1  1.0
  0.8707734004          1.0
F  1  1.0
  0.6078423397          1.0
F  1  1.0
  0.3590795263          1.0
F  1  1.0
  0.2430567446          1.0
F  1  1.0
  0.1720120274          1.0
G  1  1.0
  77.7568159411         1.0
G  1  1.0
  42.817847313          1.0
G  1  1.0
  27.3630177771         1.0
G  1  1.0
  17.7781856177         1.0
G  1  1.0
  11.6378126365         1.0
G  1  1.0
  7.6805529077          1.0
G  1  1.0
  4.96305441            1.0
G  1  1.0
  3.2576201975          1.0
G  1  1.0
  2.2219630623          1.0
G  1  1.0
  1.532249086           1.0
G  1  1.0
  0.9419311277          1.0
G  1  1.0
  0.5758318572          1.0
G  1  1.0
  0.3503832573          1.0
G  1  1.0
  0.2381503682          1.0
H  1  1.0
  17.1550820059         1.0
H  1  1.0
  10.1372981942         1.0
H  1  1.0
  6.7738278766          1.0
H  1  1.0
  3.4618827751          1.0
H  1  1.0
  1.9677138351          1.0
H  1  1.0
  1.2441956708          1.0
H  1  1.0
  0.886573746           1.0
I  1  1.0
  17.1328664846         1.0
I  1  1.0
  4.4585012757          1.0
I  1  1.0
  1.0526940305          1.0
****
Ge     0
S  1  1.0
  3277162.750827494     1.0
S  1  1.0
  709196.5468242033     1.0
S  1  1.0
  325282.83576          1.0
S  1  1.0
  100360.166308         1.0
S  1  1.0
  60839.6688112641      1.0
S  1  1.0
  21392.0078030875      1.0
S  1  1.0
  8625.0310637845       1.0
S  1  1.0
  5116.5504421712       1.0
S  1  1.0
  3296.2132590566       1.0
S  1  1.0
  1340.9191225995       1.0
S  1  1.0
  758.3514688052        1.0
S  1  1.0
  526.2737494316        1.0
S  1  1.0
  232.621533838         1.0
S  1  1.0
  142.3839452117        1.0
S  1  1.0
  92.8153191943         1.0
S  1  1.0
  60.2266208925         1.0
S  1  1.0
  40.4156227946         1.0
S  1  1.0
  18.5675069657         1.0
S  1  1.0
  13.0034804904         1.0
S  1  1.0
  8.8020225293          1.0
S  1  1.0
  5.6868327571          1.0
S  1  1.0
  3.703902348           1.0
S  1  1.0
  2.345084868           1.0
S  1  1.0
  1.5656129619          1.0
S  1  1.0
  0.9298878356          1.0
S  1  1.0
  0.5024774412          1.0
S  1  1.0
  0.2913829706          1.0
S  1  1.0
  0.1807782672          1.0
S  1  1.0
  0.1255837681          1.0
S  1  1.0
  0.0727479018          1.0
S  1  1.0
  0.0434188453          1.0
P  1  1.0
  65981.2675856304      1.0
P  1  1.0
  21784.321740864       1.0
P  1  1.0
  13758.6476413439      1.0
P  1  1.0
  5418.3207132467       1.0
P  1  1.0
  3044.2475231906       1.0
P  1  1.0
  1808.2707692222       1.0
P  1  1.0
  1164.8490540038       1.0
P  1  1.0
  773.5657511304        1.0
P  1  1.0
  453.7667702778        1.0
P  1  1.0
  290.0215957932        1.0
P  1  1.0
  166.4174059151        1.0
P  1  1.0
  100.0244982206        1.0
P  1  1.0
  55.6174836078         1.0
P  1  1.0
  31.2129098357         1.0
P  1  1.0
  20.9812734176         1.0
P  1  1.0
  14.6470925908         1.0
P  1  1.0
  9.6053564795          1.0
P  1  1.0
  6.7376533354          1.0
P  1  1.0
  4.5752169194          1.0
P  1  1.0
  2.7364731771          1.0
P  1  1.0
  1.6139736939          1.0
P  1  1.0
  1.1050932372          1.0
P  1  1.0
  0.779453942           1.0
P  1  1.0
  0.4783562518          1.0
P  1  1.0
  0.3142964747          1.0
P  1  1.0
  0.2145279092          1.0
P  1  1.0
  0.1183227019          1.0
P  1  1.0
  0.0771890583          1.0
D  1  1.0
  1989.6770968875       1.0
D  1  1.0
  1122.9229814962       1.0
D  1  1.0
  721.2175702125        1.0
D  1  1.0
  489.5708628496        1.0
D  1  1.0
  305.0876728784        1.0
D  1  1.0
  184.643577968         1.0
D  1  1.0
  112.784910579         1.0
D  1  1.0
  72.5104344659         1.0
D  1  1.0
  48.6556249752         1.0
D  1  1.0
  30.515331828          1.0
D  1  1.0
  18.5003496416         1.0
D  1  1.0
  11.0484298498         1.0
D  1  1.0
  7.4237094611          1.0
D  1  1.0
  4.1683090441          1.0
D  1  1.0
  2.350186495           1.0
D  1  1.0
  1.5518363002          1.0
D  1  1.0
  0.9424640606          1.0
D  1  1.0
  0.5205468231          1.0
D  1  1.0
  0.3206097052          1.0
D  1  1.0
  0.1726938709          1.0
D  1  1.0
  0.111152244           1.0
F  1  1.0
  201.0296841532        1.0
F  1  1.0
  131.2541314862        1.0
F  1  1.0
  82.7319217854         1.0
F  1  1.0
  52.4738310367         1.0
F  1  1.0
  32.1676120218         1.0
F  1  1.0
  19.8286653707         1.0
F  1  1.0
  12.4255737188         1.0
F  1  1.0
  7.8912264528          1.0
F  1  1.0
  4.4436191373          1.0
F  1  1.0
  2.630988118           1.0
F  1  1.0
  1.771836801           1.0
F  1  1.0
  1.1772714849          1.0
F  1  1.0
  0.6793874505          1.0
F  1  1.0
  0.4198564615          1.0
F  1  1.0
  0.2511255777          1.0
G  1  1.0
  105.7611135937        1.0
G  1  1.0
  65.9347847453         1.0
G  1  1.0
  38.5813790772         1.0
G  1  1.0
  24.8491238586         1.0
G  1  1.0
  16.9356879923         1.0
G  1  1.0
  10.8791418341         1.0
G  1  1.0
  6.5023017702          1.0
G  1  1.0
  4.077606951           1.0
G  1  1.0
  2.4693835971          1.0
G  1  1.0
  1.4143386943          1.0
G  1  1.0
  0.9844627471          1.0
G  1  1.0
  0.6497167946          1.0
G  1  1.0
  0.3426632547          1.0
H  1  1.0
  27.3448348875         1.0
H  1  1.0
  14.8117737258         1.0
H  1  1.0
  8.6856212448          1.0
H  1  1.0
  4.1819980148          1.0
H  1  1.0
  2.6609384228          1.0
H  1  1.0
  1.3363856686          1.0
H  1  1.0
  0.7848139539          1.0
I  1  1.0
  19.8869335017         1.0
I  1  1.0
  5.2732394009          1.0
I  1  1.0
  1.2504162206          1.0
****
As     0
S  1  1.0
  39288.4083902747      1.0
S  1  1.0
  22347.2333653909      1.0
S  1  1.0
  12675.8104647862      1.0
S  1  1.0
  5433.3405697022       1.0
S  1  1.0
  3177.9014845275       1.0
S  1  1.0
  1720.4867491753       1.0
S  1  1.0
  899.9683262265        1.0
S  1  1.0
  489.8941196272        1.0
S  1  1.0
  310.7578423877        1.0
S  1  1.0
  197.4030584661        1.0
S  1  1.0
  127.0331481526        1.0
S  1  1.0
  60.9484241366         1.0
S  1  1.0
  43.1855404447         1.0
S  1  1.0
  29.8994136647         1.0
S  1  1.0
  17.2734054119         1.0
S  1  1.0
  11.1272065595         1.0
S  1  1.0
  7.4617459179          1.0
S  1  1.0
  4.5371364288          1.0
S  1  1.0
  2.4792136093          1.0
S  1  1.0
  1.4562982952          1.0
S  1  1.0
  0.7687955466          1.0
S  1  1.0
  0.4890572338          1.0
S  1  1.0
  0.3307616935          1.0
S  1  1.0
  0.2072281935          1.0
S  1  1.0
  0.1472243907          1.0
S  1  1.0
  0.0884138084          1.0
S  1  1.0
  0.0543097322          1.0
P  1  1.0
  11006.8810073848      1.0
P  1  1.0
  3342.0369872671       1.0
P  1  1.0
  2252.1811055262       1.0
P  1  1.0
  1028.7544710953       1.0
P  1  1.0
  718.6933424671        1.0
P  1  1.0
  456.2833151902        1.0
P  1  1.0
  316.2287581675        1.0
P  1  1.0
  207.6916301766        1.0
P  1  1.0
  135.8387432112        1.0
P  1  1.0
  76.0062772482         1.0
P  1  1.0
  45.1774774501         1.0
P  1  1.0
  27.9143079399         1.0
P  1  1.0
  17.1419363767         1.0
P  1  1.0
  8.6027650566          1.0
P  1  1.0
  4.5575017583          1.0
P  1  1.0
  2.7194102811          1.0
P  1  1.0
  1.5544726274          1.0
P  1  1.0
  0.9393779254          1.0
P  1  1.0
  0.5759242646          1.0
P  1  1.0
  0.374452356           1.0
P  1  1.0
  0.2442582797          1.0
P  1  1.0
  0.1443715049          1.0
D  1  1.0
  1489.871695036        1.0
D  1  1.0
  947.4592442349        1.0
D  1  1.0
  628.3745151815        1.0
D  1  1.0
  379.0531960966        1.0
D  1  1.0
  257.8060196626        1.0
D  1  1.0
  151.0975191283        1.0
D  1  1.0
  94.9562251008         1.0
D  1  1.0
  60.2070195818         1.0
D  1  1.0
  38.7243444395         1.0
D  1  1.0
  27.1516705382         1.0
D  1  1.0
  17.572183492          1.0
D  1  1.0
  10.6963948908         1.0
D  1  1.0
  6.4118162934          1.0
D  1  1.0
  4.3373434375          1.0
D  1  1.0
  2.5790704586          1.0
D  1  1.0
  1.7835655078          1.0
D  1  1.0
  1.2498551509          1.0
D  1  1.0
  0.838009291           1.0
D  1  1.0
  0.5575535315          1.0
D  1  1.0
  0.3547159641          1.0
D  1  1.0
  0.2097420946          1.0
D  1  1.0
  0.1390329144          1.0
F  1  1.0
  384.5894628792        1.0
F  1  1.0
  246.129789999         1.0
F  1  1.0
  150.265154145         1.0
F  1  1.0
  87.2589199767         1.0
F  1  1.0
  51.03727292           1.0
F  1  1.0
  29.6417562359         1.0
F  1  1.0
  17.6324791115         1.0
F  1  1.0
  10.0220643181         1.0
F  1  1.0
  5.7045895806          1.0
F  1  1.0
  3.15407244            1.0
F  1  1.0
  1.7164427325          1.0
F  1  1.0
  1.0240409321          1.0
F  1  1.0
  0.6420224446          1.0
F  1  1.0
  0.3983452649          1.0
F  1  1.0
  0.2623069016          1.0
G  1  1.0
  117.0560622155        1.0
G  1  1.0
  73.7150097279         1.0
G  1  1.0
  41.8272437925         1.0
G  1  1.0
  23.6428849616         1.0
G  1  1.0
  13.8636170242         1.0
G  1  1.0
  8.2470136484          1.0
G  1  1.0
  5.1703494862          1.0
G  1  1.0
  3.0503883729          1.0
G  1  1.0
  1.9260599918          1.0
G  1  1.0
  1.2657037454          1.0
G  1  1.0
  0.7707806588          1.0
G  1  1.0
  0.4120971946          1.0
H  1  1.0
  22.6507508458         1.0
H  1  1.0
  13.3872434503         1.0
H  1  1.0
  8.9442267534          1.0
H  1  1.0
  4.7545463788          1.0
H  1  1.0
  1.5433748624          1.0
H  1  1.0
  0.9244099904          1.0
H  1  1.0
  0.5230883112          1.0
I  1  1.0
  6.0145010682          1.0
I  1  1.0
  1.4603993447          1.0
I  1  1.0
  0.823362204           1.0
****
Se     0
S  1  1.0
  3593283.002928494     1.0
S  1  1.0
  777609.1321503419     1.0
S  1  1.0
  356659.99918          1.0
S  1  1.0
  210563.9578282457     1.0
S  1  1.0
  77256.0101134166      1.0
S  1  1.0
  23477.0690322456      1.0
S  1  1.0
  12028.0419755854      1.0
S  1  1.0
  6886.4152223389       1.0
S  1  1.0
  2389.8856265169       1.0
S  1  1.0
  1455.4386207445       1.0
S  1  1.0
  795.468942949         1.0
S  1  1.0
  485.171417181         1.0
S  1  1.0
  320.9155599566        1.0
S  1  1.0
  132.783174617         1.0
S  1  1.0
  88.0529361245         1.0
S  1  1.0
  52.9123445316         1.0
S  1  1.0
  31.3884395427         1.0
S  1  1.0
  21.074946523          1.0
S  1  1.0
  10.4621849093         1.0
S  1  1.0
  7.2096188622          1.0
S  1  1.0
  4.9386250676          1.0
S  1  1.0
  3.0216544326          1.0
S  1  1.0
  2.0796964813          1.0
S  1  1.0
  1.2740813067          1.0
S  1  1.0
  0.7157045645          1.0
S  1  1.0
  0.4331796495          1.0
S  1  1.0
  0.237600193           1.0
S  1  1.0
  0.167800064           1.0
S  1  1.0
  0.1034509323          1.0
S  1  1.0
  0.06053719            1.0
P  1  1.0
  97091.8555987288      1.0
P  1  1.0
  51532.3043292732      1.0
P  1  1.0
  14173.9758081273      1.0
P  1  1.0
  6253.7742415282       1.0
P  1  1.0
  3392.9860475221       1.0
P  1  1.0
  2355.1485905583       1.0
P  1  1.0
  1547.970566267        1.0
P  1  1.0
  801.0109663012        1.0
P  1  1.0
  438.0123156809        1.0
P  1  1.0
  257.8759252424        1.0
P  1  1.0
  174.9919191865        1.0
P  1  1.0
  120.9574214906        1.0
P  1  1.0
  71.5726304175         1.0
P  1  1.0
  45.8458199626         1.0
P  1  1.0
  29.1953659875         1.0
P  1  1.0
  16.2183882548         1.0
P  1  1.0
  9.4276984949          1.0
P  1  1.0
  5.5884860195          1.0
P  1  1.0
  3.6642506459          1.0
P  1  1.0
  2.192528455           1.0
P  1  1.0
  1.0650535211          1.0
P  1  1.0
  0.6383729618          1.0
P  1  1.0
  0.4200646108          1.0
P  1  1.0
  0.2992118061          1.0
P  1  1.0
  0.2040804703          1.0
P  1  1.0
  0.1260081007          1.0
D  1  1.0
  2066.1284483847       1.0
D  1  1.0
  1275.9674735559       1.0
D  1  1.0
  790.3537723401        1.0
D  1  1.0
  482.6515587443        1.0
D  1  1.0
  298.2464490303        1.0
D  1  1.0
  170.6130375643        1.0
D  1  1.0
  104.0309502832        1.0
D  1  1.0
  64.5636956457         1.0
D  1  1.0
  37.1503495621         1.0
D  1  1.0
  22.0957255021         1.0
D  1  1.0
  13.530535529          1.0
D  1  1.0
  7.8112837458          1.0
D  1  1.0
  5.0423696436          1.0
D  1  1.0
  3.2853753404          1.0
D  1  1.0
  2.3236030978          1.0
D  1  1.0
  1.427469937           1.0
D  1  1.0
  0.9081367204          1.0
D  1  1.0
  0.6121263288          1.0
D  1  1.0
  0.4308074506          1.0
D  1  1.0
  0.2718514715          1.0
D  1  1.0
  0.1549752065          1.0
F  1  1.0
  266.1625780494        1.0
F  1  1.0
  158.739270202         1.0
F  1  1.0
  108.8734588279        1.0
F  1  1.0
  75.0700475174         1.0
F  1  1.0
  53.5005251732         1.0
F  1  1.0
  36.9818725353         1.0
F  1  1.0
  22.9931896863         1.0
F  1  1.0
  14.938678416          1.0
F  1  1.0
  9.9333167927          1.0
F  1  1.0
  6.8250743343          1.0
F  1  1.0
  4.7611763704          1.0
F  1  1.0
  3.3019746746          1.0
F  1  1.0
  2.291384011           1.0
F  1  1.0
  1.6272680042          1.0
F  1  1.0
  1.0213642091          1.0
F  1  1.0
  0.6335054624          1.0
F  1  1.0
  0.3588508453          1.0
G  1  1.0
  79.3845748914         1.0
G  1  1.0
  52.032342608          1.0
G  1  1.0
  35.2812928276         1.0
G  1  1.0
  22.2557745455         1.0
G  1  1.0
  12.8674905663         1.0
G  1  1.0
  6.9933623296          1.0
G  1  1.0
  3.8528228451          1.0
G  1  1.0
  2.4469124             1.0
G  1  1.0
  1.6462614388          1.0
G  1  1.0
  1.1270123137          1.0
G  1  1.0
  0.7641142843          1.0
G  1  1.0
  0.4450908882          1.0
H  1  1.0
  38.41186825           1.0
H  1  1.0
  27.0107479163         1.0
H  1  1.0
  18.2126942527         1.0
H  1  1.0
  10.9601652936         1.0
H  1  1.0
  5.9144216255          1.0
H  1  1.0
  1.8756544966          1.0
H  1  1.0
  1.1169099388          1.0
H  1  1.0
  0.7305074314          1.0
I  1  1.0
  6.8834839795          1.0
I  1  1.0
  1.6552125539          1.0
I  1  1.0
  1.0326477287          1.0
****
Br     0
S  1  1.0
  47819929.028          1.0
S  1  1.0
  6767174.23            1.0
S  1  1.0
  1421669.72812         1.0
S  1  1.0
  818536.5970883768     1.0
S  1  1.0
  221647.624735306      1.0
S  1  1.0
  91043.370356589       1.0
S  1  1.0
  40181.114642          1.0
S  1  1.0
  13090.2409797655      1.0
S  1  1.0
  7354.1904955686       1.0
S  1  1.0
  3765.7038085098       1.0
S  1  1.0
  2133.110354158        1.0
S  1  1.0
  1189.8128850362       1.0
S  1  1.0
  441.2180635899        1.0
S  1  1.0
  285.2787170459        1.0
S  1  1.0
  167.8653584129        1.0
S  1  1.0
  102.5849752235        1.0
S  1  1.0
  72.6065458701         1.0
S  1  1.0
  34.6839408747         1.0
S  1  1.0
  22.2130624456         1.0
S  1  1.0
  13.0652425196         1.0
S  1  1.0
  7.9664198796          1.0
S  1  1.0
  5.3386768201          1.0
S  1  1.0
  3.2705550499          1.0
S  1  1.0
  1.8862616962          1.0
S  1  1.0
  0.9411352241          1.0
S  1  1.0
  0.485297578           1.0
S  1  1.0
  0.3149552063          1.0
S  1  1.0
  0.1958138348          1.0
S  1  1.0
  0.1154084215          1.0
S  1  1.0
  0.0670692707          1.0
P  1  1.0
  18514.3395654546      1.0
P  1  1.0
  5992.9458339011       1.0
P  1  1.0
  3961.2809841549       1.0
P  1  1.0
  1650.3969502909       1.0
P  1  1.0
  1135.4817767347       1.0
P  1  1.0
  749.8777772303        1.0
P  1  1.0
  517.3662133892        1.0
P  1  1.0
  347.8424217669        1.0
P  1  1.0
  191.6409770324        1.0
P  1  1.0
  99.467921154          1.0
P  1  1.0
  55.1157701799         1.0
P  1  1.0
  34.2828783547         1.0
P  1  1.0
  20.219384393          1.0
P  1  1.0
  10.9599493941         1.0
P  1  1.0
  6.881386493           1.0
P  1  1.0
  4.4498662743          1.0
P  1  1.0
  2.8394591219          1.0
P  1  1.0
  1.9666884608          1.0
P  1  1.0
  1.2252174907          1.0
P  1  1.0
  0.6321510925          1.0
P  1  1.0
  0.3712042988          1.0
P  1  1.0
  0.2171297993          1.0
P  1  1.0
  0.119234259           1.0
D  1  1.0
  3744.7122196147       1.0
D  1  1.0
  886.6394173893        1.0
D  1  1.0
  438.8023407341        1.0
D  1  1.0
  266.5457287056        1.0
D  1  1.0
  155.4940176079        1.0
D  1  1.0
  109.6450243969        1.0
D  1  1.0
  76.7627988346         1.0
D  1  1.0
  47.8202744061         1.0
D  1  1.0
  25.2618648821         1.0
D  1  1.0
  14.7220403333         1.0
D  1  1.0
  9.6896807201          1.0
D  1  1.0
  6.3989706485          1.0
D  1  1.0
  4.2896296967          1.0
D  1  1.0
  3.0261469658          1.0
D  1  1.0
  1.6981205082          1.0
D  1  1.0
  0.903757455           1.0
D  1  1.0
  0.5832012262          1.0
D  1  1.0
  0.4074814115          1.0
D  1  1.0
  0.2723857838          1.0
D  1  1.0
  0.171697333           1.0
F  1  1.0
  270.9209936424        1.0
F  1  1.0
  181.3667335965        1.0
F  1  1.0
  118.7532816251        1.0
F  1  1.0
  79.3732958956         1.0
F  1  1.0
  52.2250117991         1.0
F  1  1.0
  31.3168248641         1.0
F  1  1.0
  18.439510659          1.0
F  1  1.0
  12.7326788023         1.0
F  1  1.0
  8.178185424           1.0
F  1  1.0
  5.4631306164          1.0
F  1  1.0
  3.4916340555          1.0
F  1  1.0
  1.9487360885          1.0
F  1  1.0
  1.1739432525          1.0
F  1  1.0
  0.6860357678          1.0
F  1  1.0
  0.4137958536          1.0
G  1  1.0
  173.0194208541        1.0
G  1  1.0
  56.1689716119         1.0
G  1  1.0
  30.5511103916         1.0
G  1  1.0
  19.2714022456         1.0
G  1  1.0
  10.4117002604         1.0
G  1  1.0
  6.7282371707          1.0
G  1  1.0
  4.3737330414          1.0
G  1  1.0
  2.4141762828          1.0
G  1  1.0
  1.4853843565          1.0
G  1  1.0
  0.8460918484          1.0
G  1  1.0
  0.5157804416          1.0
H  1  1.0
  35.2150109921         1.0
H  1  1.0
  20.1290401287         1.0
H  1  1.0
  12.3516431565         1.0
H  1  1.0
  6.676107846           1.0
H  1  1.0
  1.4737373495          1.0
H  1  1.0
  0.9350939376          1.0
H  1  1.0
  0.5790556687          1.0
I  1  1.0
  7.7399962215          1.0
I  1  1.0
  1.910434141           1.0
I  1  1.0
  1.0823963591          1.0
****
Kr     0
S  1  1.0
  41855.327752          1.0
S  1  1.0
  24226.7205391501      1.0
S  1  1.0
  9927.5611704602       1.0
S  1  1.0
  4030.1443072151       1.0
S  1  1.0
  2227.9347567178       1.0
S  1  1.0
  1314.5939746042       1.0
S  1  1.0
  751.3466614349        1.0
S  1  1.0
  456.1436108225        1.0
S  1  1.0
  303.1254377589        1.0
S  1  1.0
  175.550124171         1.0
S  1  1.0
  75.3452250158         1.0
S  1  1.0
  49.5377344986         1.0
S  1  1.0
  29.6700243778         1.0
S  1  1.0
  17.4123445757         1.0
S  1  1.0
  11.140613161          1.0
S  1  1.0
  7.3456977399          1.0
S  1  1.0
  4.8034179691          1.0
S  1  1.0
  3.0516415841          1.0
S  1  1.0
  1.8791899684          1.0
S  1  1.0
  1.0502218306          1.0
S  1  1.0
  0.547401228           1.0
S  1  1.0
  0.3373748611          1.0
S  1  1.0
  0.227639342           1.0
S  1  1.0
  0.1393539021          1.0
S  1  1.0
  0.0774986036          1.0
P  1  1.0
  51244.6591041732      1.0
P  1  1.0
  19922.7634658708      1.0
P  1  1.0
  10304.1820519454      1.0
P  1  1.0
  6337.5789271149       1.0
P  1  1.0
  3653.8856473893       1.0
P  1  1.0
  2157.3671583886       1.0
P  1  1.0
  1348.0015479223       1.0
P  1  1.0
  778.8521260289        1.0
P  1  1.0
  462.6904658807        1.0
P  1  1.0
  283.5497628842        1.0
P  1  1.0
  193.2243021869        1.0
P  1  1.0
  118.4989464339        1.0
P  1  1.0
  68.1694626794         1.0
P  1  1.0
  42.8283651933         1.0
P  1  1.0
  28.683826622          1.0
P  1  1.0
  18.4311213319         1.0
P  1  1.0
  10.8634680752         1.0
P  1  1.0
  6.7898018784          1.0
P  1  1.0
  4.5734946604          1.0
P  1  1.0
  3.03288856            1.0
P  1  1.0
  1.8250497223          1.0
P  1  1.0
  1.0392545496          1.0
P  1  1.0
  0.6594675813          1.0
P  1  1.0
  0.4421031289          1.0
P  1  1.0
  0.294750202           1.0
P  1  1.0
  0.1962967928          1.0
P  1  1.0
  0.1377752954          1.0
D  1  1.0
  1934.7132827721       1.0
D  1  1.0
  1172.7992739942       1.0
D  1  1.0
  653.7564188122        1.0
D  1  1.0
  365.1914512423        1.0
D  1  1.0
  200.6204607362        1.0
D  1  1.0
  125.4117063181        1.0
D  1  1.0
  84.8998648312         1.0
D  1  1.0
  53.3900334013         1.0
D  1  1.0
  30.9708566486         1.0
D  1  1.0
  18.6147745097         1.0
D  1  1.0
  12.6970244778         1.0
D  1  1.0
  8.7680721473          1.0
D  1  1.0
  6.012031454           1.0
D  1  1.0
  4.1339920963          1.0
D  1  1.0
  2.6359084477          1.0
D  1  1.0
  1.5073604638          1.0
D  1  1.0
  0.9371684562          1.0
D  1  1.0
  0.547740418           1.0
D  1  1.0
  0.3116987031          1.0
D  1  1.0
  0.1983964253          1.0
F  1  1.0
  670.571024865         1.0
F  1  1.0
  265.5207139681        1.0
F  1  1.0
  169.1416439672        1.0
F  1  1.0
  108.5051800746        1.0
F  1  1.0
  60.0452322075         1.0
F  1  1.0
  37.0770123354         1.0
F  1  1.0
  21.6591122453         1.0
F  1  1.0
  12.4203669078         1.0
F  1  1.0
  7.4108327187          1.0
F  1  1.0
  3.9113014641          1.0
F  1  1.0
  2.2292732267          1.0
F  1  1.0
  1.2876785906          1.0
F  1  1.0
  0.8067765362          1.0
F  1  1.0
  0.4750647022          1.0
G  1  1.0
  306.6307935754        1.0
G  1  1.0
  90.4709551245         1.0
G  1  1.0
  48.5030698503         1.0
G  1  1.0
  33.4781747844         1.0
G  1  1.0
  22.5767424662         1.0
G  1  1.0
  14.7671796614         1.0
G  1  1.0
  8.5865104721          1.0
G  1  1.0
  5.3870247215          1.0
G  1  1.0
  3.2774025618          1.0
G  1  1.0
  1.7566860077          1.0
G  1  1.0
  1.0160469777          1.0
G  1  1.0
  0.6194757725          1.0
H  1  1.0
  38.5147142298         1.0
H  1  1.0
  22.7060900992         1.0
H  1  1.0
  13.9011545331         1.0
H  1  1.0
  7.4442777717          1.0
H  1  1.0
  2.3644154765          1.0
H  1  1.0
  1.4206627776          1.0
H  1  1.0
  0.8022095326          1.0
I  1  1.0
  8.7010984694          1.0
I  1  1.0
  2.1549724771          1.0
I  1  1.0
  1.2382788073          1.0
****
Rb     0
S  1  1.0
  3464984.9986          1.0
S  1  1.0
  543686.016064547      1.0
S  1  1.0
  272415.70742          1.0
S  1  1.0
  96495.387653867       1.0
S  1  1.0
  51689.7191277829      1.0
S  1  1.0
  16892.8709166737      1.0
S  1  1.0
  6648.7199549891       1.0
S  1  1.0
  4203.8067366473       1.0
S  1  1.0
  2320.5029110643       1.0
S  1  1.0
  1328.0480252185       1.0
S  1  1.0
  758.5962571312        1.0
S  1  1.0
  462.1465769083        1.0
S  1  1.0
  301.0955562073        1.0
S  1  1.0
  168.1444054392        1.0
S  1  1.0
  72.2570055337         1.0
S  1  1.0
  50.3586862515         1.0
S  1  1.0
  30.6890071672         1.0
S  1  1.0
  17.4082146353         1.0
S  1  1.0
  12.2201919271         1.0
S  1  1.0
  7.9306499396          1.0
S  1  1.0
  5.0007456545          1.0
S  1  1.0
  3.0764536395          1.0
S  1  1.0
  2.0044117412          1.0
S  1  1.0
  1.4009798645          1.0
S  1  1.0
  0.9818474703          1.0
S  1  1.0
  0.6509809632          1.0
S  1  1.0
  0.4397937093          1.0
S  1  1.0
  0.3093677842          1.0
S  1  1.0
  0.198839601           1.0
S  1  1.0
  0.1105140944          1.0
S  1  1.0
  0.0658405326          1.0
S  1  1.0
  0.0382722768          1.0
S  1  1.0
  0.0267540344          1.0
S  1  1.0
  0.0170512632          1.0
S  1  1.0
  0.0100367217          1.0
P  1  1.0
  43172.5282116846      1.0
P  1  1.0
  17947.7975270857      1.0
P  1  1.0
  11237.8922288233      1.0
P  1  1.0
  6930.9461164651       1.0
P  1  1.0
  4075.3556639324       1.0
P  1  1.0
  2420.8592039141       1.0
P  1  1.0
  1447.8622305159       1.0
P  1  1.0
  927.6220093095        1.0
P  1  1.0
  563.7069855322        1.0
P  1  1.0
  360.0967791806        1.0
P  1  1.0
  224.7712326906        1.0
P  1  1.0
  154.1379441458        1.0
P  1  1.0
  109.7921284263        1.0
P  1  1.0
  70.7831111564         1.0
P  1  1.0
  44.7417740734         1.0
P  1  1.0
  28.7643856181         1.0
P  1  1.0
  17.4653251756         1.0
P  1  1.0
  10.4552023979         1.0
P  1  1.0
  5.8068185231          1.0
P  1  1.0
  3.6437111384          1.0
P  1  1.0
  2.4583249939          1.0
P  1  1.0
  1.6366771335          1.0
P  1  1.0
  1.0843227098          1.0
P  1  1.0
  0.7648517958          1.0
P  1  1.0
  0.4756248869          1.0
P  1  1.0
  0.2929780066          1.0
P  1  1.0
  0.1943889502          1.0
P  1  1.0
  0.1180771981          1.0
P  1  1.0
  0.0663210835          1.0
P  1  1.0
  0.0452503367          1.0
P  1  1.0
  0.0291074725          1.0
P  1  1.0
  0.0178430608          1.0
D  1  1.0
  5593.7766739487       1.0
D  1  1.0
  2669.7548735239       1.0
D  1  1.0
  1452.0178283581       1.0
D  1  1.0
  871.3835041007        1.0
D  1  1.0
  511.8500478357        1.0
D  1  1.0
  262.7234190531        1.0
D  1  1.0
  149.1240126034        1.0
D  1  1.0
  82.4857989787         1.0
D  1  1.0
  48.8392076558         1.0
D  1  1.0
  31.7849050003         1.0
D  1  1.0
  22.3133199821         1.0
D  1  1.0
  15.8816123995         1.0
D  1  1.0
  10.6190185829         1.0
D  1  1.0
  5.9794458577          1.0
D  1  1.0
  3.4947041464          1.0
D  1  1.0
  2.0038381283          1.0
D  1  1.0
  1.1503984831          1.0
D  1  1.0
  0.6633296071          1.0
D  1  1.0
  0.3728843618          1.0
D  1  1.0
  0.2163472586          1.0
D  1  1.0
  0.1453415246          1.0
D  1  1.0
  0.102002671           1.0
D  1  1.0
  0.0390430526          1.0
F  1  1.0
  1126.1550941712       1.0
F  1  1.0
  716.6338390186        1.0
F  1  1.0
  388.0840910663        1.0
F  1  1.0
  201.8138493968        1.0
F  1  1.0
  116.0122286065        1.0
F  1  1.0
  78.8219837076         1.0
F  1  1.0
  52.6879337732         1.0
F  1  1.0
  32.2865275828         1.0
F  1  1.0
  22.0167360991         1.0
F  1  1.0
  13.0331475295         1.0
F  1  1.0
  8.279946062           1.0
F  1  1.0
  5.6532283596          1.0
F  1  1.0
  3.6003966329          1.0
F  1  1.0
  2.1089564015          1.0
F  1  1.0
  1.3423272463          1.0
F  1  1.0
  0.9249142929          1.0
F  1  1.0
  0.6518041668          1.0
F  1  1.0
  0.3756968887          1.0
F  1  1.0
  0.2158722783          1.0
F  1  1.0
  0.1337467542          1.0
F  1  1.0
  0.082899222           1.0
F  1  1.0
  0.0509437236          1.0
G  1  1.0
  451.822200651         1.0
G  1  1.0
  149.9912696126        1.0
G  1  1.0
  92.5619572457         1.0
G  1  1.0
  54.7592463388         1.0
G  1  1.0
  37.058238898          1.0
G  1  1.0
  23.8519017156         1.0
G  1  1.0
  13.1052033848         1.0
G  1  1.0
  8.5313924163          1.0
G  1  1.0
  5.6002109839          1.0
G  1  1.0
  3.2985431266          1.0
G  1  1.0
  2.1211861488          1.0
G  1  1.0
  1.4587978737          1.0
G  1  1.0
  0.8149979801          1.0
G  1  1.0
  0.4554768191          1.0
G  1  1.0
  0.2659519384          1.0
G  1  1.0
  0.1617015341          1.0
G  1  1.0
  0.1033232182          1.0
G  1  1.0
  0.0710496532          1.0
H  1  1.0
  4.6572019118          1.0
H  1  1.0
  2.0426236735          1.0
H  1  1.0
  0.79400985            1.0
H  1  1.0
  0.5226362619          1.0
H  1  1.0
  0.3188826224          1.0
I  1  1.0
  0.6930932565          1.0
****
Sr     0
S  1  1.0
  2189889.6945102476    1.0
S  1  1.0
  1017362.18794         1.0
S  1  1.0
  296594.65956          1.0
S  1  1.0
  172865.0495398657     1.0
S  1  1.0
  55940.4989606292      1.0
S  1  1.0
  27292.7672110291      1.0
S  1  1.0
  12596.4926523294      1.0
S  1  1.0
  4485.7044173682       1.0
S  1  1.0
  2481.6674605209       1.0
S  1  1.0
  1419.6878114648       1.0
S  1  1.0
  809.6722221086        1.0
S  1  1.0
  477.9934496634        1.0
S  1  1.0
  322.2553827472        1.0
S  1  1.0
  161.1707658191        1.0
S  1  1.0
  113.511769973         1.0
S  1  1.0
  77.2616119123         1.0
S  1  1.0
  47.9935216116         1.0
S  1  1.0
  25.7824433953         1.0
S  1  1.0
  12.5359082512         1.0
S  1  1.0
  7.6906850401          1.0
S  1  1.0
  5.3668975595          1.0
S  1  1.0
  3.2141526515          1.0
S  1  1.0
  1.7763976619          1.0
S  1  1.0
  1.1743315262          1.0
S  1  1.0
  0.6789941361          1.0
S  1  1.0
  0.3989589494          1.0
S  1  1.0
  0.2568689424          1.0
S  1  1.0
  0.1807534428          1.0
S  1  1.0
  0.1169684881          1.0
S  1  1.0
  0.0800478449          1.0
S  1  1.0
  0.0493884304          1.0
S  1  1.0
  0.0305200375          1.0
S  1  1.0
  0.0187824876          1.0
P  1  1.0
  2033200.6811354868    1.0
P  1  1.0
  634433.1574016286     1.0
P  1  1.0
  351554.5166172702     1.0
P  1  1.0
  135456.9162607691     1.0
P  1  1.0
  70474.5914227966      1.0
P  1  1.0
  32217.0097683089      1.0
P  1  1.0
  13418.1202526108      1.0
P  1  1.0
  7427.9383735578       1.0
P  1  1.0
  4322.0011607329       1.0
P  1  1.0
  2582.5539439033       1.0
P  1  1.0
  1737.6235133644       1.0
P  1  1.0
  1099.9342591511       1.0
P  1  1.0
  482.8125498902        1.0
P  1  1.0
  325.8388437304        1.0
P  1  1.0
  204.4485447827        1.0
P  1  1.0
  110.9669789969        1.0
P  1  1.0
  73.1400774602         1.0
P  1  1.0
  51.3035636648         1.0
P  1  1.0
  36.0028401798         1.0
P  1  1.0
  21.8290955685         1.0
P  1  1.0
  12.952285365          1.0
P  1  1.0
  8.6434661418          1.0
P  1  1.0
  5.1405090006          1.0
P  1  1.0
  3.2630190117          1.0
P  1  1.0
  2.0700144857          1.0
P  1  1.0
  1.4032740066          1.0
P  1  1.0
  0.9326288613          1.0
P  1  1.0
  0.5128318481          1.0
P  1  1.0
  0.2943932655          1.0
P  1  1.0
  0.1730616953          1.0
P  1  1.0
  0.110778638           1.0
P  1  1.0
  0.0698116406          1.0
P  1  1.0
  0.03718707            1.0
D  1  1.0
  2137.4789803605       1.0
D  1  1.0
  1276.7057652895       1.0
D  1  1.0
  742.7177049954        1.0
D  1  1.0
  440.8662810867        1.0
D  1  1.0
  251.815183875         1.0
D  1  1.0
  156.5779626555        1.0
D  1  1.0
  104.7158405268        1.0
D  1  1.0
  62.5622438485         1.0
D  1  1.0
  31.2903302706         1.0
D  1  1.0
  16.2866880714         1.0
D  1  1.0
  10.302355487          1.0
D  1  1.0
  6.7948505114          1.0
D  1  1.0
  3.8920802997          1.0
D  1  1.0
  2.4201425163          1.0
D  1  1.0
  1.5243890261          1.0
D  1  1.0
  0.9755292387          1.0
D  1  1.0
  0.6781301683          1.0
D  1  1.0
  0.4559438638          1.0
D  1  1.0
  0.3127164494          1.0
D  1  1.0
  0.1799233738          1.0
D  1  1.0
  0.0886564081          1.0
D  1  1.0
  0.0471528014          1.0
F  1  1.0
  688.5831857538        1.0
F  1  1.0
  479.042304041         1.0
F  1  1.0
  302.2517388809        1.0
F  1  1.0
  189.5118432551        1.0
F  1  1.0
  123.7227290075        1.0
F  1  1.0
  84.0475925701         1.0
F  1  1.0
  57.083723587          1.0
F  1  1.0
  35.2170172039         1.0
F  1  1.0
  18.4380697131         1.0
F  1  1.0
  11.85643716           1.0
F  1  1.0
  7.4902687619          1.0
F  1  1.0
  5.293855947           1.0
F  1  1.0
  3.4226310186          1.0
F  1  1.0
  1.9099042663          1.0
F  1  1.0
  1.0003814463          1.0
F  1  1.0
  0.6045641741          1.0
F  1  1.0
  0.3870628175          1.0
F  1  1.0
  0.2493657146          1.0
F  1  1.0
  0.1649829743          1.0
F  1  1.0
  0.1042045023          1.0
F  1  1.0
  0.0637041773          1.0
G  1  1.0
  547.671510729         1.0
G  1  1.0
  247.0545897683        1.0
G  1  1.0
  157.4735693781        1.0
G  1  1.0
  98.5726224568         1.0
G  1  1.0
  54.2931484304         1.0
G  1  1.0
  33.015873553          1.0
G  1  1.0
  22.7113328029         1.0
G  1  1.0
  15.9771276999         1.0
G  1  1.0
  10.4668652638         1.0
G  1  1.0
  6.3236210845          1.0
G  1  1.0
  3.6801276402          1.0
G  1  1.0
  2.086198649           1.0
G  1  1.0
  1.312722725           1.0
G  1  1.0
  0.8735704613          1.0
G  1  1.0
  0.5765760634          1.0
G  1  1.0
  0.4045938979          1.0
G  1  1.0
  0.2160755756          1.0
G  1  1.0
  0.1278292222          1.0
G  1  1.0
  0.0753496468          1.0
H  1  1.0
  4.7575641923          1.0
H  1  1.0
  2.7274671025          1.0
H  1  1.0
  1.4867275178          1.0
H  1  1.0
  0.8242845365          1.0
H  1  1.0
  0.3671129282          1.0
I  1  1.0
  0.9263111757          1.0
****
Y     0
S  1  1.0
  2321145.1776203015    1.0
S  1  1.0
  1078339.73232         1.0
S  1  1.0
  314371.62654          1.0
S  1  1.0
  184190.07711686       1.0
S  1  1.0
  60348.152420652       1.0
S  1  1.0
  29208.5231207526      1.0
S  1  1.0
  13431.6857473107      1.0
S  1  1.0
  4774.1084003281       1.0
S  1  1.0
  2639.3491276339       1.0
S  1  1.0
  1508.2829148621       1.0
S  1  1.0
  861.7906165282        1.0
S  1  1.0
  509.3793121628        1.0
S  1  1.0
  287.5972864131        1.0
S  1  1.0
  142.7185500261        1.0
S  1  1.0
  84.4272126945         1.0
S  1  1.0
  53.4504160544         1.0
S  1  1.0
  31.0270002308         1.0
S  1  1.0
  20.9856388539         1.0
S  1  1.0
  10.0545488529         1.0
S  1  1.0
  6.9712527892          1.0
S  1  1.0
  4.7250602748          1.0
S  1  1.0
  3.2194989409          1.0
S  1  1.0
  2.2223684136          1.0
S  1  1.0
  1.5400606327          1.0
S  1  1.0
  0.9326410787          1.0
S  1  1.0
  0.4499864545          1.0
S  1  1.0
  0.2505551536          1.0
S  1  1.0
  0.1585789953          1.0
S  1  1.0
  0.0985112845          1.0
S  1  1.0
  0.0601746756          1.0
S  1  1.0
  0.042284058           1.0
S  1  1.0
  0.0293346407          1.0
S  1  1.0
  0.0154096746          1.0
P  1  1.0
  75774.4563714228      1.0
P  1  1.0
  34334.3785370386      1.0
P  1  1.0
  19773.6933922811      1.0
P  1  1.0
  8620.8579823616       1.0
P  1  1.0
  5095.570899611        1.0
P  1  1.0
  2772.6002638546       1.0
P  1  1.0
  1542.0497442813       1.0
P  1  1.0
  839.7006470248        1.0
P  1  1.0
  470.1673372897        1.0
P  1  1.0
  294.0222210478        1.0
P  1  1.0
  200.4127600822        1.0
P  1  1.0
  116.4772989743        1.0
P  1  1.0
  65.2892586445         1.0
P  1  1.0
  44.2516291957         1.0
P  1  1.0
  30.1650392505         1.0
P  1  1.0
  19.2115454255         1.0
P  1  1.0
  10.895970678          1.0
P  1  1.0
  6.3836453478          1.0
P  1  1.0
  3.8427229655          1.0
P  1  1.0
  2.2544093509          1.0
P  1  1.0
  1.4701353179          1.0
P  1  1.0
  1.0232088701          1.0
P  1  1.0
  0.7040400966          1.0
P  1  1.0
  0.4714735766          1.0
P  1  1.0
  0.3083165847          1.0
P  1  1.0
  0.2083049492          1.0
P  1  1.0
  0.1297014683          1.0
P  1  1.0
  0.0669342475          1.0
P  1  1.0
  0.0463243876          1.0
P  1  1.0
  0.0281821611          1.0
D  1  1.0
  2525.7691977518       1.0
D  1  1.0
  1425.9908075874       1.0
D  1  1.0
  897.5855967106        1.0
D  1  1.0
  567.6759121008        1.0
D  1  1.0
  324.7723838507        1.0
D  1  1.0
  209.5702124534        1.0
D  1  1.0
  130.2947205362        1.0
D  1  1.0
  78.3152290485         1.0
D  1  1.0
  52.2671031832         1.0
D  1  1.0
  35.2291261401         1.0
D  1  1.0
  21.7840571719         1.0
D  1  1.0
  14.284152109          1.0
D  1  1.0
  7.8177554825          1.0
D  1  1.0
  4.4325211139          1.0
D  1  1.0
  3.02162127            1.0
D  1  1.0
  2.1330032501          1.0
D  1  1.0
  1.4812233045          1.0
D  1  1.0
  0.9019727314          1.0
D  1  1.0
  0.61859734            1.0
D  1  1.0
  0.4310363999          1.0
D  1  1.0
  0.19141743            1.0
D  1  1.0
  0.1157351412          1.0
D  1  1.0
  0.0754123934          1.0
D  1  1.0
  0.0412843898          1.0
F  1  1.0
  1258.2239754473       1.0
F  1  1.0
  591.7100032037        1.0
F  1  1.0
  343.5895126547        1.0
F  1  1.0
  216.4700146074        1.0
F  1  1.0
  125.4947909362        1.0
F  1  1.0
  72.0309366227         1.0
F  1  1.0
  43.6802209446         1.0
F  1  1.0
  28.2787452815         1.0
F  1  1.0
  16.4159779452         1.0
F  1  1.0
  9.2699438883          1.0
F  1  1.0
  5.6229395071          1.0
F  1  1.0
  2.8291097977          1.0
F  1  1.0
  1.5845553861          1.0
F  1  1.0
  0.9374202748          1.0
F  1  1.0
  0.4842525381          1.0
F  1  1.0
  0.30085598            1.0
F  1  1.0
  0.2059039721          1.0
F  1  1.0
  0.1238397244          1.0
F  1  1.0
  0.0874556552          1.0
F  1  1.0
  0.04758399            1.0
G  1  1.0
  245.8325966532        1.0
G  1  1.0
  159.3539018884        1.0
G  1  1.0
  106.7537131222        1.0
G  1  1.0
  71.5855709788         1.0
G  1  1.0
  44.0596400645         1.0
G  1  1.0
  29.4692132418         1.0
G  1  1.0
  20.5167731815         1.0
G  1  1.0
  11.727867528          1.0
G  1  1.0
  6.6352384043          1.0
G  1  1.0
  4.1645396999          1.0
G  1  1.0
  2.9500998422          1.0
G  1  1.0
  1.9699271089          1.0
G  1  1.0
  1.1537058075          1.0
G  1  1.0
  0.6866236588          1.0
G  1  1.0
  0.4560909358          1.0
G  1  1.0
  0.2807164577          1.0
G  1  1.0
  0.1885710753          1.0
G  1  1.0
  0.123602423           1.0
G  1  1.0
  0.0555097325          1.0
H  1  1.0
  3.3358769325          1.0
H  1  1.0
  1.5487587723          1.0
H  1  1.0
  0.8208427697          1.0
H  1  1.0
  0.4537497556          1.0
I  1  1.0
  0.4312434224          1.0
****
Zr     0
S  1  1.0
  2469670.8124197167    1.0
S  1  1.0
  1147340.6378          1.0
S  1  1.0
  334487.6681           1.0
S  1  1.0
  196633.2309243882     1.0
S  1  1.0
  64232.0850419341      1.0
S  1  1.0
  35406.9518562417      1.0
S  1  1.0
  14322.7044690691      1.0
S  1  1.0
  5077.6582143966       1.0
S  1  1.0
  2807.1404475436       1.0
S  1  1.0
  1605.0812874864       1.0
S  1  1.0
  916.8296821833        1.0
S  1  1.0
  542.3303961849        1.0
S  1  1.0
  306.2096463348        1.0
S  1  1.0
  149.2398021624        1.0
S  1  1.0
  87.3494700477         1.0
S  1  1.0
  58.6007979308         1.0
S  1  1.0
  39.511375264          1.0
S  1  1.0
  25.2408865258         1.0
S  1  1.0
  15.3713816499         1.0
S  1  1.0
  9.1226974649          1.0
S  1  1.0
  5.3346227729          1.0
S  1  1.0
  3.3298877066          1.0
S  1  1.0
  2.3470574731          1.0
S  1  1.0
  1.6264227956          1.0
S  1  1.0
  0.9023803778          1.0
S  1  1.0
  0.5518956063          1.0
S  1  1.0
  0.3673243283          1.0
S  1  1.0
  0.2483212714          1.0
S  1  1.0
  0.1569571615          1.0
S  1  1.0
  0.0847645847          1.0
S  1  1.0
  0.0377751661          1.0
S  1  1.0
  0.0164336846          1.0
P  1  1.0
  2297810.295564781     1.0
P  1  1.0
  719923.9438420389     1.0
P  1  1.0
  267751.3682831525     1.0
P  1  1.0
  155702.8588362614     1.0
P  1  1.0
  54916.576195826       1.0
P  1  1.0
  21097.0753906918      1.0
P  1  1.0
  13750.5032631786      1.0
P  1  1.0
  5595.1012895109       1.0
P  1  1.0
  2825.3264900262       1.0
P  1  1.0
  1920.4798500754       1.0
P  1  1.0
  1197.5606167335       1.0
P  1  1.0
  682.8310721698        1.0
P  1  1.0
  443.9163698289        1.0
P  1  1.0
  293.547082202         1.0
P  1  1.0
  160.7437685856        1.0
P  1  1.0
  96.9609622067         1.0
P  1  1.0
  60.5142231161         1.0
P  1  1.0
  34.9741578612         1.0
P  1  1.0
  21.5558802947         1.0
P  1  1.0
  14.4329527307         1.0
P  1  1.0
  9.4746517498          1.0
P  1  1.0
  5.5530710378          1.0
P  1  1.0
  3.0771765185          1.0
P  1  1.0
  2.0609961779          1.0
P  1  1.0
  1.3391966163          1.0
P  1  1.0
  0.8450061734          1.0
P  1  1.0
  0.5512765953          1.0
P  1  1.0
  0.3591134923          1.0
P  1  1.0
  0.1916511913          1.0
P  1  1.0
  0.0975028276          1.0
P  1  1.0
  0.0573511051          1.0
P  1  1.0
  0.0407571374          1.0
P  1  1.0
  0.0290071755          1.0
D  1  1.0
  4147.1870412337       1.0
D  1  1.0
  2813.9817074755       1.0
D  1  1.0
  1922.2969671747       1.0
D  1  1.0
  1127.8954125648       1.0
D  1  1.0
  596.1614062081        1.0
D  1  1.0
  354.9919653117        1.0
D  1  1.0
  224.1702052315        1.0
D  1  1.0
  145.4220067814        1.0
D  1  1.0
  89.5527103226         1.0
D  1  1.0
  53.1978914003         1.0
D  1  1.0
  31.3641461212         1.0
D  1  1.0
  16.9769348544         1.0
D  1  1.0
  10.7416653473         1.0
D  1  1.0
  6.6277910651          1.0
D  1  1.0
  3.5978015876          1.0
D  1  1.0
  2.2887060427          1.0
D  1  1.0
  1.4396691083          1.0
D  1  1.0
  0.8908170594          1.0
D  1  1.0
  0.5968932945          1.0
D  1  1.0
  0.3791219587          1.0
D  1  1.0
  0.260364445           1.0
D  1  1.0
  0.1567120855          1.0
D  1  1.0
  0.0864636662          1.0
D  1  1.0
  0.048261737           1.0
F  1  1.0
  1340.738883624        1.0
F  1  1.0
  629.2996661084        1.0
F  1  1.0
  365.7240030669        1.0
F  1  1.0
  230.1005332485        1.0
F  1  1.0
  133.5677562314        1.0
F  1  1.0
  79.0702860939         1.0
F  1  1.0
  48.9003791782         1.0
F  1  1.0
  27.118846066          1.0
F  1  1.0
  15.7139173414         1.0
F  1  1.0
  10.740954036          1.0
F  1  1.0
  6.884165639           1.0
F  1  1.0
  4.3451674445          1.0
F  1  1.0
  2.8594220178          1.0
F  1  1.0
  1.8319802583          1.0
F  1  1.0
  1.1877468719          1.0
F  1  1.0
  0.8451041831          1.0
F  1  1.0
  0.593727144           1.0
F  1  1.0
  0.4235493446          1.0
F  1  1.0
  0.2727717916          1.0
F  1  1.0
  0.1675799099          1.0
F  1  1.0
  0.107504457           1.0
F  1  1.0
  0.0562893908          1.0
G  1  1.0
  406.7475106534        1.0
G  1  1.0
  261.7325766711        1.0
G  1  1.0
  172.6535866679        1.0
G  1  1.0
  98.5003861025         1.0
G  1  1.0
  49.3791414501         1.0
G  1  1.0
  28.6413088769         1.0
G  1  1.0
  19.9408011391         1.0
G  1  1.0
  12.2525120975         1.0
G  1  1.0
  7.6526103258          1.0
G  1  1.0
  5.3953451804          1.0
G  1  1.0
  3.388915368           1.0
G  1  1.0
  2.0355456775          1.0
G  1  1.0
  1.2909500553          1.0
G  1  1.0
  0.8585062559          1.0
G  1  1.0
  0.5914263383          1.0
G  1  1.0
  0.3553606934          1.0
G  1  1.0
  0.2202176718          1.0
G  1  1.0
  0.1534774523          1.0
G  1  1.0
  0.0704945412          1.0
H  1  1.0
  3.4990078013          1.0
H  1  1.0
  1.8211887987          1.0
H  1  1.0
  1.2015763831          1.0
H  1  1.0
  0.7350025373          1.0
H  1  1.0
  0.4691086402          1.0
H  1  1.0
  0.212165198           1.0
I  1  1.0
  0.8199763068          1.0
I  1  1.0
  0.2509235181          1.0
****
Nb     0
S  1  1.0
  2645829.988861136     1.0
S  1  1.0
  1229178.92106         1.0
S  1  1.0
  358346.22906          1.0
S  1  1.0
  130282.0731905995     1.0
S  1  1.0
  68820.3547374325      1.0
S  1  1.0
  25074.180304391       1.0
S  1  1.0
  8721.6503445857       1.0
S  1  1.0
  5478.4953160815       1.0
S  1  1.0
  3018.4857468171       1.0
S  1  1.0
  1254.8917504508       1.0
S  1  1.0
  759.3575240829        1.0
S  1  1.0
  471.1921956649        1.0
S  1  1.0
  320.1163448394        1.0
S  1  1.0
  161.7275925543        1.0
S  1  1.0
  91.8154300113         1.0
S  1  1.0
  54.9594314335         1.0
S  1  1.0
  33.9647058317         1.0
S  1  1.0
  16.3162772474         1.0
S  1  1.0
  11.4069159551         1.0
S  1  1.0
  8.0271645564          1.0
S  1  1.0
  5.0067550747          1.0
S  1  1.0
  2.9499764794          1.0
S  1  1.0
  1.7460295846          1.0
S  1  1.0
  1.0530922376          1.0
S  1  1.0
  0.5985108826          1.0
S  1  1.0
  0.3377583166          1.0
S  1  1.0
  0.2096122139          1.0
S  1  1.0
  0.1424988667          1.0
S  1  1.0
  0.0868096635          1.0
S  1  1.0
  0.0522434897          1.0
S  1  1.0
  0.0342562214          1.0
S  1  1.0
  0.0178004213          1.0
P  1  1.0
  58735.0286524914      1.0
P  1  1.0
  22509.0105126917      1.0
P  1  1.0
  14648.415292883       1.0
P  1  1.0
  9815.7923510929       1.0
P  1  1.0
  6007.3794967808       1.0
P  1  1.0
  2985.6596560768       1.0
P  1  1.0
  1363.1590911111       1.0
P  1  1.0
  807.7030641623        1.0
P  1  1.0
  512.9100552413        1.0
P  1  1.0
  341.8196516243        1.0
P  1  1.0
  217.2312420158        1.0
P  1  1.0
  141.6691586006        1.0
P  1  1.0
  90.9121540696         1.0
P  1  1.0
  58.0607324068         1.0
P  1  1.0
  33.7320381744         1.0
P  1  1.0
  19.9056947444         1.0
P  1  1.0
  12.7498440241         1.0
P  1  1.0
  7.3417959115          1.0
P  1  1.0
  4.4113403707          1.0
P  1  1.0
  3.1358805465          1.0
P  1  1.0
  2.0333806419          1.0
P  1  1.0
  1.2236572196          1.0
P  1  1.0
  0.8146007649          1.0
P  1  1.0
  0.5169800353          1.0
P  1  1.0
  0.3416993154          1.0
P  1  1.0
  0.2400325387          1.0
P  1  1.0
  0.1642536435          1.0
P  1  1.0
  0.1164837247          1.0
P  1  1.0
  0.0779341671          1.0
P  1  1.0
  0.0489588567          1.0
P  1  1.0
  0.0310779858          1.0
D  1  1.0
  23667.7909278724      1.0
D  1  1.0
  7211.122700634        1.0
D  1  1.0
  4370.1170281133       1.0
D  1  1.0
  1949.0959166652       1.0
D  1  1.0
  1297.8453654395       1.0
D  1  1.0
  876.9663597049        1.0
D  1  1.0
  554.6907855574        1.0
D  1  1.0
  335.2533645278        1.0
D  1  1.0
  201.2029145556        1.0
D  1  1.0
  128.9731692058        1.0
D  1  1.0
  79.730070978          1.0
D  1  1.0
  49.8661133057         1.0
D  1  1.0
  33.1375121598         1.0
D  1  1.0
  20.1126755398         1.0
D  1  1.0
  10.6560554884         1.0
D  1  1.0
  7.2693303663          1.0
D  1  1.0
  4.9195219476          1.0
D  1  1.0
  3.435132593           1.0
D  1  1.0
  2.4307521516          1.0
D  1  1.0
  1.4988480162          1.0
D  1  1.0
  0.8165085486          1.0
D  1  1.0
  0.4672297298          1.0
D  1  1.0
  0.285408081           1.0
D  1  1.0
  0.1948812086          1.0
D  1  1.0
  0.130552799           1.0
D  1  1.0
  0.0740472698          1.0
D  1  1.0
  0.0447522996          1.0
F  1  1.0
  1458.134205949        1.0
F  1  1.0
  851.2009208113        1.0
F  1  1.0
  580.8904176022        1.0
F  1  1.0
  395.0196823202        1.0
F  1  1.0
  234.1660084981        1.0
F  1  1.0
  152.8188931792        1.0
F  1  1.0
  105.0113894052        1.0
F  1  1.0
  69.4409682286         1.0
F  1  1.0
  49.1017843058         1.0
F  1  1.0
  33.2452006579         1.0
F  1  1.0
  22.8274118274         1.0
F  1  1.0
  13.2388678165         1.0
F  1  1.0
  6.8687237759          1.0
F  1  1.0
  3.6711621154          1.0
F  1  1.0
  2.1152003693          1.0
F  1  1.0
  1.4649237193          1.0
F  1  1.0
  0.9467338532          1.0
F  1  1.0
  0.5786052091          1.0
F  1  1.0
  0.355936783           1.0
F  1  1.0
  0.2097234267          1.0
F  1  1.0
  0.1413098066          1.0
F  1  1.0
  0.1006361125          1.0
F  1  1.0
  0.0634917636          1.0
G  1  1.0
  285.4438346474        1.0
G  1  1.0
  184.01219299          1.0
G  1  1.0
  104.7544689109        1.0
G  1  1.0
  61.8961082561         1.0
G  1  1.0
  38.4265590105         1.0
G  1  1.0
  23.277578149          1.0
G  1  1.0
  14.4537404086         1.0
G  1  1.0
  8.9476759682          1.0
G  1  1.0
  5.4655875203          1.0
G  1  1.0
  3.3565947034          1.0
G  1  1.0
  2.1397468469          1.0
G  1  1.0
  1.3167702964          1.0
G  1  1.0
  0.8473318886          1.0
G  1  1.0
  0.5589597454          1.0
G  1  1.0
  0.3395154323          1.0
G  1  1.0
  0.1807762243          1.0
G  1  1.0
  0.0812722251          1.0
H  1  1.0
  4.3142838965          1.0
H  1  1.0
  2.8808027217          1.0
H  1  1.0
  1.9333621236          1.0
H  1  1.0
  1.2971675859          1.0
H  1  1.0
  0.8468956336          1.0
H  1  1.0
  0.5282259896          1.0
H  1  1.0
  0.3100928376          1.0
H  1  1.0
  0.2185061125          1.0
I  1  1.0
  1.0980254788          1.0
I  1  1.0
  0.3456871236          1.0
****
Mo     0
S  1  1.0
  2789155.6864738534    1.0
S  1  1.0
  1290705.56412         1.0
S  1  1.0
  374905.58166          1.0
S  1  1.0
  139157.6016771819     1.0
S  1  1.0
  71778.4009919608      1.0
S  1  1.0
  26269.4265897929      1.0
S  1  1.0
  10142.6086760641      1.0
S  1  1.0
  5664.8336163086       1.0
S  1  1.0
  3123.349380988        1.0
S  1  1.0
  1224.3696256834       1.0
S  1  1.0
  769.8116544237        1.0
S  1  1.0
  488.3716269037        1.0
S  1  1.0
  300.8776947497        1.0
S  1  1.0
  168.7804729632        1.0
S  1  1.0
  96.1871032738         1.0
S  1  1.0
  51.39587958           1.0
S  1  1.0
  30.1648018966         1.0
S  1  1.0
  18.0483638726         1.0
S  1  1.0
  10.686008767          1.0
S  1  1.0
  6.2007528349          1.0
S  1  1.0
  3.7472257611          1.0
S  1  1.0
  2.4769967153          1.0
S  1  1.0
  1.4979272234          1.0
S  1  1.0
  0.8700161402          1.0
S  1  1.0
  0.5728128752          1.0
S  1  1.0
  0.4004036697          1.0
S  1  1.0
  0.2428031759          1.0
S  1  1.0
  0.1418082049          1.0
S  1  1.0
  0.0985028429          1.0
S  1  1.0
  0.0668273857          1.0
S  1  1.0
  0.0379242751          1.0
S  1  1.0
  0.018989061           1.0
P  1  1.0
  92722.6235904428      1.0
P  1  1.0
  42050.8239220339      1.0
P  1  1.0
  24104.3828438299      1.0
P  1  1.0
  15543.4959847333      1.0
P  1  1.0
  6858.5716935637       1.0
P  1  1.0
  4658.6088312092       1.0
P  1  1.0
  2726.4376225289       1.0
P  1  1.0
  1666.405146145        1.0
P  1  1.0
  766.4273403942        1.0
P  1  1.0
  350.568470561         1.0
P  1  1.0
  246.2082231514        1.0
P  1  1.0
  154.8144042325        1.0
P  1  1.0
  102.9104024184        1.0
P  1  1.0
  69.8758135693         1.0
P  1  1.0
  48.8756618655         1.0
P  1  1.0
  29.6051342362         1.0
P  1  1.0
  17.6877018026         1.0
P  1  1.0
  12.1097347422         1.0
P  1  1.0
  7.4431499604          1.0
P  1  1.0
  4.8093768629          1.0
P  1  1.0
  2.9162807087          1.0
P  1  1.0
  1.8906660685          1.0
P  1  1.0
  1.2909070832          1.0
P  1  1.0
  0.7787311242          1.0
P  1  1.0
  0.4931646706          1.0
P  1  1.0
  0.2886064877          1.0
P  1  1.0
  0.1811614043          1.0
P  1  1.0
  0.1154182083          1.0
P  1  1.0
  0.0675914761          1.0
P  1  1.0
  0.0410349653          1.0
P  1  1.0
  0.0291666667          1.0
D  1  1.0
  7450.122002637        1.0
D  1  1.0
  2743.136190307        1.0
D  1  1.0
  1807.719552948        1.0
D  1  1.0
  1115.9715094013       1.0
D  1  1.0
  688.750050891         1.0
D  1  1.0
  439.64486889          1.0
D  1  1.0
  297.6995584221        1.0
D  1  1.0
  200.3713066437        1.0
D  1  1.0
  125.7484703156        1.0
D  1  1.0
  67.0857449292         1.0
D  1  1.0
  40.2252146418         1.0
D  1  1.0
  27.864375807          1.0
D  1  1.0
  18.8637287788         1.0
D  1  1.0
  13.3524508835         1.0
D  1  1.0
  8.5012029007          1.0
D  1  1.0
  5.9663903503          1.0
D  1  1.0
  4.0764592564          1.0
D  1  1.0
  2.5974470793          1.0
D  1  1.0
  1.6328204034          1.0
D  1  1.0
  0.9615677867          1.0
D  1  1.0
  0.5685111066          1.0
D  1  1.0
  0.3749861804          1.0
D  1  1.0
  0.2215238593          1.0
D  1  1.0
  0.1335077114          1.0
D  1  1.0
  0.0873284969          1.0
D  1  1.0
  0.0473882191          1.0
F  1  1.0
  1499.3936510885       1.0
F  1  1.0
  704.495460192         1.0
F  1  1.0
  410.3496762921        1.0
F  1  1.0
  257.6492591503        1.0
F  1  1.0
  158.5975903218        1.0
F  1  1.0
  88.2367284172         1.0
F  1  1.0
  52.7702551124         1.0
F  1  1.0
  31.5779968118         1.0
F  1  1.0
  19.9591965414         1.0
F  1  1.0
  14.0469737067         1.0
F  1  1.0
  9.5650075333          1.0
F  1  1.0
  5.6693385727          1.0
F  1  1.0
  3.433091606           1.0
F  1  1.0
  2.4209844804          1.0
F  1  1.0
  1.4742551702          1.0
F  1  1.0
  0.8087022916          1.0
F  1  1.0
  0.5392180776          1.0
F  1  1.0
  0.331722109           1.0
F  1  1.0
  0.2133537781          1.0
F  1  1.0
  0.122220356           1.0
F  1  1.0
  0.0698353606          1.0
G  1  1.0
  293.4432297421        1.0
G  1  1.0
  193.89288292          1.0
G  1  1.0
  110.9368198231        1.0
G  1  1.0
  71.2202616954         1.0
G  1  1.0
  50.8104146301         1.0
G  1  1.0
  35.397490158          1.0
G  1  1.0
  24.8604369759         1.0
G  1  1.0
  16.2097365865         1.0
G  1  1.0
  9.0935059262          1.0
G  1  1.0
  5.1263830877          1.0
G  1  1.0
  3.2495469363          1.0
G  1  1.0
  2.112001877           1.0
G  1  1.0
  1.3780019107          1.0
G  1  1.0
  0.7828601037          1.0
G  1  1.0
  0.3924382855          1.0
G  1  1.0
  0.1974008104          1.0
G  1  1.0
  0.0907269885          1.0
H  1  1.0
  6.0840358482          1.0
H  1  1.0
  3.9635819722          1.0
H  1  1.0
  2.1515803843          1.0
H  1  1.0
  1.1511263465          1.0
H  1  1.0
  0.6367284142          1.0
H  1  1.0
  0.4035359126          1.0
H  1  1.0
  0.2661034943          1.0
I  1  1.0
  1.9078853798          1.0
I  1  1.0
  1.2770262374          1.0
I  1  1.0
  0.4301907339          1.0
J  1  1.0
  0.5826134794          1.0
****
Tc     0
S  1  1.0
  11954732.785587529    1.0
S  1  1.0
  5159689.2804          1.0
S  1  1.0
  805697.6513848697     1.0
S  1  1.0
  402320.83158          1.0
S  1  1.0
  149848.9069639074     1.0
S  1  1.0
  77258.3832624958      1.0
S  1  1.0
  42950.9219779045      1.0
S  1  1.0
  17292.1701848631      1.0
S  1  1.0
  6106.5797574797       1.0
S  1  1.0
  3375.4743989418       1.0
S  1  1.0
  1928.6976837764       1.0
S  1  1.0
  1288.9186834579       1.0
S  1  1.0
  626.8396092956        1.0
S  1  1.0
  362.6876035208        1.0
S  1  1.0
  178.1378163617        1.0
S  1  1.0
  102.077005967         1.0
S  1  1.0
  46.6231179098         1.0
S  1  1.0
  31.5756696996         1.0
S  1  1.0
  19.0651668215         1.0
S  1  1.0
  12.7114864867         1.0
S  1  1.0
  8.900849996           1.0
S  1  1.0
  5.4636912309          1.0
S  1  1.0
  3.6012346985          1.0
S  1  1.0
  2.406764471           1.0
S  1  1.0
  1.5568449989          1.0
S  1  1.0
  0.963813838           1.0
S  1  1.0
  0.6089971992          1.0
S  1  1.0
  0.4276664063          1.0
S  1  1.0
  0.2621137906          1.0
S  1  1.0
  0.180474995           1.0
S  1  1.0
  0.0983205959          1.0
S  1  1.0
  0.0535419634          1.0
S  1  1.0
  0.0320963555          1.0
S  1  1.0
  0.0196216983          1.0
P  1  1.0
  2769688.1071622004    1.0
P  1  1.0
  871270.0909299263     1.0
P  1  1.0
  435909.6662357892     1.0
P  1  1.0
  163339.5197302542     1.0
P  1  1.0
  99487.6348952261      1.0
P  1  1.0
  44930.3237826959      1.0
P  1  1.0
  25499.7060453482      1.0
P  1  1.0
  11080.1160086715      1.0
P  1  1.0
  6503.6023944831       1.0
P  1  1.0
  3528.1050044003       1.0
P  1  1.0
  1956.4199702787       1.0
P  1  1.0
  1065.1786168572       1.0
P  1  1.0
  589.867077454         1.0
P  1  1.0
  342.2232008533        1.0
P  1  1.0
  213.9635012124        1.0
P  1  1.0
  143.8166662121        1.0
P  1  1.0
  91.3401830504         1.0
P  1  1.0
  50.1335848572         1.0
P  1  1.0
  29.1984995299         1.0
P  1  1.0
  18.3001208678         1.0
P  1  1.0
  10.9700424325         1.0
P  1  1.0
  6.7544133146          1.0
P  1  1.0
  4.1809694721          1.0
P  1  1.0
  2.7550142307          1.0
P  1  1.0
  1.9264598159          1.0
P  1  1.0
  1.2281963879          1.0
P  1  1.0
  0.695948191           1.0
P  1  1.0
  0.4176311642          1.0
P  1  1.0
  0.2326362065          1.0
P  1  1.0
  0.1552224436          1.0
P  1  1.0
  0.0947169769          1.0
P  1  1.0
  0.0524448435          1.0
P  1  1.0
  0.0339554835          1.0
D  1  1.0
  3215.4290679754       1.0
D  1  1.0
  1825.1190285882       1.0
D  1  1.0
  1087.4772487499       1.0
D  1  1.0
  721.177033837         1.0
D  1  1.0
  497.6359001575        1.0
D  1  1.0
  295.1421189969        1.0
D  1  1.0
  187.2474467636        1.0
D  1  1.0
  127.9177872758        1.0
D  1  1.0
  88.6053650537         1.0
D  1  1.0
  62.175066972          1.0
D  1  1.0
  43.2188949807         1.0
D  1  1.0
  29.2926571793         1.0
D  1  1.0
  19.0146486781         1.0
D  1  1.0
  11.8258724725         1.0
D  1  1.0
  6.6581270505          1.0
D  1  1.0
  4.259051599           1.0
D  1  1.0
  2.7918038936          1.0
D  1  1.0
  1.9932606599          1.0
D  1  1.0
  1.4137550286          1.0
D  1  1.0
  0.9033636282          1.0
D  1  1.0
  0.5636008072          1.0
D  1  1.0
  0.3246135423          1.0
D  1  1.0
  0.2033014786          1.0
D  1  1.0
  0.1203963172          1.0
D  1  1.0
  0.0764675637          1.0
D  1  1.0
  0.0488958962          1.0
F  1  1.0
  1512.7566373094       1.0
F  1  1.0
  961.9218841205        1.0
F  1  1.0
  676.0551361176        1.0
F  1  1.0
  435.6504983766        1.0
F  1  1.0
  288.6222107632        1.0
F  1  1.0
  205.8568320875        1.0
F  1  1.0
  125.0687717177        1.0
F  1  1.0
  68.0808084878         1.0
F  1  1.0
  36.8691987982         1.0
F  1  1.0
  22.8897964194         1.0
F  1  1.0
  14.5722671327         1.0
F  1  1.0
  8.3132838413          1.0
F  1  1.0
  5.1459192122          1.0
F  1  1.0
  3.558968776           1.0
F  1  1.0
  2.2874015093          1.0
F  1  1.0
  1.3385654068          1.0
F  1  1.0
  0.7660996058          1.0
F  1  1.0
  0.4917785127          1.0
F  1  1.0
  0.335315061           1.0
F  1  1.0
  0.2207159991          1.0
F  1  1.0
  0.1291027792          1.0
F  1  1.0
  0.080971293           1.0
G  1  1.0
  312.6995036149        1.0
G  1  1.0
  205.6017103986        1.0
G  1  1.0
  134.1178322661        1.0
G  1  1.0
  92.4271493039         1.0
G  1  1.0
  56.24934794           1.0
G  1  1.0
  34.3736727193         1.0
G  1  1.0
  20.4674629352         1.0
G  1  1.0
  12.772272691          1.0
G  1  1.0
  9.0389524375          1.0
G  1  1.0
  6.1559406692          1.0
G  1  1.0
  3.171018907           1.0
G  1  1.0
  1.8443889454          1.0
G  1  1.0
  1.2283528494          1.0
G  1  1.0
  0.7485106761          1.0
G  1  1.0
  0.5049973479          1.0
G  1  1.0
  0.3314070872          1.0
G  1  1.0
  0.1642694637          1.0
G  1  1.0
  0.1061700493          1.0
H  1  1.0
  6.677381625           1.0
H  1  1.0
  4.2945590686          1.0
H  1  1.0
  2.8816038809          1.0
H  1  1.0
  1.9609055918          1.0
H  1  1.0
  1.2022314949          1.0
H  1  1.0
  0.5765443953          1.0
H  1  1.0
  0.3573176013          1.0
I  1  1.0
  2.2747274749          1.0
I  1  1.0
  1.3302120818          1.0
I  1  1.0
  0.8119511526          1.0
I  1  1.0
  0.5103499444          1.0
J  1  1.0
  0.7081510055          1.0
****
Ru     0
S  1  1.0
  3150988.939977095     1.0
S  1  1.0
  1463862.23334         1.0
S  1  1.0
  426764.16116          1.0
S  1  1.0
  253501.071688744      1.0
S  1  1.0
  81952.3674002274      1.0
S  1  1.0
  45592.0645169238      1.0
S  1  1.0
  18326.5096067985      1.0
S  1  1.0
  6461.3819264741       1.0
S  1  1.0
  3573.178402239        1.0
S  1  1.0
  2040.8719406751       1.0
S  1  1.0
  1362.5510327501       1.0
S  1  1.0
  569.5861628689        1.0
S  1  1.0
  344.3944006336        1.0
S  1  1.0
  190.4963950456        1.0
S  1  1.0
  104.8888463516        1.0
S  1  1.0
  59.8549617761         1.0
S  1  1.0
  36.5352246616         1.0
S  1  1.0
  21.5621994955         1.0
S  1  1.0
  14.288685647          1.0
S  1  1.0
  9.5831268378          1.0
S  1  1.0
  6.7185668024          1.0
S  1  1.0
  4.6477463132          1.0
S  1  1.0
  2.8669237005          1.0
S  1  1.0
  1.6511624633          1.0
S  1  1.0
  0.9934268295          1.0
S  1  1.0
  0.5875898134          1.0
S  1  1.0
  0.4117203426          1.0
S  1  1.0
  0.2632907328          1.0
S  1  1.0
  0.1717348142          1.0
S  1  1.0
  0.1048340697          1.0
S  1  1.0
  0.0718450341          1.0
S  1  1.0
  0.041976163           1.0
S  1  1.0
  0.019417354           1.0
P  1  1.0
  11729.3779223682      1.0
P  1  1.0
  7130.7992053187       1.0
P  1  1.0
  3559.331680104        1.0
P  1  1.0
  1719.2267385178       1.0
P  1  1.0
  990.0360769014        1.0
P  1  1.0
  595.8547290504        1.0
P  1  1.0
  401.7442011499        1.0
P  1  1.0
  261.3863310391        1.0
P  1  1.0
  145.4072768465        1.0
P  1  1.0
  92.3865010128         1.0
P  1  1.0
  63.4477633817         1.0
P  1  1.0
  38.6496713128         1.0
P  1  1.0
  21.4391394004         1.0
P  1  1.0
  13.6862642464         1.0
P  1  1.0
  8.03679138            1.0
P  1  1.0
  5.1199553377          1.0
P  1  1.0
  3.649343331           1.0
P  1  1.0
  2.463577201           1.0
P  1  1.0
  1.5749437124          1.0
P  1  1.0
  0.8356937333          1.0
P  1  1.0
  0.4661579692          1.0
P  1  1.0
  0.3115281663          1.0
P  1  1.0
  0.2204677334          1.0
P  1  1.0
  0.1385843148          1.0
P  1  1.0
  0.0856417966          1.0
P  1  1.0
  0.0570933057          1.0
D  1  1.0
  8755.9029274778       1.0
D  1  1.0
  2940.6038169926       1.0
D  1  1.0
  1891.4005059688       1.0
D  1  1.0
  1156.2907500513       1.0
D  1  1.0
  754.5093937199        1.0
D  1  1.0
  471.9479097776        1.0
D  1  1.0
  279.4171726           1.0
D  1  1.0
  196.961847995         1.0
D  1  1.0
  135.2065190515        1.0
D  1  1.0
  79.7018698759         1.0
D  1  1.0
  43.1360167259         1.0
D  1  1.0
  24.13270587           1.0
D  1  1.0
  13.2322762981         1.0
D  1  1.0
  9.1152539573          1.0
D  1  1.0
  5.9502088393          1.0
D  1  1.0
  3.6159710447          1.0
D  1  1.0
  2.1739751623          1.0
D  1  1.0
  1.3428974114          1.0
D  1  1.0
  0.9117613338          1.0
D  1  1.0
  0.6170457933          1.0
D  1  1.0
  0.4367227592          1.0
D  1  1.0
  0.2783866988          1.0
D  1  1.0
  0.1879634763          1.0
D  1  1.0
  0.1096372093          1.0
D  1  1.0
  0.0756259495          1.0
D  1  1.0
  0.0486461661          1.0
F  1  1.0
  1600.4649791817       1.0
F  1  1.0
  779.2151964506        1.0
F  1  1.0
  458.5820190339        1.0
F  1  1.0
  286.9806814901        1.0
F  1  1.0
  172.0254235252        1.0
F  1  1.0
  114.2146594688        1.0
F  1  1.0
  78.9530440112         1.0
F  1  1.0
  52.6312868775         1.0
F  1  1.0
  33.7245447826         1.0
F  1  1.0
  21.1703547258         1.0
F  1  1.0
  12.4199377569         1.0
F  1  1.0
  7.4530007702          1.0
F  1  1.0
  5.1428382783          1.0
F  1  1.0
  3.1563066556          1.0
F  1  1.0
  2.0908664557          1.0
F  1  1.0
  1.2617158816          1.0
F  1  1.0
  0.7036137965          1.0
F  1  1.0
  0.4447362149          1.0
F  1  1.0
  0.2589752456          1.0
F  1  1.0
  0.1373674081          1.0
F  1  1.0
  0.0702471089          1.0
G  1  1.0
  329.4246663919        1.0
G  1  1.0
  216.7627222976        1.0
G  1  1.0
  124.3604980177        1.0
G  1  1.0
  80.2229674072         1.0
G  1  1.0
  52.897730912          1.0
G  1  1.0
  31.6414206975         1.0
G  1  1.0
  16.9924790606         1.0
G  1  1.0
  8.612997592           1.0
G  1  1.0
  5.2553334811          1.0
G  1  1.0
  3.2614101434          1.0
G  1  1.0
  2.0411017483          1.0
G  1  1.0
  1.3057785407          1.0
G  1  1.0
  0.9105385215          1.0
G  1  1.0
  0.6398603036          1.0
G  1  1.0
  0.441711721           1.0
G  1  1.0
  0.3154652851          1.0
G  1  1.0
  0.1795021667          1.0
G  1  1.0
  0.1071443478          1.0
H  1  1.0
  7.9576871471          1.0
H  1  1.0
  4.5624801468          1.0
H  1  1.0
  3.0126320844          1.0
H  1  1.0
  1.860996183           1.0
H  1  1.0
  1.090042938           1.0
H  1  1.0
  0.6077765885          1.0
H  1  1.0
  0.3611893272          1.0
H  1  1.0
  0.2496528313          1.0
I  1  1.0
  4.9217156671          1.0
I  1  1.0
  2.616132137           1.0
I  1  1.0
  1.5126516093          1.0
I  1  1.0
  0.9217923186          1.0
I  1  1.0
  0.6140979555          1.0
J  1  1.0
  0.9057625766          1.0
****
Rh     0
S  1  1.0
  3334918.933369465     1.0
S  1  1.0
  1549311.0291          1.0
S  1  1.0
  451675.30568          1.0
S  1  1.0
  268943.4771438888     1.0
S  1  1.0
  86751.8470852478      1.0
S  1  1.0
  48345.7165894479      1.0
S  1  1.0
  19402.6918753682      1.0
S  1  1.0
  6835.999848296        1.0
S  1  1.0
  3779.8613026793       1.0
S  1  1.0
  2162.1212139114       1.0
S  1  1.0
  900.9229725924        1.0
S  1  1.0
  568.6844266481        1.0
S  1  1.0
  355.705118444         1.0
S  1  1.0
  222.4397850307        1.0
S  1  1.0
  145.9642758123        1.0
S  1  1.0
  82.2392746864         1.0
S  1  1.0
  50.7750348522         1.0
S  1  1.0
  32.5401373606         1.0
S  1  1.0
  17.7400502623         1.0
S  1  1.0
  10.0058950912         1.0
S  1  1.0
  7.0314735787          1.0
S  1  1.0
  4.9137777499          1.0
S  1  1.0
  3.0189270668          1.0
S  1  1.0
  1.9442654879          1.0
S  1  1.0
  1.2432833659          1.0
S  1  1.0
  0.8491591913          1.0
S  1  1.0
  0.518679994           1.0
S  1  1.0
  0.3097680049          1.0
S  1  1.0
  0.1582443626          1.0
S  1  1.0
  0.0921650034          1.0
S  1  1.0
  0.0555928202          1.0
S  1  1.0
  0.0387088837          1.0
S  1  1.0
  0.0251084978          1.0
S  1  1.0
  0.0172668298          1.0
P  1  1.0
  3112673.2077887165    1.0
P  1  1.0
  1161566.61254         1.0
P  1  1.0
  291330.7280928948     1.0
P  1  1.0
  185272.5795867769     1.0
P  1  1.0
  75461.9175536198      1.0
P  1  1.0
  28587.3987558026      1.0
P  1  1.0
  18611.4662588164      1.0
P  1  1.0
  6614.6624597033       1.0
P  1  1.0
  3921.8782078603       1.0
P  1  1.0
  2160.1373315804       1.0
P  1  1.0
  1233.4933946296       1.0
P  1  1.0
  834.809383197         1.0
P  1  1.0
  488.9408635757        1.0
P  1  1.0
  283.115382977         1.0
P  1  1.0
  182.888889225         1.0
P  1  1.0
  114.4133107211        1.0
P  1  1.0
  73.6479165837         1.0
P  1  1.0
  51.169235129          1.0
P  1  1.0
  31.8729148981         1.0
P  1  1.0
  18.3975216647         1.0
P  1  1.0
  12.6689107883         1.0
P  1  1.0
  8.8058251477          1.0
P  1  1.0
  5.4034906816          1.0
P  1  1.0
  3.3837086462          1.0
P  1  1.0
  2.1893809283          1.0
P  1  1.0
  1.3879332291          1.0
P  1  1.0
  0.7834516397          1.0
P  1  1.0
  0.5186569124          1.0
P  1  1.0
  0.3381409415          1.0
P  1  1.0
  0.2118010973          1.0
P  1  1.0
  0.1423099739          1.0
P  1  1.0
  0.0989639367          1.0
P  1  1.0
  0.0691481921          1.0
P  1  1.0
  0.0461761276          1.0
P  1  1.0
  0.0306965863          1.0
D  1  1.0
  9026.3946398994       1.0
D  1  1.0
  4798.1206032176       1.0
D  1  1.0
  3077.4902097828       1.0
D  1  1.0
  2187.4286952008       1.0
D  1  1.0
  1019.9409518567       1.0
D  1  1.0
  683.9307386719        1.0
D  1  1.0
  448.5165709417        1.0
D  1  1.0
  277.9798484408        1.0
D  1  1.0
  145.9534848179        1.0
D  1  1.0
  78.8630513023         1.0
D  1  1.0
  42.9712924552         1.0
D  1  1.0
  25.5084960719         1.0
D  1  1.0
  15.5390133871         1.0
D  1  1.0
  10.1501042274         1.0
D  1  1.0
  6.8314823083          1.0
D  1  1.0
  4.7425350327          1.0
D  1  1.0
  2.7245679492          1.0
D  1  1.0
  1.7042431017          1.0
D  1  1.0
  1.1047273372          1.0
D  1  1.0
  0.7398103763          1.0
D  1  1.0
  0.4832718784          1.0
D  1  1.0
  0.2823679174          1.0
D  1  1.0
  0.1990598732          1.0
D  1  1.0
  0.1286283524          1.0
D  1  1.0
  0.0852748253          1.0
D  1  1.0
  0.051634964           1.0
F  1  1.0
  2858.5568821466       1.0
F  1  1.0
  1625.1885113193       1.0
F  1  1.0
  956.9908551685        1.0
F  1  1.0
  593.3685081918        1.0
F  1  1.0
  317.2805315054        1.0
F  1  1.0
  181.0232126952        1.0
F  1  1.0
  120.2692844438        1.0
F  1  1.0
  76.8927652541         1.0
F  1  1.0
  44.324440783          1.0
F  1  1.0
  27.4250806967         1.0
F  1  1.0
  18.1792886999         1.0
F  1  1.0
  11.6410198507         1.0
F  1  1.0
  6.4307752837          1.0
F  1  1.0
  3.8996359426          1.0
F  1  1.0
  2.7695153861          1.0
F  1  1.0
  1.8548946121          1.0
F  1  1.0
  1.1513136689          1.0
F  1  1.0
  0.7364202994          1.0
F  1  1.0
  0.444638973           1.0
F  1  1.0
  0.2282885451          1.0
F  1  1.0
  0.132140108           1.0
F  1  1.0
  0.0787805626          1.0
G  1  1.0
  346.1728761849        1.0
G  1  1.0
  227.8770725191        1.0
G  1  1.0
  131.0746902113        1.0
G  1  1.0
  84.6191782217         1.0
G  1  1.0
  55.4721938653         1.0
G  1  1.0
  31.0133824772         1.0
G  1  1.0
  17.1955965262         1.0
G  1  1.0
  9.1806175684          1.0
G  1  1.0
  5.7943031527          1.0
G  1  1.0
  3.7633265332          1.0
G  1  1.0
  2.3900572165          1.0
G  1  1.0
  1.693941829           1.0
G  1  1.0
  1.0347449948          1.0
G  1  1.0
  0.6469254742          1.0
G  1  1.0
  0.4212568759          1.0
G  1  1.0
  0.2379239848          1.0
G  1  1.0
  0.1633914882          1.0
G  1  1.0
  0.1036476763          1.0
H  1  1.0
  17.5204230416         1.0
H  1  1.0
  12.3440823389         1.0
H  1  1.0
  8.4414923596          1.0
H  1  1.0
  5.03160258            1.0
H  1  1.0
  3.07629409            1.0
H  1  1.0
  1.7620201303          1.0
H  1  1.0
  1.2145059694          1.0
H  1  1.0
  0.8288022836          1.0
H  1  1.0
  0.4922373969          1.0
H  1  1.0
  0.2972804302          1.0
I  1  1.0
  4.0029346294          1.0
I  1  1.0
  2.6810281365          1.0
I  1  1.0
  1.7784872948          1.0
I  1  1.0
  1.1392230234          1.0
I  1  1.0
  0.7843579644          1.0
J  1  1.0
  1.103245298           1.0
****
Pd     0
S  1  1.0
  13952222.910697492    1.0
S  1  1.0
  3481395.4192957236    1.0
S  1  1.0
  1623012.47            1.0
S  1  1.0
  475116.92216          1.0
S  1  1.0
  284173.896903104      1.0
S  1  1.0
  90805.1401823713      1.0
S  1  1.0
  51320.9245395469      1.0
S  1  1.0
  20606.6498616604      1.0
S  1  1.0
  7324.6428473394       1.0
S  1  1.0
  4013.3934602204       1.0
S  1  1.0
  2318.870099562        1.0
S  1  1.0
  1302.0694350399       1.0
S  1  1.0
  778.8416900187        1.0
S  1  1.0
  492.9591533491        1.0
S  1  1.0
  206.5015660937        1.0
S  1  1.0
  114.9230089947        1.0
S  1  1.0
  75.1558924523         1.0
S  1  1.0
  53.5816662587         1.0
S  1  1.0
  31.4861609926         1.0
S  1  1.0
  17.3348886351         1.0
S  1  1.0
  9.6247639747          1.0
S  1  1.0
  6.1580081074          1.0
S  1  1.0
  4.3394236287          1.0
S  1  1.0
  2.902013342           1.0
S  1  1.0
  2.0580045311          1.0
S  1  1.0
  1.4020976495          1.0
S  1  1.0
  0.90237292            1.0
S  1  1.0
  0.5507128801          1.0
S  1  1.0
  0.2472112624          1.0
S  1  1.0
  0.1209205459          1.0
S  1  1.0
  0.0563877162          1.0
S  1  1.0
  0.0243626234          1.0
P  1  1.0
  30292.3189079806      1.0
P  1  1.0
  13143.2645507939      1.0
P  1  1.0
  7978.3196484903       1.0
P  1  1.0
  5432.7878715482       1.0
P  1  1.0
  3264.1738045158       1.0
P  1  1.0
  1600.9569276705       1.0
P  1  1.0
  764.389303324         1.0
P  1  1.0
  521.3055738434        1.0
P  1  1.0
  335.357012706         1.0
P  1  1.0
  201.0853783453        1.0
P  1  1.0
  128.4504981154        1.0
P  1  1.0
  89.558429024          1.0
P  1  1.0
  56.726046978          1.0
P  1  1.0
  31.8304952271         1.0
P  1  1.0
  19.1824687595         1.0
P  1  1.0
  13.5591321535         1.0
P  1  1.0
  8.6277000246          1.0
P  1  1.0
  4.8121732151          1.0
P  1  1.0
  2.8944842191          1.0
P  1  1.0
  1.8858304621          1.0
P  1  1.0
  1.3030401175          1.0
P  1  1.0
  0.8464700563          1.0
P  1  1.0
  0.5389885051          1.0
P  1  1.0
  0.3574600105          1.0
P  1  1.0
  0.1919569949          1.0
P  1  1.0
  0.1132360339          1.0
P  1  1.0
  0.0690070078          1.0
P  1  1.0
  0.0430002167          1.0
D  1  1.0
  9759.9373060272       1.0
D  1  1.0
  3246.656179686        1.0
D  1  1.0
  2036.7505358061       1.0
D  1  1.0
  1122.5187212691       1.0
D  1  1.0
  733.2748502999        1.0
D  1  1.0
  471.8105710901        1.0
D  1  1.0
  300.0491543312        1.0
D  1  1.0
  205.1386107774        1.0
D  1  1.0
  141.2317774291        1.0
D  1  1.0
  89.4082886369         1.0
D  1  1.0
  58.3107040891         1.0
D  1  1.0
  35.4563687205         1.0
D  1  1.0
  23.8189970388         1.0
D  1  1.0
  14.3164386203         1.0
D  1  1.0
  7.818651806           1.0
D  1  1.0
  5.1425766408          1.0
D  1  1.0
  3.2649432363          1.0
D  1  1.0
  2.0850074806          1.0
D  1  1.0
  1.2039463168          1.0
D  1  1.0
  0.714032467           1.0
D  1  1.0
  0.4913691645          1.0
D  1  1.0
  0.2701329613          1.0
D  1  1.0
  0.1636218932          1.0
D  1  1.0
  0.1126495934          1.0
D  1  1.0
  0.0717522388          1.0
F  1  1.0
  1787.0986328302       1.0
F  1  1.0
  1085.4032302983       1.0
F  1  1.0
  733.6310933861        1.0
F  1  1.0
  507.4392632387        1.0
F  1  1.0
  345.8371948204        1.0
F  1  1.0
  240.561484976         1.0
F  1  1.0
  146.5677901357        1.0
F  1  1.0
  79.9278410351         1.0
F  1  1.0
  44.5327102309         1.0
F  1  1.0
  25.0255930012         1.0
F  1  1.0
  14.1453767739         1.0
F  1  1.0
  8.6604047736          1.0
F  1  1.0
  5.9569958788          1.0
F  1  1.0
  4.2426185282          1.0
F  1  1.0
  2.9806898751          1.0
F  1  1.0
  1.9131244116          1.0
F  1  1.0
  1.2324073041          1.0
F  1  1.0
  0.8431002396          1.0
F  1  1.0
  0.6003687895          1.0
F  1  1.0
  0.418692628           1.0
F  1  1.0
  0.2776280799          1.0
F  1  1.0
  0.1895603826          1.0
F  1  1.0
  0.1347995012          1.0
F  1  1.0
  0.0834639466          1.0
G  1  1.0
  367.6605253892        1.0
G  1  1.0
  230.2111028826        1.0
G  1  1.0
  138.4294900227        1.0
G  1  1.0
  89.7981506385         1.0
G  1  1.0
  58.428362103          1.0
G  1  1.0
  32.8288854368         1.0
G  1  1.0
  17.6748889641         1.0
G  1  1.0
  9.696007351           1.0
G  1  1.0
  6.1094430942          1.0
G  1  1.0
  4.0847995604          1.0
G  1  1.0
  2.7699956072          1.0
G  1  1.0
  1.7821501875          1.0
G  1  1.0
  1.0306633991          1.0
G  1  1.0
  0.6466066472          1.0
G  1  1.0
  0.4332999974          1.0
G  1  1.0
  0.3083959787          1.0
G  1  1.0
  0.1910320704          1.0
G  1  1.0
  0.1045383545          1.0
H  1  1.0
  11.9186555175         1.0
H  1  1.0
  7.1398780023          1.0
H  1  1.0
  4.394898587           1.0
H  1  1.0
  2.9309945633          1.0
H  1  1.0
  1.9646528665          1.0
H  1  1.0
  1.2830712784          1.0
H  1  1.0
  0.7794178487          1.0
H  1  1.0
  0.5134027387          1.0
H  1  1.0
  0.2262359992          1.0
I  1  1.0
  4.2851401601          1.0
I  1  1.0
  2.6306048571          1.0
I  1  1.0
  1.489280335           1.0
I  1  1.0
  0.908062293           1.0
I  1  1.0
  0.27978               1.0
J  1  1.0
  1.3006421277          1.0
****
Ag     0
S  1  1.0
  6237508.5968          1.0
S  1  1.0
  983481.6506073276     1.0
S  1  1.0
  336063.032613694      1.0
S  1  1.0
  168669.2103641787     1.0
S  1  1.0
  54251.1368813735      1.0
S  1  1.0
  21793.8724827418      1.0
S  1  1.0
  7756.7879399097       1.0
S  1  1.0
  4245.3059064437       1.0
S  1  1.0
  2451.0247510312       1.0
S  1  1.0
  1377.5482563895       1.0
S  1  1.0
  827.9617633266        1.0
S  1  1.0
  352.3497287678        1.0
S  1  1.0
  217.4549153852        1.0
S  1  1.0
  125.6231892276        1.0
S  1  1.0
  82.2043159483         1.0
S  1  1.0
  48.2512388601         1.0
S  1  1.0
  25.5106947145         1.0
S  1  1.0
  16.7763528146         1.0
S  1  1.0
  11.1706751418         1.0
S  1  1.0
  7.121463847           1.0
S  1  1.0
  4.5835777323          1.0
S  1  1.0
  3.0762842588          1.0
S  1  1.0
  2.1744354642          1.0
S  1  1.0
  1.3518098058          1.0
S  1  1.0
  0.7879209821          1.0
S  1  1.0
  0.4881114193          1.0
S  1  1.0
  0.3336834593          1.0
S  1  1.0
  0.2301044084          1.0
S  1  1.0
  0.1274062447          1.0
S  1  1.0
  0.0613337075          1.0
S  1  1.0
  0.0308336297          1.0
S  1  1.0
  0.0170819057          1.0
P  1  1.0
  3365698.941026329     1.0
P  1  1.0
  1283896.60968         1.0
P  1  1.0
  565022.2030399366     1.0
P  1  1.0
  298297.1066878732     1.0
P  1  1.0
  127259.4677196858     1.0
P  1  1.0
  57472.3632667294      1.0
P  1  1.0
  23947.3291849489      1.0
P  1  1.0
  13904.0648115429      1.0
P  1  1.0
  5749.4334633667       1.0
P  1  1.0
  3447.0842047374       1.0
P  1  1.0
  2152.2742921979       1.0
P  1  1.0
  1332.7523217888       1.0
P  1  1.0
  744.8962969112        1.0
P  1  1.0
  443.775746663         1.0
P  1  1.0
  276.9022636603        1.0
P  1  1.0
  179.3047255522        1.0
P  1  1.0
  108.0129222812        1.0
P  1  1.0
  59.7681452592         1.0
P  1  1.0
  35.3754211057         1.0
P  1  1.0
  19.9187704309         1.0
P  1  1.0
  11.5644664378         1.0
P  1  1.0
  6.9759827178          1.0
P  1  1.0
  3.9299015642          1.0
P  1  1.0
  2.4978813386          1.0
P  1  1.0
  1.6494994788          1.0
P  1  1.0
  0.9535496774          1.0
P  1  1.0
  0.582785319           1.0
P  1  1.0
  0.3526381222          1.0
P  1  1.0
  0.2109062901          1.0
P  1  1.0
  0.1102393019          1.0
P  1  1.0
  0.070117688           1.0
P  1  1.0
  0.0464466759          1.0
P  1  1.0
  0.0303678323          1.0
D  1  1.0
  863651.069449248      1.0
D  1  1.0
  502885.9900848768     1.0
D  1  1.0
  236747.0506634477     1.0
D  1  1.0
  123739.192377466      1.0
D  1  1.0
  71145.9990393547      1.0
D  1  1.0
  33649.8469332124      1.0
D  1  1.0
  20078.7247612022      1.0
D  1  1.0
  11319.1042669115      1.0
D  1  1.0
  7444.9839958295       1.0
D  1  1.0
  3295.6252293403       1.0
D  1  1.0
  2162.1947203676       1.0
D  1  1.0
  1525.0598622525       1.0
D  1  1.0
  805.052173            1.0
D  1  1.0
  483.2194461383        1.0
D  1  1.0
  317.3372871001        1.0
D  1  1.0
  201.4994314327        1.0
D  1  1.0
  131.9424143033        1.0
D  1  1.0
  79.9556813898         1.0
D  1  1.0
  45.7361196558         1.0
D  1  1.0
  25.2106491681         1.0
D  1  1.0
  15.5267107409         1.0
D  1  1.0
  8.76497791            1.0
D  1  1.0
  5.3920698068          1.0
D  1  1.0
  3.4285179706          1.0
D  1  1.0
  1.8190430063          1.0
D  1  1.0
  0.9260516927          1.0
D  1  1.0
  0.5558549534          1.0
D  1  1.0
  0.299304006           1.0
D  1  1.0
  0.1796950293          1.0
D  1  1.0
  0.1060452956          1.0
D  1  1.0
  0.0652130986          1.0
D  1  1.0
  0.0437296786          1.0
F  1  1.0
  1901.4811114364       1.0
F  1  1.0
  1151.0154855263       1.0
F  1  1.0
  775.5258343759        1.0
F  1  1.0
  498.7927776862        1.0
F  1  1.0
  312.2727596449        1.0
F  1  1.0
  202.1365890208        1.0
F  1  1.0
  133.1276684402        1.0
F  1  1.0
  90.2560952638         1.0
F  1  1.0
  53.4067198111         1.0
F  1  1.0
  36.8006705073         1.0
F  1  1.0
  23.8351373615         1.0
F  1  1.0
  15.4597728114         1.0
F  1  1.0
  8.7376916995          1.0
F  1  1.0
  4.6780701671          1.0
F  1  1.0
  3.0158584971          1.0
F  1  1.0
  1.7592930529          1.0
F  1  1.0
  0.9824403828          1.0
F  1  1.0
  0.6473237535          1.0
F  1  1.0
  0.3891874022          1.0
F  1  1.0
  0.2064760633          1.0
F  1  1.0
  0.1339522444          1.0
F  1  1.0
  0.085176292           1.0
G  1  1.0
  600.0932658491        1.0
G  1  1.0
  388.4460355354        1.0
G  1  1.0
  243.0972193029        1.0
G  1  1.0
  146.0630152197        1.0
G  1  1.0
  94.6809591888         1.0
G  1  1.0
  60.302174611          1.0
G  1  1.0
  40.7709407038         1.0
G  1  1.0
  26.997565376          1.0
G  1  1.0
  15.748358004          1.0
G  1  1.0
  9.1392770095          1.0
G  1  1.0
  6.3679088177          1.0
G  1  1.0
  4.1577480811          1.0
G  1  1.0
  2.4439417199          1.0
G  1  1.0
  1.3672850529          1.0
G  1  1.0
  0.8837972094          1.0
G  1  1.0
  0.5033398756          1.0
G  1  1.0
  0.2886383074          1.0
G  1  1.0
  0.1988031203          1.0
G  1  1.0
  0.1137509903          1.0
H  1  1.0
  20.7371535483         1.0
H  1  1.0
  12.4452405845         1.0
H  1  1.0
  7.6114321725          1.0
H  1  1.0
  4.3353849918          1.0
H  1  1.0
  2.5324678911          1.0
H  1  1.0
  1.4450882062          1.0
H  1  1.0
  0.9341323121          1.0
H  1  1.0
  0.5883203274          1.0
H  1  1.0
  0.2502260827          1.0
I  1  1.0
  5.0520211678          1.0
I  1  1.0
  2.9153111156          1.0
I  1  1.0
  1.9606954613          1.0
I  1  1.0
  1.2723986037          1.0
I  1  1.0
  0.3147                1.0
J  1  1.0
  4.393480061           1.0
J  1  1.0
  1.4979820105          1.0
****
Cd     0
S  1  1.0
  11127041.0078         1.0
S  1  1.0
  1950299.61942         1.0
S  1  1.0
  491700.50764          1.0
S  1  1.0
  243998.8919278152     1.0
S  1  1.0
  94779.7199844939      1.0
S  1  1.0
  49066.2238660023      1.0
S  1  1.0
  14499.6102847457      1.0
S  1  1.0
  8167.7846550567       1.0
S  1  1.0
  4465.752644733        1.0
S  1  1.0
  2571.14572496         1.0
S  1  1.0
  1157.1967140863       1.0
S  1  1.0
  667.5847065652        1.0
S  1  1.0
  407.785486392         1.0
S  1  1.0
  224.9513753328        1.0
S  1  1.0
  141.5605815227        1.0
S  1  1.0
  95.6591917666         1.0
S  1  1.0
  52.0381999029         1.0
S  1  1.0
  32.2009313234         1.0
S  1  1.0
  19.0920482276         1.0
S  1  1.0
  11.9165133063         1.0
S  1  1.0
  8.0122381332          1.0
S  1  1.0
  5.298026728           1.0
S  1  1.0
  3.3249665416          1.0
S  1  1.0
  1.9503180625          1.0
S  1  1.0
  1.1104274458          1.0
S  1  1.0
  0.7154050329          1.0
S  1  1.0
  0.5046417477          1.0
S  1  1.0
  0.2978076698          1.0
S  1  1.0
  0.1566225118          1.0
S  1  1.0
  0.0952960974          1.0
S  1  1.0
  0.0590549345          1.0
S  1  1.0
  0.0307046728          1.0
P  1  1.0
  34072.6160555776      1.0
P  1  1.0
  14622.8063525215      1.0
P  1  1.0
  6051.5713232791       1.0
P  1  1.0
  3620.1023691753       1.0
P  1  1.0
  2263.0563337094       1.0
P  1  1.0
  1404.4378451602       1.0
P  1  1.0
  851.3699757395        1.0
P  1  1.0
  498.819129977         1.0
P  1  1.0
  305.6712085111        1.0
P  1  1.0
  178.5118593344        1.0
P  1  1.0
  112.5272782792        1.0
P  1  1.0
  72.1719852475         1.0
P  1  1.0
  46.2092997578         1.0
P  1  1.0
  28.0380178624         1.0
P  1  1.0
  15.2298437736         1.0
P  1  1.0
  9.3867632973          1.0
P  1  1.0
  5.4126931714          1.0
P  1  1.0
  3.1224957058          1.0
P  1  1.0
  1.9227409222          1.0
P  1  1.0
  1.2823717481          1.0
P  1  1.0
  0.791683283           1.0
P  1  1.0
  0.4614438118          1.0
P  1  1.0
  0.2657280854          1.0
P  1  1.0
  0.1734140239          1.0
P  1  1.0
  0.1065875265          1.0
P  1  1.0
  0.0537681559          1.0
D  1  1.0
  953549.2305209897     1.0
D  1  1.0
  305484.5651533318     1.0
D  1  1.0
  130053.1564505371     1.0
D  1  1.0
  73827.8122384743      1.0
D  1  1.0
  39376.6201999         1.0
D  1  1.0
  18451.5709411898      1.0
D  1  1.0
  10796.3680684053      1.0
D  1  1.0
  6095.1021248006       1.0
D  1  1.0
  3532.7652271993       1.0
D  1  1.0
  2199.9500825728       1.0
D  1  1.0
  1252.3868247087       1.0
D  1  1.0
  813.2076058363        1.0
D  1  1.0
  513.8398803077        1.0
D  1  1.0
  332.9572536616        1.0
D  1  1.0
  184.3922820389        1.0
D  1  1.0
  102.8274235776        1.0
D  1  1.0
  66.4779933005         1.0
D  1  1.0
  45.7841549232         1.0
D  1  1.0
  30.244201082          1.0
D  1  1.0
  21.4812750432         1.0
D  1  1.0
  14.504601992          1.0
D  1  1.0
  9.067376178           1.0
D  1  1.0
  6.4098160386          1.0
D  1  1.0
  4.4594508073          1.0
D  1  1.0
  2.9606319065          1.0
D  1  1.0
  1.8887411533          1.0
D  1  1.0
  1.2944813142          1.0
D  1  1.0
  0.9119309571          1.0
D  1  1.0
  0.6437504225          1.0
D  1  1.0
  0.4150073311          1.0
D  1  1.0
  0.2665252488          1.0
D  1  1.0
  0.1797532966          1.0
D  1  1.0
  0.1201567131          1.0
D  1  1.0
  0.0765270874          1.0
F  1  1.0
  3362.3260857902       1.0
F  1  1.0
  1966.3582703092       1.0
F  1  1.0
  1216.3374336321       1.0
F  1  1.0
  709.283799742         1.0
F  1  1.0
  383.3558976043        1.0
F  1  1.0
  210.2149885576        1.0
F  1  1.0
  134.3229718481        1.0
F  1  1.0
  87.0838021257         1.0
F  1  1.0
  60.0615223526         1.0
F  1  1.0
  41.8864966427         1.0
F  1  1.0
  25.1612131223         1.0
F  1  1.0
  15.1586432            1.0
F  1  1.0
  9.8407501127          1.0
F  1  1.0
  6.7711163569          1.0
F  1  1.0
  4.3394002814          1.0
F  1  1.0
  2.5657329941          1.0
F  1  1.0
  1.7324132309          1.0
F  1  1.0
  1.1872524917          1.0
F  1  1.0
  0.7596306597          1.0
F  1  1.0
  0.4518685512          1.0
F  1  1.0
  0.2712596797          1.0
F  1  1.0
  0.1712565847          1.0
F  1  1.0
  0.1135530761          1.0
G  1  1.0
  641.9356838231        1.0
G  1  1.0
  417.9062241154        1.0
G  1  1.0
  258.8453231878        1.0
G  1  1.0
  176.4931471191        1.0
G  1  1.0
  121.0352599328        1.0
G  1  1.0
  74.8441647168         1.0
G  1  1.0
  51.5738327858         1.0
G  1  1.0
  35.7548870107         1.0
G  1  1.0
  20.80636725           1.0
G  1  1.0
  10.9415791325         1.0
G  1  1.0
  6.6601641966          1.0
G  1  1.0
  4.5637709873          1.0
G  1  1.0
  3.1440882778          1.0
G  1  1.0
  2.0741233373          1.0
G  1  1.0
  1.4054488413          1.0
G  1  1.0
  0.766921167           1.0
G  1  1.0
  0.4425771483          1.0
G  1  1.0
  0.2486573556          1.0
G  1  1.0
  0.1479014368          1.0
H  1  1.0
  21.9974872067         1.0
H  1  1.0
  13.565390078          1.0
H  1  1.0
  8.0672147044          1.0
H  1  1.0
  4.7735454085          1.0
H  1  1.0
  2.8339224293          1.0
H  1  1.0
  1.7010860581          1.0
H  1  1.0
  1.1142388241          1.0
H  1  1.0
  0.6831077985          1.0
I  1  1.0
  7.5607380553          1.0
I  1  1.0
  4.4358692609          1.0
I  1  1.0
  2.9958267498          1.0
I  1  1.0
  1.9301537294          1.0
I  1  1.0
  1.1933043312          1.0
J  1  1.0
  5.0056710939          1.0
J  1  1.0
  1.7057593907          1.0
****
In     0
S  1  1.0
  6298073.613533386     1.0
S  1  1.0
  1506256.585321985     1.0
S  1  1.0
  745789.06558          1.0
S  1  1.0
  270367.0944055149     1.0
S  1  1.0
  149263.2495433554     1.0
S  1  1.0
  53631.5672011085      1.0
S  1  1.0
  21387.0759338834      1.0
S  1  1.0
  12106.6450239161      1.0
S  1  1.0
  7233.5590567667       1.0
S  1  1.0
  4062.7320994217       1.0
S  1  1.0
  2007.7434445268       1.0
S  1  1.0
  1111.06199546         1.0
S  1  1.0
  610.4454782662        1.0
S  1  1.0
  350.0441859345        1.0
S  1  1.0
  205.3606673545        1.0
S  1  1.0
  128.8281258913        1.0
S  1  1.0
  80.9159799125         1.0
S  1  1.0
  43.1377097371         1.0
S  1  1.0
  24.7098101436         1.0
S  1  1.0
  17.0367202769         1.0
S  1  1.0
  11.3464270591         1.0
S  1  1.0
  7.5348116             1.0
S  1  1.0
  4.7766745984          1.0
S  1  1.0
  3.245986555           1.0
S  1  1.0
  2.1693701432          1.0
S  1  1.0
  1.4052258128          1.0
S  1  1.0
  0.8733209506          1.0
S  1  1.0
  0.4731439157          1.0
S  1  1.0
  0.2831136892          1.0
S  1  1.0
  0.1493519933          1.0
S  1  1.0
  0.0878512606          1.0
S  1  1.0
  0.0478580368          1.0
S  1  1.0
  0.0217583097          1.0
P  1  1.0
  5983683.425618359     1.0
P  1  1.0
  2009212.45234         1.0
P  1  1.0
  909888.5196020238     1.0
P  1  1.0
  369642.2654762641     1.0
P  1  1.0
  213012.8763648711     1.0
P  1  1.0
  83357.9904812027      1.0
P  1  1.0
  48611.6983092469      1.0
P  1  1.0
  16799.6883141592      1.0
P  1  1.0
  9505.7484134907       1.0
P  1  1.0
  5429.2034753147       1.0
P  1  1.0
  3192.3877656196       1.0
P  1  1.0
  1694.0953213846       1.0
P  1  1.0
  794.2057056849        1.0
P  1  1.0
  462.6743173856        1.0
P  1  1.0
  260.7047762314        1.0
P  1  1.0
  155.3991940406        1.0
P  1  1.0
  87.0262010361         1.0
P  1  1.0
  57.3143779883         1.0
P  1  1.0
  38.1256939182         1.0
P  1  1.0
  26.8468578816         1.0
P  1  1.0
  17.8790221279         1.0
P  1  1.0
  11.9144957914         1.0
P  1  1.0
  8.1574110372          1.0
P  1  1.0
  5.1690358648          1.0
P  1  1.0
  3.1524791692          1.0
P  1  1.0
  1.9880741822          1.0
P  1  1.0
  1.4012814101          1.0
P  1  1.0
  0.849960058           1.0
P  1  1.0
  0.5218076928          1.0
P  1  1.0
  0.3419976265          1.0
P  1  1.0
  0.23266481            1.0
P  1  1.0
  0.1557434463          1.0
P  1  1.0
  0.0961517747          1.0
P  1  1.0
  0.0662640678          1.0
P  1  1.0
  0.0386814394          1.0
D  1  1.0
  5876.7226987614       1.0
D  1  1.0
  3790.4248235958       1.0
D  1  1.0
  2141.1404060698       1.0
D  1  1.0
  1386.8868567311       1.0
D  1  1.0
  920.1424403403        1.0
D  1  1.0
  627.0895584485        1.0
D  1  1.0
  410.6223562627        1.0
D  1  1.0
  270.2702146512        1.0
D  1  1.0
  164.0040262072        1.0
D  1  1.0
  82.8353076575         1.0
D  1  1.0
  49.8829829096         1.0
D  1  1.0
  31.3891852658         1.0
D  1  1.0
  20.1668922172         1.0
D  1  1.0
  13.64875399           1.0
D  1  1.0
  9.6533100321          1.0
D  1  1.0
  6.7036363498          1.0
D  1  1.0
  4.1788085641          1.0
D  1  1.0
  2.5854682305          1.0
D  1  1.0
  1.8358284054          1.0
D  1  1.0
  1.2775274851          1.0
D  1  1.0
  0.8277946703          1.0
D  1  1.0
  0.4373946555          1.0
D  1  1.0
  0.2606021214          1.0
D  1  1.0
  0.1573232726          1.0
D  1  1.0
  0.0966367685          1.0
D  1  1.0
  0.0557012728          1.0
F  1  1.0
  2192.9873545494       1.0
F  1  1.0
  986.8710001189        1.0
F  1  1.0
  649.8256923461        1.0
F  1  1.0
  416.3946443139        1.0
F  1  1.0
  270.4458188589        1.0
F  1  1.0
  168.7395026975        1.0
F  1  1.0
  115.7482746554        1.0
F  1  1.0
  79.922299765          1.0
F  1  1.0
  51.598810737          1.0
F  1  1.0
  26.6528760616         1.0
F  1  1.0
  15.6901876758         1.0
F  1  1.0
  10.6397863405         1.0
F  1  1.0
  7.5294712262          1.0
F  1  1.0
  4.6940713292          1.0
F  1  1.0
  2.6431602934          1.0
F  1  1.0
  1.5642647807          1.0
F  1  1.0
  1.0009822551          1.0
F  1  1.0
  0.6445781826          1.0
F  1  1.0
  0.4499903692          1.0
F  1  1.0
  0.287567045           1.0
F  1  1.0
  0.1708001527          1.0
F  1  1.0
  0.115037701           1.0
G  1  1.0
  555.6945623504        1.0
G  1  1.0
  324.2221226155        1.0
G  1  1.0
  199.6333627803        1.0
G  1  1.0
  112.4766059049        1.0
G  1  1.0
  67.061538517          1.0
G  1  1.0
  42.7360135199         1.0
G  1  1.0
  27.7797308587         1.0
G  1  1.0
  16.3579965702         1.0
G  1  1.0
  10.582378594          1.0
G  1  1.0
  6.6394236062          1.0
G  1  1.0
  3.9321697266          1.0
G  1  1.0
  2.2438088995          1.0
G  1  1.0
  1.22313346            1.0
G  1  1.0
  0.6710681633          1.0
G  1  1.0
  0.3882343225          1.0
G  1  1.0
  0.1965291474          1.0
H  1  1.0
  13.146955378          1.0
H  1  1.0
  6.8082633204          1.0
H  1  1.0
  3.9159915647          1.0
H  1  1.0
  2.1956009741          1.0
H  1  1.0
  1.4521955819          1.0
H  1  1.0
  0.9328062207          1.0
H  1  1.0
  0.604358138           1.0
I  1  1.0
  7.8375950153          1.0
I  1  1.0
  2.79664               1.0
I  1  1.0
  0.8913422456          1.0
****
Sn     0
S  1  1.0
  4843982.737472091     1.0
S  1  1.0
  1444505.2489369034    1.0
S  1  1.0
  710310.3066657144     1.0
S  1  1.0
  259664.68434          1.0
S  1  1.0
  99419.2485937035      1.0
S  1  1.0
  39717.075443226       1.0
S  1  1.0
  12879.4418998888      1.0
S  1  1.0
  7507.6002063106       1.0
S  1  1.0
  4257.1960375977       1.0
S  1  1.0
  2105.977694043        1.0
S  1  1.0
  1167.0136406456       1.0
S  1  1.0
  636.6674684557        1.0
S  1  1.0
  367.4823199196        1.0
S  1  1.0
  194.0224325983        1.0
S  1  1.0
  114.4862464721        1.0
S  1  1.0
  73.578217461          1.0
S  1  1.0
  48.5792998402         1.0
S  1  1.0
  32.5271150153         1.0
S  1  1.0
  19.7708855869         1.0
S  1  1.0
  11.7439601272         1.0
S  1  1.0
  7.8607099776          1.0
S  1  1.0
  5.4936320591          1.0
S  1  1.0
  3.5613233149          1.0
S  1  1.0
  2.0759603368          1.0
S  1  1.0
  1.2289099866          1.0
S  1  1.0
  0.7284763707          1.0
S  1  1.0
  0.3879324078          1.0
S  1  1.0
  0.2161802035          1.0
S  1  1.0
  0.124936224           1.0
S  1  1.0
  0.0870811505          1.0
S  1  1.0
  0.0525676513          1.0
S  1  1.0
  0.0334052874          1.0
P  1  1.0
  166088.8087080502     1.0
P  1  1.0
  91440.4116773964      1.0
P  1  1.0
  35521.9827642598      1.0
P  1  1.0
  16368.7957880598      1.0
P  1  1.0
  7196.6222153443       1.0
P  1  1.0
  4015.2440258004       1.0
P  1  1.0
  2347.2522900574       1.0
P  1  1.0
  1488.5090159021       1.0
P  1  1.0
  941.4117310783        1.0
P  1  1.0
  591.9117485829        1.0
P  1  1.0
  387.8538799258        1.0
P  1  1.0
  267.4143187672        1.0
P  1  1.0
  169.6203686194        1.0
P  1  1.0
  101.6234555388        1.0
P  1  1.0
  65.7241467932         1.0
P  1  1.0
  40.4327630914         1.0
P  1  1.0
  24.3052311283         1.0
P  1  1.0
  15.0364420149         1.0
P  1  1.0
  8.8370916501          1.0
P  1  1.0
  4.7488495435          1.0
P  1  1.0
  3.1014996633          1.0
P  1  1.0
  1.9579728352          1.0
P  1  1.0
  1.2879582252          1.0
P  1  1.0
  0.8749389558          1.0
P  1  1.0
  0.5154421998          1.0
P  1  1.0
  0.3299799831          1.0
P  1  1.0
  0.2254741128          1.0
P  1  1.0
  0.144249541           1.0
P  1  1.0
  0.1029864118          1.0
P  1  1.0
  0.068126198           1.0
D  1  1.0
  19489.5714610438      1.0
D  1  1.0
  6158.0913973284       1.0
D  1  1.0
  4162.9208495069       1.0
D  1  1.0
  2300.803056466        1.0
D  1  1.0
  1380.7047339022       1.0
D  1  1.0
  969.8855783812        1.0
D  1  1.0
  658.0628193866        1.0
D  1  1.0
  432.2964838275        1.0
D  1  1.0
  283.0136751738        1.0
D  1  1.0
  171.4460087085        1.0
D  1  1.0
  113.4315148761        1.0
D  1  1.0
  80.6061084326         1.0
D  1  1.0
  53.1657944192         1.0
D  1  1.0
  31.9851764227         1.0
D  1  1.0
  19.5216360034         1.0
D  1  1.0
  12.4211419982         1.0
D  1  1.0
  8.858209558           1.0
D  1  1.0
  5.3675793988          1.0
D  1  1.0
  3.1204023997          1.0
D  1  1.0
  1.8403714996          1.0
D  1  1.0
  1.1100386231          1.0
D  1  1.0
  0.754437014           1.0
D  1  1.0
  0.5373616463          1.0
D  1  1.0
  0.3662982636          1.0
D  1  1.0
  0.2545076034          1.0
D  1  1.0
  0.1624272714          1.0
D  1  1.0
  0.097627721           1.0
F  1  1.0
  2309.6613852846       1.0
F  1  1.0
  1038.8483583357       1.0
F  1  1.0
  663.719220188         1.0
F  1  1.0
  438.0260708266        1.0
F  1  1.0
  283.2586624698        1.0
F  1  1.0
  177.0306358818        1.0
F  1  1.0
  122.2469475563        1.0
F  1  1.0
  86.1899327322         1.0
F  1  1.0
  52.2088840494         1.0
F  1  1.0
  27.2544430533         1.0
F  1  1.0
  14.1773796113         1.0
F  1  1.0
  8.6603017895          1.0
F  1  1.0
  5.2312667394          1.0
F  1  1.0
  2.8272812962          1.0
F  1  1.0
  1.4816443927          1.0
F  1  1.0
  0.8693391133          1.0
F  1  1.0
  0.576815048           1.0
F  1  1.0
  0.3454608356          1.0
F  1  1.0
  0.1694259777          1.0
G  1  1.0
  583.7897485073        1.0
G  1  1.0
  337.0069566415        1.0
G  1  1.0
  204.9362817324        1.0
G  1  1.0
  129.6134943697        1.0
G  1  1.0
  86.7002060446         1.0
G  1  1.0
  55.2148941326         1.0
G  1  1.0
  39.1359765799         1.0
G  1  1.0
  22.9140219757         1.0
G  1  1.0
  13.8536153825         1.0
G  1  1.0
  9.3189060513          1.0
G  1  1.0
  6.180469141           1.0
G  1  1.0
  4.0849679918          1.0
G  1  1.0
  2.6650418684          1.0
G  1  1.0
  1.6300520783          1.0
G  1  1.0
  1.073422464           1.0
G  1  1.0
  0.6482005393          1.0
G  1  1.0
  0.4014469582          1.0
G  1  1.0
  0.2358538164          1.0
H  1  1.0
  13.9889000421         1.0
H  1  1.0
  8.0762772625          1.0
H  1  1.0
  5.3781790427          1.0
H  1  1.0
  3.5502510319          1.0
H  1  1.0
  2.4475516726          1.0
H  1  1.0
  1.6361984644          1.0
H  1  1.0
  1.012015522           1.0
H  1  1.0
  0.650568853           1.0
I  1  1.0
  4.1241069445          1.0
I  1  1.0
  1.8791609365          1.0
I  1  1.0
  0.9697316415          1.0
****
Sb     0
S  1  1.0
  18354574.049205907    1.0
S  1  1.0
  2595942.2318          1.0
S  1  1.0
  790797.7645305602     1.0
S  1  1.0
  455250.9568220598     1.0
S  1  1.0
  128567.4448244558     1.0
S  1  1.0
  69691.2906278765      1.0
S  1  1.0
  24110.2978270793      1.0
S  1  1.0
  13537.4962034161      1.0
S  1  1.0
  7938.0585189417       1.0
S  1  1.0
  4432.3197388159       1.0
S  1  1.0
  2600.0614850046       1.0
S  1  1.0
  1050.2190907188       1.0
S  1  1.0
  620.6826301312        1.0
S  1  1.0
  385.1181858534        1.0
S  1  1.0
  208.1968083743        1.0
S  1  1.0
  118.6646875691        1.0
S  1  1.0
  70.3001657152         1.0
S  1  1.0
  37.1031419922         1.0
S  1  1.0
  20.7605745563         1.0
S  1  1.0
  12.5880565047         1.0
S  1  1.0
  7.9408970562          1.0
S  1  1.0
  4.5789923408          1.0
S  1  1.0
  2.2397189543          1.0
S  1  1.0
  1.3683145931          1.0
S  1  1.0
  0.9625046085          1.0
S  1  1.0
  0.6653769256          1.0
S  1  1.0
  0.4363509085          1.0
S  1  1.0
  0.2655541972          1.0
S  1  1.0
  0.1584934894          1.0
S  1  1.0
  0.105119262           1.0
S  1  1.0
  0.0719235091          1.0
S  1  1.0
  0.0465538294          1.0
P  1  1.0
  16434733.481577104    1.0
P  1  1.0
  4942090.141826523     1.0
P  1  1.0
  1458214.8339576046    1.0
P  1  1.0
  464362.5141692958     1.0
P  1  1.0
  247445.7177283188     1.0
P  1  1.0
  100209.0951495587     1.0
P  1  1.0
  57456.5744454608      1.0
P  1  1.0
  33391.1140746223      1.0
P  1  1.0
  19138.8756829794      1.0
P  1  1.0
  11231.8342062211      1.0
P  1  1.0
  5095.0220500495       1.0
P  1  1.0
  2162.3610526946       1.0
P  1  1.0
  1273.6008877938       1.0
P  1  1.0
  744.0510262936        1.0
P  1  1.0
  521.1983734886        1.0
P  1  1.0
  369.7571376992        1.0
P  1  1.0
  238.9273473192        1.0
P  1  1.0
  128.6541596383        1.0
P  1  1.0
  70.2137737213         1.0
P  1  1.0
  41.4822412859         1.0
P  1  1.0
  23.3713074762         1.0
P  1  1.0
  13.4397996689         1.0
P  1  1.0
  9.2079457224          1.0
P  1  1.0
  5.4557222384          1.0
P  1  1.0
  2.7934625509          1.0
P  1  1.0
  1.4290299953          1.0
P  1  1.0
  0.8321806412          1.0
P  1  1.0
  0.4447453735          1.0
P  1  1.0
  0.2739918858          1.0
P  1  1.0
  0.1919199839          1.0
P  1  1.0
  0.1326410185          1.0
P  1  1.0
  0.0819409634          1.0
D  1  1.0
  4381.9889215839       1.0
D  1  1.0
  3046.5423798878       1.0
D  1  1.0
  1376.5206341374       1.0
D  1  1.0
  769.1288445554        1.0
D  1  1.0
  505.8760008104        1.0
D  1  1.0
  341.915529509         1.0
D  1  1.0
  208.7291798531        1.0
D  1  1.0
  121.6760230454        1.0
D  1  1.0
  65.9019163982         1.0
D  1  1.0
  43.0166255903         1.0
D  1  1.0
  29.601784766          1.0
D  1  1.0
  20.3403528901         1.0
D  1  1.0
  14.3882676957         1.0
D  1  1.0
  9.9153012004          1.0
D  1  1.0
  6.5276833334          1.0
D  1  1.0
  4.62879006            1.0
D  1  1.0
  3.2012824168          1.0
D  1  1.0
  2.2014322131          1.0
D  1  1.0
  1.2662837366          1.0
D  1  1.0
  0.7550774732          1.0
D  1  1.0
  0.468231846           1.0
D  1  1.0
  0.2761944328          1.0
D  1  1.0
  0.1742125081          1.0
D  1  1.0
  0.1169087752          1.0
F  1  1.0
  1560.0988503237       1.0
F  1  1.0
  1086.859282681        1.0
F  1  1.0
  693.1106949117        1.0
F  1  1.0
  486.4893111421        1.0
F  1  1.0
  343.5620681911        1.0
F  1  1.0
  211.3256617894        1.0
F  1  1.0
  119.8359547048        1.0
F  1  1.0
  81.6148155377         1.0
F  1  1.0
  57.8792374965         1.0
F  1  1.0
  38.5899596648         1.0
F  1  1.0
  22.1897145505         1.0
F  1  1.0
  12.610252754          1.0
F  1  1.0
  8.3801178851          1.0
F  1  1.0
  5.8950737089          1.0
F  1  1.0
  4.0798612715          1.0
F  1  1.0
  2.8833862425          1.0
F  1  1.0
  1.8235146213          1.0
F  1  1.0
  1.2068557545          1.0
F  1  1.0
  0.8089728416          1.0
F  1  1.0
  0.4856950466          1.0
F  1  1.0
  0.2817797273          1.0
F  1  1.0
  0.1875128769          1.0
G  1  1.0
  544.3917230323        1.0
G  1  1.0
  354.0783711932        1.0
G  1  1.0
  216.2384797569        1.0
G  1  1.0
  136.494742324         1.0
G  1  1.0
  91.9255242638         1.0
G  1  1.0
  62.7201547371         1.0
G  1  1.0
  41.0841529908         1.0
G  1  1.0
  24.4163652821         1.0
G  1  1.0
  15.1145864224         1.0
G  1  1.0
  8.7818841456          1.0
G  1  1.0
  5.5211433351          1.0
G  1  1.0
  3.1722929756          1.0
G  1  1.0
  1.9669321712          1.0
G  1  1.0
  1.3377424306          1.0
G  1  1.0
  0.9018351624          1.0
G  1  1.0
  0.5803187438          1.0
G  1  1.0
  0.3922693964          1.0
G  1  1.0
  0.2476517268          1.0
H  1  1.0
  22.0107236976         1.0
H  1  1.0
  14.2301739956         1.0
H  1  1.0
  8.4449219486          1.0
H  1  1.0
  5.5427194199          1.0
H  1  1.0
  3.6256735374          1.0
H  1  1.0
  2.070700782           1.0
H  1  1.0
  1.1294259376          1.0
H  1  1.0
  0.7667880394          1.0
I  1  1.0
  3.8335712513          1.0
I  1  1.0
  1.0915644786          1.0
I  1  1.0
  0.4709385681          1.0
****
Te     0
S  1  1.0
  5009048.9555927375    1.0
S  1  1.0
  1506369.5535605166    1.0
S  1  1.0
  845398.831629427      1.0
S  1  1.0
  263505.8021543949     1.0
S  1  1.0
  100041.0624           1.0
S  1  1.0
  40769.7803954648      1.0
S  1  1.0
  13621.3615763232      1.0
S  1  1.0
  8208.6156316246       1.0
S  1  1.0
  4861.7496168852       1.0
S  1  1.0
  2308.0526509774       1.0
S  1  1.0
  1276.8827361973       1.0
S  1  1.0
  697.629236802         1.0
S  1  1.0
  403.1903322176        1.0
S  1  1.0
  223.8609492805        1.0
S  1  1.0
  126.0765403199        1.0
S  1  1.0
  74.0342520079         1.0
S  1  1.0
  38.9100554185         1.0
S  1  1.0
  21.8320212757         1.0
S  1  1.0
  13.5343278634         1.0
S  1  1.0
  9.0582576965          1.0
S  1  1.0
  6.0484944978          1.0
S  1  1.0
  4.149593261           1.0
S  1  1.0
  2.4364291308          1.0
S  1  1.0
  1.4264930577          1.0
S  1  1.0
  0.9984822237          1.0
S  1  1.0
  0.7057535298          1.0
S  1  1.0
  0.4844270937          1.0
S  1  1.0
  0.3335875941          1.0
S  1  1.0
  0.2073126249          1.0
S  1  1.0
  0.131754563           1.0
S  1  1.0
  0.0795753474          1.0
S  1  1.0
  0.0526033623          1.0
P  1  1.0
  16066953.005453728    1.0
P  1  1.0
  4917042.7625786355    1.0
P  1  1.0
  1322097.8717258612    1.0
P  1  1.0
  683487.2731168049     1.0
P  1  1.0
  276701.9075773148     1.0
P  1  1.0
  94579.1768964713      1.0
P  1  1.0
  56396.8798214511      1.0
P  1  1.0
  21249.550718674       1.0
P  1  1.0
  13094.3647684383      1.0
P  1  1.0
  8183.8413888093       1.0
P  1  1.0
  3220.9373889158       1.0
P  1  1.0
  1913.5990863393       1.0
P  1  1.0
  1009.230992619        1.0
P  1  1.0
  680.2887638243        1.0
P  1  1.0
  448.8468069929        1.0
P  1  1.0
  255.6578304458        1.0
P  1  1.0
  152.8268312068        1.0
P  1  1.0
  98.5634163294         1.0
P  1  1.0
  67.1240252213         1.0
P  1  1.0
  40.5765484895         1.0
P  1  1.0
  23.940696533          1.0
P  1  1.0
  14.869600362          1.0
P  1  1.0
  9.6832515899          1.0
P  1  1.0
  5.4169628749          1.0
P  1  1.0
  3.292502904           1.0
P  1  1.0
  2.2703588501          1.0
P  1  1.0
  1.2528755835          1.0
P  1  1.0
  0.7054558371          1.0
P  1  1.0
  0.4276393884          1.0
P  1  1.0
  0.2689400568          1.0
P  1  1.0
  0.188618527           1.0
P  1  1.0
  0.1086842952          1.0
D  1  1.0
  7201.9892926547       1.0
D  1  1.0
  4861.921359372        1.0
D  1  1.0
  3148.0396777121       1.0
D  1  1.0
  1855.8705899955       1.0
D  1  1.0
  1062.1003298031       1.0
D  1  1.0
  722.9704434724        1.0
D  1  1.0
  476.7820923815        1.0
D  1  1.0
  322.6602783259        1.0
D  1  1.0
  189.4524042488        1.0
D  1  1.0
  111.9025532803        1.0
D  1  1.0
  79.6679785616         1.0
D  1  1.0
  51.6567713271         1.0
D  1  1.0
  30.5582471684         1.0
D  1  1.0
  17.0331896514         1.0
D  1  1.0
  9.5629118213          1.0
D  1  1.0
  6.4755237297          1.0
D  1  1.0
  3.7759043588          1.0
D  1  1.0
  2.2710570593          1.0
D  1  1.0
  1.3329040381          1.0
D  1  1.0
  0.7696013152          1.0
D  1  1.0
  0.4954902919          1.0
D  1  1.0
  0.3201821273          1.0
D  1  1.0
  0.2055867957          1.0
D  1  1.0
  0.1329007306          1.0
F  1  1.0
  1889.7972961807       1.0
F  1  1.0
  1141.6440164787       1.0
F  1  1.0
  811.8938915535        1.0
F  1  1.0
  490.9403984607        1.0
F  1  1.0
  290.5444351365        1.0
F  1  1.0
  165.1627863574        1.0
F  1  1.0
  91.0709927688         1.0
F  1  1.0
  48.599659227          1.0
F  1  1.0
  29.6430875357         1.0
F  1  1.0
  19.8991643181         1.0
F  1  1.0
  13.9331860439         1.0
F  1  1.0
  9.3810138078          1.0
F  1  1.0
  5.5292662896          1.0
F  1  1.0
  3.257160636           1.0
F  1  1.0
  1.9943412175          1.0
F  1  1.0
  1.2647371779          1.0
F  1  1.0
  0.8316160737          1.0
F  1  1.0
  0.5819779504          1.0
F  1  1.0
  0.4156848295          1.0
F  1  1.0
  0.2749513205          1.0
F  1  1.0
  0.1841361759          1.0
G  1  1.0
  676.4553132965        1.0
G  1  1.0
  371.7298908945        1.0
G  1  1.0
  228.211696122         1.0
G  1  1.0
  143.5045246164        1.0
G  1  1.0
  95.5179511639         1.0
G  1  1.0
  58.6147374609         1.0
G  1  1.0
  29.1398265272         1.0
G  1  1.0
  17.8532376791         1.0
G  1  1.0
  9.8347131025          1.0
G  1  1.0
  5.9233395511          1.0
G  1  1.0
  3.3037575099          1.0
G  1  1.0
  1.8945064239          1.0
G  1  1.0
  1.0722231295          1.0
G  1  1.0
  0.7166034394          1.0
G  1  1.0
  0.4443181769          1.0
G  1  1.0
  0.2613457253          1.0
H  1  1.0
  23.0940737299         1.0
H  1  1.0
  15.0487846005         1.0
H  1  1.0
  8.8275394211          1.0
H  1  1.0
  5.5244190267          1.0
H  1  1.0
  3.1264912208          1.0
H  1  1.0
  2.0196227931          1.0
H  1  1.0
  1.1509391284          1.0
H  1  1.0
  0.8095428301          1.0
H  1  1.0
  0.5370990217          1.0
I  1  1.0
  4.0766069873          1.0
I  1  1.0
  1.1333749027          1.0
I  1  1.0
  0.4870278175          1.0
****
I     0
S  1  1.0
  19365307.790378965    1.0
S  1  1.0
  2759941.5806          1.0
S  1  1.0
  540356.4610269266     1.0
S  1  1.0
  291117.3701009607     1.0
S  1  1.0
  92966.8505183389      1.0
S  1  1.0
  51566.7073834355      1.0
S  1  1.0
  15367.0545610234      1.0
S  1  1.0
  8943.2266117281       1.0
S  1  1.0
  4933.7277308511       1.0
S  1  1.0
  2467.3873114181       1.0
S  1  1.0
  1362.8961204405       1.0
S  1  1.0
  775.8785928515        1.0
S  1  1.0
  430.0882121078        1.0
S  1  1.0
  214.5869521428        1.0
S  1  1.0
  131.6558675005        1.0
S  1  1.0
  84.5910029204         1.0
S  1  1.0
  36.4570901606         1.0
S  1  1.0
  23.8290677739         1.0
S  1  1.0
  15.5243124342         1.0
S  1  1.0
  10.8650839778         1.0
S  1  1.0
  6.694021723           1.0
S  1  1.0
  4.3593467555          1.0
S  1  1.0
  2.4114565743          1.0
S  1  1.0
  1.3558925413          1.0
S  1  1.0
  0.8551240702          1.0
S  1  1.0
  0.4942418839          1.0
S  1  1.0
  0.3422983236          1.0
S  1  1.0
  0.2060302214          1.0
S  1  1.0
  0.1064795957          1.0
S  1  1.0
  0.0597606054          1.0
P  1  1.0
  103520.1153049026     1.0
P  1  1.0
  38890.2515943171      1.0
P  1  1.0
  21270.6533997019      1.0
P  1  1.0
  8837.403431273        1.0
P  1  1.0
  5182.0457149356       1.0
P  1  1.0
  3380.5693685043       1.0
P  1  1.0
  2103.8885517723       1.0
P  1  1.0
  1335.5015093791       1.0
P  1  1.0
  774.9674040521        1.0
P  1  1.0
  441.9315302954        1.0
P  1  1.0
  268.041177779         1.0
P  1  1.0
  169.0638033874        1.0
P  1  1.0
  116.8556839295        1.0
P  1  1.0
  71.9541317565         1.0
P  1  1.0
  48.2532375261         1.0
P  1  1.0
  31.2754580776         1.0
P  1  1.0
  19.3702991846         1.0
P  1  1.0
  10.5226086334         1.0
P  1  1.0
  6.9121868357          1.0
P  1  1.0
  4.2328694303          1.0
P  1  1.0
  2.762850086           1.0
P  1  1.0
  1.8405226661          1.0
P  1  1.0
  1.1891437883          1.0
P  1  1.0
  0.7992006685          1.0
P  1  1.0
  0.4903623959          1.0
P  1  1.0
  0.3065798175          1.0
P  1  1.0
  0.2144779759          1.0
P  1  1.0
  0.1235682131          1.0
D  1  1.0
  13763.3265794373      1.0
D  1  1.0
  8370.7174706096       1.0
D  1  1.0
  2912.4076240079       1.0
D  1  1.0
  1299.9634675808       1.0
D  1  1.0
  913.8471244957        1.0
D  1  1.0
  550.7384085826        1.0
D  1  1.0
  319.1730231524        1.0
D  1  1.0
  204.6211469745        1.0
D  1  1.0
  140.0716842619        1.0
D  1  1.0
  98.0567434072         1.0
D  1  1.0
  69.2552260097         1.0
D  1  1.0
  45.8767858051         1.0
D  1  1.0
  30.2611020489         1.0
D  1  1.0
  19.9400376886         1.0
D  1  1.0
  11.8352643563         1.0
D  1  1.0
  7.5503556879          1.0
D  1  1.0
  5.3553949661          1.0
D  1  1.0
  3.5285670635          1.0
D  1  1.0
  2.1452944981          1.0
D  1  1.0
  1.1801406542          1.0
D  1  1.0
  0.6479710856          1.0
D  1  1.0
  0.3643714533          1.0
D  1  1.0
  0.2432884808          1.0
D  1  1.0
  0.1505316638          1.0
F  1  1.0
  1968.9823668532       1.0
F  1  1.0
  1194.3606676089       1.0
F  1  1.0
  745.1722055864        1.0
F  1  1.0
  441.6121503639        1.0
F  1  1.0
  289.6934455737        1.0
F  1  1.0
  202.3635443119        1.0
F  1  1.0
  136.2719571091        1.0
F  1  1.0
  89.6878651578         1.0
F  1  1.0
  53.28405821           1.0
F  1  1.0
  35.7042283285         1.0
F  1  1.0
  23.3903403286         1.0
F  1  1.0
  15.9714524662         1.0
F  1  1.0
  10.6582758259         1.0
F  1  1.0
  6.118709132           1.0
F  1  1.0
  3.7075302573          1.0
F  1  1.0
  2.3829613972          1.0
F  1  1.0
  1.5809939811          1.0
F  1  1.0
  0.9108324722          1.0
F  1  1.0
  0.57287868            1.0
F  1  1.0
  0.3902306292          1.0
F  1  1.0
  0.2430915596          1.0
G  1  1.0
  677.248367963         1.0
G  1  1.0
  390.2121084129        1.0
G  1  1.0
  238.8438391008        1.0
G  1  1.0
  154.5260920599        1.0
G  1  1.0
  109.4773325632        1.0
G  1  1.0
  76.0362122294         1.0
G  1  1.0
  52.4575211214         1.0
G  1  1.0
  35.5338737438         1.0
G  1  1.0
  22.8160687527         1.0
G  1  1.0
  14.7546968667         1.0
G  1  1.0
  9.5101985862          1.0
G  1  1.0
  5.7935664271          1.0
G  1  1.0
  3.917059194           1.0
G  1  1.0
  2.3434585584          1.0
G  1  1.0
  1.1406539379          1.0
G  1  1.0
  0.7099067699          1.0
G  1  1.0
  0.4823815031          1.0
G  1  1.0
  0.3031688607          1.0
H  1  1.0
  24.3820277526         1.0
H  1  1.0
  15.9293326455         1.0
H  1  1.0
  9.7417723057          1.0
H  1  1.0
  6.3197304093          1.0
H  1  1.0
  4.152597065           1.0
H  1  1.0
  2.634045291           1.0
H  1  1.0
  1.327428675           1.0
H  1  1.0
  0.6026982965          1.0
I  1  1.0
  4.4473556938          1.0
I  1  1.0
  1.2627327686          1.0
I  1  1.0
  0.7755310113          1.0
I  1  1.0
  0.4988                1.0
****
Xe     0
S  1  1.0
  2880551.9674          1.0
S  1  1.0
  580041.6779187642     1.0
S  1  1.0
  315503.5076574623     1.0
S  1  1.0
  98287.2964155934      1.0
S  1  1.0
  54665.2118103726      1.0
S  1  1.0
  27252.9928581768      1.0
S  1  1.0
  16316.3494949913      1.0
S  1  1.0
  7163.0550603484       1.0
S  1  1.0
  2971.1204833577       1.0
S  1  1.0
  1352.3432319142       1.0
S  1  1.0
  765.812713886         1.0
S  1  1.0
  444.1306467516        1.0
S  1  1.0
  240.5890439908        1.0
S  1  1.0
  138.2467957318        1.0
S  1  1.0
  80.9357268629         1.0
S  1  1.0
  43.3811609214         1.0
S  1  1.0
  23.8444629807         1.0
S  1  1.0
  14.9569361183         1.0
S  1  1.0
  9.9453521546          1.0
S  1  1.0
  5.9919654604          1.0
S  1  1.0
  3.7814735475          1.0
S  1  1.0
  2.5877624888          1.0
S  1  1.0
  1.5578187925          1.0
S  1  1.0
  0.9291413637          1.0
S  1  1.0
  0.5824445181          1.0
S  1  1.0
  0.3666060734          1.0
S  1  1.0
  0.2602253621          1.0
S  1  1.0
  0.1779025467          1.0
S  1  1.0
  0.094270191           1.0
S  1  1.0
  0.0572422057          1.0
P  1  1.0
  346090.7634299401     1.0
P  1  1.0
  112996.3614937785     1.0
P  1  1.0
  64197.7481879709      1.0
P  1  1.0
  24240.9748271299      1.0
P  1  1.0
  14126.6049190299      1.0
P  1  1.0
  5999.0762983299       1.0
P  1  1.0
  2881.7064630304       1.0
P  1  1.0
  1893.0263336182       1.0
P  1  1.0
  1294.4128156887       1.0
P  1  1.0
  811.0648459889        1.0
P  1  1.0
  418.1238550201        1.0
P  1  1.0
  243.7641184626        1.0
P  1  1.0
  153.4059008094        1.0
P  1  1.0
  104.4341518134        1.0
P  1  1.0
  71.6843510096         1.0
P  1  1.0
  43.0355170813         1.0
P  1  1.0
  22.6308437114         1.0
P  1  1.0
  15.043232329          1.0
P  1  1.0
  10.0639761721         1.0
P  1  1.0
  6.7374006417          1.0
P  1  1.0
  4.29293453            1.0
P  1  1.0
  2.3131743817          1.0
P  1  1.0
  1.4116377198          1.0
P  1  1.0
  0.8961616444          1.0
P  1  1.0
  0.4820953763          1.0
P  1  1.0
  0.3066222573          1.0
P  1  1.0
  0.1957770442          1.0
P  1  1.0
  0.1181143696          1.0
D  1  1.0
  14387.1927041751      1.0
D  1  1.0
  6073.1356042395       1.0
D  1  1.0
  3779.2530890226       1.0
D  1  1.0
  2437.8330017373       1.0
D  1  1.0
  1583.9560415031       1.0
D  1  1.0
  1039.0781244942       1.0
D  1  1.0
  721.0235226274        1.0
D  1  1.0
  428.9763306554        1.0
D  1  1.0
  233.9642637529        1.0
D  1  1.0
  137.3007979434        1.0
D  1  1.0
  77.8320369105         1.0
D  1  1.0
  45.1020653675         1.0
D  1  1.0
  30.7345821294         1.0
D  1  1.0
  17.3652397746         1.0
D  1  1.0
  9.990729983           1.0
D  1  1.0
  6.4020825119          1.0
D  1  1.0
  4.4637459704          1.0
D  1  1.0
  3.0191306537          1.0
D  1  1.0
  1.8746919906          1.0
D  1  1.0
  1.2538107109          1.0
D  1  1.0
  0.8300623785          1.0
D  1  1.0
  0.5257479268          1.0
D  1  1.0
  0.3275164369          1.0
D  1  1.0
  0.1713943507          1.0
F  1  1.0
  2037.1062335869       1.0
F  1  1.0
  1250.9906752795       1.0
F  1  1.0
  739.2759856259        1.0
F  1  1.0
  433.5396679603        1.0
F  1  1.0
  304.7147460516        1.0
F  1  1.0
  181.3971693419        1.0
F  1  1.0
  98.4952740213         1.0
F  1  1.0
  64.0042249951         1.0
F  1  1.0
  43.4193454147         1.0
F  1  1.0
  28.5697291286         1.0
F  1  1.0
  19.5345282748         1.0
F  1  1.0
  11.5804162153         1.0
F  1  1.0
  7.8455353289          1.0
F  1  1.0
  5.0467042445          1.0
F  1  1.0
  3.2197040181          1.0
F  1  1.0
  2.1967543183          1.0
F  1  1.0
  1.5556154139          1.0
F  1  1.0
  1.0853366643          1.0
F  1  1.0
  0.6482132301          1.0
F  1  1.0
  0.3250800303          1.0
G  1  1.0
  706.142921863         1.0
G  1  1.0
  408.0255007791        1.0
G  1  1.0
  249.2305057402        1.0
G  1  1.0
  143.9907999817        1.0
G  1  1.0
  84.1012469317         1.0
G  1  1.0
  46.6063412849         1.0
G  1  1.0
  28.2399396226         1.0
G  1  1.0
  19.7740767653         1.0
G  1  1.0
  14.0035995059         1.0
G  1  1.0
  9.4159301054          1.0
G  1  1.0
  6.495833958           1.0
G  1  1.0
  3.9772573535          1.0
G  1  1.0
  2.4527444341          1.0
G  1  1.0
  1.6420877182          1.0
G  1  1.0
  0.9200620503          1.0
G  1  1.0
  0.5539906506          1.0
G  1  1.0
  0.3687057748          1.0
H  1  1.0
  28.5349896913         1.0
H  1  1.0
  13.3687133871         1.0
H  1  1.0
  7.8168281856          1.0
H  1  1.0
  5.3140846306          1.0
H  1  1.0
  3.6436189739          1.0
H  1  1.0
  2.4395201749          1.0
H  1  1.0
  1.2868491327          1.0
H  1  1.0
  0.7642550016          1.0
I  1  1.0
  4.8114623275          1.0
I  1  1.0
  2.8173610699          1.0
I  1  1.0
  1.1634149601          1.0
I  1  1.0
  0.677299236           1.0
****
Cs     0
S  1  1.0
  2789667.4964          1.0
S  1  1.0
  538956.5544340442     1.0
S  1  1.0
  261075.5510767688     1.0
S  1  1.0
  91362.3908874392      1.0
S  1  1.0
  29136.7685881024      1.0
S  1  1.0
  15754.0570192912      1.0
S  1  1.0
  5909.6348297538       1.0
S  1  1.0
  3776.0625670641       1.0
S  1  1.0
  2135.4118029678       1.0
S  1  1.0
  843.4493708488        1.0
S  1  1.0
  525.6002706726        1.0
S  1  1.0
  302.2801824909        1.0
S  1  1.0
  186.703642199         1.0
S  1  1.0
  107.8826335101        1.0
S  1  1.0
  56.9205242305         1.0
S  1  1.0
  33.1803060709         1.0
S  1  1.0
  18.2108980282         1.0
S  1  1.0
  10.2935473301         1.0
S  1  1.0
  5.7342917216          1.0
S  1  1.0
  3.3133533769          1.0
S  1  1.0
  2.1778193087          1.0
S  1  1.0
  1.550876766           1.0
S  1  1.0
  1.043538951           1.0
S  1  1.0
  0.5838616731          1.0
S  1  1.0
  0.3706425697          1.0
S  1  1.0
  0.2273984239          1.0
S  1  1.0
  0.1407194327          1.0
S  1  1.0
  0.0781864134          1.0
S  1  1.0
  0.044033222           1.0
S  1  1.0
  0.0274875051          1.0
S  1  1.0
  0.0178570861          1.0
S  1  1.0
  0.011154914           1.0
P  1  1.0
  5759134.538883748     1.0
P  1  1.0
  2819903.984204439     1.0
P  1  1.0
  883618.1206478986     1.0
P  1  1.0
  499630.4815211605     1.0
P  1  1.0
  189857.2511897887     1.0
P  1  1.0
  111416.1852510716     1.0
P  1  1.0
  67864.634724626       1.0
P  1  1.0
  28497.3891469833      1.0
P  1  1.0
  11305.5153783574      1.0
P  1  1.0
  6593.8682721665       1.0
P  1  1.0
  3658.4322220676       1.0
P  1  1.0
  2028.8620311357       1.0
P  1  1.0
  1120.6400546135       1.0
P  1  1.0
  503.0759731229        1.0
P  1  1.0
  338.7804483764        1.0
P  1  1.0
  201.0128886283        1.0
P  1  1.0
  135.8471516847        1.0
P  1  1.0
  95.8243354309         1.0
P  1  1.0
  57.8336142539         1.0
P  1  1.0
  30.9015652004         1.0
P  1  1.0
  16.8188281998         1.0
P  1  1.0
  11.7039372538         1.0
P  1  1.0
  7.9569635604          1.0
P  1  1.0
  5.4859172536          1.0
P  1  1.0
  3.5681868606          1.0
P  1  1.0
  2.0776541182          1.0
P  1  1.0
  1.2568885175          1.0
P  1  1.0
  0.7039265183          1.0
P  1  1.0
  0.4445594304          1.0
P  1  1.0
  0.2629616888          1.0
P  1  1.0
  0.1624201498          1.0
P  1  1.0
  0.112359783           1.0
P  1  1.0
  0.0761032413          1.0
P  1  1.0
  0.0488836995          1.0
P  1  1.0
  0.0311614794          1.0
P  1  1.0
  0.0198309582          1.0
D  1  1.0
  2196140.6311029303    1.0
D  1  1.0
  693813.9558656103     1.0
D  1  1.0
  228047.7964941928     1.0
D  1  1.0
  136315.5794431128     1.0
D  1  1.0
  77990.129915174       1.0
D  1  1.0
  45723.2417593261      1.0
D  1  1.0
  18422.7676798302      1.0
D  1  1.0
  12807.2951874384      1.0
D  1  1.0
  8159.7309052099       1.0
D  1  1.0
  4714.5866316876       1.0
D  1  1.0
  2841.67347635         1.0
D  1  1.0
  1505.4851449964       1.0
D  1  1.0
  911.456016757         1.0
D  1  1.0
  586.7994873373        1.0
D  1  1.0
  381.4100046113        1.0
D  1  1.0
  227.3514814184        1.0
D  1  1.0
  132.5695706781        1.0
D  1  1.0
  79.858055606          1.0
D  1  1.0
  54.9762219322         1.0
D  1  1.0
  35.1190388535         1.0
D  1  1.0
  21.2448516254         1.0
D  1  1.0
  12.0263591014         1.0
D  1  1.0
  6.7990299593          1.0
D  1  1.0
  3.6740106823          1.0
D  1  1.0
  2.380553704           1.0
D  1  1.0
  1.4909563773          1.0
D  1  1.0
  0.9474689372          1.0
D  1  1.0
  0.6334114229          1.0
D  1  1.0
  0.4408323773          1.0
D  1  1.0
  0.2727136988          1.0
D  1  1.0
  0.1661131417          1.0
D  1  1.0
  0.1107995928          1.0
D  1  1.0
  0.0670001983          1.0
D  1  1.0
  0.0334163655          1.0
F  1  1.0
  6450.6546640072       1.0
F  1  1.0
  3672.3934158899       1.0
F  1  1.0
  1933.388064252        1.0
F  1  1.0
  1039.9480935333       1.0
F  1  1.0
  650.7963372361        1.0
F  1  1.0
  412.1134296512        1.0
F  1  1.0
  218.8468990799        1.0
F  1  1.0
  137.5594744294        1.0
F  1  1.0
  78.9923786154         1.0
F  1  1.0
  49.8697192545         1.0
F  1  1.0
  32.4248444113         1.0
F  1  1.0
  20.1772145103         1.0
F  1  1.0
  14.2495895181         1.0
F  1  1.0
  8.3843128891          1.0
F  1  1.0
  5.1846504042          1.0
F  1  1.0
  3.0881684662          1.0
F  1  1.0
  1.6557266575          1.0
F  1  1.0
  1.0259384646          1.0
F  1  1.0
  0.7012399671          1.0
F  1  1.0
  0.4947024421          1.0
F  1  1.0
  0.3403450191          1.0
F  1  1.0
  0.2145218501          1.0
F  1  1.0
  0.1492182588          1.0
F  1  1.0
  0.0948988737          1.0
F  1  1.0
  0.0589965912          1.0
G  1  1.0
  980.9047881624        1.0
G  1  1.0
  377.5314990079        1.0
G  1  1.0
  248.9369102037        1.0
G  1  1.0
  148.3301441475        1.0
G  1  1.0
  86.7755046347         1.0
G  1  1.0
  57.8261413511         1.0
G  1  1.0
  34.4510874271         1.0
G  1  1.0
  20.0803837221         1.0
G  1  1.0
  12.8666542039         1.0
G  1  1.0
  8.4377685457          1.0
G  1  1.0
  4.9829703413          1.0
G  1  1.0
  2.9823571156          1.0
G  1  1.0
  1.9852774186          1.0
G  1  1.0
  1.0884243612          1.0
G  1  1.0
  0.6457190033          1.0
G  1  1.0
  0.4009722647          1.0
G  1  1.0
  0.2658356172          1.0
G  1  1.0
  0.1712962244          1.0
G  1  1.0
  0.1152011275          1.0
G  1  1.0
  0.0730485594          1.0
H  1  1.0
  52.8871533568         1.0
H  1  1.0
  31.9066484819         1.0
H  1  1.0
  18.2546273312         1.0
H  1  1.0
  12.9214879772         1.0
H  1  1.0
  8.4906231798          1.0
H  1  1.0
  4.9798533864          1.0
H  1  1.0
  2.9705593929          1.0
H  1  1.0
  1.8801964624          1.0
H  1  1.0
  1.0068750208          1.0
H  1  1.0
  0.5439579718          1.0
I  1  1.0
  5.191026127           1.0
I  1  1.0
  2.0012717525          1.0
I  1  1.0
  0.6110631381          1.0
I  1  1.0
  0.378534227           1.0
I  1  1.0
  0.24                  1.0
****
Ba     0
S  1  1.0
  6038226.178414259     1.0
S  1  1.0
  1811484.5309569093    1.0
S  1  1.0
  920339.5771663073     1.0
S  1  1.0
  285083.4892856008     1.0
S  1  1.0
  170524.6973143289     1.0
S  1  1.0
  75710.6950075956      1.0
S  1  1.0
  28876.6603448778      1.0
S  1  1.0
  16627.7092831773      1.0
S  1  1.0
  9934.0598577488       1.0
S  1  1.0
  4243.0457539824       1.0
S  1  1.0
  2326.065361462        1.0
S  1  1.0
  1202.8495763671       1.0
S  1  1.0
  682.5116019289        1.0
S  1  1.0
  370.0739347104        1.0
S  1  1.0
  231.0678764947        1.0
S  1  1.0
  148.5661423422        1.0
S  1  1.0
  97.128646252          1.0
S  1  1.0
  59.8886283616         1.0
S  1  1.0
  35.4057879443         1.0
S  1  1.0
  20.1079797203         1.0
S  1  1.0
  13.656308108          1.0
S  1  1.0
  7.8680293008          1.0
S  1  1.0
  4.7778838272          1.0
S  1  1.0
  2.9826662622          1.0
S  1  1.0
  1.9988513572          1.0
S  1  1.0
  1.2691477243          1.0
S  1  1.0
  0.8469555611          1.0
S  1  1.0
  0.5578894887          1.0
S  1  1.0
  0.3570357269          1.0
S  1  1.0
  0.2189550328          1.0
S  1  1.0
  0.1113948186          1.0
S  1  1.0
  0.0680491321          1.0
S  1  1.0
  0.0441554385          1.0
S  1  1.0
  0.0306148407          1.0
S  1  1.0
  0.018741261           1.0
S  1  1.0
  0.0116608155          1.0
P  1  1.0
  3075740.233663249     1.0
P  1  1.0
  1708168.2889653621    1.0
P  1  1.0
  540043.1067220193     1.0
P  1  1.0
  200228.278032938      1.0
P  1  1.0
  98577.0659927858      1.0
P  1  1.0
  59185.348319824       1.0
P  1  1.0
  29734.5595884965      1.0
P  1  1.0
  17962.1569958123      1.0
P  1  1.0
  8494.2833012907       1.0
P  1  1.0
  3541.0121567965       1.0
P  1  1.0
  1887.7154942334       1.0
P  1  1.0
  1297.629984134        1.0
P  1  1.0
  859.8368031711        1.0
P  1  1.0
  478.4685032931        1.0
P  1  1.0
  291.9677615817        1.0
P  1  1.0
  174.6793887891        1.0
P  1  1.0
  96.0305422794         1.0
P  1  1.0
  59.7604035268         1.0
P  1  1.0
  38.9970452854         1.0
P  1  1.0
  26.7632673167         1.0
P  1  1.0
  18.4681504631         1.0
P  1  1.0
  12.2429129385         1.0
P  1  1.0
  7.5349427671          1.0
P  1  1.0
  5.0661230045          1.0
P  1  1.0
  3.1755392245          1.0
P  1  1.0
  1.8666077635          1.0
P  1  1.0
  1.111531268           1.0
P  1  1.0
  0.6042110715          1.0
P  1  1.0
  0.3594468345          1.0
P  1  1.0
  0.2336129143          1.0
P  1  1.0
  0.1530228956          1.0
P  1  1.0
  0.1086660855          1.0
P  1  1.0
  0.0678669283          1.0
P  1  1.0
  0.0369324774          1.0
P  1  1.0
  0.0207303387          1.0
D  1  1.0
  46324.2266534059      1.0
D  1  1.0
  19322.7823328754      1.0
D  1  1.0
  13578.36951995        1.0
D  1  1.0
  8147.1603809551       1.0
D  1  1.0
  4336.2846513694       1.0
D  1  1.0
  2488.0236209092       1.0
D  1  1.0
  1221.5011539951       1.0
D  1  1.0
  774.9567175501        1.0
D  1  1.0
  517.1878330151        1.0
D  1  1.0
  337.2188928434        1.0
D  1  1.0
  206.927881719         1.0
D  1  1.0
  120.1527324029        1.0
D  1  1.0
  77.7908071657         1.0
D  1  1.0
  52.0109357053         1.0
D  1  1.0
  34.1888230556         1.0
D  1  1.0
  24.0371446613         1.0
D  1  1.0
  16.9843119087         1.0
D  1  1.0
  10.2438515098         1.0
D  1  1.0
  5.2287952626          1.0
D  1  1.0
  3.1381721313          1.0
D  1  1.0
  1.9598854548          1.0
D  1  1.0
  1.250011351           1.0
D  1  1.0
  0.8808748809          1.0
D  1  1.0
  0.5796230138          1.0
D  1  1.0
  0.3864362461          1.0
D  1  1.0
  0.2618886462          1.0
D  1  1.0
  0.1539169524          1.0
D  1  1.0
  0.0921345015          1.0
D  1  1.0
  0.0477321542          1.0
D  1  1.0
  0.0298516877          1.0
F  1  1.0
  2345.6266438892       1.0
F  1  1.0
  1542.6807367066       1.0
F  1  1.0
  978.1591055989        1.0
F  1  1.0
  636.4620414487        1.0
F  1  1.0
  355.0000915788        1.0
F  1  1.0
  216.3253609192        1.0
F  1  1.0
  127.1685647412        1.0
F  1  1.0
  75.8537242851         1.0
F  1  1.0
  46.6465290396         1.0
F  1  1.0
  29.4007229358         1.0
F  1  1.0
  19.5296954487         1.0
F  1  1.0
  12.3674946947         1.0
F  1  1.0
  8.3305040018          1.0
F  1  1.0
  5.695891332           1.0
F  1  1.0
  3.9324032133          1.0
F  1  1.0
  2.6915179616          1.0
F  1  1.0
  1.5834794511          1.0
F  1  1.0
  0.9798837908          1.0
F  1  1.0
  0.6820728739          1.0
F  1  1.0
  0.4405774092          1.0
F  1  1.0
  0.2849317875          1.0
F  1  1.0
  0.2006168842          1.0
F  1  1.0
  0.0657010658          1.0
G  1  1.0
  1120.9080391118       1.0
G  1  1.0
  349.1077940208        1.0
G  1  1.0
  189.8028017997        1.0
G  1  1.0
  124.9610754284        1.0
G  1  1.0
  72.6874686021         1.0
G  1  1.0
  43.7017671514         1.0
G  1  1.0
  28.0091021679         1.0
G  1  1.0
  16.1979154543         1.0
G  1  1.0
  9.8863839181          1.0
G  1  1.0
  6.1972727008          1.0
G  1  1.0
  3.9169924321          1.0
G  1  1.0
  2.3831363334          1.0
G  1  1.0
  1.352289528           1.0
G  1  1.0
  0.8423798097          1.0
G  1  1.0
  0.5193897029          1.0
G  1  1.0
  0.319744859           1.0
G  1  1.0
  0.2151491726          1.0
G  1  1.0
  0.149699472           1.0
G  1  1.0
  0.0730892684          1.0
H  1  1.0
  63.9916401377         1.0
H  1  1.0
  31.8907996045         1.0
H  1  1.0
  18.66002878           1.0
H  1  1.0
  12.2538260887         1.0
H  1  1.0
  7.1867380775          1.0
H  1  1.0
  4.0558751657          1.0
H  1  1.0
  2.7261314131          1.0
H  1  1.0
  1.8141693788          1.0
H  1  1.0
  1.1627332384          1.0
H  1  1.0
  0.5736531553          1.0
H  1  1.0
  0.1861887859          1.0
I  1  1.0
  5.7963478229          1.0
I  1  1.0
  2.3022581111          1.0
I  1  1.0
  0.8040170089          1.0
I  1  1.0
  0.399405548           1.0
****
La     0
S  1  1.0
  3586928.8964          1.0
S  1  1.0
  561346.3964328116     1.0
S  1  1.0
  295226.3564128142     1.0
S  1  1.0
  99429.5304365841      1.0
S  1  1.0
  39827.0202800773      1.0
S  1  1.0
  17023.456766317       1.0
S  1  1.0
  7567.398512268        1.0
S  1  1.0
  2933.1963842208       1.0
S  1  1.0
  1675.8528001767       1.0
S  1  1.0
  943.6206384019        1.0
S  1  1.0
  383.1029224534        1.0
S  1  1.0
  250.5021381059        1.0
S  1  1.0
  163.9700246179        1.0
S  1  1.0
  113.4213467926        1.0
S  1  1.0
  72.1769859186         1.0
S  1  1.0
  39.2801640291         1.0
S  1  1.0
  23.8294709488         1.0
S  1  1.0
  14.3353918359         1.0
S  1  1.0
  7.7464924672          1.0
S  1  1.0
  5.3391805606          1.0
S  1  1.0
  3.7583271168          1.0
S  1  1.0
  2.2838021443          1.0
S  1  1.0
  1.4259073595          1.0
S  1  1.0
  0.852788517           1.0
S  1  1.0
  0.5697965307          1.0
S  1  1.0
  0.3893209252          1.0
S  1  1.0
  0.2661819339          1.0
S  1  1.0
  0.153470462           1.0
S  1  1.0
  0.090866433           1.0
S  1  1.0
  0.0563218486          1.0
S  1  1.0
  0.0350295313          1.0
S  1  1.0
  0.0203178217          1.0
S  1  1.0
  0.0125100974          1.0
P  1  1.0
  6910496.724693504     1.0
P  1  1.0
  2631804.5914251497    1.0
P  1  1.0
  1228156.5964558455    1.0
P  1  1.0
  319128.288026515      1.0
P  1  1.0
  186843.4722106389     1.0
P  1  1.0
  95534.2152915621      1.0
P  1  1.0
  59135.6132615811      1.0
P  1  1.0
  24479.1017713293      1.0
P  1  1.0
  15373.0633995898      1.0
P  1  1.0
  6986.3113173424       1.0
P  1  1.0
  3089.892024577        1.0
P  1  1.0
  1648.0766574643       1.0
P  1  1.0
  999.4619031408        1.0
P  1  1.0
  626.7168666624        1.0
P  1  1.0
  399.0972020541        1.0
P  1  1.0
  215.4978014299        1.0
P  1  1.0
  137.9929396173        1.0
P  1  1.0
  93.3038514421         1.0
P  1  1.0
  62.6372147085         1.0
P  1  1.0
  44.2763228111         1.0
P  1  1.0
  29.1104141558         1.0
P  1  1.0
  19.6008101972         1.0
P  1  1.0
  11.438287016          1.0
P  1  1.0
  5.5999481054          1.0
P  1  1.0
  3.3958833374          1.0
P  1  1.0
  2.0718403416          1.0
P  1  1.0
  1.2425448886          1.0
P  1  1.0
  0.7677416742          1.0
P  1  1.0
  0.4377140798          1.0
P  1  1.0
  0.2661116389          1.0
P  1  1.0
  0.1680733607          1.0
P  1  1.0
  0.1065284196          1.0
P  1  1.0
  0.0718730544          1.0
P  1  1.0
  0.0492977556          1.0
P  1  1.0
  0.0330218053          1.0
P  1  1.0
  0.0221306585          1.0
D  1  1.0
  5006406.9802605       1.0
D  1  1.0
  2599703.310029144     1.0
D  1  1.0
  802514.975505808      1.0
D  1  1.0
  489421.6691589756     1.0
D  1  1.0
  258757.0483610936     1.0
D  1  1.0
  87710.4039123755      1.0
D  1  1.0
  48740.1374810217      1.0
D  1  1.0
  30186.0703486212      1.0
D  1  1.0
  17329.5910220599      1.0
D  1  1.0
  10075.3612754406      1.0
D  1  1.0
  6766.9778927225       1.0
D  1  1.0
  4065.5824129491       1.0
D  1  1.0
  2412.6203506399       1.0
D  1  1.0
  1439.7037519024       1.0
D  1  1.0
  690.333735057         1.0
D  1  1.0
  436.1811579109        1.0
D  1  1.0
  310.0437135353        1.0
D  1  1.0
  215.2622528885        1.0
D  1  1.0
  134.8298766712        1.0
D  1  1.0
  73.9619818289         1.0
D  1  1.0
  45.8881951527         1.0
D  1  1.0
  27.3522399527         1.0
D  1  1.0
  14.3754234799         1.0
D  1  1.0
  8.7175351623          1.0
D  1  1.0
  5.6107610149          1.0
D  1  1.0
  3.7208120574          1.0
D  1  1.0
  2.5738049322          1.0
D  1  1.0
  1.7889382143          1.0
D  1  1.0
  1.2538464841          1.0
D  1  1.0
  0.866062025           1.0
D  1  1.0
  0.6062510234          1.0
D  1  1.0
  0.3575698254          1.0
D  1  1.0
  0.2301412006          1.0
D  1  1.0
  0.1606176616          1.0
D  1  1.0
  0.1045461904          1.0
D  1  1.0
  0.0709858893          1.0
D  1  1.0
  0.0474952831          1.0
D  1  1.0
  0.0318681482          1.0
F  1  1.0
  6928.8859907185       1.0
F  1  1.0
  4086.3512445977       1.0
F  1  1.0
  2495.4490066177       1.0
F  1  1.0
  1622.9964434523       1.0
F  1  1.0
  974.6951448475        1.0
F  1  1.0
  513.175961589         1.0
F  1  1.0
  263.416946841         1.0
F  1  1.0
  138.3368842799        1.0
F  1  1.0
  70.770526301          1.0
F  1  1.0
  41.1120854436         1.0
F  1  1.0
  22.6440129312         1.0
F  1  1.0
  11.9373587659         1.0
F  1  1.0
  6.9445239228          1.0
F  1  1.0
  4.6755655699          1.0
F  1  1.0
  2.9621370156          1.0
F  1  1.0
  2.0837733753          1.0
F  1  1.0
  1.3859628978          1.0
F  1  1.0
  0.9525210689          1.0
F  1  1.0
  0.5772222155          1.0
F  1  1.0
  0.3485662161          1.0
F  1  1.0
  0.2411828667          1.0
F  1  1.0
  0.1632345672          1.0
F  1  1.0
  0.106683354           1.0
F  1  1.0
  0.0622396095          1.0
F  1  1.0
  0.042524416           1.0
G  1  1.0
  681.2800830853        1.0
G  1  1.0
  408.2345912495        1.0
G  1  1.0
  275.1642869761        1.0
G  1  1.0
  174.6019557078        1.0
G  1  1.0
  104.498975503         1.0
G  1  1.0
  63.5489075614         1.0
G  1  1.0
  36.8553802071         1.0
G  1  1.0
  23.7065422923         1.0
G  1  1.0
  16.651963554          1.0
G  1  1.0
  11.4123970794         1.0
G  1  1.0
  7.6758260528          1.0
G  1  1.0
  4.0782834632          1.0
G  1  1.0
  2.1214876472          1.0
G  1  1.0
  1.3672102431          1.0
G  1  1.0
  0.938461697           1.0
G  1  1.0
  0.6013938508          1.0
G  1  1.0
  0.3429993806          1.0
G  1  1.0
  0.2222461898          1.0
G  1  1.0
  0.1487323967          1.0
G  1  1.0
  0.0980367601          1.0
G  1  1.0
  0.0603061647          1.0
H  1  1.0
  98.3572240092         1.0
H  1  1.0
  56.8947060299         1.0
H  1  1.0
  32.4525223179         1.0
H  1  1.0
  18.8847552878         1.0
H  1  1.0
  13.1028607169         1.0
H  1  1.0
  9.1112481477          1.0
H  1  1.0
  5.6697765225          1.0
H  1  1.0
  3.0576381006          1.0
H  1  1.0
  1.7385048775          1.0
H  1  1.0
  1.0700963589          1.0
H  1  1.0
  0.7223641032          1.0
H  1  1.0
  0.4584977999          1.0
H  1  1.0
  0.2704387196          1.0
H  1  1.0
  0.1512296436          1.0
H  1  1.0
  0.0812221793          1.0
I  1  1.0
  32.1433530369         1.0
I  1  1.0
  16.4324388462         1.0
I  1  1.0
  9.8355474465          1.0
I  1  1.0
  5.9485968965          1.0
I  1  1.0
  3.3132667067          1.0
I  1  1.0
  2.0730835667          1.0
I  1  1.0
  1.4253295222          1.0
I  1  1.0
  0.9271423351          1.0
I  1  1.0
  0.6046141215          1.0
I  1  1.0
  0.2724531737          1.0
I  1  1.0
  0.1876940526          1.0
I  1  1.0
  0.1                   1.0
****
Ce     0
S  1  1.0
  11448213.6696         1.0
S  1  1.0
  2159823.699194563     1.0
S  1  1.0
  615756.4208816513     1.0
S  1  1.0
  267095.2880588515     1.0
S  1  1.0
  107191.3569997119     1.0
S  1  1.0
  39415.0721479882      1.0
S  1  1.0
  22072.7402354214      1.0
S  1  1.0
  11921.6906451876      1.0
S  1  1.0
  4967.0828776793       1.0
S  1  1.0
  3185.2691352796       1.0
S  1  1.0
  1882.7877426458       1.0
S  1  1.0
  751.4028434226        1.0
S  1  1.0
  396.330600996         1.0
S  1  1.0
  262.3152943934        1.0
S  1  1.0
  168.6805764746        1.0
S  1  1.0
  108.6726447724        1.0
S  1  1.0
  66.4224765564         1.0
S  1  1.0
  37.4799125862         1.0
S  1  1.0
  20.6803681794         1.0
S  1  1.0
  12.1614372949         1.0
S  1  1.0
  8.2346768845          1.0
S  1  1.0
  5.730932582           1.0
S  1  1.0
  3.6419810108          1.0
S  1  1.0
  2.5442241031          1.0
S  1  1.0
  1.5646371118          1.0
S  1  1.0
  0.9026580955          1.0
S  1  1.0
  0.5928216681          1.0
S  1  1.0
  0.3653962729          1.0
S  1  1.0
  0.2589867074          1.0
S  1  1.0
  0.1750662363          1.0
S  1  1.0
  0.0974565571          1.0
S  1  1.0
  0.0518401241          1.0
S  1  1.0
  0.0248293911          1.0
S  1  1.0
  0.0126970068          1.0
P  1  1.0
  4209435.4829          1.0
P  1  1.0
  1932348.6765545832    1.0
P  1  1.0
  718031.2192605778     1.0
P  1  1.0
  272576.4885335325     1.0
P  1  1.0
  171121.292924129      1.0
P  1  1.0
  69908.602463973       1.0
P  1  1.0
  32680.8706003133      1.0
P  1  1.0
  20384.8228157757      1.0
P  1  1.0
  11911.5417370695      1.0
P  1  1.0
  5805.3135984479       1.0
P  1  1.0
  3279.126684645        1.0
P  1  1.0
  2138.4541580007       1.0
P  1  1.0
  988.5682016936        1.0
P  1  1.0
  676.2539514396        1.0
P  1  1.0
  461.8094848121        1.0
P  1  1.0
  288.8588103189        1.0
P  1  1.0
  165.2723447626        1.0
P  1  1.0
  116.5559438677        1.0
P  1  1.0
  74.90427853           1.0
P  1  1.0
  47.7790250527         1.0
P  1  1.0
  29.332549671          1.0
P  1  1.0
  20.7886626887         1.0
P  1  1.0
  14.7468078081         1.0
P  1  1.0
  9.4154514036          1.0
P  1  1.0
  6.1985365421          1.0
P  1  1.0
  3.8156337712          1.0
P  1  1.0
  2.3814295295          1.0
P  1  1.0
  1.5416197331          1.0
P  1  1.0
  0.9912270248          1.0
P  1  1.0
  0.6625915357          1.0
P  1  1.0
  0.423896094           1.0
P  1  1.0
  0.2645954506          1.0
P  1  1.0
  0.160078781           1.0
P  1  1.0
  0.1116506902          1.0
P  1  1.0
  0.0786835928          1.0
P  1  1.0
  0.053295929           1.0
P  1  1.0
  0.0336393619          1.0
P  1  1.0
  0.0225789872          1.0
D  1  1.0
  5253494.423197307     1.0
D  1  1.0
  2827667.6454748856    1.0
D  1  1.0
  862894.353143273      1.0
D  1  1.0
  273229.5851916605     1.0
D  1  1.0
  162506.6930608796     1.0
D  1  1.0
  91699.0282694852      1.0
D  1  1.0
  51918.5354159063      1.0
D  1  1.0
  21358.1852439103      1.0
D  1  1.0
  10147.2857758278      1.0
D  1  1.0
  6991.3482363068       1.0
D  1  1.0
  4721.5337130376       1.0
D  1  1.0
  2798.6171640619       1.0
D  1  1.0
  1621.1638248786       1.0
D  1  1.0
  1019.6235622078       1.0
D  1  1.0
  568.4592203229        1.0
D  1  1.0
  328.2228818981        1.0
D  1  1.0
  199.8909661856        1.0
D  1  1.0
  130.6067037726        1.0
D  1  1.0
  79.123302394          1.0
D  1  1.0
  52.2041340528         1.0
D  1  1.0
  31.282837762          1.0
D  1  1.0
  19.9086964508         1.0
D  1  1.0
  12.1758000403         1.0
D  1  1.0
  7.2298579856          1.0
D  1  1.0
  5.0962310985          1.0
D  1  1.0
  2.8960077657          1.0
D  1  1.0
  1.7853354542          1.0
D  1  1.0
  1.0913779015          1.0
D  1  1.0
  0.6315748237          1.0
D  1  1.0
  0.3295468861          1.0
D  1  1.0
  0.1908183675          1.0
D  1  1.0
  0.1251916979          1.0
D  1  1.0
  0.0794878612          1.0
D  1  1.0
  0.049020759           1.0
D  1  1.0
  0.0325137416          1.0
F  1  1.0
  11653.1162077305      1.0
F  1  1.0
  6262.0669798237       1.0
F  1  1.0
  3964.9737228411       1.0
F  1  1.0
  2626.1517180716       1.0
F  1  1.0
  1428.6453205607       1.0
F  1  1.0
  756.5310939612        1.0
F  1  1.0
  454.6699763396        1.0
F  1  1.0
  306.4008625039        1.0
F  1  1.0
  215.1966206912        1.0
F  1  1.0
  151.7249321188        1.0
F  1  1.0
  97.0936194376         1.0
F  1  1.0
  63.6600868779         1.0
F  1  1.0
  37.891739706          1.0
F  1  1.0
  19.52969823           1.0
F  1  1.0
  10.3734059672         1.0
F  1  1.0
  6.1929879738          1.0
F  1  1.0
  3.3544097062          1.0
F  1  1.0
  1.9395356355          1.0
F  1  1.0
  1.2273122741          1.0
F  1  1.0
  0.8082721384          1.0
F  1  1.0
  0.5693601428          1.0
F  1  1.0
  0.3717103852          1.0
F  1  1.0
  0.2480956406          1.0
F  1  1.0
  0.1594653195          1.0
F  1  1.0
  0.0730101565          1.0
F  1  1.0
  0.0424204506          1.0
G  1  1.0
  1245.9874119035       1.0
G  1  1.0
  415.6324349636        1.0
G  1  1.0
  260.2776214073        1.0
G  1  1.0
  160.1421299006        1.0
G  1  1.0
  90.7316739818         1.0
G  1  1.0
  63.0167119871         1.0
G  1  1.0
  38.734513556          1.0
G  1  1.0
  22.2223840537         1.0
G  1  1.0
  14.0106290585         1.0
G  1  1.0
  8.3637519574          1.0
G  1  1.0
  4.9610754306          1.0
G  1  1.0
  3.0426884001          1.0
G  1  1.0
  1.9741629275          1.0
G  1  1.0
  1.4094092482          1.0
G  1  1.0
  0.9911572511          1.0
G  1  1.0
  0.639740644           1.0
G  1  1.0
  0.3804621179          1.0
G  1  1.0
  0.2655984909          1.0
G  1  1.0
  0.1807865298          1.0
G  1  1.0
  0.0891897454          1.0
G  1  1.0
  0.052340636           1.0
H  1  1.0
  207.9180867127        1.0
H  1  1.0
  81.1972827968         1.0
H  1  1.0
  47.5816158364         1.0
H  1  1.0
  29.5589573302         1.0
H  1  1.0
  16.4089601724         1.0
H  1  1.0
  10.1080374185         1.0
H  1  1.0
  6.3822161862          1.0
H  1  1.0
  3.707695362           1.0
H  1  1.0
  2.3190392514          1.0
H  1  1.0
  1.4767373079          1.0
H  1  1.0
  1.017371515           1.0
H  1  1.0
  0.6667002003          1.0
H  1  1.0
  0.4413697668          1.0
H  1  1.0
  0.2599491055          1.0
H  1  1.0
  0.1394848362          1.0
H  1  1.0
  0.0890803289          1.0
I  1  1.0
  47.4055420208         1.0
I  1  1.0
  29.7340116835         1.0
I  1  1.0
  21.0622926037         1.0
I  1  1.0
  12.245720809          1.0
I  1  1.0
  7.519688849           1.0
I  1  1.0
  5.1139564381          1.0
I  1  1.0
  3.3222797826          1.0
I  1  1.0
  2.1473721488          1.0
I  1  1.0
  1.5105995033          1.0
I  1  1.0
  1.0367629037          1.0
I  1  1.0
  0.548315023           1.0
I  1  1.0
  0.2715966521          1.0
I  1  1.0
  0.112                 1.0
J  1  1.0
  9.9799410404          1.0
J  1  1.0
  2.7607628836          1.0
J  1  1.0
  1.7868096485          1.0
K  1  1.0
  2.0479738857          1.0
****
Pr     0
S  1  1.0
  3578169.0968          1.0
S  1  1.0
  735526.516096671      1.0
S  1  1.0
  207937.2660654048     1.0
S  1  1.0
  105742.579456859      1.0
S  1  1.0
  39652.4053016903      1.0
S  1  1.0
  23028.5387833455      1.0
S  1  1.0
  13478.4298060271      1.0
S  1  1.0
  7032.9255137462       1.0
S  1  1.0
  3631.9816497615       1.0
S  1  1.0
  1735.1942011463       1.0
S  1  1.0
  1026.362679462        1.0
S  1  1.0
  679.3968489987        1.0
S  1  1.0
  275.3383173535        1.0
S  1  1.0
  181.6916552089        1.0
S  1  1.0
  111.0309619875        1.0
S  1  1.0
  59.7875152232         1.0
S  1  1.0
  33.5408475283         1.0
S  1  1.0
  21.349494956          1.0
S  1  1.0
  14.858442073          1.0
S  1  1.0
  10.1843895306         1.0
S  1  1.0
  5.5746128974          1.0
S  1  1.0
  3.0633966188          1.0
S  1  1.0
  1.9192561005          1.0
S  1  1.0
  1.2091282209          1.0
S  1  1.0
  0.752100376           1.0
S  1  1.0
  0.4836591043          1.0
S  1  1.0
  0.2879225068          1.0
S  1  1.0
  0.1945395007          1.0
S  1  1.0
  0.1217675803          1.0
S  1  1.0
  0.0748108571          1.0
S  1  1.0
  0.0458438679          1.0
S  1  1.0
  0.0249478883          1.0
S  1  1.0
  0.0131123976          1.0
P  1  1.0
  7216446.820020988     1.0
P  1  1.0
  1205851.3100676052    1.0
P  1  1.0
  669148.7389769003     1.0
P  1  1.0
  272188.3666537985     1.0
P  1  1.0
  122003.6598299165     1.0
P  1  1.0
  60594.1932235642      1.0
P  1  1.0
  24480.7959673808      1.0
P  1  1.0
  15577.2890342298      1.0
P  1  1.0
  6753.1903931388       1.0
P  1  1.0
  3152.1095891242       1.0
P  1  1.0
  2101.8901811138       1.0
P  1  1.0
  1219.3896235814       1.0
P  1  1.0
  739.3298690624        1.0
P  1  1.0
  418.3490944124        1.0
P  1  1.0
  260.2752867074        1.0
P  1  1.0
  177.3123407052        1.0
P  1  1.0
  103.3027156651        1.0
P  1  1.0
  52.7887510076         1.0
P  1  1.0
  34.0813269389         1.0
P  1  1.0
  22.7276326126         1.0
P  1  1.0
  14.4299176753         1.0
P  1  1.0
  8.7580562922          1.0
P  1  1.0
  4.8825015938          1.0
P  1  1.0
  2.5197530735          1.0
P  1  1.0
  1.5996096807          1.0
P  1  1.0
  1.0327953256          1.0
P  1  1.0
  0.6645909717          1.0
P  1  1.0
  0.4253418361          1.0
P  1  1.0
  0.2727128856          1.0
P  1  1.0
  0.1832245054          1.0
P  1  1.0
  0.1219265397          1.0
P  1  1.0
  0.0768252176          1.0
P  1  1.0
  0.0462333809          1.0
P  1  1.0
  0.0329423095          1.0
P  1  1.0
  0.0233168171          1.0
D  1  1.0
  5495300.868078402     1.0
D  1  1.0
  3069797.71986858      1.0
D  1  1.0
  926072.9080337991     1.0
D  1  1.0
  544028.609359377      1.0
D  1  1.0
  179101.2738199902     1.0
D  1  1.0
  97251.8437731122      1.0
D  1  1.0
  54820.0054553691      1.0
D  1  1.0
  33436.7861260876      1.0
D  1  1.0
  15000.7339991537      1.0
D  1  1.0
  8728.7725766527       1.0
D  1  1.0
  4515.9483466777       1.0
D  1  1.0
  2614.154989254        1.0
D  1  1.0
  1728.3735538584       1.0
D  1  1.0
  853.1156180033        1.0
D  1  1.0
  593.0794604624        1.0
D  1  1.0
  401.1516474874        1.0
D  1  1.0
  284.1522495961        1.0
D  1  1.0
  181.0027177359        1.0
D  1  1.0
  109.6595120247        1.0
D  1  1.0
  59.8830745449         1.0
D  1  1.0
  35.9252242796         1.0
D  1  1.0
  23.5838744735         1.0
D  1  1.0
  14.3245143701         1.0
D  1  1.0
  9.6937561515          1.0
D  1  1.0
  5.7582159734          1.0
D  1  1.0
  3.4178683129          1.0
D  1  1.0
  2.2906255395          1.0
D  1  1.0
  1.4775962237          1.0
D  1  1.0
  0.8766765721          1.0
D  1  1.0
  0.5926931061          1.0
D  1  1.0
  0.3959433384          1.0
D  1  1.0
  0.256467341           1.0
D  1  1.0
  0.1583781255          1.0
D  1  1.0
  0.1102548017          1.0
D  1  1.0
  0.0637366928          1.0
D  1  1.0
  0.0335762167          1.0
F  1  1.0
  5198.2846057897       1.0
F  1  1.0
  2861.3864889565       1.0
F  1  1.0
  1792.2012570616       1.0
F  1  1.0
  1177.6325237284       1.0
F  1  1.0
  745.2650161859        1.0
F  1  1.0
  480.2241492214        1.0
F  1  1.0
  313.346947435         1.0
F  1  1.0
  207.7267176084        1.0
F  1  1.0
  126.4514844835        1.0
F  1  1.0
  83.0052480419         1.0
F  1  1.0
  55.6810972963         1.0
F  1  1.0
  38.7128623968         1.0
F  1  1.0
  27.3027473758         1.0
F  1  1.0
  15.9074652358         1.0
F  1  1.0
  10.2718943085         1.0
F  1  1.0
  7.1931618584          1.0
F  1  1.0
  5.0606776169          1.0
F  1  1.0
  3.2139419525          1.0
F  1  1.0
  1.9954439717          1.0
F  1  1.0
  1.2594534169          1.0
F  1  1.0
  0.6657667056          1.0
F  1  1.0
  0.4112416041          1.0
F  1  1.0
  0.2508914613          1.0
F  1  1.0
  0.1483295922          1.0
F  1  1.0
  0.0893598874          1.0
F  1  1.0
  0.0636808548          1.0
F  1  1.0
  0.0438134381          1.0
G  1  1.0
  1332.1132932444       1.0
G  1  1.0
  747.1195788197        1.0
G  1  1.0
  429.7158466104        1.0
G  1  1.0
  269.4290264651        1.0
G  1  1.0
  175.2872045419        1.0
G  1  1.0
  105.0041396937        1.0
G  1  1.0
  70.1886155892         1.0
G  1  1.0
  49.2221703417         1.0
G  1  1.0
  32.8197235301         1.0
G  1  1.0
  22.5122644606         1.0
G  1  1.0
  15.0774264355         1.0
G  1  1.0
  10.5285100201         1.0
G  1  1.0
  6.7728894932          1.0
G  1  1.0
  3.5726564239          1.0
G  1  1.0
  1.8236993691          1.0
G  1  1.0
  1.206067478           1.0
G  1  1.0
  0.7962893941          1.0
G  1  1.0
  0.4445084583          1.0
G  1  1.0
  0.281459821           1.0
G  1  1.0
  0.1960015924          1.0
G  1  1.0
  0.1000003806          1.0
G  1  1.0
  0.0540633493          1.0
H  1  1.0
  200.345943332         1.0
H  1  1.0
  127.6467251337        1.0
H  1  1.0
  82.857534327          1.0
H  1  1.0
  46.5197711686         1.0
H  1  1.0
  31.4946606315         1.0
H  1  1.0
  22.2032056619         1.0
H  1  1.0
  13.9034945571         1.0
H  1  1.0
  8.1736818574          1.0
H  1  1.0
  4.6438338423          1.0
H  1  1.0
  2.9711370778          1.0
H  1  1.0
  2.0515939519          1.0
H  1  1.0
  1.2254657918          1.0
H  1  1.0
  0.7428061137          1.0
H  1  1.0
  0.4758111426          1.0
H  1  1.0
  0.2814065226          1.0
H  1  1.0
  0.1490528412          1.0
H  1  1.0
  0.1002343475          1.0
I  1  1.0
  43.6143379882         1.0
I  1  1.0
  31.1057106887         1.0
I  1  1.0
  20.2562936175         1.0
I  1  1.0
  12.7444790977         1.0
I  1  1.0
  8.0560867617          1.0
I  1  1.0
  5.4103173924          1.0
I  1  1.0
  3.5756603933          1.0
I  1  1.0
  2.1206147449          1.0
I  1  1.0
  1.1503429485          1.0
I  1  1.0
  0.5931005279          1.0
I  1  1.0
  0.3051437226          1.0
I  1  1.0
  0.128                 1.0
J  1  1.0
  19.6987063652         1.0
J  1  1.0
  10.4011883526         1.0
J  1  1.0
  6.4586117468          1.0
J  1  1.0
  4.4590956671          1.0
J  1  1.0
  2.6345750595          1.0
J  1  1.0
  1.3295368373          1.0
J  1  1.0
  0.4331989553          1.0
K  1  1.0
  2.988824005           1.0
****
Nd     0
S  1  1.0
  6748400.332063087     1.0
S  1  1.0
  2111567.0281245615    1.0
S  1  1.0
  742647.4765346211     1.0
S  1  1.0
  368402.3432728462     1.0
S  1  1.0
  149640.1992391606     1.0
S  1  1.0
  61338.606808942       1.0
S  1  1.0
  21235.0492058041      1.0
S  1  1.0
  9157.3836998615       1.0
S  1  1.0
  5111.1247667402       1.0
S  1  1.0
  3095.4526090211       1.0
S  1  1.0
  1842.8044413598       1.0
S  1  1.0
  1039.3876631879       1.0
S  1  1.0
  431.455577174         1.0
S  1  1.0
  284.4405766076        1.0
S  1  1.0
  183.0379073121        1.0
S  1  1.0
  84.237867934          1.0
S  1  1.0
  54.4541551592         1.0
S  1  1.0
  34.3217353131         1.0
S  1  1.0
  21.5599263207         1.0
S  1  1.0
  14.2814534582         1.0
S  1  1.0
  9.5575362784          1.0
S  1  1.0
  5.971716905           1.0
S  1  1.0
  3.9317322027          1.0
S  1  1.0
  2.3091173309          1.0
S  1  1.0
  1.3527587243          1.0
S  1  1.0
  0.7444499805          1.0
S  1  1.0
  0.4465129552          1.0
S  1  1.0
  0.2962309082          1.0
S  1  1.0
  0.1880574552          1.0
S  1  1.0
  0.1263748075          1.0
S  1  1.0
  0.0794103218          1.0
S  1  1.0
  0.0473315847          1.0
S  1  1.0
  0.0256597813          1.0
S  1  1.0
  0.0135015693          1.0
P  1  1.0
  1706053.8011056005    1.0
P  1  1.0
  998201.8200407764     1.0
P  1  1.0
  404792.8946158176     1.0
P  1  1.0
  180109.7862994358     1.0
P  1  1.0
  87401.096122577       1.0
P  1  1.0
  50890.5923621601      1.0
P  1  1.0
  22294.7206973475      1.0
P  1  1.0
  12529.5842572764      1.0
P  1  1.0
  6235.3942073021       1.0
P  1  1.0
  3794.9142868479       1.0
P  1  1.0
  1737.0706667979       1.0
P  1  1.0
  799.0097152081        1.0
P  1  1.0
  517.7340688488        1.0
P  1  1.0
  364.9007741691        1.0
P  1  1.0
  233.0090351           1.0
P  1  1.0
  159.1874132388        1.0
P  1  1.0
  107.1943517611        1.0
P  1  1.0
  63.9624990617         1.0
P  1  1.0
  40.5934232003         1.0
P  1  1.0
  28.9640107077         1.0
P  1  1.0
  18.0828530638         1.0
P  1  1.0
  10.8888108704         1.0
P  1  1.0
  6.5509684868          1.0
P  1  1.0
  4.143885663           1.0
P  1  1.0
  2.8190514355          1.0
P  1  1.0
  1.821395401           1.0
P  1  1.0
  1.2941573729          1.0
P  1  1.0
  0.9156772565          1.0
P  1  1.0
  0.6480449673          1.0
P  1  1.0
  0.4580421803          1.0
P  1  1.0
  0.3216382878          1.0
P  1  1.0
  0.195765385           1.0
P  1  1.0
  0.1204073987          1.0
P  1  1.0
  0.0801256303          1.0
P  1  1.0
  0.0537266034          1.0
P  1  1.0
  0.0376538137          1.0
P  1  1.0
  0.0240640296          1.0
D  1  1.0
  23443.9370094486      1.0
D  1  1.0
  9384.4416728365       1.0
D  1  1.0
  5967.3398254664       1.0
D  1  1.0
  3470.6125804147       1.0
D  1  1.0
  1884.5024703204       1.0
D  1  1.0
  1151.0175131045       1.0
D  1  1.0
  702.7262093805        1.0
D  1  1.0
  466.6037369982        1.0
D  1  1.0
  313.0290229868        1.0
D  1  1.0
  189.76075101          1.0
D  1  1.0
  113.3542047636        1.0
D  1  1.0
  67.7945000543         1.0
D  1  1.0
  36.8160930562         1.0
D  1  1.0
  19.9757524096         1.0
D  1  1.0
  13.3443412194         1.0
D  1  1.0
  8.8354796528          1.0
D  1  1.0
  5.2265816138          1.0
D  1  1.0
  2.7429396813          1.0
D  1  1.0
  1.4352923838          1.0
D  1  1.0
  0.8649956337          1.0
D  1  1.0
  0.5409201501          1.0
D  1  1.0
  0.3299463141          1.0
D  1  1.0
  0.2094305106          1.0
D  1  1.0
  0.1403440333          1.0
D  1  1.0
  0.0883544987          1.0
D  1  1.0
  0.0556533437          1.0
D  1  1.0
  0.0346522027          1.0
F  1  1.0
  1838.3772935975       1.0
F  1  1.0
  1222.6711740509       1.0
F  1  1.0
  711.3967335084        1.0
F  1  1.0
  372.256595451         1.0
F  1  1.0
  219.8833455782        1.0
F  1  1.0
  143.9428399678        1.0
F  1  1.0
  88.7822392336         1.0
F  1  1.0
  44.0076869016         1.0
F  1  1.0
  25.483388765          1.0
F  1  1.0
  17.0491022311         1.0
F  1  1.0
  11.2329848843         1.0
F  1  1.0
  7.0056333055          1.0
F  1  1.0
  4.1085440305          1.0
F  1  1.0
  2.3966440416          1.0
F  1  1.0
  1.2965256924          1.0
F  1  1.0
  0.6931059691          1.0
F  1  1.0
  0.3833903848          1.0
F  1  1.0
  0.250084296           1.0
F  1  1.0
  0.1603310935          1.0
F  1  1.0
  0.0819724543          1.0
F  1  1.0
  0.0447857559          1.0
G  1  1.0
  802.5476217765        1.0
G  1  1.0
  535.9664522279        1.0
G  1  1.0
  328.6814965931        1.0
G  1  1.0
  168.6327133223        1.0
G  1  1.0
  101.5587814266        1.0
G  1  1.0
  70.4493376425         1.0
G  1  1.0
  48.2501444582         1.0
G  1  1.0
  32.8744127354         1.0
G  1  1.0
  20.4560053194         1.0
G  1  1.0
  11.3580350009         1.0
G  1  1.0
  6.964603206           1.0
G  1  1.0
  4.4251206825          1.0
G  1  1.0
  2.6004374538          1.0
G  1  1.0
  1.7370394471          1.0
G  1  1.0
  1.0197098533          1.0
G  1  1.0
  0.6345830724          1.0
G  1  1.0
  0.4127681768          1.0
G  1  1.0
  0.2755516865          1.0
G  1  1.0
  0.1952545909          1.0
G  1  1.0
  0.1245686107          1.0
G  1  1.0
  0.0868503441          1.0
G  1  1.0
  0.0550099977          1.0
H  1  1.0
  133.9439969298        1.0
H  1  1.0
  88.6290653592         1.0
H  1  1.0
  61.4977776898         1.0
H  1  1.0
  40.7470227429         1.0
H  1  1.0
  24.4525782695         1.0
H  1  1.0
  13.2581225288         1.0
H  1  1.0
  8.2901469298          1.0
H  1  1.0
  5.424319852           1.0
H  1  1.0
  3.3603241686          1.0
H  1  1.0
  2.3246109513          1.0
H  1  1.0
  1.6589874457          1.0
H  1  1.0
  1.0658549263          1.0
H  1  1.0
  0.6209005201          1.0
H  1  1.0
  0.2740656363          1.0
H  1  1.0
  0.1542005721          1.0
H  1  1.0
  0.101828558           1.0
I  1  1.0
  49.7862183715         1.0
I  1  1.0
  32.4438314192         1.0
I  1  1.0
  18.6251138326         1.0
I  1  1.0
  11.3757919715         1.0
I  1  1.0
  8.078084279           1.0
I  1  1.0
  5.6961099739          1.0
I  1  1.0
  3.9014358228          1.0
I  1  1.0
  2.3034493863          1.0
I  1  1.0
  1.155211357           1.0
I  1  1.0
  0.6235292563          1.0
I  1  1.0
  0.3167465626          1.0
I  1  1.0
  0.13                  1.0
J  1  1.0
  10.6969011081         1.0
J  1  1.0
  4.4529333315          1.0
J  1  1.0
  2.6584008533          1.0
J  1  1.0
  1.4747784326          1.0
J  1  1.0
  0.4543931455          1.0
K  1  1.0
  2.8113142137          1.0
****
Pm     0
S  1  1.0
  11648265.2638         1.0
S  1  1.0
  3643835.2948          1.0
S  1  1.0
  1410585.795157972     1.0
S  1  1.0
  745579.7992844298     1.0
S  1  1.0
  251518.6920255568     1.0
S  1  1.0
  102733.5854898019     1.0
S  1  1.0
  40235.1577797788      1.0
S  1  1.0
  15968.443751085       1.0
S  1  1.0
  6042.6910422866       1.0
S  1  1.0
  3555.7654323492       1.0
S  1  1.0
  1790.9496374875       1.0
S  1  1.0
  1042.8811542879       1.0
S  1  1.0
  713.136857999         1.0
S  1  1.0
  334.8812979053        1.0
S  1  1.0
  191.8074786554        1.0
S  1  1.0
  124.5312557306        1.0
S  1  1.0
  80.6608804423         1.0
S  1  1.0
  43.8899390645         1.0
S  1  1.0
  26.1603501556         1.0
S  1  1.0
  16.4409458466         1.0
S  1  1.0
  11.609889148          1.0
S  1  1.0
  8.1999419652          1.0
S  1  1.0
  4.8719739569          1.0
S  1  1.0
  2.8359110162          1.0
S  1  1.0
  1.8407934666          1.0
S  1  1.0
  1.0712178838          1.0
S  1  1.0
  0.6492234609          1.0
S  1  1.0
  0.4449225027          1.0
S  1  1.0
  0.2928153966          1.0
S  1  1.0
  0.2001673913          1.0
S  1  1.0
  0.1302576913          1.0
S  1  1.0
  0.0781011934          1.0
S  1  1.0
  0.0484821582          1.0
S  1  1.0
  0.0294685231          1.0
S  1  1.0
  0.0138291201          1.0
P  1  1.0
  8919340.2733          1.0
P  1  1.0
  2483141.084446598     1.0
P  1  1.0
  1187615.491695183     1.0
P  1  1.0
  489092.1682517353     1.0
P  1  1.0
  230167.7983077716     1.0
P  1  1.0
  98883.9270810911      1.0
P  1  1.0
  53434.449022378       1.0
P  1  1.0
  26888.7411621366      1.0
P  1  1.0
  15663.9517502404      1.0
P  1  1.0
  7391.7468354074       1.0
P  1  1.0
  3826.7144318097       1.0
P  1  1.0
  2302.248479587        1.0
P  1  1.0
  1368.5003782496       1.0
P  1  1.0
  841.8204275671        1.0
P  1  1.0
  517.5936348912        1.0
P  1  1.0
  300.156836002         1.0
P  1  1.0
  191.6875339467        1.0
P  1  1.0
  118.0059679678        1.0
P  1  1.0
  66.6128804503         1.0
P  1  1.0
  42.0741268459         1.0
P  1  1.0
  27.4998614            1.0
P  1  1.0
  16.8064888207         1.0
P  1  1.0
  8.9590883669          1.0
P  1  1.0
  5.5220772801          1.0
P  1  1.0
  3.8815036359          1.0
P  1  1.0
  2.7404958154          1.0
P  1  1.0
  1.7610185127          1.0
P  1  1.0
  1.1852884577          1.0
P  1  1.0
  0.8260896894          1.0
P  1  1.0
  0.555054284           1.0
P  1  1.0
  0.3316721817          1.0
P  1  1.0
  0.2059843652          1.0
P  1  1.0
  0.1329689229          1.0
P  1  1.0
  0.0865906909          1.0
P  1  1.0
  0.0516917908          1.0
P  1  1.0
  0.0247268818          1.0
D  1  1.0
  3610649.0833575735    1.0
D  1  1.0
  2104361.3674803968    1.0
D  1  1.0
  1064515.4385100456    1.0
D  1  1.0
  330361.2090432472     1.0
D  1  1.0
  195703.416793526      1.0
D  1  1.0
  104377.7735464738     1.0
D  1  1.0
  64403.307627629       1.0
D  1  1.0
  24507.4848216507      1.0
D  1  1.0
  15431.058083482       1.0
D  1  1.0
  8820.7680006674       1.0
D  1  1.0
  5660.481682899        1.0
D  1  1.0
  2463.8722095268       1.0
D  1  1.0
  1380.6656633979       1.0
D  1  1.0
  920.0499697181        1.0
D  1  1.0
  624.1350091456        1.0
D  1  1.0
  410.135669781         1.0
D  1  1.0
  287.3769872784        1.0
D  1  1.0
  164.102536782         1.0
D  1  1.0
  91.0360320627         1.0
D  1  1.0
  60.5038612037         1.0
D  1  1.0
  42.4930822446         1.0
D  1  1.0
  30.2938322059         1.0
D  1  1.0
  21.1635653624         1.0
D  1  1.0
  14.4588643482         1.0
D  1  1.0
  9.202263983           1.0
D  1  1.0
  5.0026792484          1.0
D  1  1.0
  3.304149833           1.0
D  1  1.0
  2.1662339058          1.0
D  1  1.0
  1.2151482474          1.0
D  1  1.0
  0.7222070733          1.0
D  1  1.0
  0.4103887691          1.0
D  1  1.0
  0.2628161937          1.0
D  1  1.0
  0.1475827071          1.0
D  1  1.0
  0.0841639206          1.0
D  1  1.0
  0.0538525435          1.0
D  1  1.0
  0.0356067097          1.0
F  1  1.0
  1867.1804394572       1.0
F  1  1.0
  1189.0655289213       1.0
F  1  1.0
  681.796046468         1.0
F  1  1.0
  414.5565334539        1.0
F  1  1.0
  280.9890592953        1.0
F  1  1.0
  197.614305829         1.0
F  1  1.0
  140.6612010951        1.0
F  1  1.0
  95.1659229713         1.0
F  1  1.0
  55.3493167597         1.0
F  1  1.0
  30.9744893383         1.0
F  1  1.0
  16.0948537941         1.0
F  1  1.0
  9.7675466041          1.0
F  1  1.0
  6.4039381105          1.0
F  1  1.0
  4.0058903177          1.0
F  1  1.0
  2.4460003003          1.0
F  1  1.0
  1.4973156854          1.0
F  1  1.0
  0.8942067181          1.0
F  1  1.0
  0.5481657821          1.0
F  1  1.0
  0.3409225079          1.0
F  1  1.0
  0.1927104385          1.0
F  1  1.0
  0.0990057094          1.0
F  1  1.0
  0.0454204807          1.0
G  1  1.0
  1422.8222366289       1.0
G  1  1.0
  719.825455758         1.0
G  1  1.0
  412.9674735341        1.0
G  1  1.0
  241.6811468381        1.0
G  1  1.0
  138.8366356632        1.0
G  1  1.0
  87.5147555104         1.0
G  1  1.0
  53.16067539           1.0
G  1  1.0
  28.1442358469         1.0
G  1  1.0
  16.7194567332         1.0
G  1  1.0
  9.6658707022          1.0
G  1  1.0
  6.1381870129          1.0
G  1  1.0
  3.5542181907          1.0
G  1  1.0
  2.3153499175          1.0
G  1  1.0
  1.5075788436          1.0
G  1  1.0
  1.0284561706          1.0
G  1  1.0
  0.6821451801          1.0
G  1  1.0
  0.4029223525          1.0
G  1  1.0
  0.2271727944          1.0
G  1  1.0
  0.1168765538          1.0
G  1  1.0
  0.0554334675          1.0
H  1  1.0
  176.1492633181        1.0
H  1  1.0
  114.7989007673        1.0
H  1  1.0
  69.9657727516         1.0
H  1  1.0
  43.8557319835         1.0
H  1  1.0
  26.0643757356         1.0
H  1  1.0
  15.5828097992         1.0
H  1  1.0
  10.5108614762         1.0
H  1  1.0
  6.1867665093          1.0
H  1  1.0
  3.9333957928          1.0
H  1  1.0
  2.4253683726          1.0
H  1  1.0
  1.3334288288          1.0
H  1  1.0
  0.8064589323          1.0
H  1  1.0
  0.5034977877          1.0
H  1  1.0
  0.2829335774          1.0
I  1  1.0
  95.9241164979         1.0
I  1  1.0
  42.3012404846         1.0
I  1  1.0
  26.1248927224         1.0
I  1  1.0
  17.1360063892         1.0
I  1  1.0
  9.8376008252          1.0
I  1  1.0
  5.5414503624          1.0
I  1  1.0
  3.7164256367          1.0
I  1  1.0
  2.5271056176          1.0
I  1  1.0
  1.5491196243          1.0
I  1  1.0
  1.0564253551          1.0
I  1  1.0
  0.7528654645          1.0
I  1  1.0
  0.5205817977          1.0
I  1  1.0
  0.3378241989          1.0
J  1  1.0
  12.6632621609         1.0
J  1  1.0
  5.8988614706          1.0
J  1  1.0
  3.8931017466          1.0
J  1  1.0
  2.7726272179          1.0
J  1  1.0
  1.3225953284          1.0
J  1  1.0
  0.4762199002          1.0
K  1  1.0
  3.6721981898          1.0
K  1  1.0
  2.1807732949          1.0
****
Sm     0
S  1  1.0
  6838971.926733508     1.0
S  1  1.0
  1299336.9481116426    1.0
S  1  1.0
  447767.8033433353     1.0
S  1  1.0
  260168.3058334752     1.0
S  1  1.0
  76911.383147416       1.0
S  1  1.0
  39299.0580011105      1.0
S  1  1.0
  15494.9596406147      1.0
S  1  1.0
  8088.0852602944       1.0
S  1  1.0
  3015.4515896601       1.0
S  1  1.0
  1948.0356233632       1.0
S  1  1.0
  1051.6723579305       1.0
S  1  1.0
  622.0477859081        1.0
S  1  1.0
  427.6133380529        1.0
S  1  1.0
  199.6303923124        1.0
S  1  1.0
  128.6965232177        1.0
S  1  1.0
  78.3668820052         1.0
S  1  1.0
  36.8422245949         1.0
S  1  1.0
  24.6443469462         1.0
S  1  1.0
  15.8925039276         1.0
S  1  1.0
  10.5912654215         1.0
S  1  1.0
  7.049794458           1.0
S  1  1.0
  4.3864803712          1.0
S  1  1.0
  2.5849110463          1.0
S  1  1.0
  1.4198228819          1.0
S  1  1.0
  0.8836347833          1.0
S  1  1.0
  0.5501507069          1.0
S  1  1.0
  0.3324757674          1.0
S  1  1.0
  0.2067508436          1.0
S  1  1.0
  0.1350543438          1.0
S  1  1.0
  0.0843524647          1.0
S  1  1.0
  0.0482302736          1.0
S  1  1.0
  0.0276592458          1.0
S  1  1.0
  0.0143927197          1.0
P  1  1.0
  9147722.9876          1.0
P  1  1.0
  3149995.6370546045    1.0
P  1  1.0
  1768022.378082905     1.0
P  1  1.0
  587950.0676926248     1.0
P  1  1.0
  355564.0703059894     1.0
P  1  1.0
  140679.3227571472     1.0
P  1  1.0
  79580.4218758426      1.0
P  1  1.0
  34095.2440164308      1.0
P  1  1.0
  16346.7877202819      1.0
P  1  1.0
  7640.9627856368       1.0
P  1  1.0
  3309.4178421614       1.0
P  1  1.0
  2106.5315260878       1.0
P  1  1.0
  1270.5239288664       1.0
P  1  1.0
  883.6960348481        1.0
P  1  1.0
  530.7981647133        1.0
P  1  1.0
  284.4018599974        1.0
P  1  1.0
  195.2983600227        1.0
P  1  1.0
  130.3422954145        1.0
P  1  1.0
  76.7641587016         1.0
P  1  1.0
  43.9054191245         1.0
P  1  1.0
  28.5728955493         1.0
P  1  1.0
  19.220076725          1.0
P  1  1.0
  12.5416508948         1.0
P  1  1.0
  8.6211989409          1.0
P  1  1.0
  5.975563921           1.0
P  1  1.0
  3.4399258072          1.0
P  1  1.0
  1.8299314649          1.0
P  1  1.0
  1.1586042524          1.0
P  1  1.0
  0.816008931           1.0
P  1  1.0
  0.580544793           1.0
P  1  1.0
  0.3458862247          1.0
P  1  1.0
  0.2148172918          1.0
P  1  1.0
  0.1381819323          1.0
P  1  1.0
  0.086416308           1.0
P  1  1.0
  0.0526417416          1.0
P  1  1.0
  0.0361319144          1.0
P  1  1.0
  0.0257347199          1.0
D  1  1.0
  113641.396608783      1.0
D  1  1.0
  69417.4915787132      1.0
D  1  1.0
  38759.6308649636      1.0
D  1  1.0
  23681.0862884116      1.0
D  1  1.0
  14556.2971297708      1.0
D  1  1.0
  7817.597823802        1.0
D  1  1.0
  3485.3088618039       1.0
D  1  1.0
  2345.626447761        1.0
D  1  1.0
  1506.2517391985       1.0
D  1  1.0
  966.8391610707        1.0
D  1  1.0
  640.8171035119        1.0
D  1  1.0
  365.4096762563        1.0
D  1  1.0
  196.8710934354        1.0
D  1  1.0
  126.670674584         1.0
D  1  1.0
  83.4180404631         1.0
D  1  1.0
  57.4172614933         1.0
D  1  1.0
  38.4242797026         1.0
D  1  1.0
  24.1623223298         1.0
D  1  1.0
  16.3435565426         1.0
D  1  1.0
  11.3132761039         1.0
D  1  1.0
  7.8406746305          1.0
D  1  1.0
  4.5267105937          1.0
D  1  1.0
  2.4425471375          1.0
D  1  1.0
  1.4312344662          1.0
D  1  1.0
  0.9993560001          1.0
D  1  1.0
  0.6572680368          1.0
D  1  1.0
  0.3902184678          1.0
D  1  1.0
  0.2771252004          1.0
D  1  1.0
  0.1860764831          1.0
D  1  1.0
  0.1310762572          1.0
D  1  1.0
  0.0907676633          1.0
D  1  1.0
  0.0605763447          1.0
D  1  1.0
  0.0370579967          1.0
F  1  1.0
  258071.6762308672     1.0
F  1  1.0
  87775.507972791       1.0
F  1  1.0
  60148.8768579473      1.0
F  1  1.0
  34287.3526712212      1.0
F  1  1.0
  23860.1593235819      1.0
F  1  1.0
  13976.943269628       1.0
F  1  1.0
  8619.7481390105       1.0
F  1  1.0
  5660.4282778335       1.0
F  1  1.0
  3535.7698871182       1.0
F  1  1.0
  1714.8650122464       1.0
F  1  1.0
  1028.5517147483       1.0
F  1  1.0
  673.1964067631        1.0
F  1  1.0
  426.2767547164        1.0
F  1  1.0
  253.9415139           1.0
F  1  1.0
  159.2493185632        1.0
F  1  1.0
  99.0425089938         1.0
F  1  1.0
  51.3565258589         1.0
F  1  1.0
  31.4719787804         1.0
F  1  1.0
  22.2241193714         1.0
F  1  1.0
  15.0729804213         1.0
F  1  1.0
  8.9092454138          1.0
F  1  1.0
  5.2289990488          1.0
F  1  1.0
  3.2618986994          1.0
F  1  1.0
  2.1764674993          1.0
F  1  1.0
  1.524425007           1.0
F  1  1.0
  0.9360600497          1.0
F  1  1.0
  0.5623235503          1.0
F  1  1.0
  0.3648027158          1.0
F  1  1.0
  0.2465047976          1.0
F  1  1.0
  0.1598935836          1.0
F  1  1.0
  0.0989187839          1.0
F  1  1.0
  0.0703745989          1.0
F  1  1.0
  0.0472709841          1.0
G  1  1.0
  1055.5000436823       1.0
G  1  1.0
  659.0946761669        1.0
G  1  1.0
  416.802249827         1.0
G  1  1.0
  264.703851892         1.0
G  1  1.0
  151.1482543883        1.0
G  1  1.0
  81.8577603586         1.0
G  1  1.0
  45.9218597682         1.0
G  1  1.0
  26.2860698548         1.0
G  1  1.0
  18.3348585274         1.0
G  1  1.0
  12.5542471992         1.0
G  1  1.0
  8.0065446758          1.0
G  1  1.0
  5.1511305178          1.0
G  1  1.0
  3.0915322563          1.0
G  1  1.0
  1.8208820917          1.0
G  1  1.0
  1.2788265962          1.0
G  1  1.0
  0.9021018125          1.0
G  1  1.0
  0.5282665747          1.0
G  1  1.0
  0.247913582           1.0
G  1  1.0
  0.1102718074          1.0
G  1  1.0
  0.0576914441          1.0
H  1  1.0
  923.6771987251        1.0
H  1  1.0
  576.710824438         1.0
H  1  1.0
  353.8844352114        1.0
H  1  1.0
  227.7024841516        1.0
H  1  1.0
  122.0241257975        1.0
H  1  1.0
  70.969770316          1.0
H  1  1.0
  42.0123026578         1.0
H  1  1.0
  22.0722571312         1.0
H  1  1.0
  12.2761898059         1.0
H  1  1.0
  6.7618425324          1.0
H  1  1.0
  3.8555932755          1.0
H  1  1.0
  2.3626556301          1.0
H  1  1.0
  1.3560462288          1.0
H  1  1.0
  0.8319603725          1.0
H  1  1.0
  0.5373795317          1.0
H  1  1.0
  0.2971711862          1.0
H  1  1.0
  0.1640000001          1.0
H  1  1.0
  0.1105666674          1.0
I  1  1.0
  53.9076530392         1.0
I  1  1.0
  35.1274402955         1.0
I  1  1.0
  22.0000381409         1.0
I  1  1.0
  14.0672023227         1.0
I  1  1.0
  8.5452289447          1.0
I  1  1.0
  4.683671317           1.0
I  1  1.0
  2.769140047           1.0
I  1  1.0
  1.8762572756          1.0
I  1  1.0
  1.2429647208          1.0
I  1  1.0
  0.6638978156          1.0
I  1  1.0
  0.3435671903          1.0
I  1  1.0
  0.142                 1.0
J  1  1.0
  9.8272951697          1.0
J  1  1.0
  4.2235845242          1.0
J  1  1.0
  2.5195770334          1.0
J  1  1.0
  1.3474490629          1.0
J  1  1.0
  0.4933522855          1.0
K  1  1.0
  3.4211960262          1.0
****
Eu     0
S  1  1.0
  22322214.043022152    1.0
S  1  1.0
  3583831.6966          1.0
S  1  1.0
  1344246.618066486     1.0
S  1  1.0
  499405.5244296849     1.0
S  1  1.0
  140679.548044989      1.0
S  1  1.0
  58573.3567963343      1.0
S  1  1.0
  26620.1815829678      1.0
S  1  1.0
  15519.6921151359      1.0
S  1  1.0
  8292.1049794169       1.0
S  1  1.0
  3055.5694739374       1.0
S  1  1.0
  1883.215677356        1.0
S  1  1.0
  1112.884252282        1.0
S  1  1.0
  442.7284460823        1.0
S  1  1.0
  293.224578622         1.0
S  1  1.0
  190.4794424412        1.0
S  1  1.0
  108.8544500013        1.0
S  1  1.0
  66.3356881407         1.0
S  1  1.0
  43.2076022022         1.0
S  1  1.0
  27.2988411313         1.0
S  1  1.0
  17.9239469921         1.0
S  1  1.0
  11.2793223338         1.0
S  1  1.0
  6.9532355565          1.0
S  1  1.0
  4.4989898275          1.0
S  1  1.0
  2.9589744097          1.0
S  1  1.0
  1.9611676984          1.0
S  1  1.0
  1.0801799265          1.0
S  1  1.0
  0.5856235927          1.0
S  1  1.0
  0.3852302574          1.0
S  1  1.0
  0.241740583           1.0
S  1  1.0
  0.1524937237          1.0
S  1  1.0
  0.0893770096          1.0
S  1  1.0
  0.0535290138          1.0
S  1  1.0
  0.0294664108          1.0
S  1  1.0
  0.0151882071          1.0
P  1  1.0
  3435340.4660814274    1.0
P  1  1.0
  1746708.631652179     1.0
P  1  1.0
  581688.5037107585     1.0
P  1  1.0
  200171.2020448087     1.0
P  1  1.0
  120944.034530228      1.0
P  1  1.0
  40275.9624431617      1.0
P  1  1.0
  21855.7227981873      1.0
P  1  1.0
  12694.2464571926      1.0
P  1  1.0
  6976.3724987462       1.0
P  1  1.0
  4136.5862146624       1.0
P  1  1.0
  2489.8672637856       1.0
P  1  1.0
  1655.2877467739       1.0
P  1  1.0
  1115.4956750726       1.0
P  1  1.0
  503.293858044         1.0
P  1  1.0
  354.94839294          1.0
P  1  1.0
  215.5307857811        1.0
P  1  1.0
  122.3177459304        1.0
P  1  1.0
  75.4822460962         1.0
P  1  1.0
  45.5833008964         1.0
P  1  1.0
  26.8624347711         1.0
P  1  1.0
  14.9805158944         1.0
P  1  1.0
  8.7509593165          1.0
P  1  1.0
  5.248443606           1.0
P  1  1.0
  3.2960880213          1.0
P  1  1.0
  2.0293446798          1.0
P  1  1.0
  1.1851857849          1.0
P  1  1.0
  0.8276429582          1.0
P  1  1.0
  0.5131897284          1.0
P  1  1.0
  0.2992259836          1.0
P  1  1.0
  0.2067554974          1.0
P  1  1.0
  0.1422058521          1.0
P  1  1.0
  0.0887543548          1.0
P  1  1.0
  0.0550707339          1.0
P  1  1.0
  0.0383194695          1.0
P  1  1.0
  0.0270787106          1.0
D  1  1.0
  5872.6641640456       1.0
D  1  1.0
  3183.6189366461       1.0
D  1  1.0
  1941.0661077153       1.0
D  1  1.0
  1231.5347674154       1.0
D  1  1.0
  682.2693078722        1.0
D  1  1.0
  433.7215260511        1.0
D  1  1.0
  277.1528938423        1.0
D  1  1.0
  182.8640547771        1.0
D  1  1.0
  114.7504871151        1.0
D  1  1.0
  59.036316642          1.0
D  1  1.0
  35.3556977505         1.0
D  1  1.0
  21.4246438491         1.0
D  1  1.0
  12.0727047264         1.0
D  1  1.0
  7.7079938684          1.0
D  1  1.0
  4.2163299847          1.0
D  1  1.0
  2.6843128698          1.0
D  1  1.0
  1.8715808461          1.0
D  1  1.0
  1.2573793258          1.0
D  1  1.0
  0.7223058099          1.0
D  1  1.0
  0.3935264682          1.0
D  1  1.0
  0.2145280075          1.0
D  1  1.0
  0.1367987639          1.0
D  1  1.0
  0.0915879912          1.0
D  1  1.0
  0.0632062837          1.0
F  1  1.0
  9036.5527114111       1.0
F  1  1.0
  3828.2748105089       1.0
F  1  1.0
  1773.2889818797       1.0
F  1  1.0
  1077.4003031735       1.0
F  1  1.0
  645.1853172422        1.0
F  1  1.0
  349.6719660709        1.0
F  1  1.0
  227.2033974375        1.0
F  1  1.0
  157.7925731073        1.0
F  1  1.0
  108.7034882573        1.0
F  1  1.0
  73.0765124435         1.0
F  1  1.0
  51.4078204478         1.0
F  1  1.0
  32.5706541767         1.0
F  1  1.0
  19.0693210373         1.0
F  1  1.0
  12.399781406          1.0
F  1  1.0
  7.3568213688          1.0
F  1  1.0
  4.3674310032          1.0
F  1  1.0
  2.9323432229          1.0
F  1  1.0
  1.8228053014          1.0
F  1  1.0
  1.1262647956          1.0
F  1  1.0
  0.7698954479          1.0
F  1  1.0
  0.5284675947          1.0
F  1  1.0
  0.288699062           1.0
F  1  1.0
  0.1702386686          1.0
F  1  1.0
  0.1173604445          1.0
F  1  1.0
  0.0833262482          1.0
F  1  1.0
  0.0503305066          1.0
G  1  1.0
  4019.9261503579       1.0
G  1  1.0
  2636.3473001573       1.0
G  1  1.0
  1700.1782522969       1.0
G  1  1.0
  967.7728119623        1.0
G  1  1.0
  572.9009107449        1.0
G  1  1.0
  379.5632296062        1.0
G  1  1.0
  237.0919876495        1.0
G  1  1.0
  139.3350978761        1.0
G  1  1.0
  85.5297342787         1.0
G  1  1.0
  58.572445518          1.0
G  1  1.0
  40.5495767065         1.0
G  1  1.0
  26.169884426          1.0
G  1  1.0
  14.3460815869         1.0
G  1  1.0
  8.9723098671          1.0
G  1  1.0
  5.5971461585          1.0
G  1  1.0
  3.1901946337          1.0
G  1  1.0
  2.0579223539          1.0
G  1  1.0
  1.1605586995          1.0
G  1  1.0
  0.7047398298          1.0
G  1  1.0
  0.4553565246          1.0
G  1  1.0
  0.2601880035          1.0
G  1  1.0
  0.1442649904          1.0
G  1  1.0
  0.0998879862          1.0
G  1  1.0
  0.0617814767          1.0
H  1  1.0
  443.1860054297        1.0
H  1  1.0
  148.6444824656        1.0
H  1  1.0
  77.5244146667         1.0
H  1  1.0
  46.3315925273         1.0
H  1  1.0
  26.8370997188         1.0
H  1  1.0
  15.2240760272         1.0
H  1  1.0
  9.0658855584          1.0
H  1  1.0
  5.7192228921          1.0
H  1  1.0
  3.7171611615          1.0
H  1  1.0
  2.4407661245          1.0
H  1  1.0
  1.5609409351          1.0
H  1  1.0
  0.9020666754          1.0
H  1  1.0
  0.5952160246          1.0
H  1  1.0
  0.3422257359          1.0
H  1  1.0
  0.1797351336          1.0
H  1  1.0
  0.1170280408          1.0
I  1  1.0
  54.6206811569         1.0
I  1  1.0
  37.5222307151         1.0
I  1  1.0
  24.4327550284         1.0
I  1  1.0
  14.6220928264         1.0
I  1  1.0
  8.932645237           1.0
I  1  1.0
  5.3243774488          1.0
I  1  1.0
  3.1034665872          1.0
I  1  1.0
  2.039106303           1.0
I  1  1.0
  1.2911877973          1.0
I  1  1.0
  0.6927587798          1.0
I  1  1.0
  0.3598256659          1.0
I  1  1.0
  0.15                  1.0
J  1  1.0
  15.6046677236         1.0
J  1  1.0
  10.2939636623         1.0
J  1  1.0
  7.1866064314          1.0
J  1  1.0
  4.6068763102          1.0
J  1  1.0
  2.6691739556          1.0
J  1  1.0
  1.4306952004          1.0
J  1  1.0
  0.5108206548          1.0
K  1  1.0
  5.6703160482          1.0
K  1  1.0
  3.5702520685          1.0
****
Gd     0
S  1  1.0
  38815060.88           1.0
S  1  1.0
  6874285.230449075     1.0
S  1  1.0
  2057155.0173062363    1.0
S  1  1.0
  843274.6105631911     1.0
S  1  1.0
  266322.0498328189     1.0
S  1  1.0
  151919.8975536061     1.0
S  1  1.0
  64023.2158296038      1.0
S  1  1.0
  27251.2244326358      1.0
S  1  1.0
  13499.5747924617      1.0
S  1  1.0
  8012.0031578278       1.0
S  1  1.0
  4724.1635634487       1.0
S  1  1.0
  1979.7249344324       1.0
S  1  1.0
  902.7804252808        1.0
S  1  1.0
  550.7048814451        1.0
S  1  1.0
  303.8181654098        1.0
S  1  1.0
  207.7220622957        1.0
S  1  1.0
  139.6253319091        1.0
S  1  1.0
  83.2448190814         1.0
S  1  1.0
  41.2957046594         1.0
S  1  1.0
  23.9262239769         1.0
S  1  1.0
  16.4525527389         1.0
S  1  1.0
  11.0192342277         1.0
S  1  1.0
  7.3651050228          1.0
S  1  1.0
  4.9389202848          1.0
S  1  1.0
  2.7390210746          1.0
S  1  1.0
  1.6289913952          1.0
S  1  1.0
  0.9513839251          1.0
S  1  1.0
  0.5627246201          1.0
S  1  1.0
  0.3866832005          1.0
S  1  1.0
  0.2280594657          1.0
S  1  1.0
  0.1573004428          1.0
S  1  1.0
  0.0946184966          1.0
S  1  1.0
  0.0549024465          1.0
S  1  1.0
  0.0317971779          1.0
S  1  1.0
  0.0176564968          1.0
P  1  1.0
  6305820.626566991     1.0
P  1  1.0
  3334141.390121923     1.0
P  1  1.0
  858021.6273304131     1.0
P  1  1.0
  377610.9128631598     1.0
P  1  1.0
  155830.2099532244     1.0
P  1  1.0
  65355.6829782654      1.0
P  1  1.0
  41575.1231960406      1.0
P  1  1.0
  15616.6759904984      1.0
P  1  1.0
  8592.1771237638       1.0
P  1  1.0
  5036.3852905536       1.0
P  1  1.0
  2669.7123759291       1.0
P  1  1.0
  1689.2158198479       1.0
P  1  1.0
  1148.2048941284       1.0
P  1  1.0
  685.2181008956        1.0
P  1  1.0
  453.3832022736        1.0
P  1  1.0
  293.5177884308        1.0
P  1  1.0
  162.7820131631        1.0
P  1  1.0
  96.3128739599         1.0
P  1  1.0
  61.6196590463         1.0
P  1  1.0
  42.4124971271         1.0
P  1  1.0
  24.775760915          1.0
P  1  1.0
  16.7156602953         1.0
P  1  1.0
  10.4397115433         1.0
P  1  1.0
  6.5035557702          1.0
P  1  1.0
  3.8841502702          1.0
P  1  1.0
  2.2892571058          1.0
P  1  1.0
  1.6142371781          1.0
P  1  1.0
  1.0561497625          1.0
P  1  1.0
  0.6429857036          1.0
P  1  1.0
  0.3965475956          1.0
P  1  1.0
  0.2514018013          1.0
P  1  1.0
  0.1648005206          1.0
P  1  1.0
  0.0968899458          1.0
P  1  1.0
  0.0647463767          1.0
P  1  1.0
  0.0459795668          1.0
P  1  1.0
  0.0308482283          1.0
D  1  1.0
  3020786.701213744     1.0
D  1  1.0
  1303125.1984964083    1.0
D  1  1.0
  739429.6474777823     1.0
D  1  1.0
  233559.792850009      1.0
D  1  1.0
  125532.0073459542     1.0
D  1  1.0
  73534.6468825916      1.0
D  1  1.0
  40493.522960283       1.0
D  1  1.0
  23872.0920777118      1.0
D  1  1.0
  15411.5175302931      1.0
D  1  1.0
  8288.9013413867       1.0
D  1  1.0
  3834.0719726159       1.0
D  1  1.0
  2505.5341901865       1.0
D  1  1.0
  1680.4920538172       1.0
D  1  1.0
  1077.066243699        1.0
D  1  1.0
  612.8233438018        1.0
D  1  1.0
  349.5924466744        1.0
D  1  1.0
  208.4669596837        1.0
D  1  1.0
  129.8864483547        1.0
D  1  1.0
  87.7552447051         1.0
D  1  1.0
  59.2194011802         1.0
D  1  1.0
  41.3284900942         1.0
D  1  1.0
  27.3828347056         1.0
D  1  1.0
  16.5394299636         1.0
D  1  1.0
  8.2827562109          1.0
D  1  1.0
  4.1494206415          1.0
D  1  1.0
  2.4089632391          1.0
D  1  1.0
  1.5124028366          1.0
D  1  1.0
  1.0166885907          1.0
D  1  1.0
  0.6541030554          1.0
D  1  1.0
  0.403179117           1.0
D  1  1.0
  0.2209938583          1.0
D  1  1.0
  0.1421381476          1.0
D  1  1.0
  0.0963513168          1.0
D  1  1.0
  0.0656757488          1.0
D  1  1.0
  0.0444214488          1.0
F  1  1.0
  66461.285011669       1.0
F  1  1.0
  33756.1572856821      1.0
F  1  1.0
  23886.2379584069      1.0
F  1  1.0
  14856.7349460325      1.0
F  1  1.0
  9405.9159261788       1.0
F  1  1.0
  5503.1881586853       1.0
F  1  1.0
  3365.7017158239       1.0
F  1  1.0
  2053.6180212348       1.0
F  1  1.0
  1157.1056253817       1.0
F  1  1.0
  816.6797706099        1.0
F  1  1.0
  578.6701692136        1.0
F  1  1.0
  359.4924746793        1.0
F  1  1.0
  225.7746253433        1.0
F  1  1.0
  155.1793240696        1.0
F  1  1.0
  91.6591413057         1.0
F  1  1.0
  51.9959326934         1.0
F  1  1.0
  28.4622393852         1.0
F  1  1.0
  15.2906348168         1.0
F  1  1.0
  10.3533492862         1.0
F  1  1.0
  7.2008742407          1.0
F  1  1.0
  4.5395547455          1.0
F  1  1.0
  2.5249232907          1.0
F  1  1.0
  1.6688931803          1.0
F  1  1.0
  1.1171378248          1.0
F  1  1.0
  0.7279077631          1.0
F  1  1.0
  0.4591065295          1.0
F  1  1.0
  0.2874221725          1.0
F  1  1.0
  0.1789408569          1.0
F  1  1.0
  0.1226556115          1.0
F  1  1.0
  0.0737426785          1.0
G  1  1.0
  1017.4084159894       1.0
G  1  1.0
  595.5200406429        1.0
G  1  1.0
  399.4474855264        1.0
G  1  1.0
  278.4744394454        1.0
G  1  1.0
  176.414609229         1.0
G  1  1.0
  122.815475889         1.0
G  1  1.0
  72.6862701604         1.0
G  1  1.0
  41.3242377028         1.0
G  1  1.0
  25.4815698611         1.0
G  1  1.0
  16.4695461665         1.0
G  1  1.0
  10.8537577377         1.0
G  1  1.0
  7.2779481105          1.0
G  1  1.0
  4.2673796761          1.0
G  1  1.0
  2.7781502278          1.0
G  1  1.0
  1.5474299864          1.0
G  1  1.0
  0.9187041223          1.0
G  1  1.0
  0.5562392692          1.0
G  1  1.0
  0.330671368           1.0
G  1  1.0
  0.2260645293          1.0
G  1  1.0
  0.1545624231          1.0
G  1  1.0
  0.0926372549          1.0
H  1  1.0
  274.0579689209        1.0
H  1  1.0
  187.5611401167        1.0
H  1  1.0
  131.0707956544        1.0
H  1  1.0
  93.4384816169         1.0
H  1  1.0
  58.1722202393         1.0
H  1  1.0
  34.8575102046         1.0
H  1  1.0
  23.5574511952         1.0
H  1  1.0
  14.1687593189         1.0
H  1  1.0
  8.7460687048          1.0
H  1  1.0
  6.1669438925          1.0
H  1  1.0
  4.1674007363          1.0
H  1  1.0
  2.5357465676          1.0
H  1  1.0
  1.5785316851          1.0
H  1  1.0
  0.9717227304          1.0
H  1  1.0
  0.6224688047          1.0
H  1  1.0
  0.3304551271          1.0
H  1  1.0
  0.19823498            1.0
H  1  1.0
  0.1274015392          1.0
I  1  1.0
  100.5355300148        1.0
I  1  1.0
  56.6479773121         1.0
I  1  1.0
  35.6426122644         1.0
I  1  1.0
  19.1562162298         1.0
I  1  1.0
  10.8140604536         1.0
I  1  1.0
  7.5091522337          1.0
I  1  1.0
  5.0794525618          1.0
I  1  1.0
  3.2572182818          1.0
I  1  1.0
  2.1372547856          1.0
I  1  1.0
  1.4029089554          1.0
I  1  1.0
  0.9593193803          1.0
I  1  1.0
  0.6236630428          1.0
I  1  1.0
  0.3735568157          1.0
I  1  1.0
  0.158                 1.0
J  1  1.0
  25.0094101408         1.0
J  1  1.0
  16.318938321          1.0
J  1  1.0
  9.3005077279          1.0
J  1  1.0
  5.0749896725          1.0
J  1  1.0
  2.6777225823          1.0
J  1  1.0
  1.4706950938          1.0
K  1  1.0
  5.4783656916          1.0
K  1  1.0
  3.7759824803          1.0
****
Tb     0
S  1  1.0
  11773323.645          1.0
S  1  1.0
  1996874.20993505      1.0
S  1  1.0
  755859.1501414799     1.0
S  1  1.0
  259264.9189765284     1.0
S  1  1.0
  101428.5318994435     1.0
S  1  1.0
  46284.9026864069      1.0
S  1  1.0
  31232.2858903298      1.0
S  1  1.0
  10762.8944872696      1.0
S  1  1.0
  5651.0617251587       1.0
S  1  1.0
  3169.8600730261       1.0
S  1  1.0
  1885.8791756281       1.0
S  1  1.0
  823.4661107656        1.0
S  1  1.0
  519.0505543447        1.0
S  1  1.0
  266.9705776859        1.0
S  1  1.0
  155.9090746239        1.0
S  1  1.0
  85.9212816506         1.0
S  1  1.0
  54.4136885732         1.0
S  1  1.0
  35.8481839814         1.0
S  1  1.0
  23.8869176123         1.0
S  1  1.0
  15.4900703801         1.0
S  1  1.0
  10.9683008216         1.0
S  1  1.0
  7.4407358675          1.0
S  1  1.0
  4.391654488           1.0
S  1  1.0
  2.4774135806          1.0
S  1  1.0
  1.5407066962          1.0
S  1  1.0
  0.9189708186          1.0
S  1  1.0
  0.5470384423          1.0
S  1  1.0
  0.3662646205          1.0
S  1  1.0
  0.2335428557          1.0
S  1  1.0
  0.1632480916          1.0
S  1  1.0
  0.0982431527          1.0
S  1  1.0
  0.0569750049          1.0
S  1  1.0
  0.0331554783          1.0
S  1  1.0
  0.0190802981          1.0
P  1  1.0
  6585939.792292815     1.0
P  1  1.0
  1977552.955676362     1.0
P  1  1.0
  1133161.6922068994    1.0
P  1  1.0
  566120.3245348556     1.0
P  1  1.0
  240994.1805056354     1.0
P  1  1.0
  103607.4144551819     1.0
P  1  1.0
  45727.5564176654      1.0
P  1  1.0
  19967.5603004168      1.0
P  1  1.0
  9975.4142863734       1.0
P  1  1.0
  4502.329258103        1.0
P  1  1.0
  2667.1560739432       1.0
P  1  1.0
  1839.2369739845       1.0
P  1  1.0
  1119.4500132505       1.0
P  1  1.0
  705.1550860552        1.0
P  1  1.0
  462.4018486642        1.0
P  1  1.0
  263.9837420587        1.0
P  1  1.0
  156.9397079011        1.0
P  1  1.0
  104.1714746888        1.0
P  1  1.0
  62.8365732446         1.0
P  1  1.0
  36.5240896747         1.0
P  1  1.0
  25.2760887734         1.0
P  1  1.0
  18.0371464448         1.0
P  1  1.0
  11.4164212104         1.0
P  1  1.0
  7.8454886529          1.0
P  1  1.0
  5.4185424553          1.0
P  1  1.0
  3.6272645592          1.0
P  1  1.0
  2.380228579           1.0
P  1  1.0
  1.3182715545          1.0
P  1  1.0
  0.7533368831          1.0
P  1  1.0
  0.4726220402          1.0
P  1  1.0
  0.3367154551          1.0
P  1  1.0
  0.2237905162          1.0
P  1  1.0
  0.1491412689          1.0
P  1  1.0
  0.1029404422          1.0
P  1  1.0
  0.0684791257          1.0
P  1  1.0
  0.0483531678          1.0
P  1  1.0
  0.0331196018          1.0
D  1  1.0
  243869.9661999802     1.0
D  1  1.0
  131852.6997720998     1.0
D  1  1.0
  74175.8205389625      1.0
D  1  1.0
  44354.0049511787      1.0
D  1  1.0
  25999.5316979874      1.0
D  1  1.0
  15954.2904053848      1.0
D  1  1.0
  7979.3513320277       1.0
D  1  1.0
  4730.3198774567       1.0
D  1  1.0
  2544.6234793014       1.0
D  1  1.0
  1565.2318087468       1.0
D  1  1.0
  967.8280208521        1.0
D  1  1.0
  652.3740729388        1.0
D  1  1.0
  461.4130633398        1.0
D  1  1.0
  317.7985314424        1.0
D  1  1.0
  215.6352896963        1.0
D  1  1.0
  132.0730143913        1.0
D  1  1.0
  71.9713084844         1.0
D  1  1.0
  45.9771528395         1.0
D  1  1.0
  26.0662190582         1.0
D  1  1.0
  15.9632013177         1.0
D  1  1.0
  9.4853361476          1.0
D  1  1.0
  5.5125254245          1.0
D  1  1.0
  3.5358407224          1.0
D  1  1.0
  2.3202584411          1.0
D  1  1.0
  1.5326606266          1.0
D  1  1.0
  0.9192653598          1.0
D  1  1.0
  0.5413084211          1.0
D  1  1.0
  0.3727427581          1.0
D  1  1.0
  0.25903989            1.0
D  1  1.0
  0.1515635399          1.0
D  1  1.0
  0.0793200604          1.0
D  1  1.0
  0.0476922266          1.0
F  1  1.0
  2603.7905494412       1.0
F  1  1.0
  1441.7692300834       1.0
F  1  1.0
  815.4040570347        1.0
F  1  1.0
  448.6635484433        1.0
F  1  1.0
  235.8753149715        1.0
F  1  1.0
  144.4407578899        1.0
F  1  1.0
  94.7320283895         1.0
F  1  1.0
  54.6087215571         1.0
F  1  1.0
  32.0233218239         1.0
F  1  1.0
  17.9278496116         1.0
F  1  1.0
  11.3197967149         1.0
F  1  1.0
  7.0645115189          1.0
F  1  1.0
  4.3089780253          1.0
F  1  1.0
  2.5295818224          1.0
F  1  1.0
  1.6213234762          1.0
F  1  1.0
  0.9757112981          1.0
F  1  1.0
  0.6789987037          1.0
F  1  1.0
  0.4704229091          1.0
F  1  1.0
  0.2969898026          1.0
F  1  1.0
  0.2045743486          1.0
F  1  1.0
  0.1348472006          1.0
F  1  1.0
  0.079416331           1.0
G  1  1.0
  1842.5308079233       1.0
G  1  1.0
  615.2275217983        1.0
G  1  1.0
  340.3557739856        1.0
G  1  1.0
  200.768189079         1.0
G  1  1.0
  115.5598146328        1.0
G  1  1.0
  72.5891397898         1.0
G  1  1.0
  46.0054098795         1.0
G  1  1.0
  25.551923531          1.0
G  1  1.0
  15.5521439425         1.0
G  1  1.0
  9.8509594015          1.0
G  1  1.0
  5.8343606226          1.0
G  1  1.0
  3.5406761319          1.0
G  1  1.0
  2.4710358657          1.0
G  1  1.0
  1.5269540653          1.0
G  1  1.0
  0.8638478184          1.0
G  1  1.0
  0.529602876           1.0
G  1  1.0
  0.3372783902          1.0
G  1  1.0
  0.2336597467          1.0
G  1  1.0
  0.1610551992          1.0
G  1  1.0
  0.1004158626          1.0
H  1  1.0
  211.8068389473        1.0
H  1  1.0
  115.8661736646        1.0
H  1  1.0
  65.4796530047         1.0
H  1  1.0
  42.7802646276         1.0
H  1  1.0
  30.2938435993         1.0
H  1  1.0
  18.9906690633         1.0
H  1  1.0
  11.4056148302         1.0
H  1  1.0
  7.2206943254          1.0
H  1  1.0
  4.5941987362          1.0
H  1  1.0
  2.9495155388          1.0
H  1  1.0
  1.8280911342          1.0
H  1  1.0
  1.0117353112          1.0
H  1  1.0
  0.6197706659          1.0
H  1  1.0
  0.3386957033          1.0
H  1  1.0
  0.2052155963          1.0
H  1  1.0
  0.13407679            1.0
I  1  1.0
  119.5499024394        1.0
I  1  1.0
  82.8697732659         1.0
I  1  1.0
  59.0761671881         1.0
I  1  1.0
  41.7189804138         1.0
I  1  1.0
  29.7976997293         1.0
I  1  1.0
  20.3939093722         1.0
I  1  1.0
  12.3008989792         1.0
I  1  1.0
  6.2725487661          1.0
I  1  1.0
  3.5551419804          1.0
I  1  1.0
  2.217832545           1.0
I  1  1.0
  1.3369146622          1.0
I  1  1.0
  0.6976968227          1.0
I  1  1.0
  0.3804980005          1.0
I  1  1.0
  0.164                 1.0
J  1  1.0
  18.7630650438         1.0
J  1  1.0
  10.5804435075         1.0
J  1  1.0
  6.672655575           1.0
J  1  1.0
  3.797377603           1.0
J  1  1.0
  2.273040605           1.0
J  1  1.0
  1.5150542723          1.0
J  1  1.0
  0.5227517429          1.0
K  1  1.0
  9.4950470948          1.0
K  1  1.0
  4.4757728037          1.0
****
Dy     0
S  1  1.0
  6947242.603055116     1.0
S  1  1.0
  1049876.6519431912    1.0
S  1  1.0
  557290.7822796403     1.0
S  1  1.0
  170667.278652809      1.0
S  1  1.0
  56748.1977417623      1.0
S  1  1.0
  31604.8492408949      1.0
S  1  1.0
  16846.9131298752      1.0
S  1  1.0
  9582.4162226068       1.0
S  1  1.0
  3626.4895933084       1.0
S  1  1.0
  1603.4435793028       1.0
S  1  1.0
  1019.1798098797       1.0
S  1  1.0
  601.0727768575        1.0
S  1  1.0
  373.767260309         1.0
S  1  1.0
  232.9926520938        1.0
S  1  1.0
  119.6450464695        1.0
S  1  1.0
  80.0432123024         1.0
S  1  1.0
  50.6712556867         1.0
S  1  1.0
  31.6396620773         1.0
S  1  1.0
  19.4920641086         1.0
S  1  1.0
  12.0593030909         1.0
S  1  1.0
  8.5963756029          1.0
S  1  1.0
  6.123031634           1.0
S  1  1.0
  3.5547829127          1.0
S  1  1.0
  2.0705242243          1.0
S  1  1.0
  1.106006681           1.0
S  1  1.0
  0.6649342221          1.0
S  1  1.0
  0.4238238904          1.0
S  1  1.0
  0.2901005041          1.0
S  1  1.0
  0.1682336092          1.0
S  1  1.0
  0.0971451789          1.0
S  1  1.0
  0.0591791983          1.0
S  1  1.0
  0.034782736           1.0
S  1  1.0
  0.0197538376          1.0
P  1  1.0
  10508070.4272         1.0
P  1  1.0
  3868980.0341316746    1.0
P  1  1.0
  2086082.7853173756    1.0
P  1  1.0
  547945.7248200198     1.0
P  1  1.0
  302120.2154756233     1.0
P  1  1.0
  139845.4396696962     1.0
P  1  1.0
  55893.1676930153      1.0
P  1  1.0
  31631.8923925465      1.0
P  1  1.0
  17085.0201800143      1.0
P  1  1.0
  6935.2191337199       1.0
P  1  1.0
  4381.0245608735       1.0
P  1  1.0
  2780.1677993998       1.0
P  1  1.0
  1263.1907820881       1.0
P  1  1.0
  788.6629466368        1.0
P  1  1.0
  456.3009401085        1.0
P  1  1.0
  259.5304062223        1.0
P  1  1.0
  152.7995000318        1.0
P  1  1.0
  101.9915957072        1.0
P  1  1.0
  67.7260911803         1.0
P  1  1.0
  41.9602378647         1.0
P  1  1.0
  25.6246403693         1.0
P  1  1.0
  15.3973690078         1.0
P  1  1.0
  9.0662639042          1.0
P  1  1.0
  5.8518170179          1.0
P  1  1.0
  3.7859088067          1.0
P  1  1.0
  2.5057593919          1.0
P  1  1.0
  1.5248192061          1.0
P  1  1.0
  0.8272020881          1.0
P  1  1.0
  0.4943197337          1.0
P  1  1.0
  0.3443329106          1.0
P  1  1.0
  0.2312386638          1.0
P  1  1.0
  0.1550523671          1.0
P  1  1.0
  0.1047528064          1.0
P  1  1.0
  0.0598186134          1.0
P  1  1.0
  0.0343072472          1.0
D  1  1.0
  9689.4231361088       1.0
D  1  1.0
  6090.3769497705       1.0
D  1  1.0
  2872.0107133127       1.0
D  1  1.0
  1775.8317775019       1.0
D  1  1.0
  1077.777328764        1.0
D  1  1.0
  627.3676447225        1.0
D  1  1.0
  413.8399276932        1.0
D  1  1.0
  259.8053694895        1.0
D  1  1.0
  152.6549807914        1.0
D  1  1.0
  95.9897685467         1.0
D  1  1.0
  64.8364021276         1.0
D  1  1.0
  42.5229798645         1.0
D  1  1.0
  24.405371304          1.0
D  1  1.0
  14.7090540591         1.0
D  1  1.0
  9.9471787272          1.0
D  1  1.0
  6.8789445365          1.0
D  1  1.0
  4.2003014918          1.0
D  1  1.0
  2.5007883687          1.0
D  1  1.0
  1.5690860145          1.0
D  1  1.0
  0.8153298243          1.0
D  1  1.0
  0.4367013372          1.0
D  1  1.0
  0.2690170735          1.0
D  1  1.0
  0.1712377542          1.0
D  1  1.0
  0.106362736           1.0
F  1  1.0
  2758.5711031528       1.0
F  1  1.0
  1465.4761712147       1.0
F  1  1.0
  798.3039916857        1.0
F  1  1.0
  528.9662227731        1.0
F  1  1.0
  339.7545636926        1.0
F  1  1.0
  228.3619938385        1.0
F  1  1.0
  156.8230677464        1.0
F  1  1.0
  105.8210262491        1.0
F  1  1.0
  74.7160785335         1.0
F  1  1.0
  52.2460187787         1.0
F  1  1.0
  37.2213748651         1.0
F  1  1.0
  24.8609627972         1.0
F  1  1.0
  13.9688504093         1.0
F  1  1.0
  8.0061509379          1.0
F  1  1.0
  4.8245319881          1.0
F  1  1.0
  3.2783801362          1.0
F  1  1.0
  2.327772662           1.0
F  1  1.0
  1.5937176777          1.0
F  1  1.0
  1.0066948681          1.0
F  1  1.0
  0.663302611           1.0
F  1  1.0
  0.4300532458          1.0
F  1  1.0
  0.2253026558          1.0
F  1  1.0
  0.1383423219          1.0
F  1  1.0
  0.0829916208          1.0
G  1  1.0
  988.1923092587        1.0
G  1  1.0
  601.5728618285        1.0
G  1  1.0
  412.5403620551        1.0
G  1  1.0
  289.1675911561        1.0
G  1  1.0
  175.6606341161        1.0
G  1  1.0
  104.5591783673        1.0
G  1  1.0
  54.802031101          1.0
G  1  1.0
  33.8374104825         1.0
G  1  1.0
  23.3354883932         1.0
G  1  1.0
  15.9624450851         1.0
G  1  1.0
  11.162108543          1.0
G  1  1.0
  7.7339313206          1.0
G  1  1.0
  5.3328671963          1.0
G  1  1.0
  3.2879846135          1.0
G  1  1.0
  2.1734951615          1.0
G  1  1.0
  1.4055786735          1.0
G  1  1.0
  0.7446145839          1.0
G  1  1.0
  0.4302831327          1.0
G  1  1.0
  0.2733087172          1.0
G  1  1.0
  0.1684650473          1.0
G  1  1.0
  0.10487991            1.0
H  1  1.0
  227.2901944412        1.0
H  1  1.0
  120.596305963         1.0
H  1  1.0
  69.2842622177         1.0
H  1  1.0
  46.195267885          1.0
H  1  1.0
  29.5406111008         1.0
H  1  1.0
  18.5495780316         1.0
H  1  1.0
  11.7696496795         1.0
H  1  1.0
  7.76314484            1.0
H  1  1.0
  5.4724430911          1.0
H  1  1.0
  3.6450519253          1.0
H  1  1.0
  2.2962672215          1.0
H  1  1.0
  1.4907887012          1.0
H  1  1.0
  1.0104819879          1.0
H  1  1.0
  0.6516199988          1.0
H  1  1.0
  0.3439919648          1.0
H  1  1.0
  0.2148153161          1.0
H  1  1.0
  0.1415569354          1.0
I  1  1.0
  72.7527412414         1.0
I  1  1.0
  51.7122851252         1.0
I  1  1.0
  36.5236876613         1.0
I  1  1.0
  24.7986941474         1.0
I  1  1.0
  15.6767967993         1.0
I  1  1.0
  9.5423096787          1.0
I  1  1.0
  6.4956345448          1.0
I  1  1.0
  3.9533349512          1.0
I  1  1.0
  2.2801949446          1.0
I  1  1.0
  1.3758526521          1.0
I  1  1.0
  0.7176694802          1.0
I  1  1.0
  0.3909565227          1.0
I  1  1.0
  0.174                 1.0
J  1  1.0
  29.6425245165         1.0
J  1  1.0
  18.1940056115         1.0
J  1  1.0
  11.2409502423         1.0
J  1  1.0
  6.7461565725          1.0
J  1  1.0
  4.1301800351          1.0
J  1  1.0
  2.3649462452          1.0
J  1  1.0
  1.556136761           1.0
J  1  1.0
  0.5285798881          1.0
K  1  1.0
  9.6963638748          1.0
K  1  1.0
  5.0681682553          1.0
****
Ho     0
S  1  1.0
  11718401.6618         1.0
S  1  1.0
  2186723.8167249546    1.0
S  1  1.0
  1137194.834164864     1.0
S  1  1.0
  430459.85242          1.0
S  1  1.0
  151318.7142163934     1.0
S  1  1.0
  58027.083471905       1.0
S  1  1.0
  30728.062223568       1.0
S  1  1.0
  16915.1793149865      1.0
S  1  1.0
  6437.7548268292       1.0
S  1  1.0
  2569.4121780893       1.0
S  1  1.0
  1412.601751773        1.0
S  1  1.0
  927.5407074129        1.0
S  1  1.0
  387.0697189667        1.0
S  1  1.0
  240.5534469201        1.0
S  1  1.0
  147.5242093629        1.0
S  1  1.0
  93.9964991145         1.0
S  1  1.0
  56.5231724401         1.0
S  1  1.0
  39.2571128596         1.0
S  1  1.0
  19.5548661227         1.0
S  1  1.0
  13.9568095856         1.0
S  1  1.0
  8.6792357251          1.0
S  1  1.0
  5.1591656241          1.0
S  1  1.0
  3.3800657944          1.0
S  1  1.0
  2.3199115103          1.0
S  1  1.0
  1.5062501491          1.0
S  1  1.0
  0.8820530241          1.0
S  1  1.0
  0.5379433305          1.0
S  1  1.0
  0.3328394434          1.0
S  1  1.0
  0.1747474629          1.0
S  1  1.0
  0.1010979638          1.0
S  1  1.0
  0.0625501425          1.0
S  1  1.0
  0.0362239466          1.0
S  1  1.0
  0.0204982361          1.0
P  1  1.0
  10853194.254500002    1.0
P  1  1.0
  3003165.7177539268    1.0
P  1  1.0
  1154499.1505450222    1.0
P  1  1.0
  609898.6103205874     1.0
P  1  1.0
  244172.6926539452     1.0
P  1  1.0
  164088.974759577      1.0
P  1  1.0
  60778.27601054        1.0
P  1  1.0
  35616.5828527726      1.0
P  1  1.0
  14834.0192389462      1.0
P  1  1.0
  6262.3709995104       1.0
P  1  1.0
  3941.4850081439       1.0
P  1  1.0
  2330.8913930982       1.0
P  1  1.0
  1341.7399293779       1.0
P  1  1.0
  803.0960481852        1.0
P  1  1.0
  386.8947054715        1.0
P  1  1.0
  239.7151693909        1.0
P  1  1.0
  154.4073661957        1.0
P  1  1.0
  99.1809284533         1.0
P  1  1.0
  56.5152031835         1.0
P  1  1.0
  38.5221063291         1.0
P  1  1.0
  26.3875651421         1.0
P  1  1.0
  16.1137336023         1.0
P  1  1.0
  10.841987844          1.0
P  1  1.0
  7.6437340365          1.0
P  1  1.0
  4.7576397922          1.0
P  1  1.0
  3.1250536361          1.0
P  1  1.0
  2.029331024           1.0
P  1  1.0
  1.2929339857          1.0
P  1  1.0
  0.8801979273          1.0
P  1  1.0
  0.6256858981          1.0
P  1  1.0
  0.4356047678          1.0
P  1  1.0
  0.2828731957          1.0
P  1  1.0
  0.1790284664          1.0
P  1  1.0
  0.1085354606          1.0
P  1  1.0
  0.0621534174          1.0
P  1  1.0
  0.0356069065          1.0
D  1  1.0
  5647548.7204627795    1.0
D  1  1.0
  1600464.395772454     1.0
D  1  1.0
  485163.6008458709     1.0
D  1  1.0
  265147.4146570989     1.0
D  1  1.0
  145320.4277799828     1.0
D  1  1.0
  87066.4032496155      1.0
D  1  1.0
  38744.9875379526      1.0
D  1  1.0
  16600.5853392608      1.0
D  1  1.0
  10030.8809872585      1.0
D  1  1.0
  6828.6566626892       1.0
D  1  1.0
  4530.4526936663       1.0
D  1  1.0
  2510.7360741628       1.0
D  1  1.0
  1531.3419077748       1.0
D  1  1.0
  979.2366265966        1.0
D  1  1.0
  626.985133308         1.0
D  1  1.0
  390.5760029278        1.0
D  1  1.0
  250.0188306609        1.0
D  1  1.0
  147.1990906876        1.0
D  1  1.0
  87.745395623          1.0
D  1  1.0
  51.4414467985         1.0
D  1  1.0
  32.799477872          1.0
D  1  1.0
  20.1385602739         1.0
D  1  1.0
  11.2935748254         1.0
D  1  1.0
  7.6180278467          1.0
D  1  1.0
  5.2296605013          1.0
D  1  1.0
  2.9036536514          1.0
D  1  1.0
  1.8583592475          1.0
D  1  1.0
  1.2337050532          1.0
D  1  1.0
  0.8275655188          1.0
D  1  1.0
  0.5580428875          1.0
D  1  1.0
  0.314193581           1.0
D  1  1.0
  0.1790056466          1.0
D  1  1.0
  0.1107506138          1.0
D  1  1.0
  0.0758810414          1.0
D  1  1.0
  0.0512739453          1.0
F  1  1.0
  4678.0602671804       1.0
F  1  1.0
  2735.7809069496       1.0
F  1  1.0
  1638.1732220214       1.0
F  1  1.0
  1051.744036422        1.0
F  1  1.0
  663.3792429124        1.0
F  1  1.0
  445.9490086625        1.0
F  1  1.0
  262.2567192054        1.0
F  1  1.0
  156.9267207374        1.0
F  1  1.0
  96.8188862311         1.0
F  1  1.0
  59.4709764837         1.0
F  1  1.0
  37.9473123928         1.0
F  1  1.0
  26.1902556117         1.0
F  1  1.0
  18.6829457525         1.0
F  1  1.0
  13.0012545853         1.0
F  1  1.0
  9.2560365092          1.0
F  1  1.0
  5.9723136442          1.0
F  1  1.0
  4.0564848086          1.0
F  1  1.0
  2.7874014416          1.0
F  1  1.0
  1.9836777734          1.0
F  1  1.0
  1.3695353732          1.0
F  1  1.0
  0.9301281209          1.0
F  1  1.0
  0.5464096397          1.0
F  1  1.0
  0.304451832           1.0
F  1  1.0
  0.1611389141          1.0
F  1  1.0
  0.0863785104          1.0
G  1  1.0
  1211.8636585369       1.0
G  1  1.0
  667.8980829384        1.0
G  1  1.0
  366.4806117604        1.0
G  1  1.0
  217.989158076         1.0
G  1  1.0
  148.1993930816        1.0
G  1  1.0
  99.6605062242         1.0
G  1  1.0
  60.0002622953         1.0
G  1  1.0
  35.3391111656         1.0
G  1  1.0
  24.2547239562         1.0
G  1  1.0
  14.8355927523         1.0
G  1  1.0
  8.4786014918          1.0
G  1  1.0
  5.5355008163          1.0
G  1  1.0
  3.6716477503          1.0
G  1  1.0
  2.1992683242          1.0
G  1  1.0
  1.2898720564          1.0
G  1  1.0
  0.7914319372          1.0
G  1  1.0
  0.4490017041          1.0
G  1  1.0
  0.2856863516          1.0
G  1  1.0
  0.1751809686          1.0
G  1  1.0
  0.109139111           1.0
H  1  1.0
  947.1745797017        1.0
H  1  1.0
  534.7219554743        1.0
H  1  1.0
  370.7240650173        1.0
H  1  1.0
  247.9667139329        1.0
H  1  1.0
  149.3268389464        1.0
H  1  1.0
  71.1417575593         1.0
H  1  1.0
  40.0659213884         1.0
H  1  1.0
  23.2796401365         1.0
H  1  1.0
  11.5733735493         1.0
H  1  1.0
  6.1654048006          1.0
H  1  1.0
  3.4545062452          1.0
H  1  1.0
  2.4095787908          1.0
H  1  1.0
  1.6668881333          1.0
H  1  1.0
  1.0505898056          1.0
H  1  1.0
  0.6824576026          1.0
H  1  1.0
  0.3594428842          1.0
H  1  1.0
  0.2232055262          1.0
H  1  1.0
  0.1478300242          1.0
I  1  1.0
  90.1453284957         1.0
I  1  1.0
  54.4896117964         1.0
I  1  1.0
  38.3573520076         1.0
I  1  1.0
  26.2644583351         1.0
I  1  1.0
  17.1733194306         1.0
I  1  1.0
  11.401004181          1.0
I  1  1.0
  6.9064616318          1.0
I  1  1.0
  4.0265396062          1.0
I  1  1.0
  2.5171178339          1.0
I  1  1.0
  1.4411742106          1.0
I  1  1.0
  0.8905917076          1.0
I  1  1.0
  0.5928048071          1.0
I  1  1.0
  0.4023527586          1.0
I  1  1.0
  0.182                 1.0
J  1  1.0
  31.3287592511         1.0
J  1  1.0
  19.2486075373         1.0
J  1  1.0
  11.8447829946         1.0
J  1  1.0
  7.1074085036          1.0
J  1  1.0
  4.5725626928          1.0
J  1  1.0
  2.784336946           1.0
J  1  1.0
  1.6323172084          1.0
K  1  1.0
  5.7033501418          1.0
K  1  1.0
  3.3732447332          1.0
****
Er     0
S  1  1.0
  11918868.056          1.0
S  1  1.0
  2269529.3233184135    1.0
S  1  1.0
  733390.8783687468     1.0
S  1  1.0
  267254.8309458232     1.0
S  1  1.0
  105398.7947471605     1.0
S  1  1.0
  49489.2961033164      1.0
S  1  1.0
  17618.8541876673      1.0
S  1  1.0
  7153.299147124        1.0
S  1  1.0
  4405.6216065902       1.0
S  1  1.0
  2616.2167427996       1.0
S  1  1.0
  1492.8657240227       1.0
S  1  1.0
  948.9992972614        1.0
S  1  1.0
  408.4002249066        1.0
S  1  1.0
  249.958049846         1.0
S  1  1.0
  153.3739080163        1.0
S  1  1.0
  97.8021387            1.0
S  1  1.0
  60.743277973          1.0
S  1  1.0
  39.7060475194         1.0
S  1  1.0
  25.1353013422         1.0
S  1  1.0
  16.1812059172         1.0
S  1  1.0
  9.9880893763          1.0
S  1  1.0
  6.1164701393          1.0
S  1  1.0
  4.3313939704          1.0
S  1  1.0
  3.0927309506          1.0
S  1  1.0
  2.1032699093          1.0
S  1  1.0
  1.3393238007          1.0
S  1  1.0
  0.9283709261          1.0
S  1  1.0
  0.6167094739          1.0
S  1  1.0
  0.3576870762          1.0
S  1  1.0
  0.214772114           1.0
S  1  1.0
  0.1529157493          1.0
S  1  1.0
  0.1040443799          1.0
S  1  1.0
  0.0645628758          1.0
S  1  1.0
  0.0376510714          1.0
S  1  1.0
  0.0211723881          1.0
P  1  1.0
  11305829.9911         1.0
P  1  1.0
  3056119.5491207885    1.0
P  1  1.0
  676504.5915234415     1.0
P  1  1.0
  390968.1246096187     1.0
P  1  1.0
  147591.3414553645     1.0
P  1  1.0
  62412.1940358776      1.0
P  1  1.0
  36038.2724700272      1.0
P  1  1.0
  15298.7545504834      1.0
P  1  1.0
  7013.9165340521       1.0
P  1  1.0
  4212.9961748616       1.0
P  1  1.0
  2741.1033913069       1.0
P  1  1.0
  1614.364597508        1.0
P  1  1.0
  842.6451674835        1.0
P  1  1.0
  453.5030746512        1.0
P  1  1.0
  261.5578975823        1.0
P  1  1.0
  150.8005172074        1.0
P  1  1.0
  94.0708312003         1.0
P  1  1.0
  63.4933730707         1.0
P  1  1.0
  41.7399310066         1.0
P  1  1.0
  28.4882723281         1.0
P  1  1.0
  19.4690435995         1.0
P  1  1.0
  11.8695600204         1.0
P  1  1.0
  7.0859354673          1.0
P  1  1.0
  4.7854890672          1.0
P  1  1.0
  3.1149259049          1.0
P  1  1.0
  2.0163121966          1.0
P  1  1.0
  1.3859698635          1.0
P  1  1.0
  0.8887781478          1.0
P  1  1.0
  0.5507427967          1.0
P  1  1.0
  0.3661334364          1.0
P  1  1.0
  0.239990312           1.0
P  1  1.0
  0.165280139           1.0
P  1  1.0
  0.1120918664          1.0
P  1  1.0
  0.0654040883          1.0
P  1  1.0
  0.0368064091          1.0
D  1  1.0
  17105.9371652632      1.0
D  1  1.0
  9908.6731481164       1.0
D  1  1.0
  5397.2791393301       1.0
D  1  1.0
  3253.9015182092       1.0
D  1  1.0
  1730.3285894739       1.0
D  1  1.0
  1045.8777404484       1.0
D  1  1.0
  668.7583422229        1.0
D  1  1.0
  471.0787779039        1.0
D  1  1.0
  303.779244036         1.0
D  1  1.0
  206.676351719         1.0
D  1  1.0
  139.8058928431        1.0
D  1  1.0
  86.2731225508         1.0
D  1  1.0
  59.3207250901         1.0
D  1  1.0
  40.1204440632         1.0
D  1  1.0
  28.1528106398         1.0
D  1  1.0
  17.8946386503         1.0
D  1  1.0
  10.543910223          1.0
D  1  1.0
  6.153943374           1.0
D  1  1.0
  4.161777629           1.0
D  1  1.0
  2.9110388702          1.0
D  1  1.0
  1.9552254381          1.0
D  1  1.0
  1.2744512631          1.0
D  1  1.0
  0.7702036518          1.0
D  1  1.0
  0.4125349101          1.0
D  1  1.0
  0.2804878864          1.0
D  1  1.0
  0.1829922491          1.0
D  1  1.0
  0.1144709906          1.0
D  1  1.0
  0.0530012291          1.0
F  1  1.0
  17113.9771204366      1.0
F  1  1.0
  7227.3664032078       1.0
F  1  1.0
  4788.054101746        1.0
F  1  1.0
  2821.1754079701       1.0
F  1  1.0
  1508.9643516319       1.0
F  1  1.0
  869.5741153354        1.0
F  1  1.0
  541.6917563671        1.0
F  1  1.0
  309.0431437256        1.0
F  1  1.0
  145.7409452244        1.0
F  1  1.0
  86.8981570052         1.0
F  1  1.0
  53.7266438812         1.0
F  1  1.0
  35.4332109357         1.0
F  1  1.0
  21.4687126702         1.0
F  1  1.0
  11.5499526475         1.0
F  1  1.0
  6.6816002417          1.0
F  1  1.0
  4.4685560185          1.0
F  1  1.0
  3.0654170742          1.0
F  1  1.0
  1.8669987706          1.0
F  1  1.0
  1.071390796           1.0
F  1  1.0
  0.6207220114          1.0
F  1  1.0
  0.417743084           1.0
F  1  1.0
  0.2802031832          1.0
F  1  1.0
  0.1693902139          1.0
F  1  1.0
  0.1076964226          1.0
F  1  1.0
  0.0768466161          1.0
G  1  1.0
  1746.6683714507       1.0
G  1  1.0
  1063.6449653474       1.0
G  1  1.0
  619.0408245485        1.0
G  1  1.0
  384.448628711         1.0
G  1  1.0
  268.9732497559        1.0
G  1  1.0
  171.7405564328        1.0
G  1  1.0
  110.4883587551        1.0
G  1  1.0
  74.7758495827         1.0
G  1  1.0
  51.3910806644         1.0
G  1  1.0
  31.8753721604         1.0
G  1  1.0
  18.989391261          1.0
G  1  1.0
  10.3308489447         1.0
G  1  1.0
  6.3183056723          1.0
G  1  1.0
  4.4302463955          1.0
G  1  1.0
  3.1440562678          1.0
G  1  1.0
  2.1233497071          1.0
G  1  1.0
  1.3028606713          1.0
G  1  1.0
  0.7003700181          1.0
G  1  1.0
  0.3955826477          1.0
G  1  1.0
  0.2627535969          1.0
G  1  1.0
  0.1818468807          1.0
G  1  1.0
  0.1129686434          1.0
H  1  1.0
  237.8671224824        1.0
H  1  1.0
  153.4198120856        1.0
H  1  1.0
  109.4371815641        1.0
H  1  1.0
  68.2254761242         1.0
H  1  1.0
  44.1610494597         1.0
H  1  1.0
  27.5691392665         1.0
H  1  1.0
  16.9904495673         1.0
H  1  1.0
  11.8788178268         1.0
H  1  1.0
  7.4391298243          1.0
H  1  1.0
  4.5044596227          1.0
H  1  1.0
  2.7220620261          1.0
H  1  1.0
  1.5886589139          1.0
H  1  1.0
  1.0538710712          1.0
H  1  1.0
  0.6137914405          1.0
H  1  1.0
  0.3561085923          1.0
H  1  1.0
  0.2317079474          1.0
H  1  1.0
  0.1539179479          1.0
I  1  1.0
  125.7807864565        1.0
I  1  1.0
  71.0997148612         1.0
I  1  1.0
  43.6035871297         1.0
I  1  1.0
  27.5045112229         1.0
I  1  1.0
  15.9598487462         1.0
I  1  1.0
  8.7649113509          1.0
I  1  1.0
  5.3470472282          1.0
I  1  1.0
  3.024768956           1.0
I  1  1.0
  1.9506630262          1.0
I  1  1.0
  1.0774911139          1.0
I  1  1.0
  0.5689086194          1.0
I  1  1.0
  0.3640652273          1.0
I  1  1.0
  0.19                  1.0
J  1  1.0
  24.6695626939         1.0
J  1  1.0
  15.5116603906         1.0
J  1  1.0
  10.6202310483         1.0
J  1  1.0
  7.2849454066          1.0
J  1  1.0
  4.6531860729          1.0
J  1  1.0
  2.9980849467          1.0
J  1  1.0
  1.7354918562          1.0
K  1  1.0
  6.8235000575          1.0
K  1  1.0
  4.5228575399          1.0
****
Tm     0
S  1  1.0
  4044212.929070311     1.0
S  1  1.0
  721960.4484878016     1.0
S  1  1.0
  270612.4344540478     1.0
S  1  1.0
  133384.1086835663     1.0
S  1  1.0
  51020.0061172307      1.0
S  1  1.0
  25158.4878629838      1.0
S  1  1.0
  11274.6941912579      1.0
S  1  1.0
  4601.6899971663       1.0
S  1  1.0
  3113.0253928948       1.0
S  1  1.0
  1975.1075925197       1.0
S  1  1.0
  854.0760094189        1.0
S  1  1.0
  466.1793124481        1.0
S  1  1.0
  258.1407427697        1.0
S  1  1.0
  137.1821759708        1.0
S  1  1.0
  88.8359227527         1.0
S  1  1.0
  60.866545382          1.0
S  1  1.0
  40.287841976          1.0
S  1  1.0
  25.8423710005         1.0
S  1  1.0
  18.1367291582         1.0
S  1  1.0
  10.4514784605         1.0
S  1  1.0
  6.1768581545          1.0
S  1  1.0
  4.2424764066          1.0
S  1  1.0
  2.6776094449          1.0
S  1  1.0
  1.4132647822          1.0
S  1  1.0
  0.7855052626          1.0
S  1  1.0
  0.4731869067          1.0
S  1  1.0
  0.32084852            1.0
S  1  1.0
  0.1909872871          1.0
S  1  1.0
  0.103994125           1.0
S  1  1.0
  0.0667088083          1.0
S  1  1.0
  0.0389143752          1.0
S  1  1.0
  0.0218784299          1.0
P  1  1.0
  64316.2728136826      1.0
P  1  1.0
  27558.1284797537      1.0
P  1  1.0
  17342.179558877       1.0
P  1  1.0
  7483.7467974613       1.0
P  1  1.0
  3564.7844010346       1.0
P  1  1.0
  2425.5481568866       1.0
P  1  1.0
  1480.9796410879       1.0
P  1  1.0
  790.5122770572        1.0
P  1  1.0
  419.3050186647        1.0
P  1  1.0
  272.1676205609        1.0
P  1  1.0
  167.802548462         1.0
P  1  1.0
  101.4909143041        1.0
P  1  1.0
  71.6338111667         1.0
P  1  1.0
  50.3086018598         1.0
P  1  1.0
  30.670205108          1.0
P  1  1.0
  17.8622861464         1.0
P  1  1.0
  10.67255295           1.0
P  1  1.0
  6.4764758994          1.0
P  1  1.0
  4.3476055373          1.0
P  1  1.0
  2.9500708798          1.0
P  1  1.0
  2.0363449992          1.0
P  1  1.0
  1.4297374313          1.0
P  1  1.0
  0.8833823036          1.0
P  1  1.0
  0.4772680293          1.0
P  1  1.0
  0.2582712797          1.0
P  1  1.0
  0.1681939427          1.0
P  1  1.0
  0.0675615151          1.0
D  1  1.0
  17879.8964198727      1.0
D  1  1.0
  12366.4130883904      1.0
D  1  1.0
  5136.7993689218       1.0
D  1  1.0
  3043.1017703419       1.0
D  1  1.0
  1941.4598449232       1.0
D  1  1.0
  1259.6882079818       1.0
D  1  1.0
  838.6216805873        1.0
D  1  1.0
  491.9637814581        1.0
D  1  1.0
  284.9872843442        1.0
D  1  1.0
  174.0004267243        1.0
D  1  1.0
  111.2177365479        1.0
D  1  1.0
  72.5582833659         1.0
D  1  1.0
  38.0128251308         1.0
D  1  1.0
  21.4750365378         1.0
D  1  1.0
  12.2902624222         1.0
D  1  1.0
  6.7150810882          1.0
D  1  1.0
  4.63350861            1.0
D  1  1.0
  2.835943699           1.0
D  1  1.0
  1.7417221191          1.0
D  1  1.0
  1.1722497156          1.0
D  1  1.0
  0.7169891513          1.0
D  1  1.0
  0.4972237639          1.0
D  1  1.0
  0.3241290007          1.0
D  1  1.0
  0.1919946179          1.0
D  1  1.0
  0.118169605           1.0
D  1  1.0
  0.0547985335          1.0
F  1  1.0
  18312.1564975599      1.0
F  1  1.0
  11823.3626731775      1.0
F  1  1.0
  6702.8524580433       1.0
F  1  1.0
  4064.0578124038       1.0
F  1  1.0
  2273.6440070482       1.0
F  1  1.0
  1379.8217825575       1.0
F  1  1.0
  831.2550189225        1.0
F  1  1.0
  486.3201697676        1.0
F  1  1.0
  321.0303266467        1.0
F  1  1.0
  197.9920710231        1.0
F  1  1.0
  117.7780144206        1.0
F  1  1.0
  78.5597280703         1.0
F  1  1.0
  56.0506327107         1.0
F  1  1.0
  36.1146992014         1.0
F  1  1.0
  20.1302109464         1.0
F  1  1.0
  11.9314915313         1.0
F  1  1.0
  6.1792092676          1.0
F  1  1.0
  3.3631392881          1.0
F  1  1.0
  2.0420693056          1.0
F  1  1.0
  1.3096079096          1.0
F  1  1.0
  0.9043855139          1.0
F  1  1.0
  0.5545956552          1.0
F  1  1.0
  0.3204742903          1.0
F  1  1.0
  0.1746742852          1.0
F  1  1.0
  0.1111190229          1.0
F  1  1.0
  0.0792301793          1.0
G  1  1.0
  1858.403374474        1.0
G  1  1.0
  1106.4489048344       1.0
G  1  1.0
  717.1055649523        1.0
G  1  1.0
  469.5339282545        1.0
G  1  1.0
  309.7641547205        1.0
G  1  1.0
  180.1968446094        1.0
G  1  1.0
  95.2545479446         1.0
G  1  1.0
  54.6815347735         1.0
G  1  1.0
  37.1452771832         1.0
G  1  1.0
  24.8324404122         1.0
G  1  1.0
  14.306589558          1.0
G  1  1.0
  8.2327113885          1.0
G  1  1.0
  5.5747161215          1.0
G  1  1.0
  3.9779557732          1.0
G  1  1.0
  2.622224459           1.0
G  1  1.0
  1.8212903457          1.0
G  1  1.0
  1.1626035244          1.0
G  1  1.0
  0.7097509078          1.0
G  1  1.0
  0.479885419           1.0
G  1  1.0
  0.3070536038          1.0
G  1  1.0
  0.1880403681          1.0
G  1  1.0
  0.1164475234          1.0
H  1  1.0
  395.4796424054        1.0
H  1  1.0
  282.4164026189        1.0
H  1  1.0
  183.2409484814        1.0
H  1  1.0
  110.9086530992        1.0
H  1  1.0
  64.9572919653         1.0
H  1  1.0
  37.9803278429         1.0
H  1  1.0
  22.0185925644         1.0
H  1  1.0
  13.50620723           1.0
H  1  1.0
  8.6455153716          1.0
H  1  1.0
  4.9657626096          1.0
H  1  1.0
  3.1737907213          1.0
H  1  1.0
  2.1719802463          1.0
H  1  1.0
  1.3311143657          1.0
H  1  1.0
  0.8145345561          1.0
H  1  1.0
  0.4781320377          1.0
H  1  1.0
  0.276576487           1.0
H  1  1.0
  0.158734023           1.0
I  1  1.0
  220.7511690801        1.0
I  1  1.0
  91.6225237831         1.0
I  1  1.0
  64.4865223761         1.0
I  1  1.0
  44.2834642207         1.0
I  1  1.0
  26.6487440394         1.0
I  1  1.0
  18.8126472277         1.0
I  1  1.0
  12.7984612479         1.0
I  1  1.0
  8.7586960767          1.0
I  1  1.0
  5.8326965206          1.0
I  1  1.0
  3.9628964318          1.0
I  1  1.0
  2.5561674602          1.0
I  1  1.0
  1.5372515706          1.0
I  1  1.0
  0.9393575245          1.0
I  1  1.0
  0.6107823708          1.0
I  1  1.0
  0.4135491133          1.0
I  1  1.0
  0.196                 1.0
J  1  1.0
  25.2776999725         1.0
J  1  1.0
  16.1096311854         1.0
J  1  1.0
  9.6518887831          1.0
J  1  1.0
  6.750016781           1.0
J  1  1.0
  4.7415764125          1.0
J  1  1.0
  3.291926425           1.0
J  1  1.0
  1.5493143951          1.0
K  1  1.0
  11.190041409          1.0
K  1  1.0
  6.0931232712          1.0
****
Yb     0
S  1  1.0
  11830622.8584         1.0
S  1  1.0
  2206311.6017917185    1.0
S  1  1.0
  731608.5879879644     1.0
S  1  1.0
  258754.6807109922     1.0
S  1  1.0
  102114.5345917003     1.0
S  1  1.0
  40142.4791321359      1.0
S  1  1.0
  16460.8799157614      1.0
S  1  1.0
  9244.5469230746       1.0
S  1  1.0
  5172.4915854235       1.0
S  1  1.0
  2689.6076569682       1.0
S  1  1.0
  1519.040871687        1.0
S  1  1.0
  885.7404492729        1.0
S  1  1.0
  486.6711726025        1.0
S  1  1.0
  266.5181597911        1.0
S  1  1.0
  160.3470361604        1.0
S  1  1.0
  67.7068432527         1.0
S  1  1.0
  43.703879333          1.0
S  1  1.0
  29.9569136975         1.0
S  1  1.0
  20.283591944          1.0
S  1  1.0
  14.011664688          1.0
S  1  1.0
  7.7295826512          1.0
S  1  1.0
  4.2952021211          1.0
S  1  1.0
  2.6950115375          1.0
S  1  1.0
  1.9117792271          1.0
S  1  1.0
  1.1561557942          1.0
S  1  1.0
  0.614707519           1.0
S  1  1.0
  0.3728088183          1.0
S  1  1.0
  0.2564131956          1.0
S  1  1.0
  0.1761305732          1.0
S  1  1.0
  0.106779379           1.0
S  1  1.0
  0.0687290253          1.0
S  1  1.0
  0.040796068           1.0
S  1  1.0
  0.0226479049          1.0
P  1  1.0
  38986.5450261749      1.0
P  1  1.0
  22643.2324131849      1.0
P  1  1.0
  13042.3173569701      1.0
P  1  1.0
  6955.3202386005       1.0
P  1  1.0
  3749.4581313743       1.0
P  1  1.0
  2074.3540486237       1.0
P  1  1.0
  1174.5484458309       1.0
P  1  1.0
  781.608246982         1.0
P  1  1.0
  473.6534437897        1.0
P  1  1.0
  287.2628584534        1.0
P  1  1.0
  180.3110104936        1.0
P  1  1.0
  112.7581685811        1.0
P  1  1.0
  71.6965220413         1.0
P  1  1.0
  48.1995703221         1.0
P  1  1.0
  32.0653850587         1.0
P  1  1.0
  19.9381040417         1.0
P  1  1.0
  12.1301287116         1.0
P  1  1.0
  6.3224645724          1.0
P  1  1.0
  3.8212712879          1.0
P  1  1.0
  2.4149936618          1.0
P  1  1.0
  1.4690085698          1.0
P  1  1.0
  0.8383100925          1.0
P  1  1.0
  0.5461426891          1.0
P  1  1.0
  0.3446818854          1.0
P  1  1.0
  0.2011782114          1.0
P  1  1.0
  0.121229103           1.0
D  1  1.0
  316860.8733843488     1.0
D  1  1.0
  96217.4751387022      1.0
D  1  1.0
  56289.1488951464      1.0
D  1  1.0
  31258.2404436376      1.0
D  1  1.0
  14900.8088259591      1.0
D  1  1.0
  8800.8177455706       1.0
D  1  1.0
  5350.9558855718       1.0
D  1  1.0
  3187.5052265105       1.0
D  1  1.0
  1943.6124902755       1.0
D  1  1.0
  1092.6974288594       1.0
D  1  1.0
  680.8008069233        1.0
D  1  1.0
  386.7500156424        1.0
D  1  1.0
  221.3786494937        1.0
D  1  1.0
  137.0210139552        1.0
D  1  1.0
  80.4986307043         1.0
D  1  1.0
  53.7021509496         1.0
D  1  1.0
  35.5479642789         1.0
D  1  1.0
  20.0244126853         1.0
D  1  1.0
  11.5233896143         1.0
D  1  1.0
  7.9898272224          1.0
D  1  1.0
  5.6880784363          1.0
D  1  1.0
  3.7175720861          1.0
D  1  1.0
  2.3213232292          1.0
D  1  1.0
  1.3098017675          1.0
D  1  1.0
  0.7708519676          1.0
D  1  1.0
  0.5127693625          1.0
D  1  1.0
  0.3281515752          1.0
D  1  1.0
  0.190590183           1.0
D  1  1.0
  0.1243698014          1.0
D  1  1.0
  0.0881916609          1.0
D  1  1.0
  0.0567402344          1.0
F  1  1.0
  54961.1695506734      1.0
F  1  1.0
  34074.7069584274      1.0
F  1  1.0
  20957.7512927         1.0
F  1  1.0
  12525.2152389529      1.0
F  1  1.0
  7717.06654731         1.0
F  1  1.0
  4420.2308742852       1.0
F  1  1.0
  2743.5865780043       1.0
F  1  1.0
  1793.9324317396       1.0
F  1  1.0
  1153.0456094685       1.0
F  1  1.0
  633.8697740575        1.0
F  1  1.0
  379.7280872304        1.0
F  1  1.0
  268.6060720854        1.0
F  1  1.0
  156.2544724115        1.0
F  1  1.0
  83.4602036005         1.0
F  1  1.0
  47.1040569534         1.0
F  1  1.0
  31.6070910371         1.0
F  1  1.0
  22.2187784041         1.0
F  1  1.0
  13.7053038502         1.0
F  1  1.0
  6.8983345648          1.0
F  1  1.0
  4.0254226756          1.0
F  1  1.0
  2.7414547455          1.0
F  1  1.0
  1.7459713959          1.0
F  1  1.0
  1.1293520034          1.0
F  1  1.0
  0.6840880698          1.0
F  1  1.0
  0.4508580849          1.0
F  1  1.0
  0.2909521382          1.0
F  1  1.0
  0.1820665971          1.0
F  1  1.0
  0.1170018387          1.0
F  1  1.0
  0.0819309191          1.0
G  1  1.0
  1842.5875895703       1.0
G  1  1.0
  1143.9094618906       1.0
G  1  1.0
  729.6168868139        1.0
G  1  1.0
  432.227072192         1.0
G  1  1.0
  300.1974020222        1.0
G  1  1.0
  209.6421770112        1.0
G  1  1.0
  133.8985409501        1.0
G  1  1.0
  86.4450958568         1.0
G  1  1.0
  51.1997076657         1.0
G  1  1.0
  30.2135915584         1.0
G  1  1.0
  19.8650216977         1.0
G  1  1.0
  13.5374435959         1.0
G  1  1.0
  9.0914316961          1.0
G  1  1.0
  5.7735182859          1.0
G  1  1.0
  3.567652695           1.0
G  1  1.0
  2.2800050321          1.0
G  1  1.0
  1.4936694369          1.0
G  1  1.0
  1.0011438081          1.0
G  1  1.0
  0.6985795738          1.0
G  1  1.0
  0.4735850365          1.0
G  1  1.0
  0.3087397666          1.0
G  1  1.0
  0.1965255522          1.0
G  1  1.0
  0.1217481459          1.0
H  1  1.0
  353.972839986         1.0
H  1  1.0
  225.0754374441        1.0
H  1  1.0
  148.5451472735        1.0
H  1  1.0
  91.8374944895         1.0
H  1  1.0
  55.4026150552         1.0
H  1  1.0
  37.7837442834         1.0
H  1  1.0
  25.3617582135         1.0
H  1  1.0
  16.1909005648         1.0
H  1  1.0
  11.1917321668         1.0
H  1  1.0
  6.6669211757          1.0
H  1  1.0
  4.2109892537          1.0
H  1  1.0
  2.6691643776          1.0
H  1  1.0
  1.7452493761          1.0
H  1  1.0
  1.1811439548          1.0
H  1  1.0
  0.8103154185          1.0
H  1  1.0
  0.5160182969          1.0
H  1  1.0
  0.2960332444          1.0
H  1  1.0
  0.1676983832          1.0
I  1  1.0
  234.3970363507        1.0
I  1  1.0
  142.499983636         1.0
I  1  1.0
  81.2455836136         1.0
I  1  1.0
  45.8374188438         1.0
I  1  1.0
  24.6413715599         1.0
I  1  1.0
  16.069054054          1.0
I  1  1.0
  10.3215970251         1.0
I  1  1.0
  6.7248066738          1.0
I  1  1.0
  4.7685813097          1.0
I  1  1.0
  3.2565307257          1.0
I  1  1.0
  2.0955046586          1.0
I  1  1.0
  1.1417538721          1.0
I  1  1.0
  0.5959033547          1.0
I  1  1.0
  0.397940076           1.0
I  1  1.0
  0.208                 1.0
J  1  1.0
  23.6131409846         1.0
J  1  1.0
  16.4017692431         1.0
J  1  1.0
  10.6469901771         1.0
J  1  1.0
  7.110456958           1.0
J  1  1.0
  4.931369282           1.0
J  1  1.0
  3.3589983073          1.0
J  1  1.0
  1.5824479904          1.0
K  1  1.0
  10.6430846396         1.0
K  1  1.0
  6.3214245468          1.0
****
Lu     0
S  1  1.0
  6591465.947107513     1.0
S  1  1.0
  1277232.3431037609    1.0
S  1  1.0
  402513.669239219      1.0
S  1  1.0
  232549.7833375291     1.0
S  1  1.0
  73855.2641940528      1.0
S  1  1.0
  40573.793775339       1.0
S  1  1.0
  14378.1183568084      1.0
S  1  1.0
  5211.8178077518       1.0
S  1  1.0
  2705.9965625429       1.0
S  1  1.0
  1580.3391206895       1.0
S  1  1.0
  1051.0789048324       1.0
S  1  1.0
  458.67158516          1.0
S  1  1.0
  274.456404034         1.0
S  1  1.0
  171.8410943741        1.0
S  1  1.0
  75.403047674          1.0
S  1  1.0
  49.2777610664         1.0
S  1  1.0
  31.0687167285         1.0
S  1  1.0
  21.8662981373         1.0
S  1  1.0
  12.8636495983         1.0
S  1  1.0
  7.8967441692          1.0
S  1  1.0
  5.3130522271          1.0
S  1  1.0
  3.091896415           1.0
S  1  1.0
  2.1545763757          1.0
S  1  1.0
  1.4423420615          1.0
S  1  1.0
  0.9208206698          1.0
S  1  1.0
  0.6040091761          1.0
S  1  1.0
  0.366823149           1.0
S  1  1.0
  0.22770583            1.0
S  1  1.0
  0.1455970494          1.0
S  1  1.0
  0.101979943           1.0
S  1  1.0
  0.0685197934          1.0
S  1  1.0
  0.0432058673          1.0
S  1  1.0
  0.0207930647          1.0
P  1  1.0
  7024697.24146464      1.0
P  1  1.0
  1995853.180951266     1.0
P  1  1.0
  1034802.2890591624    1.0
P  1  1.0
  412735.447854784      1.0
P  1  1.0
  235912.0987898812     1.0
P  1  1.0
  91932.621923942       1.0
P  1  1.0
  55189.0304568531      1.0
P  1  1.0
  31059.8396373058      1.0
P  1  1.0
  18038.5253761466      1.0
P  1  1.0
  7292.3088400682       1.0
P  1  1.0
  4726.2734203226       1.0
P  1  1.0
  2787.1415928737       1.0
P  1  1.0
  1585.3494141213       1.0
P  1  1.0
  1013.089049689        1.0
P  1  1.0
  637.9983139627        1.0
P  1  1.0
  379.2354991513        1.0
P  1  1.0
  210.889023398         1.0
P  1  1.0
  130.8554458918        1.0
P  1  1.0
  81.8973655268         1.0
P  1  1.0
  53.8474765566         1.0
P  1  1.0
  36.9726749936         1.0
P  1  1.0
  22.9587179018         1.0
P  1  1.0
  13.3180861825         1.0
P  1  1.0
  8.203852547           1.0
P  1  1.0
  4.9402115078          1.0
P  1  1.0
  3.2955423846          1.0
P  1  1.0
  2.1887891713          1.0
P  1  1.0
  1.3203328861          1.0
P  1  1.0
  0.8932893823          1.0
P  1  1.0
  0.6162600865          1.0
P  1  1.0
  0.3901161447          1.0
P  1  1.0
  0.2296431265          1.0
P  1  1.0
  0.1289537314          1.0
P  1  1.0
  0.0772492982          1.0
P  1  1.0
  0.0369526565          1.0
D  1  1.0
  8243266.570800002     1.0
D  1  1.0
  3729293.3386813705    1.0
D  1  1.0
  1988438.435746095     1.0
D  1  1.0
  563904.4946337584     1.0
D  1  1.0
  332509.5215469979     1.0
D  1  1.0
  178734.7894384321     1.0
D  1  1.0
  100067.8553315975     1.0
D  1  1.0
  58434.5588010669      1.0
D  1  1.0
  34620.0090505023      1.0
D  1  1.0
  18126.7903597825      1.0
D  1  1.0
  9483.2593652503       1.0
D  1  1.0
  4888.5267754655       1.0
D  1  1.0
  2801.4808909451       1.0
D  1  1.0
  1715.3449736248       1.0
D  1  1.0
  844.9473025903        1.0
D  1  1.0
  480.5003054868        1.0
D  1  1.0
  279.9432348329        1.0
D  1  1.0
  161.1467657216        1.0
D  1  1.0
  92.734483911          1.0
D  1  1.0
  62.7190329788         1.0
D  1  1.0
  44.7725919943         1.0
D  1  1.0
  30.418463391          1.0
D  1  1.0
  19.9988192599         1.0
D  1  1.0
  12.363400239          1.0
D  1  1.0
  6.8947534951          1.0
D  1  1.0
  3.8781128565          1.0
D  1  1.0
  2.2194933745          1.0
D  1  1.0
  1.2159654117          1.0
D  1  1.0
  0.8029431803          1.0
D  1  1.0
  0.515757449           1.0
D  1  1.0
  0.2984716799          1.0
D  1  1.0
  0.187345531           1.0
D  1  1.0
  0.1196479199          1.0
D  1  1.0
  0.082012261           1.0
D  1  1.0
  0.0532118254          1.0
F  1  1.0
  7970.9548599422       1.0
F  1  1.0
  4505.5837502287       1.0
F  1  1.0
  2381.2395733804       1.0
F  1  1.0
  1434.6032392204       1.0
F  1  1.0
  961.4864345519        1.0
F  1  1.0
  682.2572160033        1.0
F  1  1.0
  458.3912256888        1.0
F  1  1.0
  283.8401752714        1.0
F  1  1.0
  179.030199807         1.0
F  1  1.0
  119.8746118773        1.0
F  1  1.0
  70.6740159014         1.0
F  1  1.0
  44.1060214187         1.0
F  1  1.0
  26.0407058131         1.0
F  1  1.0
  17.3007520781         1.0
F  1  1.0
  10.334318662          1.0
F  1  1.0
  6.0454323434          1.0
F  1  1.0
  3.9817508237          1.0
F  1  1.0
  2.7471580869          1.0
F  1  1.0
  1.5454536113          1.0
F  1  1.0
  0.9404200901          1.0
F  1  1.0
  0.623389931           1.0
F  1  1.0
  0.4050873219          1.0
F  1  1.0
  0.2559105219          1.0
F  1  1.0
  0.1744462389          1.0
F  1  1.0
  0.1245637279          1.0
F  1  1.0
  0.0696117967          1.0
G  1  1.0
  1183.0314797148       1.0
G  1  1.0
  685.6484085596        1.0
G  1  1.0
  435.6572035514        1.0
G  1  1.0
  300.4524330575        1.0
G  1  1.0
  181.6340155806        1.0
G  1  1.0
  96.4914683939         1.0
G  1  1.0
  54.9615623303         1.0
G  1  1.0
  34.5883016612         1.0
G  1  1.0
  24.0529876638         1.0
G  1  1.0
  16.6059501751         1.0
G  1  1.0
  11.4094074716         1.0
G  1  1.0
  7.8094544428          1.0
G  1  1.0
  4.8495670929          1.0
G  1  1.0
  3.0543521198          1.0
G  1  1.0
  1.8069831162          1.0
G  1  1.0
  1.1355728861          1.0
G  1  1.0
  0.7743507174          1.0
G  1  1.0
  0.5333837053          1.0
G  1  1.0
  0.3479243854          1.0
G  1  1.0
  0.2456514102          1.0
G  1  1.0
  0.1618939766          1.0
G  1  1.0
  0.086                 1.0
H  1  1.0
  463.3487535043        1.0
H  1  1.0
  205.0105226168        1.0
H  1  1.0
  140.1836268322        1.0
H  1  1.0
  94.311067372          1.0
H  1  1.0
  63.2935316            1.0
H  1  1.0
  43.90609908           1.0
H  1  1.0
  24.1253441468         1.0
H  1  1.0
  14.9446442101         1.0
H  1  1.0
  9.3552066158          1.0
H  1  1.0
  5.88087075            1.0
H  1  1.0
  3.6348870727          1.0
H  1  1.0
  2.4590494247          1.0
H  1  1.0
  1.718626833           1.0
H  1  1.0
  1.1254393603          1.0
H  1  1.0
  0.7765068161          1.0
H  1  1.0
  0.5388324552          1.0
H  1  1.0
  0.3808752433          1.0
H  1  1.0
  0.248081376           1.0
H  1  1.0
  0.1623024112          1.0
I  1  1.0
  151.4921432937        1.0
I  1  1.0
  80.0818836796         1.0
I  1  1.0
  40.741899583          1.0
I  1  1.0
  24.1546291691         1.0
I  1  1.0
  16.6697912311         1.0
I  1  1.0
  10.9667512582         1.0
I  1  1.0
  7.747579695           1.0
I  1  1.0
  5.0179561714          1.0
I  1  1.0
  3.3822484619          1.0
I  1  1.0
  2.082917308           1.0
I  1  1.0
  1.3081360129          1.0
I  1  1.0
  0.9307097545          1.0
I  1  1.0
  0.5479123239          1.0
I  1  1.0
  0.2689776686          1.0
J  1  1.0
  1.5140743837          1.0
****
Hf     0
S  1  1.0
  23103813.179882932    1.0
S  1  1.0
  3038204.0391276805    1.0
S  1  1.0
  1190289.65426926      1.0
S  1  1.0
  428424.91236          1.0
S  1  1.0
  160377.916941359      1.0
S  1  1.0
  64798.8789540487      1.0
S  1  1.0
  31357.5995180356      1.0
S  1  1.0
  16837.0812086545      1.0
S  1  1.0
  9855.7973347593       1.0
S  1  1.0
  4485.0672090241       1.0
S  1  1.0
  2656.7119702644       1.0
S  1  1.0
  1619.7369847857       1.0
S  1  1.0
  895.2100011751        1.0
S  1  1.0
  497.7008789995        1.0
S  1  1.0
  286.2902233897        1.0
S  1  1.0
  178.5886331946        1.0
S  1  1.0
  74.05861008           1.0
S  1  1.0
  49.3316225341         1.0
S  1  1.0
  31.856480311          1.0
S  1  1.0
  18.3769328405         1.0
S  1  1.0
  12.0724098894         1.0
S  1  1.0
  7.1417462008          1.0
S  1  1.0
  4.5239463449          1.0
S  1  1.0
  2.9620035571          1.0
S  1  1.0
  1.8593249319          1.0
S  1  1.0
  1.3176744549          1.0
S  1  1.0
  0.8378445232          1.0
S  1  1.0
  0.5285758419          1.0
S  1  1.0
  0.3566813327          1.0
S  1  1.0
  0.2055613013          1.0
S  1  1.0
  0.1147334341          1.0
S  1  1.0
  0.0735145673          1.0
S  1  1.0
  0.0481661367          1.0
S  1  1.0
  0.0242327081          1.0
P  1  1.0
  13000824.159          1.0
P  1  1.0
  3544122.288144881     1.0
P  1  1.0
  1973683.363178227     1.0
P  1  1.0
  699258.0454825065     1.0
P  1  1.0
  378626.3684298774     1.0
P  1  1.0
  137478.48594473       1.0
P  1  1.0
  71594.3358953802      1.0
P  1  1.0
  41550.0972214869      1.0
P  1  1.0
  24577.1677068778      1.0
P  1  1.0
  10811.4628835428      1.0
P  1  1.0
  5731.211345744        1.0
P  1  1.0
  3404.2778668069       1.0
P  1  1.0
  2366.0256315623       1.0
P  1  1.0
  1352.3012128932       1.0
P  1  1.0
  828.6503278551        1.0
P  1  1.0
  519.6395881267        1.0
P  1  1.0
  317.4591160914        1.0
P  1  1.0
  190.6282658559        1.0
P  1  1.0
  112.5476517117        1.0
P  1  1.0
  76.769252115          1.0
P  1  1.0
  52.7997930436         1.0
P  1  1.0
  30.7644501167         1.0
P  1  1.0
  17.4723567423         1.0
P  1  1.0
  10.0626647064         1.0
P  1  1.0
  5.8569049097          1.0
P  1  1.0
  4.1755829195          1.0
P  1  1.0
  2.9058180314          1.0
P  1  1.0
  1.7993626728          1.0
P  1  1.0
  1.0553960807          1.0
P  1  1.0
  0.6429619754          1.0
P  1  1.0
  0.4136466084          1.0
P  1  1.0
  0.256579769           1.0
P  1  1.0
  0.1830842858          1.0
P  1  1.0
  0.1285569016          1.0
P  1  1.0
  0.0749730498          1.0
P  1  1.0
  0.0421736829          1.0
D  1  1.0
  21819.1952241601      1.0
D  1  1.0
  14614.1864649035      1.0
D  1  1.0
  8409.4055816506       1.0
D  1  1.0
  5328.7029576165       1.0
D  1  1.0
  3160.0854799365       1.0
D  1  1.0
  1829.4030387419       1.0
D  1  1.0
  1169.4804685778       1.0
D  1  1.0
  701.464928108         1.0
D  1  1.0
  391.4966696403        1.0
D  1  1.0
  234.9611444224        1.0
D  1  1.0
  134.3100075808        1.0
D  1  1.0
  78.8621545566         1.0
D  1  1.0
  46.9485159075         1.0
D  1  1.0
  28.1391717317         1.0
D  1  1.0
  18.7951660267         1.0
D  1  1.0
  11.1652011723         1.0
D  1  1.0
  6.8078649936          1.0
D  1  1.0
  4.0606684768          1.0
D  1  1.0
  2.5736143152          1.0
D  1  1.0
  1.8026510287          1.0
D  1  1.0
  1.1814238883          1.0
D  1  1.0
  0.7493946096          1.0
D  1  1.0
  0.4675656125          1.0
D  1  1.0
  0.2841960005          1.0
D  1  1.0
  0.1990794141          1.0
D  1  1.0
  0.1094853402          1.0
D  1  1.0
  0.0607301034          1.0
F  1  1.0
  8223.245380817        1.0
F  1  1.0
  4659.1679141996       1.0
F  1  1.0
  2934.6660099198       1.0
F  1  1.0
  1975.983604751        1.0
F  1  1.0
  1205.4993875468       1.0
F  1  1.0
  780.578803579         1.0
F  1  1.0
  507.0160350484        1.0
F  1  1.0
  321.7171258496        1.0
F  1  1.0
  227.1966235197        1.0
F  1  1.0
  154.7326465133        1.0
F  1  1.0
  95.062415774          1.0
F  1  1.0
  56.8261070375         1.0
F  1  1.0
  35.1287714638         1.0
F  1  1.0
  24.5294410906         1.0
F  1  1.0
  15.5144626779         1.0
F  1  1.0
  9.7208243433          1.0
F  1  1.0
  6.8093311136          1.0
F  1  1.0
  4.5297111296          1.0
F  1  1.0
  3.1252367923          1.0
F  1  1.0
  2.1218581252          1.0
F  1  1.0
  1.3446919703          1.0
F  1  1.0
  0.8214138096          1.0
F  1  1.0
  0.4822855616          1.0
F  1  1.0
  0.3429377793          1.0
F  1  1.0
  0.2342172041          1.0
F  1  1.0
  0.1382653935          1.0
F  1  1.0
  0.0875489408          1.0
G  1  1.0
  1213.1442017942       1.0
G  1  1.0
  794.704068429         1.0
G  1  1.0
  527.3847538997        1.0
G  1  1.0
  319.7604956977        1.0
G  1  1.0
  197.4780396564        1.0
G  1  1.0
  127.8102911791        1.0
G  1  1.0
  78.000473663          1.0
G  1  1.0
  48.1241395928         1.0
G  1  1.0
  30.862641474          1.0
G  1  1.0
  18.7889865263         1.0
G  1  1.0
  10.5206973949         1.0
G  1  1.0
  6.4402617609          1.0
G  1  1.0
  4.0342221436          1.0
G  1  1.0
  2.5581656745          1.0
G  1  1.0
  1.4830303521          1.0
G  1  1.0
  0.9523458559          1.0
G  1  1.0
  0.6309210264          1.0
G  1  1.0
  0.3723609919          1.0
G  1  1.0
  0.2151409857          1.0
G  1  1.0
  0.1306555348          1.0
H  1  1.0
  267.1509721549        1.0
H  1  1.0
  156.9938126362        1.0
H  1  1.0
  101.1392694019        1.0
H  1  1.0
  57.2635048181         1.0
H  1  1.0
  35.3415092845         1.0
H  1  1.0
  25.0794708332         1.0
H  1  1.0
  16.2718972667         1.0
H  1  1.0
  8.9346621071          1.0
H  1  1.0
  6.164616173           1.0
H  1  1.0
  3.9508859499          1.0
H  1  1.0
  2.1900210094          1.0
H  1  1.0
  1.3906371206          1.0
H  1  1.0
  0.9146269505          1.0
H  1  1.0
  0.5595273621          1.0
H  1  1.0
  0.368553526           1.0
H  1  1.0
  0.2577475378          1.0
H  1  1.0
  0.1801912437          1.0
I  1  1.0
  200.65995562          1.0
I  1  1.0
  124.9552058117        1.0
I  1  1.0
  74.6745729714         1.0
I  1  1.0
  40.9439545345         1.0
I  1  1.0
  22.5331700719         1.0
I  1  1.0
  13.6457775324         1.0
I  1  1.0
  8.7533226816          1.0
I  1  1.0
  5.8450318816          1.0
I  1  1.0
  4.0608509659          1.0
I  1  1.0
  2.6109391825          1.0
I  1  1.0
  1.7424113834          1.0
I  1  1.0
  1.149670228           1.0
I  1  1.0
  0.8155643685          1.0
I  1  1.0
  0.5740461591          1.0
I  1  1.0
  0.3905756844          1.0
I  1  1.0
  0.2654642173          1.0
****
Ta     0
S  1  1.0
  11608277.2648         1.0
S  1  1.0
  2147428.2180316504    1.0
S  1  1.0
  729056.1278486173     1.0
S  1  1.0
  392683.1224704152     1.0
S  1  1.0
  165262.1457386375     1.0
S  1  1.0
  69305.4729759126      1.0
S  1  1.0
  31263.4027222987      1.0
S  1  1.0
  16553.6432561909      1.0
S  1  1.0
  10227.9601889597      1.0
S  1  1.0
  4491.3521986101       1.0
S  1  1.0
  2795.1464810104       1.0
S  1  1.0
  1621.0489860781       1.0
S  1  1.0
  724.0938262992        1.0
S  1  1.0
  396.6835232345        1.0
S  1  1.0
  227.4788062347        1.0
S  1  1.0
  131.1214346452        1.0
S  1  1.0
  78.7327751019         1.0
S  1  1.0
  52.2409202233         1.0
S  1  1.0
  32.731500544          1.0
S  1  1.0
  18.4632909293         1.0
S  1  1.0
  9.8402422714          1.0
S  1  1.0
  6.2261769704          1.0
S  1  1.0
  3.9236285345          1.0
S  1  1.0
  2.2750889989          1.0
S  1  1.0
  1.2068267844          1.0
S  1  1.0
  0.7745987365          1.0
S  1  1.0
  0.5216236325          1.0
S  1  1.0
  0.3691818784          1.0
S  1  1.0
  0.2166973023          1.0
S  1  1.0
  0.1237981483          1.0
S  1  1.0
  0.0808174203          1.0
S  1  1.0
  0.0500109155          1.0
S  1  1.0
  0.025016064           1.0
P  1  1.0
  8974932.818632819     1.0
P  1  1.0
  2234955.238574647     1.0
P  1  1.0
  719138.4717417813     1.0
P  1  1.0
  395871.4073974669     1.0
P  1  1.0
  196049.0681743506     1.0
P  1  1.0
  74666.2504478057      1.0
P  1  1.0
  34194.2051757471      1.0
P  1  1.0
  13227.2873026991      1.0
P  1  1.0
  7739.7403031895       1.0
P  1  1.0
  4201.2130748192       1.0
P  1  1.0
  2511.9711238362       1.0
P  1  1.0
  1093.9427322876       1.0
P  1  1.0
  648.9641126459        1.0
P  1  1.0
  432.4618029784        1.0
P  1  1.0
  260.500404222         1.0
P  1  1.0
  165.7816542874        1.0
P  1  1.0
  112.3045804382        1.0
P  1  1.0
  70.6062453539         1.0
P  1  1.0
  46.706658628          1.0
P  1  1.0
  32.7452611089         1.0
P  1  1.0
  20.1841992054         1.0
P  1  1.0
  12.5826328665         1.0
P  1  1.0
  7.8413017455          1.0
P  1  1.0
  4.9041107541          1.0
P  1  1.0
  3.0909945497          1.0
P  1  1.0
  1.7318862955          1.0
P  1  1.0
  0.9919835899          1.0
P  1  1.0
  0.6698544474          1.0
P  1  1.0
  0.464673417           1.0
P  1  1.0
  0.3226977244          1.0
P  1  1.0
  0.198431865           1.0
P  1  1.0
  0.1163280514          1.0
P  1  1.0
  0.071478102           1.0
P  1  1.0
  0.0435510022          1.0
D  1  1.0
  319102.6372375189     1.0
D  1  1.0
  79188.8984086121      1.0
D  1  1.0
  36509.3556977312      1.0
D  1  1.0
  21137.150360692       1.0
D  1  1.0
  13000.8326261886      1.0
D  1  1.0
  7684.8801795934       1.0
D  1  1.0
  4704.4250424108       1.0
D  1  1.0
  3132.4241262779       1.0
D  1  1.0
  1956.1387124943       1.0
D  1  1.0
  1192.2168871211       1.0
D  1  1.0
  788.5745643101        1.0
D  1  1.0
  511.6116994226        1.0
D  1  1.0
  283.9137661206        1.0
D  1  1.0
  174.2682957253        1.0
D  1  1.0
  111.8695148781        1.0
D  1  1.0
  74.5657413071         1.0
D  1  1.0
  46.6850645952         1.0
D  1  1.0
  27.6896415138         1.0
D  1  1.0
  15.9978390462         1.0
D  1  1.0
  10.7087967153         1.0
D  1  1.0
  7.0969272444          1.0
D  1  1.0
  4.0755600253          1.0
D  1  1.0
  2.5185898501          1.0
D  1  1.0
  1.5103530669          1.0
D  1  1.0
  0.9328746584          1.0
D  1  1.0
  0.6331335103          1.0
D  1  1.0
  0.422728682           1.0
D  1  1.0
  0.2682556369          1.0
D  1  1.0
  0.1646070393          1.0
D  1  1.0
  0.1036953002          1.0
D  1  1.0
  0.0627134431          1.0
F  1  1.0
  4794.2315603496       1.0
F  1  1.0
  3024.5063754352       1.0
F  1  1.0
  1940.7737265237       1.0
F  1  1.0
  1278.4103531484       1.0
F  1  1.0
  790.9688219792        1.0
F  1  1.0
  473.1393856882        1.0
F  1  1.0
  261.0048495391        1.0
F  1  1.0
  140.1431450952        1.0
F  1  1.0
  85.1308728733         1.0
F  1  1.0
  50.9581448421         1.0
F  1  1.0
  30.110129408          1.0
F  1  1.0
  17.5461052334         1.0
F  1  1.0
  10.4172232444         1.0
F  1  1.0
  6.6705096252          1.0
F  1  1.0
  4.4380939075          1.0
F  1  1.0
  3.1578301101          1.0
F  1  1.0
  2.0295471201          1.0
F  1  1.0
  1.2882765204          1.0
F  1  1.0
  0.8879867583          1.0
F  1  1.0
  0.5584946317          1.0
F  1  1.0
  0.3180343725          1.0
F  1  1.0
  0.167585327           1.0
F  1  1.0
  0.0902602995          1.0
G  1  1.0
  1163.8324600473       1.0
G  1  1.0
  819.931598296         1.0
G  1  1.0
  545.3490002692        1.0
G  1  1.0
  359.4481402925        1.0
G  1  1.0
  193.0341637905        1.0
G  1  1.0
  127.3726108916        1.0
G  1  1.0
  75.7324602536         1.0
G  1  1.0
  47.278771729          1.0
G  1  1.0
  32.5003739482         1.0
G  1  1.0
  20.8568195365         1.0
G  1  1.0
  12.6682373829         1.0
G  1  1.0
  7.3630329355          1.0
G  1  1.0
  4.4013838406          1.0
G  1  1.0
  2.7416590525          1.0
G  1  1.0
  1.6842083253          1.0
G  1  1.0
  0.9978841554          1.0
G  1  1.0
  0.6130517278          1.0
G  1  1.0
  0.3062775453          1.0
G  1  1.0
  0.1739101746          1.0
G  1  1.0
  0.1162005946          1.0
H  1  1.0
  396.7929375889        1.0
H  1  1.0
  233.5406604316        1.0
H  1  1.0
  147.2402507908        1.0
H  1  1.0
  104.6276387861        1.0
H  1  1.0
  68.7573484991         1.0
H  1  1.0
  42.1762403731         1.0
H  1  1.0
  26.4382537816         1.0
H  1  1.0
  18.3128965931         1.0
H  1  1.0
  11.5794731931         1.0
H  1  1.0
  7.2775672929          1.0
H  1  1.0
  5.1553365516          1.0
H  1  1.0
  3.5795662477          1.0
H  1  1.0
  2.4477931386          1.0
H  1  1.0
  1.6956127338          1.0
H  1  1.0
  1.0196914794          1.0
H  1  1.0
  0.5166708283          1.0
H  1  1.0
  0.2909329605          1.0
H  1  1.0
  0.2051202973          1.0
I  1  1.0
  123.5259405864        1.0
I  1  1.0
  69.0353116054         1.0
I  1  1.0
  46.5100076029         1.0
I  1  1.0
  30.2012267969         1.0
I  1  1.0
  20.9334174379         1.0
I  1  1.0
  14.4489396894         1.0
I  1  1.0
  9.9275174357          1.0
I  1  1.0
  5.9785346278          1.0
I  1  1.0
  2.7381715306          1.0
I  1  1.0
  1.5738620342          1.0
I  1  1.0
  0.9569041425          1.0
I  1  1.0
  0.6069995001          1.0
I  1  1.0
  0.3304437825          1.0
J  1  1.0
  1.60847               1.0
****
W     0
S  1  1.0
  6773810.460682772     1.0
S  1  1.0
  1276881.0013707445    1.0
S  1  1.0
  400154.1983317034     1.0
S  1  1.0
  246078.9700757964     1.0
S  1  1.0
  76130.4578462408      1.0
S  1  1.0
  40807.9430436912      1.0
S  1  1.0
  15804.747510723       1.0
S  1  1.0
  6819.3209464397       1.0
S  1  1.0
  3952.8994246842       1.0
S  1  1.0
  2461.0463853021       1.0
S  1  1.0
  1169.4966043834       1.0
S  1  1.0
  538.0624033105        1.0
S  1  1.0
  306.1909962775        1.0
S  1  1.0
  187.4575815985        1.0
S  1  1.0
  85.1528602928         1.0
S  1  1.0
  55.136136487          1.0
S  1  1.0
  36.7660367213         1.0
S  1  1.0
  25.884371264          1.0
S  1  1.0
  16.8058847661         1.0
S  1  1.0
  10.701260358          1.0
S  1  1.0
  6.4696354179          1.0
S  1  1.0
  3.5532944893          1.0
S  1  1.0
  1.9605366247          1.0
S  1  1.0
  1.0853969117          1.0
S  1  1.0
  0.6731685618          1.0
S  1  1.0
  0.417837372           1.0
S  1  1.0
  0.2451467426          1.0
S  1  1.0
  0.1617309219          1.0
S  1  1.0
  0.1129527845          1.0
S  1  1.0
  0.0795069675          1.0
S  1  1.0
  0.0531950381          1.0
S  1  1.0
  0.0258584899          1.0
P  1  1.0
  23562492.921737567    1.0
P  1  1.0
  3940212.4390211366    1.0
P  1  1.0
  1033966.3410040326    1.0
P  1  1.0
  413059.5588315351     1.0
P  1  1.0
  241509.6784298088     1.0
P  1  1.0
  89629.422367314       1.0
P  1  1.0
  51795.4542203118      1.0
P  1  1.0
  34067.5749552521      1.0
P  1  1.0
  15022.5821723229      1.0
P  1  1.0
  8721.0575762814       1.0
P  1  1.0
  4942.518381184        1.0
P  1  1.0
  2723.7928266504       1.0
P  1  1.0
  1239.2143041054       1.0
P  1  1.0
  732.0853954818        1.0
P  1  1.0
  425.123206712         1.0
P  1  1.0
  289.6405471925        1.0
P  1  1.0
  202.4698829887        1.0
P  1  1.0
  130.9893688862        1.0
P  1  1.0
  83.2371616527         1.0
P  1  1.0
  45.517395004          1.0
P  1  1.0
  26.8314737389         1.0
P  1  1.0
  18.1183504919         1.0
P  1  1.0
  11.666836606          1.0
P  1  1.0
  6.0523736169          1.0
P  1  1.0
  3.69816428            1.0
P  1  1.0
  2.6331457892          1.0
P  1  1.0
  1.8630853098          1.0
P  1  1.0
  1.151319636           1.0
P  1  1.0
  0.6828524982          1.0
P  1  1.0
  0.4311707095          1.0
P  1  1.0
  0.2972833761          1.0
P  1  1.0
  0.2035984866          1.0
P  1  1.0
  0.1305674044          1.0
P  1  1.0
  0.0797524228          1.0
P  1  1.0
  0.0450325984          1.0
D  1  1.0
  9304048.093453256     1.0
D  1  1.0
  3433057.0878          1.0
D  1  1.0
  1994386.7095023235    1.0
D  1  1.0
  564344.0486722052     1.0
D  1  1.0
  334323.1231978709     1.0
D  1  1.0
  184842.9393003794     1.0
D  1  1.0
  65200.4025145459      1.0
D  1  1.0
  36733.1288069183      1.0
D  1  1.0
  22049.6599296505      1.0
D  1  1.0
  9992.7274862556       1.0
D  1  1.0
  6414.6331844787       1.0
D  1  1.0
  3762.2973272883       1.0
D  1  1.0
  2387.1706571486       1.0
D  1  1.0
  1477.2692048069       1.0
D  1  1.0
  804.6632319289        1.0
D  1  1.0
  562.1620345525        1.0
D  1  1.0
  399.1243052454        1.0
D  1  1.0
  276.5909932628        1.0
D  1  1.0
  156.7857533246        1.0
D  1  1.0
  98.1140350482         1.0
D  1  1.0
  67.3230822263         1.0
D  1  1.0
  47.7315949161         1.0
D  1  1.0
  33.6338100134         1.0
D  1  1.0
  22.2797630226         1.0
D  1  1.0
  14.9469494708         1.0
D  1  1.0
  10.3930909092         1.0
D  1  1.0
  6.6658813198          1.0
D  1  1.0
  4.2619075722          1.0
D  1  1.0
  2.8530249683          1.0
D  1  1.0
  1.7816909426          1.0
D  1  1.0
  1.0421312932          1.0
D  1  1.0
  0.6211705143          1.0
D  1  1.0
  0.4316164526          1.0
D  1  1.0
  0.2943496859          1.0
D  1  1.0
  0.1772230072          1.0
D  1  1.0
  0.110074159           1.0
D  1  1.0
  0.0648469417          1.0
F  1  1.0
  5192.0932110413       1.0
F  1  1.0
  2637.0766681424       1.0
F  1  1.0
  1621.9210222383       1.0
F  1  1.0
  1061.721993491        1.0
F  1  1.0
  697.6140147543        1.0
F  1  1.0
  453.5676814888        1.0
F  1  1.0
  269.7964411441        1.0
F  1  1.0
  169.4866728648        1.0
F  1  1.0
  114.2506267197        1.0
F  1  1.0
  80.4540171575         1.0
F  1  1.0
  55.100344124          1.0
F  1  1.0
  36.143091117          1.0
F  1  1.0
  22.8802815177         1.0
F  1  1.0
  13.5645795236         1.0
F  1  1.0
  7.5574456759          1.0
F  1  1.0
  4.4583509427          1.0
F  1  1.0
  2.7394451248          1.0
F  1  1.0
  1.6236571876          1.0
F  1  1.0
  0.9709880299          1.0
F  1  1.0
  0.6777728087          1.0
F  1  1.0
  0.4404960076          1.0
F  1  1.0
  0.2540841739          1.0
F  1  1.0
  0.1753409086          1.0
F  1  1.0
  0.0931732774          1.0
G  1  1.0
  1408.87495018         1.0
G  1  1.0
  882.6450512809        1.0
G  1  1.0
  547.4388898754        1.0
G  1  1.0
  320.4474525137        1.0
G  1  1.0
  209.7050336034        1.0
G  1  1.0
  139.6573379752        1.0
G  1  1.0
  94.3735083925         1.0
G  1  1.0
  64.4501559935         1.0
G  1  1.0
  43.4853025852         1.0
G  1  1.0
  30.5744289208         1.0
G  1  1.0
  20.2500929333         1.0
G  1  1.0
  12.8587788669         1.0
G  1  1.0
  8.9199728651          1.0
G  1  1.0
  6.2151605916          1.0
G  1  1.0
  3.7665949984          1.0
G  1  1.0
  2.1058446025          1.0
G  1  1.0
  1.2739414822          1.0
G  1  1.0
  0.7227389516          1.0
G  1  1.0
  0.4690925954          1.0
G  1  1.0
  0.3142567115          1.0
G  1  1.0
  0.2167077832          1.0
G  1  1.0
  0.1198708554          1.0
H  1  1.0
  388.5350521369        1.0
H  1  1.0
  222.7209838428        1.0
H  1  1.0
  146.9073725842        1.0
H  1  1.0
  100.3938659898        1.0
H  1  1.0
  70.5375554696         1.0
H  1  1.0
  49.0284122312         1.0
H  1  1.0
  33.4631865186         1.0
H  1  1.0
  22.6020158684         1.0
H  1  1.0
  15.2674434069         1.0
H  1  1.0
  10.7509357464         1.0
H  1  1.0
  7.3908484298          1.0
H  1  1.0
  4.8253934279          1.0
H  1  1.0
  2.8060270026          1.0
H  1  1.0
  1.6932819842          1.0
H  1  1.0
  1.1314262885          1.0
H  1  1.0
  0.6482279569          1.0
H  1  1.0
  0.357056215           1.0
H  1  1.0
  0.2301654277          1.0
I  1  1.0
  121.8198736851        1.0
I  1  1.0
  65.8046573722         1.0
I  1  1.0
  46.4656499343         1.0
I  1  1.0
  27.757848378          1.0
I  1  1.0
  15.8546360941         1.0
I  1  1.0
  11.0226395065         1.0
I  1  1.0
  6.2413100121          1.0
I  1  1.0
  2.9482688364          1.0
I  1  1.0
  1.4595823149          1.0
I  1  1.0
  0.9662643358          1.0
I  1  1.0
  0.6713734576          1.0
I  1  1.0
  0.3901874663          1.0
J  1  1.0
  1.93713               1.0
****
Re     0
S  1  1.0
  11429004.87           1.0
S  1  1.0
  2165710.795049353     1.0
S  1  1.0
  752874.985809656      1.0
S  1  1.0
  411658.6681076954     1.0
S  1  1.0
  130661.1002268313     1.0
S  1  1.0
  77504.076659594       1.0
S  1  1.0
  29817.4991792057      1.0
S  1  1.0
  13196.4715812847      1.0
S  1  1.0
  5507.8148051899       1.0
S  1  1.0
  3315.7896641353       1.0
S  1  1.0
  1992.7269026167       1.0
S  1  1.0
  1195.3706218009       1.0
S  1  1.0
  715.7871231803        1.0
S  1  1.0
  318.7882592307        1.0
S  1  1.0
  210.9522072761        1.0
S  1  1.0
  118.2168715365        1.0
S  1  1.0
  70.3390405844         1.0
S  1  1.0
  41.8797469445         1.0
S  1  1.0
  24.0853656454         1.0
S  1  1.0
  14.4317584059         1.0
S  1  1.0
  7.6405844887          1.0
S  1  1.0
  4.6898000541          1.0
S  1  1.0
  3.3168723814          1.0
S  1  1.0
  1.9704480822          1.0
S  1  1.0
  1.055616735           1.0
S  1  1.0
  0.6016401602          1.0
S  1  1.0
  0.3388848195          1.0
S  1  1.0
  0.203110513           1.0
S  1  1.0
  0.1308864232          1.0
S  1  1.0
  0.0905653848          1.0
S  1  1.0
  0.0596549821          1.0
S  1  1.0
  0.025728095           1.0
P  1  1.0
  4168991.277746958     1.0
P  1  1.0
  1179905.370066352     1.0
P  1  1.0
  679778.1378530259     1.0
P  1  1.0
  246501.9994909036     1.0
P  1  1.0
  160934.0252734948     1.0
P  1  1.0
  75552.9566301311      1.0
P  1  1.0
  34954.029560431       1.0
P  1  1.0
  21329.5814655569      1.0
P  1  1.0
  12236.3165041242      1.0
P  1  1.0
  6792.8425860228       1.0
P  1  1.0
  3957.1122299018       1.0
P  1  1.0
  1708.6755623176       1.0
P  1  1.0
  1127.5067793851       1.0
P  1  1.0
  703.0336279831        1.0
P  1  1.0
  433.4211020385        1.0
P  1  1.0
  252.4985876425        1.0
P  1  1.0
  135.3490957519        1.0
P  1  1.0
  80.7149289659         1.0
P  1  1.0
  46.6548164084         1.0
P  1  1.0
  30.0002352777         1.0
P  1  1.0
  18.8446259275         1.0
P  1  1.0
  11.3126033174         1.0
P  1  1.0
  7.696747837           1.0
P  1  1.0
  5.2359934315          1.0
P  1  1.0
  3.4375380273          1.0
P  1  1.0
  2.2683348844          1.0
P  1  1.0
  1.3904611133          1.0
P  1  1.0
  0.8743145655          1.0
P  1  1.0
  0.5810042661          1.0
P  1  1.0
  0.4038236687          1.0
P  1  1.0
  0.2834952947          1.0
P  1  1.0
  0.1814606045          1.0
P  1  1.0
  0.1091982604          1.0
P  1  1.0
  0.0703090898          1.0
P  1  1.0
  0.0459157474          1.0
D  1  1.0
  18559329.403081868    1.0
D  1  1.0
  10004607.540950809    1.0
D  1  1.0
  2119107.0713550188    1.0
D  1  1.0
  1226793.9787284527    1.0
D  1  1.0
  583765.3040243753     1.0
D  1  1.0
  190118.0490017318     1.0
D  1  1.0
  111915.3517973908     1.0
D  1  1.0
  65861.1086188656      1.0
D  1  1.0
  38961.2987338092      1.0
D  1  1.0
  22545.1545228402      1.0
D  1  1.0
  10654.3910356446      1.0
D  1  1.0
  6606.5484457616       1.0
D  1  1.0
  3998.8151675533       1.0
D  1  1.0
  2416.9273440139       1.0
D  1  1.0
  1700.8318281218       1.0
D  1  1.0
  1061.8621139632       1.0
D  1  1.0
  600.237632993         1.0
D  1  1.0
  359.104620927         1.0
D  1  1.0
  211.2437985659        1.0
D  1  1.0
  130.8744668405        1.0
D  1  1.0
  82.5180115055         1.0
D  1  1.0
  50.6572478756         1.0
D  1  1.0
  31.067091475          1.0
D  1  1.0
  19.0704495796         1.0
D  1  1.0
  13.1364684177         1.0
D  1  1.0
  8.0811533469          1.0
D  1  1.0
  5.4018006738          1.0
D  1  1.0
  3.8276190615          1.0
D  1  1.0
  2.265020445           1.0
D  1  1.0
  1.0625743071          1.0
D  1  1.0
  0.6224535925          1.0
D  1  1.0
  0.4074568103          1.0
D  1  1.0
  0.2584756503          1.0
D  1  1.0
  0.1345566593          1.0
D  1  1.0
  0.0657047266          1.0
F  1  1.0
  4867.8204568457       1.0
F  1  1.0
  3190.9409528165       1.0
F  1  1.0
  2125.7207691934       1.0
F  1  1.0
  1274.6274927356       1.0
F  1  1.0
  721.9242721321        1.0
F  1  1.0
  496.3934901615        1.0
F  1  1.0
  300.8448903848        1.0
F  1  1.0
  163.2629632259        1.0
F  1  1.0
  100.8573001204        1.0
F  1  1.0
  60.924538124          1.0
F  1  1.0
  35.7213944874         1.0
F  1  1.0
  21.2266657359         1.0
F  1  1.0
  12.2919727164         1.0
F  1  1.0
  5.926512088           1.0
F  1  1.0
  3.261445847           1.0
F  1  1.0
  2.0810196311          1.0
F  1  1.0
  1.4427869739          1.0
F  1  1.0
  0.9190883114          1.0
F  1  1.0
  0.5638186404          1.0
F  1  1.0
  0.3815050064          1.0
F  1  1.0
  0.2463706565          1.0
F  1  1.0
  0.1718321501          1.0
F  1  1.0
  0.1036030886          1.0
G  1  1.0
  1891.9151994441       1.0
G  1  1.0
  1076.5996902472       1.0
G  1  1.0
  578.6500210638        1.0
G  1  1.0
  297.4886007764        1.0
G  1  1.0
  174.0651131428        1.0
G  1  1.0
  109.0768509242        1.0
G  1  1.0
  66.5786987964         1.0
G  1  1.0
  34.9898726707         1.0
G  1  1.0
  18.5978067801         1.0
G  1  1.0
  11.1717001382         1.0
G  1  1.0
  7.8727817289          1.0
G  1  1.0
  5.4262634571          1.0
G  1  1.0
  3.2475907165          1.0
G  1  1.0
  1.8000863727          1.0
G  1  1.0
  1.1056355405          1.0
G  1  1.0
  0.6441202139          1.0
G  1  1.0
  0.3545924557          1.0
G  1  1.0
  0.1948562714          1.0
G  1  1.0
  0.1140417763          1.0
H  1  1.0
  463.450768906         1.0
H  1  1.0
  256.5317024593        1.0
H  1  1.0
  143.7952138926        1.0
H  1  1.0
  85.8290770848         1.0
H  1  1.0
  54.4281901032         1.0
H  1  1.0
  35.8644051361         1.0
H  1  1.0
  23.0548402299         1.0
H  1  1.0
  13.6603647532         1.0
H  1  1.0
  8.1819427012          1.0
H  1  1.0
  5.665096231           1.0
H  1  1.0
  3.491842976           1.0
H  1  1.0
  1.9146225898          1.0
H  1  1.0
  1.0139001526          1.0
H  1  1.0
  0.5308178628          1.0
H  1  1.0
  0.3583444614          1.0
H  1  1.0
  0.241173306           1.0
H  1  1.0
  0.1337134869          1.0
I  1  1.0
  286.6046940317        1.0
I  1  1.0
  185.196240837         1.0
I  1  1.0
  126.6229558322        1.0
I  1  1.0
  59.4254124918         1.0
I  1  1.0
  35.5771672715         1.0
I  1  1.0
  21.7654156078         1.0
I  1  1.0
  13.5146828397         1.0
I  1  1.0
  9.3325822455          1.0
I  1  1.0
  6.5501649282          1.0
I  1  1.0
  3.7132886356          1.0
I  1  1.0
  2.3370134348          1.0
I  1  1.0
  1.5256829656          1.0
I  1  1.0
  1.060479398           1.0
I  1  1.0
  0.7232004053          1.0
I  1  1.0
  0.4482533001          1.0
I  1  1.0
  0.26984               1.0
I  1  1.0
  0.15278               1.0
J  1  1.0
  3.4560961601          1.0
****
Os     0
S  1  1.0
  37976619.096          1.0
S  1  1.0
  4092226.440727399     1.0
S  1  1.0
  1209034.4651          1.0
S  1  1.0
  421065.5999499985     1.0
S  1  1.0
  116800.216834718      1.0
S  1  1.0
  71560.5904299055      1.0
S  1  1.0
  31160.3514222652      1.0
S  1  1.0
  9878.7207471363       1.0
S  1  1.0
  5477.0373709828       1.0
S  1  1.0
  3202.5845826157       1.0
S  1  1.0
  1239.4301973449       1.0
S  1  1.0
  634.1282844438        1.0
S  1  1.0
  331.7637038646        1.0
S  1  1.0
  202.9899738652        1.0
S  1  1.0
  128.0408724927        1.0
S  1  1.0
  69.5228003937         1.0
S  1  1.0
  39.3116699041         1.0
S  1  1.0
  24.1697958399         1.0
S  1  1.0
  16.6937023287         1.0
S  1  1.0
  10.8326787528         1.0
S  1  1.0
  5.7644910698          1.0
S  1  1.0
  3.4670709577          1.0
S  1  1.0
  2.0788112128          1.0
S  1  1.0
  1.2302856409          1.0
S  1  1.0
  0.7496098908          1.0
S  1  1.0
  0.459739624           1.0
S  1  1.0
  0.2987049592          1.0
S  1  1.0
  0.2029713355          1.0
S  1  1.0
  0.1355506244          1.0
S  1  1.0
  0.084996476           1.0
S  1  1.0
  0.0553051899          1.0
S  1  1.0
  0.0273463396          1.0
P  1  1.0
  6384086.418743367     1.0
P  1  1.0
  1242676.8805467002    1.0
P  1  1.0
  692060.1641601477     1.0
P  1  1.0
  251236.5320485876     1.0
P  1  1.0
  142752.3128947142     1.0
P  1  1.0
  47123.2212533645      1.0
P  1  1.0
  27727.0940615739      1.0
P  1  1.0
  10775.3654980414      1.0
P  1  1.0
  7292.1070333506       1.0
P  1  1.0
  4338.4962515109       1.0
P  1  1.0
  2321.9385619539       1.0
P  1  1.0
  1267.5427796911       1.0
P  1  1.0
  745.2127617958        1.0
P  1  1.0
  430.4096957794        1.0
P  1  1.0
  242.2596265812        1.0
P  1  1.0
  172.2596347171        1.0
P  1  1.0
  119.5218033712        1.0
P  1  1.0
  70.7238500358         1.0
P  1  1.0
  37.5041372841         1.0
P  1  1.0
  24.1095450731         1.0
P  1  1.0
  16.2126619742         1.0
P  1  1.0
  11.2298833637         1.0
P  1  1.0
  7.905683334           1.0
P  1  1.0
  5.0828708467          1.0
P  1  1.0
  3.1325962576          1.0
P  1  1.0
  1.9849255831          1.0
P  1  1.0
  1.3190005571          1.0
P  1  1.0
  0.8276102261          1.0
P  1  1.0
  0.5270835073          1.0
P  1  1.0
  0.3227870666          1.0
P  1  1.0
  0.1846736449          1.0
P  1  1.0
  0.0831193441          1.0
P  1  1.0
  0.0475734186          1.0
D  1  1.0
  6558379.155924165     1.0
D  1  1.0
  1687004.367013211     1.0
D  1  1.0
  626572.4754916313     1.0
D  1  1.0
  365164.6895457616     1.0
D  1  1.0
  115688.6465956697     1.0
D  1  1.0
  67172.5002266808      1.0
D  1  1.0
  39725.9736837051      1.0
D  1  1.0
  23408.8995849406      1.0
D  1  1.0
  10935.9420554012      1.0
D  1  1.0
  6568.8339763349       1.0
D  1  1.0
  4158.759550562        1.0
D  1  1.0
  2665.1660269103       1.0
D  1  1.0
  1569.5324229293       1.0
D  1  1.0
  1007.5687905248       1.0
D  1  1.0
  687.8558625175        1.0
D  1  1.0
  455.3655524046        1.0
D  1  1.0
  322.3001591806        1.0
D  1  1.0
  212.9936748672        1.0
D  1  1.0
  118.3709540794        1.0
D  1  1.0
  68.6415608972         1.0
D  1  1.0
  38.2721868377         1.0
D  1  1.0
  24.3572846086         1.0
D  1  1.0
  17.0003699412         1.0
D  1  1.0
  11.3720100625         1.0
D  1  1.0
  7.7225196046          1.0
D  1  1.0
  5.3116682981          1.0
D  1  1.0
  3.2814803697          1.0
D  1  1.0
  2.2292279154          1.0
D  1  1.0
  1.3816643892          1.0
D  1  1.0
  0.9187717572          1.0
D  1  1.0
  0.5815616296          1.0
D  1  1.0
  0.366892687           1.0
D  1  1.0
  0.2385557965          1.0
D  1  1.0
  0.1495403239          1.0
D  1  1.0
  0.1023128017          1.0
D  1  1.0
  0.0688075721          1.0
F  1  1.0
  5198.3416014674       1.0
F  1  1.0
  2789.4904587478       1.0
F  1  1.0
  1775.2759546268       1.0
F  1  1.0
  1145.3282531658       1.0
F  1  1.0
  742.3251252575        1.0
F  1  1.0
  465.419011961         1.0
F  1  1.0
  261.1706482092        1.0
F  1  1.0
  154.8635687935        1.0
F  1  1.0
  108.7327717247        1.0
F  1  1.0
  65.2180770214         1.0
F  1  1.0
  36.9104149324         1.0
F  1  1.0
  22.4462264204         1.0
F  1  1.0
  15.3717098343         1.0
F  1  1.0
  9.3569818546          1.0
F  1  1.0
  5.4863728403          1.0
F  1  1.0
  3.6558751223          1.0
F  1  1.0
  2.15762809            1.0
F  1  1.0
  1.2517979664          1.0
F  1  1.0
  0.8381173354          1.0
F  1  1.0
  0.5497970948          1.0
F  1  1.0
  0.3552333892          1.0
F  1  1.0
  0.2522852986          1.0
F  1  1.0
  0.1767648439          1.0
F  1  1.0
  0.1120843513          1.0
G  1  1.0
  1451.1080534023       1.0
G  1  1.0
  864.8606990684        1.0
G  1  1.0
  513.6632259849        1.0
G  1  1.0
  336.2838229414        1.0
G  1  1.0
  226.8978872508        1.0
G  1  1.0
  130.9284074707        1.0
G  1  1.0
  79.4523347862         1.0
G  1  1.0
  56.1303188952         1.0
G  1  1.0
  32.601629445          1.0
G  1  1.0
  17.3860040059         1.0
G  1  1.0
  10.579528917          1.0
G  1  1.0
  7.1250873647          1.0
G  1  1.0
  4.8296540352          1.0
G  1  1.0
  3.2908112276          1.0
G  1  1.0
  2.277392155           1.0
G  1  1.0
  1.4861120323          1.0
G  1  1.0
  1.0318682665          1.0
G  1  1.0
  0.6800299445          1.0
G  1  1.0
  0.4040049902          1.0
G  1  1.0
  0.2462219817          1.0
G  1  1.0
  0.1219529818          1.0
H  1  1.0
  502.0919799846        1.0
H  1  1.0
  346.6756872788        1.0
H  1  1.0
  234.2563781132        1.0
H  1  1.0
  144.8883967004        1.0
H  1  1.0
  91.3842492096         1.0
H  1  1.0
  60.873607876          1.0
H  1  1.0
  40.2869691343         1.0
H  1  1.0
  27.3203800047         1.0
H  1  1.0
  18.6796850803         1.0
H  1  1.0
  11.9200480137         1.0
H  1  1.0
  6.7581650017          1.0
H  1  1.0
  3.7105079618          1.0
H  1  1.0
  2.4891539947          1.0
H  1  1.0
  1.7015838382          1.0
H  1  1.0
  1.0382192828          1.0
H  1  1.0
  0.6344890902          1.0
H  1  1.0
  0.4377877215          1.0
H  1  1.0
  0.2723324936          1.0
H  1  1.0
  0.1502100338          1.0
I  1  1.0
  177.9394361311        1.0
I  1  1.0
  121.7359376494        1.0
I  1  1.0
  69.2562706217         1.0
I  1  1.0
  37.5240922765         1.0
I  1  1.0
  23.8796143172         1.0
I  1  1.0
  14.2990142382         1.0
I  1  1.0
  8.9863540541          1.0
I  1  1.0
  6.3703343923          1.0
I  1  1.0
  4.043870314           1.0
I  1  1.0
  2.6259014284          1.0
I  1  1.0
  1.7726965166          1.0
I  1  1.0
  1.2357273504          1.0
I  1  1.0
  0.8205528898          1.0
I  1  1.0
  0.5379865831          1.0
I  1  1.0
  0.30732               1.0
I  1  1.0
  0.17528               1.0
J  1  1.0
  3.8523292649          1.0
****
Ir     0
S  1  1.0
  2029485.7752398287    1.0
S  1  1.0
  647652.7150795029     1.0
S  1  1.0
  258030.8211692521     1.0
S  1  1.0
  82915.678418044       1.0
S  1  1.0
  39418.6827901179      1.0
S  1  1.0
  24005.5343044837      1.0
S  1  1.0
  11464.4861509239      1.0
S  1  1.0
  4522.8201632059       1.0
S  1  1.0
  3104.185517851        1.0
S  1  1.0
  1468.2201288644       1.0
S  1  1.0
  820.08171874          1.0
S  1  1.0
  451.2706256985        1.0
S  1  1.0
  266.6550764468        1.0
S  1  1.0
  177.0552690014        1.0
S  1  1.0
  79.078510487          1.0
S  1  1.0
  49.9029127168         1.0
S  1  1.0
  28.3852072882         1.0
S  1  1.0
  17.3843426116         1.0
S  1  1.0
  12.0845513551         1.0
S  1  1.0
  7.4091380757          1.0
S  1  1.0
  4.6739538492          1.0
S  1  1.0
  2.7791517998          1.0
S  1  1.0
  1.4937581627          1.0
S  1  1.0
  0.8355963695          1.0
S  1  1.0
  0.5763969195          1.0
S  1  1.0
  0.3939179803          1.0
S  1  1.0
  0.2399198408          1.0
S  1  1.0
  0.1370376843          1.0
S  1  1.0
  0.0882050285          1.0
S  1  1.0
  0.0577046024          1.0
S  1  1.0
  0.0292091955          1.0
P  1  1.0
  29145740.012          1.0
P  1  1.0
  6879274.135952499     1.0
P  1  1.0
  2371882.5609728983    1.0
P  1  1.0
  1306380.5385446132    1.0
P  1  1.0
  474905.6916244362     1.0
P  1  1.0
  252261.5535062714     1.0
P  1  1.0
  84224.8715460665      1.0
P  1  1.0
  48459.0145070643      1.0
P  1  1.0
  19128.0042197161      1.0
P  1  1.0
  12654.7967934955      1.0
P  1  1.0
  8329.7967743693       1.0
P  1  1.0
  3339.3211328561       1.0
P  1  1.0
  2262.0031063303       1.0
P  1  1.0
  1478.6319228291       1.0
P  1  1.0
  919.1265263608        1.0
P  1  1.0
  412.9301537546        1.0
P  1  1.0
  263.7396303517        1.0
P  1  1.0
  146.9416020833        1.0
P  1  1.0
  87.1767024917         1.0
P  1  1.0
  59.4083378536         1.0
P  1  1.0
  37.9157136998         1.0
P  1  1.0
  24.4739163524         1.0
P  1  1.0
  17.207199622          1.0
P  1  1.0
  11.9689422085         1.0
P  1  1.0
  7.08718229            1.0
P  1  1.0
  3.9240991166          1.0
P  1  1.0
  2.0837047103          1.0
P  1  1.0
  1.1547447121          1.0
P  1  1.0
  0.6812817962          1.0
P  1  1.0
  0.437354964           1.0
P  1  1.0
  0.260577472           1.0
P  1  1.0
  0.1516610667          1.0
P  1  1.0
  0.086968813           1.0
P  1  1.0
  0.0502669112          1.0
D  1  1.0
  40605.0111438535      1.0
D  1  1.0
  18815.6793808455      1.0
D  1  1.0
  12013.2395725891      1.0
D  1  1.0
  7637.1700574885       1.0
D  1  1.0
  4544.1275954332       1.0
D  1  1.0
  2780.2472669734       1.0
D  1  1.0
  1839.8528577722       1.0
D  1  1.0
  1181.2857231992       1.0
D  1  1.0
  759.1001695493        1.0
D  1  1.0
  460.2723942021        1.0
D  1  1.0
  249.3720701549        1.0
D  1  1.0
  146.9607247975        1.0
D  1  1.0
  93.7195357363         1.0
D  1  1.0
  64.5024569069         1.0
D  1  1.0
  44.1173888598         1.0
D  1  1.0
  23.9420246235         1.0
D  1  1.0
  14.1791077551         1.0
D  1  1.0
  9.8497359374          1.0
D  1  1.0
  6.4266808953          1.0
D  1  1.0
  4.223238407           1.0
D  1  1.0
  2.9765391604          1.0
D  1  1.0
  2.0931936543          1.0
D  1  1.0
  1.476641381           1.0
D  1  1.0
  0.9351816076          1.0
D  1  1.0
  0.572119153           1.0
D  1  1.0
  0.3702947048          1.0
D  1  1.0
  0.2130529506          1.0
D  1  1.0
  0.1259153914          1.0
D  1  1.0
  0.0723538468          1.0
F  1  1.0
  9413.7998536375       1.0
F  1  1.0
  5780.8028418512       1.0
F  1  1.0
  3455.7607168006       1.0
F  1  1.0
  2258.8193863746       1.0
F  1  1.0
  1253.0579323707       1.0
F  1  1.0
  749.324980461         1.0
F  1  1.0
  450.5374878248        1.0
F  1  1.0
  277.5176068568        1.0
F  1  1.0
  144.4443900213        1.0
F  1  1.0
  96.5741091017         1.0
F  1  1.0
  59.3733273928         1.0
F  1  1.0
  31.28527917           1.0
F  1  1.0
  17.2660713825         1.0
F  1  1.0
  10.5234290713         1.0
F  1  1.0
  6.3810201713          1.0
F  1  1.0
  3.4333753887          1.0
F  1  1.0
  1.8331897651          1.0
F  1  1.0
  1.0423318293          1.0
F  1  1.0
  0.6719475521          1.0
F  1  1.0
  0.468971544           1.0
F  1  1.0
  0.3155227073          1.0
F  1  1.0
  0.1799791533          1.0
F  1  1.0
  0.10469612            1.0
G  1  1.0
  1340.5134425993       1.0
G  1  1.0
  940.1689898042        1.0
G  1  1.0
  590.0119078581        1.0
G  1  1.0
  400.8901473658        1.0
G  1  1.0
  267.1586660195        1.0
G  1  1.0
  163.4879399593        1.0
G  1  1.0
  91.55136073           1.0
G  1  1.0
  51.6196263213         1.0
G  1  1.0
  32.8330871259         1.0
G  1  1.0
  23.1741150266         1.0
G  1  1.0
  15.5434089463         1.0
G  1  1.0
  9.8590393577          1.0
G  1  1.0
  5.8954116479          1.0
G  1  1.0
  3.4282929549          1.0
G  1  1.0
  2.0364570653          1.0
G  1  1.0
  1.2199916846          1.0
G  1  1.0
  0.7240199566          1.0
G  1  1.0
  0.4309683137          1.0
G  1  1.0
  0.2357598102          1.0
G  1  1.0
  0.1367009187          1.0
H  1  1.0
  713.5821528569        1.0
H  1  1.0
  420.0778734132        1.0
H  1  1.0
  256.1579824291        1.0
H  1  1.0
  177.3721823015        1.0
H  1  1.0
  120.821511517         1.0
H  1  1.0
  69.8297992708         1.0
H  1  1.0
  40.860191392          1.0
H  1  1.0
  25.8268885869         1.0
H  1  1.0
  17.6146442079         1.0
H  1  1.0
  12.2790612249         1.0
H  1  1.0
  8.5859365101          1.0
H  1  1.0
  5.6707536158          1.0
H  1  1.0
  3.9741135363          1.0
H  1  1.0
  2.3940730984          1.0
H  1  1.0
  1.4925948054          1.0
H  1  1.0
  0.8798625365          1.0
H  1  1.0
  0.5118307054          1.0
H  1  1.0
  0.3014660611          1.0
H  1  1.0
  0.1681861601          1.0
I  1  1.0
  333.8890142526        1.0
I  1  1.0
  192.6955140518        1.0
I  1  1.0
  127.6631181477        1.0
I  1  1.0
  84.1812079764         1.0
I  1  1.0
  58.8215500258         1.0
I  1  1.0
  39.1734454387         1.0
I  1  1.0
  25.0791756415         1.0
I  1  1.0
  12.811085497          1.0
I  1  1.0
  7.1276871749          1.0
I  1  1.0
  3.8016063208          1.0
I  1  1.0
  2.3576626176          1.0
I  1  1.0
  1.4526550527          1.0
I  1  1.0
  0.9011175855          1.0
I  1  1.0
  0.5948400853          1.0
I  1  1.0
  0.34505               1.0
I  1  1.0
  0.19826               1.0
J  1  1.0
  4.2364167849          1.0
****
Pt     0
S  1  1.0
  21937103.61878962     1.0
S  1  1.0
  3496734.499           1.0
S  1  1.0
  1141658.718493643     1.0
S  1  1.0
  439145.6951950189     1.0
S  1  1.0
  146780.0995105826     1.0
S  1  1.0
  68564.3678716135      1.0
S  1  1.0
  25219.8813945727      1.0
S  1  1.0
  9844.953417416        1.0
S  1  1.0
  5581.3996214314       1.0
S  1  1.0
  3387.6984371404       1.0
S  1  1.0
  1372.7191287003       1.0
S  1  1.0
  556.9709579846        1.0
S  1  1.0
  351.6414969641        1.0
S  1  1.0
  204.0088887397        1.0
S  1  1.0
  129.4132072413        1.0
S  1  1.0
  76.8166545777         1.0
S  1  1.0
  48.3556799989         1.0
S  1  1.0
  31.9219308672         1.0
S  1  1.0
  14.754955287          1.0
S  1  1.0
  9.3794973056          1.0
S  1  1.0
  5.7453320691          1.0
S  1  1.0
  3.893516226           1.0
S  1  1.0
  2.4683845635          1.0
S  1  1.0
  1.4780334778          1.0
S  1  1.0
  0.7975362704          1.0
S  1  1.0
  0.4764520397          1.0
S  1  1.0
  0.2850110175          1.0
S  1  1.0
  0.1560141383          1.0
S  1  1.0
  0.0904076305          1.0
S  1  1.0
  0.0612446309          1.0
S  1  1.0
  0.0310904035          1.0
P  1  1.0
  149924.6542787012     1.0
P  1  1.0
  83890.3594367248      1.0
P  1  1.0
  37772.2023441988      1.0
P  1  1.0
  16683.5817867248      1.0
P  1  1.0
  9802.2081969053       1.0
P  1  1.0
  5853.5743667579       1.0
P  1  1.0
  3556.9962857443       1.0
P  1  1.0
  2009.3602509104       1.0
P  1  1.0
  1261.4156629161       1.0
P  1  1.0
  796.6639148534        1.0
P  1  1.0
  517.7627332533        1.0
P  1  1.0
  235.8978945828        1.0
P  1  1.0
  160.7087306401        1.0
P  1  1.0
  95.586663708          1.0
P  1  1.0
  52.6981464979         1.0
P  1  1.0
  30.4984695666         1.0
P  1  1.0
  19.654143585          1.0
P  1  1.0
  13.6505652445         1.0
P  1  1.0
  8.3681931163          1.0
P  1  1.0
  5.0872878823          1.0
P  1  1.0
  2.9116731103          1.0
P  1  1.0
  1.6159162511          1.0
P  1  1.0
  0.9926858109          1.0
P  1  1.0
  0.5906917795          1.0
P  1  1.0
  0.4110152046          1.0
P  1  1.0
  0.25898398            1.0
P  1  1.0
  0.1618968169          1.0
P  1  1.0
  0.107128705           1.0
D  1  1.0
  123754.6570904852     1.0
D  1  1.0
  69685.3489310052      1.0
D  1  1.0
  31341.0474857206      1.0
D  1  1.0
  18871.4318948537      1.0
D  1  1.0
  7863.2720190882       1.0
D  1  1.0
  4592.8906794985       1.0
D  1  1.0
  3026.0950763669       1.0
D  1  1.0
  1794.9160690042       1.0
D  1  1.0
  1161.8800240379       1.0
D  1  1.0
  742.3890120087        1.0
D  1  1.0
  480.2706773784        1.0
D  1  1.0
  312.541911136         1.0
D  1  1.0
  188.7960329566        1.0
D  1  1.0
  107.8629634699        1.0
D  1  1.0
  68.8427771404         1.0
D  1  1.0
  46.4324457876         1.0
D  1  1.0
  30.8206252093         1.0
D  1  1.0
  19.7904933805         1.0
D  1  1.0
  13.6390692528         1.0
D  1  1.0
  9.5760772388          1.0
D  1  1.0
  5.7720047691          1.0
D  1  1.0
  3.7258669288          1.0
D  1  1.0
  2.3582583435          1.0
D  1  1.0
  1.3774481147          1.0
D  1  1.0
  0.7035122802          1.0
D  1  1.0
  0.4069191317          1.0
D  1  1.0
  0.2595052467          1.0
D  1  1.0
  0.1807904532          1.0
D  1  1.0
  0.1263959015          1.0
D  1  1.0
  0.0764194406          1.0
F  1  1.0
  5310.4743357236       1.0
F  1  1.0
  3457.7229730127       1.0
F  1  1.0
  2299.958604116        1.0
F  1  1.0
  1558.9573277431       1.0
F  1  1.0
  940.1906545099        1.0
F  1  1.0
  531.4138201963        1.0
F  1  1.0
  324.5327372886        1.0
F  1  1.0
  210.7457158998        1.0
F  1  1.0
  140.0838623101        1.0
F  1  1.0
  89.3348280905         1.0
F  1  1.0
  59.0724713219         1.0
F  1  1.0
  41.1650834404         1.0
F  1  1.0
  25.659307027          1.0
F  1  1.0
  14.2455402102         1.0
F  1  1.0
  8.0475591131          1.0
F  1  1.0
  5.1765892436          1.0
F  1  1.0
  3.2099280435          1.0
F  1  1.0
  2.0419852373          1.0
F  1  1.0
  1.3480264158          1.0
F  1  1.0
  0.8918701424          1.0
F  1  1.0
  0.6185100643          1.0
F  1  1.0
  0.4113191447          1.0
F  1  1.0
  0.2661643867          1.0
F  1  1.0
  0.1661409173          1.0
F  1  1.0
  0.1128777724          1.0
G  1  1.0
  2457.632845645        1.0
G  1  1.0
  969.5056151454        1.0
G  1  1.0
  603.0206491836        1.0
G  1  1.0
  350.0072235795        1.0
G  1  1.0
  183.9710950708        1.0
G  1  1.0
  100.2220379624        1.0
G  1  1.0
  61.8231939308         1.0
G  1  1.0
  42.7117397758         1.0
G  1  1.0
  29.3004827491         1.0
G  1  1.0
  19.7870985762         1.0
G  1  1.0
  13.0021221084         1.0
G  1  1.0
  7.0986350655          1.0
G  1  1.0
  4.2760386333          1.0
G  1  1.0
  2.5096390768          1.0
G  1  1.0
  1.561044077           1.0
G  1  1.0
  1.0940433761          1.0
G  1  1.0
  0.7575550608          1.0
G  1  1.0
  0.4890268177          1.0
G  1  1.0
  0.2527466799          1.0
G  1  1.0
  0.1499391326          1.0
H  1  1.0
  427.9389726436        1.0
H  1  1.0
  275.795497592         1.0
H  1  1.0
  164.6584848472        1.0
H  1  1.0
  102.3024917842        1.0
H  1  1.0
  69.0813154478         1.0
H  1  1.0
  46.7585226831         1.0
H  1  1.0
  30.6788940263         1.0
H  1  1.0
  20.7105143943         1.0
H  1  1.0
  12.3001421877         1.0
H  1  1.0
  6.0547409925          1.0
H  1  1.0
  3.0061116437          1.0
H  1  1.0
  1.8909622846          1.0
H  1  1.0
  1.3410974576          1.0
H  1  1.0
  0.7966742726          1.0
H  1  1.0
  0.5054785859          1.0
H  1  1.0
  0.3224220004          1.0
H  1  1.0
  0.1865231843          1.0
I  1  1.0
  136.180658996         1.0
I  1  1.0
  87.1383536285         1.0
I  1  1.0
  61.0488863153         1.0
I  1  1.0
  37.1727630375         1.0
I  1  1.0
  25.2055897834         1.0
I  1  1.0
  16.1276554199         1.0
I  1  1.0
  10.1235933272         1.0
I  1  1.0
  6.8378133503          1.0
I  1  1.0
  4.0875736636          1.0
I  1  1.0
  2.5822419483          1.0
I  1  1.0
  1.6107827545          1.0
I  1  1.0
  1.0088863594          1.0
I  1  1.0
  0.6696111207          1.0
I  1  1.0
  0.38301               1.0
I  1  1.0
  0.22172               1.0
J  1  1.0
  4.5774734268          1.0
J  1  1.0
  2.9782743709          1.0
****
Au     0
S  1  1.0
  22132924.065471414    1.0
S  1  1.0
  3565001.897           1.0
S  1  1.0
  646259.1641902637     1.0
S  1  1.0
  264136.5527924928     1.0
S  1  1.0
  96948.2356829277      1.0
S  1  1.0
  40018.3123072748      1.0
S  1  1.0
  13735.0652886238      1.0
S  1  1.0
  7300.3451643775       1.0
S  1  1.0
  4513.5655302163       1.0
S  1  1.0
  2152.1013635456       1.0
S  1  1.0
  981.6089845928        1.0
S  1  1.0
  643.7650881044        1.0
S  1  1.0
  366.6904282054        1.0
S  1  1.0
  161.4676715427        1.0
S  1  1.0
  110.6236003776        1.0
S  1  1.0
  66.5426605857         1.0
S  1  1.0
  39.8988839605         1.0
S  1  1.0
  25.9738847574         1.0
S  1  1.0
  16.6055245091         1.0
S  1  1.0
  9.5436166553          1.0
S  1  1.0
  5.8680960143          1.0
S  1  1.0
  3.7723954067          1.0
S  1  1.0
  2.1806716383          1.0
S  1  1.0
  1.4646203296          1.0
S  1  1.0
  0.9355519306          1.0
S  1  1.0
  0.5756546986          1.0
S  1  1.0
  0.3373551045          1.0
S  1  1.0
  0.1855629195          1.0
S  1  1.0
  0.0956769543          1.0
S  1  1.0
  0.0584260197          1.0
S  1  1.0
  0.0413220952          1.0
S  1  1.0
  0.0272852662          1.0
P  1  1.0
  12879074.487887567    1.0
P  1  1.0
  2753882.513115346     1.0
P  1  1.0
  688707.2683157113     1.0
P  1  1.0
  368056.2105661495     1.0
P  1  1.0
  154403.6495332926     1.0
P  1  1.0
  85005.2522293692      1.0
P  1  1.0
  30970.0274949544      1.0
P  1  1.0
  20884.7812087606      1.0
P  1  1.0
  13195.3143389367      1.0
P  1  1.0
  6009.3933650238       1.0
P  1  1.0
  3446.1093882063       1.0
P  1  1.0
  1958.2091186806       1.0
P  1  1.0
  1183.2650181065       1.0
P  1  1.0
  699.4769473602        1.0
P  1  1.0
  468.860338433         1.0
P  1  1.0
  253.7147040359        1.0
P  1  1.0
  159.1364337507        1.0
P  1  1.0
  99.1622078969         1.0
P  1  1.0
  63.1948233713         1.0
P  1  1.0
  42.0835865823         1.0
P  1  1.0
  28.5886050484         1.0
P  1  1.0
  19.8350867537         1.0
P  1  1.0
  11.8482896546         1.0
P  1  1.0
  6.9781246654          1.0
P  1  1.0
  4.5288035356          1.0
P  1  1.0
  3.1788061322          1.0
P  1  1.0
  2.1563146802          1.0
P  1  1.0
  1.2940808561          1.0
P  1  1.0
  0.7476561777          1.0
P  1  1.0
  0.5136477979          1.0
P  1  1.0
  0.3187155741          1.0
P  1  1.0
  0.1728373344          1.0
P  1  1.0
  0.104140879           1.0
P  1  1.0
  0.0571112105          1.0
D  1  1.0
  44108.4558720937      1.0
D  1  1.0
  15262.4571459171      1.0
D  1  1.0
  9642.285516235        1.0
D  1  1.0
  4611.6010399887       1.0
D  1  1.0
  3120.5270096475       1.0
D  1  1.0
  1724.8961073019       1.0
D  1  1.0
  923.3615200059        1.0
D  1  1.0
  560.9661765495        1.0
D  1  1.0
  400.1244635007        1.0
D  1  1.0
  231.8053255647        1.0
D  1  1.0
  140.4827752385        1.0
D  1  1.0
  80.7148186359         1.0
D  1  1.0
  43.462580607          1.0
D  1  1.0
  26.6369822089         1.0
D  1  1.0
  16.5104658822         1.0
D  1  1.0
  10.8986629877         1.0
D  1  1.0
  6.8559147227          1.0
D  1  1.0
  3.9145367555          1.0
D  1  1.0
  2.1175748555          1.0
D  1  1.0
  1.1789877187          1.0
D  1  1.0
  0.7477367497          1.0
D  1  1.0
  0.4945571079          1.0
D  1  1.0
  0.3421040726          1.0
D  1  1.0
  0.2395015501          1.0
D  1  1.0
  0.135773421           1.0
D  1  1.0
  0.0820379472          1.0
F  1  1.0
  44286.7374535584      1.0
F  1  1.0
  14440.8847419321      1.0
F  1  1.0
  8772.3573142289       1.0
F  1  1.0
  5293.148509163        1.0
F  1  1.0
  2756.4017362753       1.0
F  1  1.0
  1908.2845359364       1.0
F  1  1.0
  1293.0264460257       1.0
F  1  1.0
  799.0811433806        1.0
F  1  1.0
  533.5727945137        1.0
F  1  1.0
  345.0664940551        1.0
F  1  1.0
  199.8326263083        1.0
F  1  1.0
  106.7828919413        1.0
F  1  1.0
  70.5252118409         1.0
F  1  1.0
  48.1621457838         1.0
F  1  1.0
  29.3534788673         1.0
F  1  1.0
  15.9644171987         1.0
F  1  1.0
  10.224369299          1.0
F  1  1.0
  6.0411046897          1.0
F  1  1.0
  3.7119189133          1.0
F  1  1.0
  2.6466872672          1.0
F  1  1.0
  1.8249300768          1.0
F  1  1.0
  1.2890838985          1.0
F  1  1.0
  0.7949410894          1.0
F  1  1.0
  0.4850843047          1.0
F  1  1.0
  0.2833413515          1.0
F  1  1.0
  0.1791528553          1.0
F  1  1.0
  0.1258477057          1.0
G  1  1.0
  2045.1199965336       1.0
G  1  1.0
  1262.750159715        1.0
G  1  1.0
  732.0078008643        1.0
G  1  1.0
  397.9084035964        1.0
G  1  1.0
  266.2406619422        1.0
G  1  1.0
  181.1826722134        1.0
G  1  1.0
  110.0146522775        1.0
G  1  1.0
  72.2490031259         1.0
G  1  1.0
  45.5331907703         1.0
G  1  1.0
  24.8243896068         1.0
G  1  1.0
  13.7852678227         1.0
G  1  1.0
  8.7291942882          1.0
G  1  1.0
  5.5630173285          1.0
G  1  1.0
  3.4971153451          1.0
G  1  1.0
  2.1267349559          1.0
G  1  1.0
  1.4730973312          1.0
G  1  1.0
  1.0011464644          1.0
G  1  1.0
  0.6634768213          1.0
G  1  1.0
  0.4718065123          1.0
G  1  1.0
  0.2780676363          1.0
G  1  1.0
  0.1675990877          1.0
H  1  1.0
  399.2645946739        1.0
H  1  1.0
  219.6546803406        1.0
H  1  1.0
  151.5816819105        1.0
H  1  1.0
  104.6068574927        1.0
H  1  1.0
  66.2828096229         1.0
H  1  1.0
  47.0439113732         1.0
H  1  1.0
  32.7572254376         1.0
H  1  1.0
  22.6103863433         1.0
H  1  1.0
  14.2899192299         1.0
H  1  1.0
  8.8403426584          1.0
H  1  1.0
  5.5200801989          1.0
H  1  1.0
  3.5583682105          1.0
H  1  1.0
  1.9649120963          1.0
H  1  1.0
  1.145042278           1.0
H  1  1.0
  0.6542490865          1.0
H  1  1.0
  0.3717016113          1.0
H  1  1.0
  0.2081620074          1.0
I  1  1.0
  210.2660800248        1.0
I  1  1.0
  120.2936599369        1.0
I  1  1.0
  70.9983319064         1.0
I  1  1.0
  39.5352060709         1.0
I  1  1.0
  26.3609414432         1.0
I  1  1.0
  17.3260886688         1.0
I  1  1.0
  10.8549295782         1.0
I  1  1.0
  7.6407779574          1.0
I  1  1.0
  5.039962473           1.0
I  1  1.0
  3.3920039324          1.0
I  1  1.0
  2.2251071826          1.0
I  1  1.0
  1.3787291731          1.0
I  1  1.0
  0.947087968           1.0
I  1  1.0
  0.6526746452          1.0
I  1  1.0
  0.42121               1.0
I  1  1.0
  0.24566               1.0
J  1  1.0
  4.8841427823          1.0
J  1  1.0
  3.2384875436          1.0
****
Hg     0
S  1  1.0
  22070729.200920284    1.0
S  1  1.0
  3554657.4974          1.0
S  1  1.0
  1099070.6310686162    1.0
S  1  1.0
  454714.1654061191     1.0
S  1  1.0
  151111.7650405072     1.0
S  1  1.0
  70173.1980699745      1.0
S  1  1.0
  25617.7287572917      1.0
S  1  1.0
  11396.2196944998      1.0
S  1  1.0
  4647.415643787        1.0
S  1  1.0
  2175.3832189009       1.0
S  1  1.0
  1425.4002989216       1.0
S  1  1.0
  625.7313309901        1.0
S  1  1.0
  295.4192117468        1.0
S  1  1.0
  196.8087087783        1.0
S  1  1.0
  133.8245706968        1.0
S  1  1.0
  75.5071632835         1.0
S  1  1.0
  33.997106458          1.0
S  1  1.0
  22.9224705571         1.0
S  1  1.0
  15.2847043682         1.0
S  1  1.0
  10.8647477149         1.0
S  1  1.0
  7.5836735835          1.0
S  1  1.0
  4.7072347577          1.0
S  1  1.0
  2.4765546565          1.0
S  1  1.0
  1.4775003053          1.0
S  1  1.0
  0.8580753372          1.0
S  1  1.0
  0.5194477716          1.0
S  1  1.0
  0.3349028669          1.0
S  1  1.0
  0.1894563563          1.0
S  1  1.0
  0.1087762595          1.0
S  1  1.0
  0.0533175446          1.0
S  1  1.0
  0.0281991382          1.0
P  1  1.0
  13666407.99282694     1.0
P  1  1.0
  2885493.46054889      1.0
P  1  1.0
  718286.9070214787     1.0
P  1  1.0
  412500.6094239364     1.0
P  1  1.0
  162659.4519845135     1.0
P  1  1.0
  88227.9692782054      1.0
P  1  1.0
  52531.35951079        1.0
P  1  1.0
  31879.1906548047      1.0
P  1  1.0
  13726.7061616957      1.0
P  1  1.0
  6912.4103919006       1.0
P  1  1.0
  3416.6875004365       1.0
P  1  1.0
  1852.05847735         1.0
P  1  1.0
  1087.7098668831       1.0
P  1  1.0
  723.9826479867        1.0
P  1  1.0
  491.8776084165        1.0
P  1  1.0
  297.495706233         1.0
P  1  1.0
  166.1252300895        1.0
P  1  1.0
  87.6320515248         1.0
P  1  1.0
  52.2886735505         1.0
P  1  1.0
  32.6143720754         1.0
P  1  1.0
  18.3691558716         1.0
P  1  1.0
  10.8002925271         1.0
P  1  1.0
  6.2510496078          1.0
P  1  1.0
  4.2244511974          1.0
P  1  1.0
  2.8386242308          1.0
P  1  1.0
  1.8176798065          1.0
P  1  1.0
  1.2347906711          1.0
P  1  1.0
  0.8054267977          1.0
P  1  1.0
  0.5394902894          1.0
P  1  1.0
  0.3653375694          1.0
P  1  1.0
  0.2446725131          1.0
P  1  1.0
  0.1629472362          1.0
P  1  1.0
  0.1096950442          1.0
P  1  1.0
  0.0753610499          1.0
P  1  1.0
  0.0501318013          1.0
D  1  1.0
  5307798.3354623895    1.0
D  1  1.0
  1456516.0805844066    1.0
D  1  1.0
  719461.5189210633     1.0
D  1  1.0
  432003.8473198031     1.0
D  1  1.0
  132106.8237179618     1.0
D  1  1.0
  73176.1138014164      1.0
D  1  1.0
  45204.4684090403      1.0
D  1  1.0
  26598.4199722609      1.0
D  1  1.0
  15211.883444606       1.0
D  1  1.0
  9203.6744134561       1.0
D  1  1.0
  5029.2068688803       1.0
D  1  1.0
  2889.1639687706       1.0
D  1  1.0
  1961.997910298        1.0
D  1  1.0
  1266.8627350321       1.0
D  1  1.0
  802.6254025412        1.0
D  1  1.0
  569.5831014599        1.0
D  1  1.0
  377.6112338725        1.0
D  1  1.0
  211.2747051445        1.0
D  1  1.0
  137.5940987643        1.0
D  1  1.0
  83.8989142197         1.0
D  1  1.0
  50.915642124          1.0
D  1  1.0
  32.6925852189         1.0
D  1  1.0
  19.6791324539         1.0
D  1  1.0
  11.4089824542         1.0
D  1  1.0
  5.7775986556          1.0
D  1  1.0
  3.4814419609          1.0
D  1  1.0
  2.0198882014          1.0
D  1  1.0
  1.1009353949          1.0
D  1  1.0
  0.7372260098          1.0
D  1  1.0
  0.4840278466          1.0
D  1  1.0
  0.2903324916          1.0
D  1  1.0
  0.1227818952          1.0
D  1  1.0
  0.0721897938          1.0
F  1  1.0
  70880.8835181951      1.0
F  1  1.0
  26339.9136395592      1.0
F  1  1.0
  16098.2546527576      1.0
F  1  1.0
  9597.8477885124       1.0
F  1  1.0
  5739.9379498502       1.0
F  1  1.0
  3262.3843969298       1.0
F  1  1.0
  2016.2042830732       1.0
F  1  1.0
  1304.7938242263       1.0
F  1  1.0
  780.516272107         1.0
F  1  1.0
  431.1376377431        1.0
F  1  1.0
  277.5099140362        1.0
F  1  1.0
  164.6625090646        1.0
F  1  1.0
  85.4585638442         1.0
F  1  1.0
  49.8672426609         1.0
F  1  1.0
  27.4871294093         1.0
F  1  1.0
  14.0323948265         1.0
F  1  1.0
  7.3906433185          1.0
F  1  1.0
  4.1211729228          1.0
F  1  1.0
  2.4080345576          1.0
F  1  1.0
  1.5018691795          1.0
F  1  1.0
  0.9050821162          1.0
F  1  1.0
  0.6044280685          1.0
F  1  1.0
  0.4286038599          1.0
F  1  1.0
  0.2947295157          1.0
F  1  1.0
  0.1978045695          1.0
F  1  1.0
  0.1407330825          1.0
G  1  1.0
  2548.0380699493       1.0
G  1  1.0
  1046.7242272958       1.0
G  1  1.0
  642.7003340009        1.0
G  1  1.0
  413.3951395246        1.0
G  1  1.0
  264.4785897856        1.0
G  1  1.0
  142.8107648359        1.0
G  1  1.0
  86.5897375532         1.0
G  1  1.0
  50.9581619245         1.0
G  1  1.0
  29.6995491902         1.0
G  1  1.0
  20.479061678          1.0
G  1  1.0
  12.331796934          1.0
G  1  1.0
  6.5598063801          1.0
G  1  1.0
  3.8095546049          1.0
G  1  1.0
  2.6176254764          1.0
G  1  1.0
  1.8396740093          1.0
G  1  1.0
  1.0753442571          1.0
G  1  1.0
  0.550732042           1.0
G  1  1.0
  0.3024371514          1.0
G  1  1.0
  0.1903614136          1.0
H  1  1.0
  475.6029402624        1.0
H  1  1.0
  296.9926624358        1.0
H  1  1.0
  178.455499356         1.0
H  1  1.0
  117.8879226907        1.0
H  1  1.0
  78.4885105661         1.0
H  1  1.0
  47.0081219004         1.0
H  1  1.0
  31.6382782698         1.0
H  1  1.0
  19.747393505          1.0
H  1  1.0
  11.9232210646         1.0
H  1  1.0
  7.9354418346          1.0
H  1  1.0
  5.3688501507          1.0
H  1  1.0
  3.5168108599          1.0
H  1  1.0
  2.2712478368          1.0
H  1  1.0
  1.5506987678          1.0
H  1  1.0
  1.0854920365          1.0
H  1  1.0
  0.7192452759          1.0
H  1  1.0
  0.4168543486          1.0
H  1  1.0
  0.2383654642          1.0
I  1  1.0
  221.8482560895        1.0
I  1  1.0
  127.3879481327        1.0
I  1  1.0
  76.7787056598         1.0
I  1  1.0
  42.9158964769         1.0
I  1  1.0
  28.0045702172         1.0
I  1  1.0
  18.1419375847         1.0
I  1  1.0
  11.9611844554         1.0
I  1  1.0
  8.5043137812          1.0
I  1  1.0
  5.7161174482          1.0
I  1  1.0
  3.6406847302          1.0
I  1  1.0
  2.5626004719          1.0
I  1  1.0
  1.8174732067          1.0
I  1  1.0
  1.1855520133          1.0
I  1  1.0
  0.7259986414          1.0
I  1  1.0
  0.47622               1.0
I  1  1.0
  0.28224               1.0
J  1  1.0
  5.3433147476          1.0
J  1  1.0
  3.4929032551          1.0
****
Tl     0
S  1  1.0
  22210047.487692866    1.0
S  1  1.0
  3560651.8972          1.0
S  1  1.0
  1144603.5616298981    1.0
S  1  1.0
  464505.6755350475     1.0
S  1  1.0
  153030.8283834455     1.0
S  1  1.0
  54211.120246071       1.0
S  1  1.0
  17872.7755820787      1.0
S  1  1.0
  10382.5021861106      1.0
S  1  1.0
  4771.551609774        1.0
S  1  1.0
  3221.9669183173       1.0
S  1  1.0
  1469.0007177489       1.0
S  1  1.0
  932.0553689358        1.0
S  1  1.0
  464.7049878731        1.0
S  1  1.0
  287.3249266172        1.0
S  1  1.0
  179.3836190209        1.0
S  1  1.0
  95.695112419          1.0
S  1  1.0
  53.5349870772         1.0
S  1  1.0
  27.9683145415         1.0
S  1  1.0
  16.0342230698         1.0
S  1  1.0
  9.6879556309          1.0
S  1  1.0
  5.8053808678          1.0
S  1  1.0
  4.0939355872          1.0
S  1  1.0
  2.7827046072          1.0
S  1  1.0
  1.7699539057          1.0
S  1  1.0
  0.9799683492          1.0
S  1  1.0
  0.597118916           1.0
S  1  1.0
  0.4054065814          1.0
S  1  1.0
  0.2287780099          1.0
S  1  1.0
  0.1176152913          1.0
S  1  1.0
  0.0561006899          1.0
S  1  1.0
  0.0259476225          1.0
P  1  1.0
  3867364.757514064     1.0
P  1  1.0
  1319703.0026954694    1.0
P  1  1.0
  727376.1166337514     1.0
P  1  1.0
  234386.357678931      1.0
P  1  1.0
  143565.9669108045     1.0
P  1  1.0
  55199.9563789706      1.0
P  1  1.0
  35712.55961347        1.0
P  1  1.0
  14884.0903359909      1.0
P  1  1.0
  8497.6660901134       1.0
P  1  1.0
  5277.0150418854       1.0
P  1  1.0
  2239.9618570489       1.0
P  1  1.0
  1387.379944786        1.0
P  1  1.0
  878.4656655434        1.0
P  1  1.0
  489.7511430545        1.0
P  1  1.0
  213.3761908287        1.0
P  1  1.0
  149.8725664245        1.0
P  1  1.0
  94.1002702044         1.0
P  1  1.0
  58.2450837049         1.0
P  1  1.0
  39.0838145773         1.0
P  1  1.0
  26.6661835953         1.0
P  1  1.0
  16.8897423174         1.0
P  1  1.0
  11.2463367566         1.0
P  1  1.0
  7.9602975706          1.0
P  1  1.0
  5.5499121392          1.0
P  1  1.0
  3.6518570097          1.0
P  1  1.0
  2.1795911429          1.0
P  1  1.0
  1.3562173258          1.0
P  1  1.0
  0.934901161           1.0
P  1  1.0
  0.6646386997          1.0
P  1  1.0
  0.390384294           1.0
P  1  1.0
  0.2327902516          1.0
P  1  1.0
  0.1401216584          1.0
P  1  1.0
  0.0823497865          1.0
P  1  1.0
  0.0461291067          1.0
D  1  1.0
  74352.0728678401      1.0
D  1  1.0
  32468.808319519       1.0
D  1  1.0
  14684.1088837967      1.0
D  1  1.0
  9277.8200769708       1.0
D  1  1.0
  4402.5584719452       1.0
D  1  1.0
  2533.205329509        1.0
D  1  1.0
  1610.8719299098       1.0
D  1  1.0
  944.60959112          1.0
D  1  1.0
  531.575593627         1.0
D  1  1.0
  304.0056803945        1.0
D  1  1.0
  175.5155853154        1.0
D  1  1.0
  117.0003138638        1.0
D  1  1.0
  78.4031192062         1.0
D  1  1.0
  51.8848602362         1.0
D  1  1.0
  33.2187647255         1.0
D  1  1.0
  21.8969452238         1.0
D  1  1.0
  15.0668529569         1.0
D  1  1.0
  10.097158285          1.0
D  1  1.0
  6.7610190523          1.0
D  1  1.0
  4.5818446399          1.0
D  1  1.0
  3.2442632142          1.0
D  1  1.0
  2.2629118427          1.0
D  1  1.0
  1.5694299733          1.0
D  1  1.0
  0.9698934763          1.0
D  1  1.0
  0.63768419            1.0
D  1  1.0
  0.450096728           1.0
D  1  1.0
  0.2634774963          1.0
D  1  1.0
  0.1649736667          1.0
D  1  1.0
  0.113970701           1.0
D  1  1.0
  0.0664259136          1.0
F  1  1.0
  26914.1021348479      1.0
F  1  1.0
  14551.6803780502      1.0
F  1  1.0
  7547.7737071863       1.0
F  1  1.0
  4568.7910685154       1.0
F  1  1.0
  3224.4774690678       1.0
F  1  1.0
  2129.1202553604       1.0
F  1  1.0
  1328.4473321697       1.0
F  1  1.0
  889.4473793034        1.0
F  1  1.0
  596.844276908         1.0
F  1  1.0
  359.7815794161        1.0
F  1  1.0
  181.7730373389        1.0
F  1  1.0
  101.2579252686        1.0
F  1  1.0
  63.908163582          1.0
F  1  1.0
  36.7437591183         1.0
F  1  1.0
  19.7004350634         1.0
F  1  1.0
  9.8665443188          1.0
F  1  1.0
  5.478185913           1.0
F  1  1.0
  3.4141035802          1.0
F  1  1.0
  2.1419120456          1.0
F  1  1.0
  1.2514114599          1.0
F  1  1.0
  0.8468221675          1.0
F  1  1.0
  0.5570403432          1.0
F  1  1.0
  0.335930151           1.0
F  1  1.0
  0.1744728245          1.0
G  1  1.0
  1511.2180958578       1.0
G  1  1.0
  908.7233194258        1.0
G  1  1.0
  645.5113990846        1.0
G  1  1.0
  386.4948371773        1.0
G  1  1.0
  215.4205024258        1.0
G  1  1.0
  118.052406312         1.0
G  1  1.0
  60.8702808664         1.0
G  1  1.0
  38.1548641003         1.0
G  1  1.0
  25.1176824718         1.0
G  1  1.0
  15.5632727997         1.0
G  1  1.0
  9.3874226295          1.0
G  1  1.0
  5.6605498404          1.0
G  1  1.0
  3.4146477064          1.0
G  1  1.0
  2.3654261056          1.0
G  1  1.0
  1.5791053912          1.0
G  1  1.0
  1.0468090868          1.0
G  1  1.0
  0.6899538598          1.0
G  1  1.0
  0.3927842873          1.0
G  1  1.0
  0.2211999353          1.0
H  1  1.0
  797.7472170092        1.0
H  1  1.0
  458.6213052371        1.0
H  1  1.0
  302.1460032241        1.0
H  1  1.0
  198.7008009534        1.0
H  1  1.0
  124.6752136687        1.0
H  1  1.0
  72.3954545036         1.0
H  1  1.0
  41.4850449893         1.0
H  1  1.0
  28.7599706414         1.0
H  1  1.0
  18.6861451944         1.0
H  1  1.0
  12.1068863808         1.0
H  1  1.0
  7.4477018658          1.0
H  1  1.0
  4.732100505           1.0
H  1  1.0
  3.3343176773          1.0
H  1  1.0
  2.3103192111          1.0
H  1  1.0
  1.4252613308          1.0
H  1  1.0
  0.8071437468          1.0
H  1  1.0
  0.4660988556          1.0
H  1  1.0
  0.2815355244          1.0
I  1  1.0
  803.6298496475        1.0
I  1  1.0
  556.5141716142        1.0
I  1  1.0
  382.8704759593        1.0
I  1  1.0
  248.8792101123        1.0
I  1  1.0
  142.5080414248        1.0
I  1  1.0
  86.3615312549         1.0
I  1  1.0
  52.0362446397         1.0
I  1  1.0
  32.2612342616         1.0
I  1  1.0
  22.0142644726         1.0
I  1  1.0
  13.5168072042         1.0
I  1  1.0
  9.4070101643          1.0
I  1  1.0
[truncated: 32,366 more chars]
