# Supplementary material for: Physics-Driven Construction of Compact Primitive Gaussian Density Fitting Basis Sets
Source: J Chem Theory Comput. 2025 Oct 25;21(21):10863–78. doi: 10.1021/acs.jctc.5c01219 (PMC12613328; doi:10.1021/acs.jctc.5c01219)
Supplement: Supplementary file 1 [file ct5c01219_si_002.zip › supplementary_info/MADF-DFBSs/relativistic/dyall_ae4z-madf.g94]

!-------------------------------------------------------------------------------
!       Basis set: dyall-ae4z-MADF generated from OBS:dyall-ae4z 
!            Role: Density fitting
!     MADF params: \tau_1 = 1e-7, \tau_2 = 1e-5, and zeta = 1.4
!           Atoms: H, He, Li, Be, B, C, N, O, F, Ne, Na, Mg, Al
!                  Si, P, S, Cl, Ar, K, Ca, Sc, Ti, V, Cr, Mn
!                  Fe, Co, Ni, Cu, Zn, Ga, Ge, As, Se, Br, Kr, Rb
!                  Sr, Y, Zr, Nb, Mo, Tc, Ru, Rh, Pd, Ag, Cd, In
!                  Sn, Sb, Te, I, Xe, Cs, Ba, La, Ce, Pr, Nd, Pm
!                  Sm, Eu, Gd, Tb, Dy, Ho, Er, Tm, Yb, Lu, Hf, Ta
!                  W, Re, Os, Ir, Pt, Au, Hg, Tl, Pb, Bi, Po, At
!                  Rn, Fr, Ra, Ac, Th, Pa, U, Np, Pu, Am and Cm. 
!         Authors: Kshitijkumar A. Surjuse and Edward F. Valeev 
!-------------------------------------------------------------------------------


H     0
S  1  1.0
  14.7724550304         1.0
S  1  1.0
  8.6590327             1.0
S  1  1.0
  5.3424695746          1.0
S  1  1.0
  3.3311474             1.0
S  1  1.0
  2.0840884236          1.0
S  1  1.0
  1.1459582832          1.0
S  1  1.0
  0.6606096576          1.0
S  1  1.0
  0.39252742            1.0
S  1  1.0
  0.2075904825          1.0
S  1  1.0
  0.11785545            1.0
P  1  1.0
  6.79982569            1.0
P  1  1.0
  4.6658863889          1.0
P  1  1.0
  3.288748589           1.0
P  1  1.0
  2.1481672569          1.0
P  1  1.0
  1.4164990977          1.0
P  1  1.0
  0.8709063308          1.0
P  1  1.0
  0.5820610878          1.0
P  1  1.0
  0.3260318114          1.0
D  1  1.0
  5.4197963018          1.0
D  1  1.0
  2.8812219865          1.0
D  1  1.0
  1.9387657514          1.0
D  1  1.0
  1.2536367906          1.0
D  1  1.0
  0.8442565886          1.0
D  1  1.0
  0.4843162905          1.0
F  1  1.0
  1.8251607382          1.0
F  1  1.0
  1.2363507234          1.0
F  1  1.0
  0.7084146488          1.0
G  1  1.0
  1.4470103926          1.0
****
He     0
S  1  1.0
  109.6629207453        1.0
S  1  1.0
  59.906296             1.0
S  1  1.0
  36.4125731952         1.0
S  1  1.0
  21.577093             1.0
S  1  1.0
  13.3194645578         1.0
S  1  1.0
  8.36299274            1.0
S  1  1.0
  5.2206393856          1.0
S  1  1.0
  2.8710908211          1.0
S  1  1.0
  1.6352114338          1.0
S  1  1.0
  0.896790465           1.0
S  1  1.0
  0.497637735           1.0
S  1  1.0
  0.25432711            1.0
P  1  1.0
  33.5544889502         1.0
P  1  1.0
  17.04378215           1.0
P  1  1.0
  11.678645167          1.0
P  1  1.0
  8.3129954994          1.0
P  1  1.0
  5.4188349711          1.0
P  1  1.0
  3.5795543701          1.0
P  1  1.0
  2.2337455726          1.0
P  1  1.0
  1.4635736405          1.0
P  1  1.0
  0.8151218109          1.0
D  1  1.0
  32.6608761578         1.0
D  1  1.0
  13.5959344853         1.0
D  1  1.0
  7.2795688732          1.0
D  1  1.0
  4.1785842602          1.0
D  1  1.0
  2.2274624545          1.0
D  1  1.0
  1.2204993316          1.0
F  1  1.0
  4.6142383799          1.0
F  1  1.0
  3.1317126845          1.0
F  1  1.0
  1.7938241654          1.0
G  1  1.0
  3.664071889           1.0
****
Li     0
S  1  1.0
  13648.82992           1.0
S  1  1.0
  3875.44654            1.0
S  1  1.0
  2312.8760905755       1.0
S  1  1.0
  1269.448726           1.0
S  1  1.0
  773.1438677608        1.0
S  1  1.0
  285.3271828247        1.0
S  1  1.0
  180.5215              1.0
S  1  1.0
  113.526610083         1.0
S  1  1.0
  75.2628932            1.0
S  1  1.0
  48.0146755757         1.0
S  1  1.0
  27.1451280067         1.0
S  1  1.0
  16.7877899933         1.0
S  1  1.0
  11.651211946          1.0
S  1  1.0
  7.5511568936          1.0
S  1  1.0
  4.0570680898          1.0
S  1  1.0
  2.3531524116          1.0
S  1  1.0
  1.4806360181          1.0
S  1  1.0
  0.8475678205          1.0
S  1  1.0
  0.5607955142          1.0
S  1  1.0
  0.3935443466          1.0
S  1  1.0
  0.230847824           1.0
S  1  1.0
  0.141161363           1.0
S  1  1.0
  0.096732686           1.0
S  1  1.0
  0.0677989322          1.0
S  1  1.0
  0.0472678867          1.0
S  1  1.0
  0.0293826505          1.0
S  1  1.0
  0.017594015           1.0
S  1  1.0
  0.0099142666          1.0
P  1  1.0
  160.0037033           1.0
P  1  1.0
  85.4700883397         1.0
P  1  1.0
  36.0679491883         1.0
P  1  1.0
  19.8633560999         1.0
P  1  1.0
  12.88113277           1.0
P  1  1.0
  8.708766526           1.0
P  1  1.0
  5.5698973533          1.0
P  1  1.0
  3.2129398748          1.0
P  1  1.0
  1.8284703715          1.0
P  1  1.0
  1.2166583906          1.0
P  1  1.0
  0.7279804156          1.0
P  1  1.0
  0.4364096195          1.0
P  1  1.0
  0.2980469118          1.0
P  1  1.0
  0.2102400515          1.0
P  1  1.0
  0.1222371159          1.0
P  1  1.0
  0.0676352029          1.0
P  1  1.0
  0.028439294           1.0
P  1  1.0
  0.0176253629          1.0
D  1  1.0
  42.3341062787         1.0
D  1  1.0
  29.1132789654         1.0
D  1  1.0
  18.4800970471         1.0
D  1  1.0
  12.8041700135         1.0
D  1  1.0
  8.3449526414          1.0
D  1  1.0
  4.8826421082          1.0
D  1  1.0
  3.2218963868          1.0
D  1  1.0
  2.0834004792          1.0
D  1  1.0
  1.2720945283          1.0
D  1  1.0
  0.8331446629          1.0
D  1  1.0
  0.5679014506          1.0
D  1  1.0
  0.346109311           1.0
D  1  1.0
  0.2286415946          1.0
D  1  1.0
  0.1620541111          1.0
D  1  1.0
  0.0977867351          1.0
D  1  1.0
  0.0579205739          1.0
D  1  1.0
  0.0388196136          1.0
D  1  1.0
  0.0253805226          1.0
F  1  1.0
  24.6091199925         1.0
F  1  1.0
  16.6283123488         1.0
F  1  1.0
  11.0056082203         1.0
F  1  1.0
  6.1562142783          1.0
F  1  1.0
  3.2982169794          1.0
F  1  1.0
  1.2262927447          1.0
F  1  1.0
  0.178373124           1.0
F  1  1.0
  0.1259175456          1.0
G  1  1.0
  9.9481552669          1.0
G  1  1.0
  0.2469747636          1.0
G  1  1.0
  0.1568420176          1.0
****
Be     0
S  1  1.0
  1162472.046           1.0
S  1  1.0
  625567.1456913212     1.0
S  1  1.0
  161096.589            1.0
S  1  1.0
  34888.2022            1.0
S  1  1.0
  20188.6619443538      1.0
S  1  1.0
  9527.32352            1.0
S  1  1.0
  5649.7590137874       1.0
S  1  1.0
  3016.73138            1.0
S  1  1.0
  1826.1007930965       1.0
S  1  1.0
  655.0027570146        1.0
S  1  1.0
  406.731926            1.0
S  1  1.0
  254.4572994796        1.0
S  1  1.0
  166.084012            1.0
S  1  1.0
  105.3097755052        1.0
S  1  1.0
  49.422706222          1.0
S  1  1.0
  34.9395643723         1.0
S  1  1.0
  18.5990994453         1.0
S  1  1.0
  9.9882985675          1.0
S  1  1.0
  5.7811733646          1.0
S  1  1.0
  3.817349912           1.0
S  1  1.0
  2.2577784526          1.0
S  1  1.0
  1.0885547614          1.0
S  1  1.0
  0.5743167476          1.0
S  1  1.0
  0.3261180882          1.0
S  1  1.0
  0.2072262286          1.0
S  1  1.0
  0.1028086805          1.0
S  1  1.0
  0.0592888124          1.0
S  1  1.0
  0.0352757226          1.0
S  1  1.0
  0.0190432873          1.0
P  1  1.0
  140.8748076559        1.0
P  1  1.0
  96.201942243          1.0
P  1  1.0
  67.9619351619         1.0
P  1  1.0
  40.400532904          1.0
P  1  1.0
  27.2769581842         1.0
P  1  1.0
  18.078774561          1.0
P  1  1.0
  9.9744300525          1.0
P  1  1.0
  5.4189292704          1.0
P  1  1.0
  3.2122894347          1.0
P  1  1.0
  2.2193563909          1.0
P  1  1.0
  1.5473648718          1.0
P  1  1.0
  0.9974708755          1.0
P  1  1.0
  0.6106475785          1.0
P  1  1.0
  0.3552973757          1.0
P  1  1.0
  0.2142302722          1.0
P  1  1.0
  0.1309067555          1.0
P  1  1.0
  0.0813616506          1.0
P  1  1.0
  0.0553173467          1.0
D  1  1.0
  79.5111669395         1.0
D  1  1.0
  55.3282817677         1.0
D  1  1.0
  39.0924777445         1.0
D  1  1.0
  25.8131224449         1.0
D  1  1.0
  16.6519497262         1.0
D  1  1.0
  11.0976648331         1.0
D  1  1.0
  7.3058161462          1.0
D  1  1.0
  5.2100253817          1.0
D  1  1.0
  3.4677402077          1.0
D  1  1.0
  2.2313002059          1.0
D  1  1.0
  1.2452445171          1.0
D  1  1.0
  0.6960425442          1.0
D  1  1.0
  0.4750656402          1.0
D  1  1.0
  0.2807776379          1.0
D  1  1.0
  0.1534237205          1.0
D  1  1.0
  0.0903058499          1.0
D  1  1.0
  0.0487508154          1.0
F  1  1.0
  20.1808457016         1.0
F  1  1.0
  13.7245037423         1.0
F  1  1.0
  2.6913965426          1.0
F  1  1.0
  1.8011801956          1.0
F  1  1.0
  1.0273228706          1.0
F  1  1.0
  0.5539641156          1.0
F  1  1.0
  0.3396565739          1.0
G  1  1.0
  4.0774464402          1.0
G  1  1.0
  1.682986223           1.0
G  1  1.0
  1.0670859992          1.0
G  1  1.0
  0.6504548907          1.0
G  1  1.0
  0.4091974199          1.0
H  1  1.0
  0.5553694169          1.0
****
B     0
S  1  1.0
  1512144.774           1.0
S  1  1.0
  815193.1585330635     1.0
S  1  1.0
  214332.372            1.0
S  1  1.0
  120560.0585063526     1.0
S  1  1.0
  47369.4988            1.0
S  1  1.0
  27495.3142646195      1.0
S  1  1.0
  13182.07042           1.0
S  1  1.0
  7844.2323724715       1.0
S  1  1.0
  4251.80188            1.0
S  1  1.0
  2582.6111358998       1.0
S  1  1.0
  941.4615838369        1.0
S  1  1.0
  590.855304            1.0
S  1  1.0
  370.7457066514        1.0
S  1  1.0
  244.103786            1.0
S  1  1.0
  156.0502157283        1.0
S  1  1.0
  89.4316172784         1.0
S  1  1.0
  53.8971209246         1.0
S  1  1.0
  30.9947533973         1.0
S  1  1.0
  17.5841634504         1.0
S  1  1.0
  11.8128144543         1.0
S  1  1.0
  6.436541973           1.0
S  1  1.0
  3.7079642209          1.0
S  1  1.0
  2.4163101525          1.0
S  1  1.0
  1.642394386           1.0
S  1  1.0
  1.1556644247          1.0
S  1  1.0
  0.7365519899          1.0
S  1  1.0
  0.4443099279          1.0
S  1  1.0
  0.2977698054          1.0
S  1  1.0
  0.1803913413          1.0
S  1  1.0
  0.1049580855          1.0
S  1  1.0
  0.059851456           1.0
S  1  1.0
  0.031779453           1.0
P  1  1.0
  275.2132820722        1.0
P  1  1.0
  102.7369134874        1.0
P  1  1.0
  58.4419157188         1.0
P  1  1.0
  31.952332769          1.0
P  1  1.0
  16.6732921114         1.0
P  1  1.0
  11.33286168           1.0
P  1  1.0
  6.5681707145          1.0
P  1  1.0
  3.6726958178          1.0
P  1  1.0
  2.3708799232          1.0
P  1  1.0
  1.4714050362          1.0
P  1  1.0
  0.8998642998          1.0
P  1  1.0
  0.6040003259          1.0
P  1  1.0
  0.426487189           1.0
P  1  1.0
  0.292105607           1.0
P  1  1.0
  0.1920709709          1.0
P  1  1.0
  0.1343483953          1.0
P  1  1.0
  0.0936657532          1.0
D  1  1.0
  222.3142594           1.0
D  1  1.0
  144.0076277493        1.0
D  1  1.0
  88.3220125412         1.0
D  1  1.0
  55.0929892236         1.0
D  1  1.0
  32.1835520175         1.0
D  1  1.0
  16.2815569445         1.0
D  1  1.0
  9.941236297           1.0
D  1  1.0
  6.7308610749          1.0
D  1  1.0
  4.2537390931          1.0
D  1  1.0
  2.6308543959          1.0
D  1  1.0
  1.8607915342          1.0
D  1  1.0
  1.3168565659          1.0
D  1  1.0
  0.8856821477          1.0
D  1  1.0
  0.5960125076          1.0
D  1  1.0
  0.3774449985          1.0
D  1  1.0
  0.2673139379          1.0
D  1  1.0
  0.1598263567          1.0
D  1  1.0
  0.0813553998          1.0
F  1  1.0
  41.4266083509         1.0
F  1  1.0
  21.3644629924         1.0
F  1  1.0
  1.5159807083          1.0
F  1  1.0
  0.8891172595          1.0
F  1  1.0
  0.5624369292          1.0
F  1  1.0
  0.3926234165          1.0
F  1  1.0
  0.2065734973          1.0
G  1  1.0
  1.255461529           1.0
G  1  1.0
  0.844611114           1.0
G  1  1.0
  0.498893627           1.0
G  1  1.0
  0.285827368           1.0
H  1  1.0
  1.0071358             1.0
H  1  1.0
  0.5830534989          1.0
I  1  1.0
  0.7858909758          1.0
****
C     0
S  1  1.0
  1446.8906513477       1.0
S  1  1.0
  902.728814            1.0
S  1  1.0
  370.5842              1.0
S  1  1.0
  236.6300130025        1.0
S  1  1.0
  135.5017546093        1.0
S  1  1.0
  81.2219729681         1.0
S  1  1.0
  48.7821963367         1.0
S  1  1.0
  32.4698124993         1.0
S  1  1.0
  20.3775914863         1.0
S  1  1.0
  12.9871799707         1.0
S  1  1.0
  8.8336868981          1.0
S  1  1.0
  6.2110055146          1.0
S  1  1.0
  4.1877223325          1.0
S  1  1.0
  2.2543588323          1.0
S  1  1.0
  1.3430202993          1.0
S  1  1.0
  0.8883228922          1.0
S  1  1.0
  0.5618129445          1.0
S  1  1.0
  0.3239782151          1.0
S  1  1.0
  0.2193012056          1.0
S  1  1.0
  0.1510186614          1.0
S  1  1.0
  0.1068429881          1.0
S  1  1.0
  0.0751883204          1.0
S  1  1.0
  0.0457726104          1.0
P  1  1.0
  10526.9695283549      1.0
P  1  1.0
  3469.9960630543       1.0
P  1  1.0
  1335.4147155525       1.0
P  1  1.0
  748.103659            1.0
P  1  1.0
  418.563892698         1.0
P  1  1.0
  226.7048796111        1.0
P  1  1.0
  155.4525243773        1.0
P  1  1.0
  88.1597260595         1.0
P  1  1.0
  47.9599955306         1.0
P  1  1.0
  24.5881491311         1.0
P  1  1.0
  16.3938570839         1.0
P  1  1.0
  10.1197210094         1.0
P  1  1.0
  5.7693075596          1.0
P  1  1.0
  3.8926142034          1.0
P  1  1.0
  2.5253719266          1.0
P  1  1.0
  1.776783861           1.0
P  1  1.0
  1.0641423204          1.0
P  1  1.0
  0.7094835895          1.0
P  1  1.0
  0.4430233221          1.0
P  1  1.0
  0.2918465046          1.0
P  1  1.0
  0.2075215489          1.0
P  1  1.0
  0.1435334435          1.0
P  1  1.0
  0.0813735296          1.0
D  1  1.0
  218.5414351303        1.0
D  1  1.0
  82.6271279332         1.0
D  1  1.0
  58.3943767154         1.0
D  1  1.0
  41.203047639          1.0
D  1  1.0
  23.9696063174         1.0
D  1  1.0
  14.6328643311         1.0
D  1  1.0
  8.3522264835          1.0
D  1  1.0
  4.4487241183          1.0
D  1  1.0
  2.6473291425          1.0
D  1  1.0
  1.6380490045          1.0
D  1  1.0
  1.059387569           1.0
D  1  1.0
  0.6623780512          1.0
D  1  1.0
  0.3352339588          1.0
D  1  1.0
  0.2045193139          1.0
D  1  1.0
  0.1171778826          1.0
F  1  1.0
  43.2820990117         1.0
F  1  1.0
  27.4234313937         1.0
F  1  1.0
  2.6183305431          1.0
F  1  1.0
  1.5817112824          1.0
F  1  1.0
  0.9867165958          1.0
F  1  1.0
  0.6658631294          1.0
F  1  1.0
  0.4353023735          1.0
F  1  1.0
  0.2838325503          1.0
G  1  1.0
  2.6441347485          1.0
G  1  1.0
  1.7799366179          1.0
G  1  1.0
  1.2288139494          1.0
G  1  1.0
  0.8149297874          1.0
G  1  1.0
  0.5380265212          1.0
H  1  1.0
  2.123823234           1.0
H  1  1.0
  1.2648084891          1.0
I  1  1.0
  1.8274817958          1.0
****
N     0
S  1  1.0
  17975.2942223627      1.0
S  1  1.0
  3372.47672            1.0
S  1  1.0
  2077.7448817642       1.0
S  1  1.0
  1289.912404           1.0
S  1  1.0
  526.610878            1.0
S  1  1.0
  335.3546889754        1.0
S  1  1.0
  190.4460874599        1.0
S  1  1.0
  114.5234670389        1.0
S  1  1.0
  65.4384258406         1.0
S  1  1.0
  32.1574371424         1.0
S  1  1.0
  17.9110105291         1.0
S  1  1.0
  12.3086396938         1.0
S  1  1.0
  8.6334865289          1.0
S  1  1.0
  5.8430960614          1.0
S  1  1.0
  3.55657716            1.0
S  1  1.0
  2.1432469742          1.0
S  1  1.0
  1.2486731731          1.0
S  1  1.0
  0.7905595718          1.0
S  1  1.0
  0.407635568           1.0
S  1  1.0
  0.1783199843          1.0
S  1  1.0
  0.1023805284          1.0
S  1  1.0
  0.0614239303          1.0
P  1  1.0
  1061.436508           1.0
P  1  1.0
  702.357982306         1.0
P  1  1.0
  218.3105561809        1.0
P  1  1.0
  125.5084204576        1.0
P  1  1.0
  86.1871590958         1.0
P  1  1.0
  59.2185123648         1.0
P  1  1.0
  34.0347185221         1.0
P  1  1.0
  23.2866734751         1.0
P  1  1.0
  15.3729739143         1.0
P  1  1.0
  9.0228991187          1.0
P  1  1.0
  5.4447919954          1.0
P  1  1.0
  3.1127254751          1.0
P  1  1.0
  2.0569982994          1.0
P  1  1.0
  1.4085510639          1.0
P  1  1.0
  0.8520491129          1.0
P  1  1.0
  0.5845180064          1.0
P  1  1.0
  0.369459872           1.0
P  1  1.0
  0.2330307107          1.0
P  1  1.0
  0.1091980983          1.0
D  1  1.0
  115.4395231323        1.0
D  1  1.0
  79.5434596769         1.0
D  1  1.0
  55.7511425417         1.0
D  1  1.0
  36.1788559701         1.0
D  1  1.0
  22.0870030811         1.0
D  1  1.0
  13.1317905733         1.0
D  1  1.0
  8.593378167           1.0
D  1  1.0
  5.9743816418          1.0
D  1  1.0
  3.4737729857          1.0
D  1  1.0
  2.0077895842          1.0
D  1  1.0
  1.3437550745          1.0
D  1  1.0
  0.9229315676          1.0
D  1  1.0
  0.519262893           1.0
D  1  1.0
  0.2878340226          1.0
D  1  1.0
  0.1572452616          1.0
F  1  1.0
  61.8348162686         1.0
F  1  1.0
  37.6837445436         1.0
F  1  1.0
  4.9741891781          1.0
F  1  1.0
  3.2162264536          1.0
F  1  1.0
  1.9854844152          1.0
F  1  1.0
  1.087885703           1.0
F  1  1.0
  0.6062663064          1.0
F  1  1.0
  0.4128676128          1.0
G  1  1.0
  5.9532826896          1.0
G  1  1.0
  3.9288639873          1.0
G  1  1.0
  2.4358785146          1.0
G  1  1.0
  1.3386033319          1.0
G  1  1.0
  0.7559709154          1.0
H  1  1.0
  1.9168111201          1.0
H  1  1.0
  1.0002950192          1.0
I  1  1.0
  2.5292059163          1.0
****
O     0
S  1  1.0
  1086.3779896711       1.0
S  1  1.0
  706.562876            1.0
S  1  1.0
  449.386041669         1.0
S  1  1.0
  254.4195838558        1.0
S  1  1.0
  152.8873745849        1.0
S  1  1.0
  79.1185901882         1.0
S  1  1.0
  42.7043094363         1.0
S  1  1.0
  20.0227421866         1.0
S  1  1.0
  11.4351390208         1.0
S  1  1.0
  7.7434368239          1.0
S  1  1.0
  4.7260812915          1.0
S  1  1.0
  2.8525552703          1.0
S  1  1.0
  1.6590412638          1.0
S  1  1.0
  1.0432960296          1.0
S  1  1.0
  0.538689527           1.0
S  1  1.0
  0.2677933619          1.0
S  1  1.0
  0.1870523586          1.0
P  1  1.0
  944.698289806         1.0
P  1  1.0
  666.4920467965        1.0
P  1  1.0
  291.3639065449        1.0
P  1  1.0
  147.8461025388        1.0
P  1  1.0
  78.2227037511         1.0
P  1  1.0
  49.1641499622         1.0
P  1  1.0
  31.8932714674         1.0
P  1  1.0
  21.1866754657         1.0
P  1  1.0
  14.4414902131         1.0
P  1  1.0
  8.7344672987          1.0
P  1  1.0
  4.5252397283          1.0
P  1  1.0
  3.1674320519          1.0
P  1  1.0
  1.7297649148          1.0
P  1  1.0
  0.9106879662          1.0
P  1  1.0
  0.4822055366          1.0
P  1  1.0
  0.2766575803          1.0
P  1  1.0
  0.1401324014          1.0
D  1  1.0
  151.1194579957        1.0
D  1  1.0
  100.9965482304        1.0
D  1  1.0
  68.8971012221         1.0
D  1  1.0
  45.7592413913         1.0
D  1  1.0
  29.2405917807         1.0
D  1  1.0
  15.1435887182         1.0
D  1  1.0
  8.2178832342          1.0
D  1  1.0
  4.5997286537          1.0
D  1  1.0
  2.4463665587          1.0
D  1  1.0
  1.3601889934          1.0
D  1  1.0
  0.7043533387          1.0
D  1  1.0
  0.3937115749          1.0
D  1  1.0
  0.201790658           1.0
F  1  1.0
  81.9194585649         1.0
F  1  1.0
  49.3573164718         1.0
F  1  1.0
  6.7704941013          1.0
F  1  1.0
  3.6474774726          1.0
F  1  1.0
  2.2957144063          1.0
F  1  1.0
  1.5156095543          1.0
F  1  1.0
  1.034766643           1.0
F  1  1.0
  0.642639627           1.0
G  1  1.0
  15.8682576424         1.0
G  1  1.0
  8.1321553685          1.0
G  1  1.0
  3.5715182937          1.0
G  1  1.0
  2.1939743339          1.0
G  1  1.0
  1.0842652453          1.0
H  1  1.0
  4.2684246766          1.0
H  1  1.0
  2.6223517808          1.0
H  1  1.0
  1.3699230711          1.0
I  1  1.0
  3.4253675954          1.0
****
F     0
S  1  1.0
  10434.5820596163      1.0
S  1  1.0
  6009.18472            1.0
S  1  1.0
  2274.3004             1.0
S  1  1.0
  920.453848            1.0
S  1  1.0
  584.3652189567        1.0
S  1  1.0
  329.0714778005        1.0
S  1  1.0
  198.0284082364        1.0
S  1  1.0
  102.0819339416        1.0
S  1  1.0
  64.6365070965         1.0
S  1  1.0
  45.7568483002         1.0
S  1  1.0
  25.5964930617         1.0
S  1  1.0
  14.9366715692         1.0
S  1  1.0
  9.1390849428          1.0
S  1  1.0
  5.8878065428          1.0
S  1  1.0
  3.9143173748          1.0
S  1  1.0
  2.6138304327          1.0
S  1  1.0
  1.7341232305          1.0
S  1  1.0
  1.1697724494          1.0
S  1  1.0
  0.6878767973          1.0
S  1  1.0
  0.3440190047          1.0
S  1  1.0
  0.235892682           1.0
S  1  1.0
  0.1669588492          1.0
P  1  1.0
  549.7735154866        1.0
P  1  1.0
  376.4368967729        1.0
P  1  1.0
  230.9927845208        1.0
P  1  1.0
  161.6987770177        1.0
P  1  1.0
  100.3875894326        1.0
P  1  1.0
  62.0855970627         1.0
P  1  1.0
  39.6857165875         1.0
P  1  1.0
  25.9536791164         1.0
P  1  1.0
  15.2168984609         1.0
P  1  1.0
  9.5304679696          1.0
P  1  1.0
  5.7680074155          1.0
P  1  1.0
  3.7894116444          1.0
P  1  1.0
  2.6344854522          1.0
P  1  1.0
  1.6911128093          1.0
P  1  1.0
  1.0033978136          1.0
P  1  1.0
  0.6688701789          1.0
P  1  1.0
  0.4579039825          1.0
P  1  1.0
  0.3043641318          1.0
D  1  1.0
  316.201780822         1.0
D  1  1.0
  194.0711493957        1.0
D  1  1.0
  105.5978644136        1.0
D  1  1.0
  62.6912791786         1.0
D  1  1.0
  42.4468242915         1.0
D  1  1.0
  28.0096370943         1.0
D  1  1.0
  18.3992760177         1.0
D  1  1.0
  10.9987282448         1.0
D  1  1.0
  6.8158093972          1.0
D  1  1.0
  3.4297272237          1.0
D  1  1.0
  2.0972509605          1.0
D  1  1.0
  1.4788710583          1.0
D  1  1.0
  0.9797236786          1.0
D  1  1.0
  0.6602788068          1.0
D  1  1.0
  0.427414654           1.0
D  1  1.0
  0.250944042           1.0
F  1  1.0
  103.577648841         1.0
F  1  1.0
  62.9197732861         1.0
F  1  1.0
  8.7754594905          1.0
F  1  1.0
  5.0030715033          1.0
F  1  1.0
  3.015302745           1.0
F  1  1.0
  1.6098632102          1.0
F  1  1.0
  0.8432161995          1.0
G  1  1.0
  9.9321757476          1.0
G  1  1.0
  4.9483202412          1.0
G  1  1.0
  3.1148047215          1.0
G  1  1.0
  1.9318777936          1.0
G  1  1.0
  1.3368482982          1.0
H  1  1.0
  5.6320762829          1.0
H  1  1.0
  3.2788240319          1.0
H  1  1.0
  1.8338785101          1.0
I  1  1.0
  4.6729936682          1.0
****
Ne     0
S  1  1.0
  1333411.464           1.0
S  1  1.0
  743223.6091871649     1.0
S  1  1.0
  156949.3366307865     1.0
S  1  1.0
  71653.835             1.0
S  1  1.0
  22106.9302            1.0
S  1  1.0
  13330.5891572438      1.0
S  1  1.0
  4694.1922152282       1.0
S  1  1.0
  2881.1686             1.0
S  1  1.0
  1797.1905004796       1.0
S  1  1.0
  737.1204585518        1.0
S  1  1.0
  414.3882893064        1.0
S  1  1.0
  248.8944947538        1.0
S  1  1.0
  127.9841513683        1.0
S  1  1.0
  80.9095517661         1.0
S  1  1.0
  57.163254661          1.0
S  1  1.0
  31.8594088446         1.0
S  1  1.0
  18.6007278023         1.0
S  1  1.0
  11.3891005667         1.0
S  1  1.0
  7.345040247           1.0
S  1  1.0
  4.4629128115          1.0
S  1  1.0
  2.6243212106          1.0
S  1  1.0
  1.6136647588          1.0
S  1  1.0
  1.0770196543          1.0
S  1  1.0
  0.7545509258          1.0
S  1  1.0
  0.4391891389          1.0
S  1  1.0
  0.2898617852          1.0
S  1  1.0
  0.2044455691          1.0
S  1  1.0
  0.1190293531          1.0
P  1  1.0
  692.4876170667        1.0
P  1  1.0
  473.4702721302        1.0
P  1  1.0
  289.9352013856        1.0
P  1  1.0
  202.2500766603        1.0
P  1  1.0
  125.7348318472        1.0
P  1  1.0
  76.7524267832         1.0
P  1  1.0
  36.9780167298         1.0
P  1  1.0
  24.4014454482         1.0
P  1  1.0
  16.8739467899         1.0
P  1  1.0
  11.8891107961         1.0
P  1  1.0
  7.9229903101          1.0
P  1  1.0
  5.270343321           1.0
P  1  1.0
  3.2120604118          1.0
P  1  1.0
  2.1251653461          1.0
P  1  1.0
  1.3023578337          1.0
P  1  1.0
  0.8794830421          1.0
P  1  1.0
  0.5729653991          1.0
P  1  1.0
  0.3731146214          1.0
D  1  1.0
  395.8849681045        1.0
D  1  1.0
  227.4131385544        1.0
D  1  1.0
  127.17580535          1.0
D  1  1.0
  72.64678571           1.0
D  1  1.0
  40.7358618075         1.0
D  1  1.0
  22.9553443486         1.0
D  1  1.0
  13.1927587267         1.0
D  1  1.0
  7.6169972564          1.0
D  1  1.0
  4.8716153258          1.0
D  1  1.0
  2.9986644608          1.0
D  1  1.0
  1.5744733175          1.0
D  1  1.0
  0.8269278926          1.0
D  1  1.0
  0.523380657           1.0
D  1  1.0
  0.304715144           1.0
F  1  1.0
  128.9159698722        1.0
F  1  1.0
  78.1450925068         1.0
F  1  1.0
  11.155773311          1.0
F  1  1.0
  6.1276049153          1.0
F  1  1.0
  3.6031159124          1.0
F  1  1.0
  2.345402592           1.0
F  1  1.0
  1.6085530518          1.0
F  1  1.0
  1.071089049           1.0
G  1  1.0
  11.897868587          1.0
G  1  1.0
  6.4989339769          1.0
G  1  1.0
  3.9602791558          1.0
G  1  1.0
  2.4860881694          1.0
G  1  1.0
  1.7414420578          1.0
H  1  1.0
  7.263712048           1.0
H  1  1.0
  5.1689535823          1.0
H  1  1.0
  3.5649520724          1.0
I  1  1.0
  5.5309121073          1.0
****
Na     0
S  1  1.0
  1235774.968           1.0
S  1  1.0
  319402.526            1.0
S  1  1.0
  188015.833564952      1.0
S  1  1.0
  58341.0051070135      1.0
S  1  1.0
  20270.9962484047      1.0
S  1  1.0
  12333.07388           1.0
S  1  1.0
  7676.3988150878       1.0
S  1  1.0
  3111.6270384742       1.0
S  1  1.0
  1341.5255400205       1.0
S  1  1.0
  772.3598273259        1.0
S  1  1.0
  474.733897334         1.0
S  1  1.0
  232.9997475634        1.0
S  1  1.0
  141.5483181079        1.0
S  1  1.0
  99.3243491175         1.0
S  1  1.0
  59.6999960401         1.0
S  1  1.0
  36.0664813356         1.0
S  1  1.0
  23.6051767434         1.0
S  1  1.0
  15.2316442477         1.0
S  1  1.0
  10.7425129525         1.0
S  1  1.0
  7.4218918109          1.0
S  1  1.0
  4.6302745943          1.0
S  1  1.0
  2.8282403696          1.0
S  1  1.0
  1.5840234283          1.0
S  1  1.0
  0.990107567           1.0
S  1  1.0
  0.6493983504          1.0
S  1  1.0
  0.4064120083          1.0
S  1  1.0
  0.2891639153          1.0
S  1  1.0
  0.1634198599          1.0
S  1  1.0
  0.0973069362          1.0
S  1  1.0
  0.0520906817          1.0
S  1  1.0
  0.0308649121          1.0
S  1  1.0
  0.0192514462          1.0
S  1  1.0
  0.0126021351          1.0
S  1  1.0
  0.0082386546          1.0
P  1  1.0
  618846.7538098504     1.0
P  1  1.0
  160659.2608584732     1.0
P  1  1.0
  49461.8282570629      1.0
P  1  1.0
  17491.1080459051      1.0
P  1  1.0
  7087.2277522544       1.0
P  1  1.0
  4159.10727            1.0
P  1  1.0
  2153.6784053689       1.0
P  1  1.0
  1319.2137069121       1.0
P  1  1.0
  919.4281207616        1.0
P  1  1.0
  537.53798821          1.0
P  1  1.0
  372.0305577242        1.0
P  1  1.0
  243.7060946108        1.0
P  1  1.0
  150.5892869144        1.0
P  1  1.0
  98.3313685992         1.0
P  1  1.0
  56.1857440699         1.0
P  1  1.0
  30.1090248879         1.0
P  1  1.0
  16.0322351858         1.0
P  1  1.0
  9.0884522147          1.0
P  1  1.0
  5.3086597643          1.0
P  1  1.0
  3.7649137787          1.0
P  1  1.0
  2.4003612752          1.0
P  1  1.0
  1.387394622           1.0
P  1  1.0
  0.8868928467          1.0
P  1  1.0
  0.5780194094          1.0
P  1  1.0
  0.3347556618          1.0
P  1  1.0
  0.1867290551          1.0
P  1  1.0
  0.1282463323          1.0
P  1  1.0
  0.0873002844          1.0
P  1  1.0
  0.055421031           1.0
P  1  1.0
  0.0336487668          1.0
P  1  1.0
  0.0238936025          1.0
P  1  1.0
  0.0146464971          1.0
D  1  1.0
  434.5908886907        1.0
D  1  1.0
  272.7649966402        1.0
D  1  1.0
  171.973418144         1.0
D  1  1.0
  116.8481816906        1.0
D  1  1.0
  80.5226615843         1.0
D  1  1.0
  54.9626303536         1.0
D  1  1.0
  32.4016015789         1.0
D  1  1.0
  19.9693397768         1.0
D  1  1.0
  13.531630843          1.0
D  1  1.0
  7.690673512           1.0
D  1  1.0
  4.5578081935          1.0
D  1  1.0
  2.6684691926          1.0
D  1  1.0
  1.7788546958          1.0
D  1  1.0
  1.2464748415          1.0
D  1  1.0
  0.8102978079          1.0
D  1  1.0
  0.4887740482          1.0
D  1  1.0
  0.3125620982          1.0
D  1  1.0
  0.2180230675          1.0
D  1  1.0
  0.1537588279          1.0
D  1  1.0
  0.0991498644          1.0
D  1  1.0
  0.0535262249          1.0
D  1  1.0
  0.0322614658          1.0
F  1  1.0
  185.535208958         1.0
F  1  1.0
  111.0973003403        1.0
F  1  1.0
  33.4297541559         1.0
F  1  1.0
  20.1673306626         1.0
F  1  1.0
  14.2805291184         1.0
F  1  1.0
  8.4955212484          1.0
F  1  1.0
  5.0211390777          1.0
F  1  1.0
  3.5286319896          1.0
F  1  1.0
  2.2038592928          1.0
F  1  1.0
  0.8635262565          1.0
F  1  1.0
  0.5153485319          1.0
F  1  1.0
  0.1021949955          1.0
G  1  1.0
  99.0605647687         1.0
G  1  1.0
  15.3837250191         1.0
G  1  1.0
  8.8509040956          1.0
G  1  1.0
  5.9139533824          1.0
G  1  1.0
  3.628321858           1.0
G  1  1.0
  2.0277693267          1.0
G  1  1.0
  1.374665651           1.0
G  1  1.0
  0.8414548562          1.0
G  1  1.0
  0.4407855658          1.0
G  1  1.0
  0.2699712202          1.0
H  1  1.0
  10.7042475914         1.0
H  1  1.0
  5.8197261052          1.0
H  1  1.0
  3.7178040879          1.0
H  1  1.0
  2.0012990418          1.0
I  1  1.0
  8.5285208099          1.0
I  1  1.0
  5.7642851517          1.0
****
Mg     0
S  1  1.0
  1848253.372           1.0
S  1  1.0
  478963.996            1.0
S  1  1.0
  281923.1436481364     1.0
S  1  1.0
  87451.030606651       1.0
S  1  1.0
  30350.7598289432      1.0
S  1  1.0
  18444.21678           1.0
S  1  1.0
  11474.9697889071      1.0
S  1  1.0
  4642.8968760313       1.0
S  1  1.0
  1956.8642149362       1.0
S  1  1.0
  1183.0619029418       1.0
S  1  1.0
  706.5559766544        1.0
S  1  1.0
  425.7398966489        1.0
S  1  1.0
  280.0765316206        1.0
S  1  1.0
  171.507852318         1.0
S  1  1.0
  89.0258136282         1.0
S  1  1.0
  45.3107900918         1.0
S  1  1.0
  25.6082778796         1.0
S  1  1.0
  12.6299625            1.0
S  1  1.0
  6.2442773388          1.0
S  1  1.0
  3.6907094501          1.0
S  1  1.0
  2.3888959416          1.0
S  1  1.0
  1.6142099481          1.0
S  1  1.0
  1.0426099894          1.0
S  1  1.0
  0.6723101012          1.0
S  1  1.0
  0.4254852336          1.0
S  1  1.0
  0.250696704           1.0
S  1  1.0
  0.1604451286          1.0
S  1  1.0
  0.1114239876          1.0
S  1  1.0
  0.0714402474          1.0
S  1  1.0
  0.0483105352          1.0
S  1  1.0
  0.0286181139          1.0
S  1  1.0
  0.0152221796          1.0
P  1  1.0
  2018.9214665399       1.0
P  1  1.0
  759.0896341799        1.0
P  1  1.0
  515.9718488978        1.0
P  1  1.0
  227.6605534747        1.0
P  1  1.0
  147.8376078535        1.0
P  1  1.0
  89.451200001          1.0
P  1  1.0
  59.6254835568         1.0
P  1  1.0
  36.0011489399         1.0
P  1  1.0
  22.5940288212         1.0
P  1  1.0
  14.3900316785         1.0
P  1  1.0
  10.2602145209         1.0
P  1  1.0
  6.7045806061          1.0
P  1  1.0
  4.3700511244          1.0
P  1  1.0
  2.629209149           1.0
P  1  1.0
  1.6018885846          1.0
P  1  1.0
  0.7509314834          1.0
P  1  1.0
  0.4506778781          1.0
P  1  1.0
  0.2771315079          1.0
P  1  1.0
  0.1644995419          1.0
P  1  1.0
  0.1014599327          1.0
P  1  1.0
  0.066361868           1.0
P  1  1.0
  0.0438699937          1.0
P  1  1.0
  0.0270616526          1.0
D  1  1.0
  1171.022216           1.0
D  1  1.0
  719.9964812946        1.0
D  1  1.0
  470.3865314109        1.0
D  1  1.0
  305.0220371138        1.0
D  1  1.0
  202.5908897022        1.0
D  1  1.0
  133.1858618553        1.0
D  1  1.0
  83.715318576          1.0
D  1  1.0
  54.9343541815         1.0
D  1  1.0
  37.074292338          1.0
D  1  1.0
  22.1741155284         1.0
D  1  1.0
  13.2044630735         1.0
D  1  1.0
  9.0546275363          1.0
D  1  1.0
  6.334828533           1.0
D  1  1.0
  4.1546138943          1.0
D  1  1.0
  2.8001031033          1.0
D  1  1.0
  1.9922771823          1.0
D  1  1.0
  1.3826153761          1.0
D  1  1.0
  0.8717605154          1.0
D  1  1.0
  0.6108786308          1.0
D  1  1.0
  0.4150811756          1.0
D  1  1.0
  0.2386964393          1.0
D  1  1.0
  0.1370352599          1.0
D  1  1.0
  0.0901710583          1.0
D  1  1.0
  0.0624546025          1.0
D  1  1.0
  0.0389687798          1.0
F  1  1.0
  237.0881389636        1.0
F  1  1.0
  140.92494326          1.0
F  1  1.0
  59.0545823305         1.0
F  1  1.0
  21.6637219641         1.0
F  1  1.0
  12.939741395          1.0
F  1  1.0
  7.5007695173          1.0
F  1  1.0
  5.2071414591          1.0
F  1  1.0
  3.4689580894          1.0
F  1  1.0
  2.0071461819          1.0
F  1  1.0
  1.23425787            1.0
F  1  1.0
  0.7921116966          1.0
F  1  1.0
  0.4958779102          1.0
F  1  1.0
  0.2408638272          1.0
G  1  1.0
  25.3960284854         1.0
G  1  1.0
  12.5842812024         1.0
G  1  1.0
  8.0011322573          1.0
G  1  1.0
  5.3432297983          1.0
G  1  1.0
  3.4789360951          1.0
G  1  1.0
  1.3424627237          1.0
G  1  1.0
  0.9439614247          1.0
G  1  1.0
  0.664697661           1.0
G  1  1.0
  0.3699589086          1.0
G  1  1.0
  0.2184952609          1.0
H  1  1.0
  14.4090123189         1.0
H  1  1.0
  8.529204024           1.0
H  1  1.0
  5.0607906901          1.0
H  1  1.0
  1.7380782577          1.0
H  1  1.0
  0.5841680372          1.0
I  1  1.0
  7.6330656351          1.0
I  1  1.0
  1.9300374986          1.0
****
Al     0
S  1  1.0
  2387012.7             1.0
S  1  1.0
  621269.588            1.0
S  1  1.0
  365715.1238824082     1.0
S  1  1.0
  113500.0163025588     1.0
S  1  1.0
  39359.8302188716      1.0
S  1  1.0
  23899.1094            1.0
S  1  1.0
  14863.6831590099      1.0
S  1  1.0
  6005.8957531987       1.0
S  1  1.0
  2593.9557224792       1.0
S  1  1.0
  1478.4168850708       1.0
S  1  1.0
  910.6261591011        1.0
S  1  1.0
  532.5952058582        1.0
S  1  1.0
  315.1045044035        1.0
S  1  1.0
  222.4886186562        1.0
S  1  1.0
  121.5290979839        1.0
S  1  1.0
  62.0296705482         1.0
S  1  1.0
  40.3872481229         1.0
S  1  1.0
  23.1433100703         1.0
S  1  1.0
  14.0992879276         1.0
S  1  1.0
  7.5867112582          1.0
S  1  1.0
  4.0438151009          1.0
S  1  1.0
  2.590672276           1.0
S  1  1.0
  1.7247081392          1.0
S  1  1.0
  1.0642713392          1.0
S  1  1.0
  0.6779527381          1.0
S  1  1.0
  0.4457160154          1.0
S  1  1.0
  0.2358167176          1.0
S  1  1.0
  0.1281610213          1.0
S  1  1.0
  0.0776441927          1.0
S  1  1.0
  0.0462787678          1.0
S  1  1.0
  0.0249452776          1.0
P  1  1.0
  1911.4440711154       1.0
P  1  1.0
  1051.9064717859       1.0
P  1  1.0
  670.9441690721        1.0
P  1  1.0
  312.326819069         1.0
P  1  1.0
  196.2860996624        1.0
P  1  1.0
  124.8680010728        1.0
P  1  1.0
  78.8125723441         1.0
P  1  1.0
  47.631240436          1.0
P  1  1.0
  29.2504658359         1.0
P  1  1.0
  19.0224236035         1.0
P  1  1.0
  10.6048678703         1.0
P  1  1.0
  6.0715499546          1.0
P  1  1.0
  3.8246680877          1.0
P  1  1.0
  2.4030791473          1.0
P  1  1.0
  1.3927188832          1.0
P  1  1.0
  0.9181469031          1.0
P  1  1.0
  0.5617759753          1.0
P  1  1.0
  0.3563824888          1.0
P  1  1.0
  0.2459885741          1.0
P  1  1.0
  0.1606480415          1.0
P  1  1.0
  0.10622708            1.0
P  1  1.0
  0.0665119788          1.0
P  1  1.0
  0.0443471601          1.0
D  1  1.0
  530.2602611931        1.0
D  1  1.0
  296.352830926         1.0
D  1  1.0
  181.9598219438        1.0
D  1  1.0
  121.2329686075        1.0
D  1  1.0
  76.4971827848         1.0
D  1  1.0
  47.5376247016         1.0
D  1  1.0
  29.175094333          1.0
D  1  1.0
  16.5136214617         1.0
D  1  1.0
  10.7080108201         1.0
D  1  1.0
  6.8087836788          1.0
D  1  1.0
  3.8915328618          1.0
D  1  1.0
  2.4082116041          1.0
D  1  1.0
  1.5868335993          1.0
D  1  1.0
  0.9545171039          1.0
D  1  1.0
  0.566972406           1.0
D  1  1.0
  0.359622649           1.0
D  1  1.0
  0.2334696148          1.0
D  1  1.0
  0.1516197924          1.0
D  1  1.0
  0.0961791683          1.0
D  1  1.0
  0.0638599106          1.0
F  1  1.0
  216.9862631547        1.0
F  1  1.0
  80.4837488878         1.0
F  1  1.0
  28.788362567          1.0
F  1  1.0
  16.0420670711         1.0
F  1  1.0
  9.9373260119          1.0
F  1  1.0
  5.2297506576          1.0
F  1  1.0
  3.1047930102          1.0
F  1  1.0
  2.1707931619          1.0
F  1  1.0
  1.5121527872          1.0
F  1  1.0
  0.9419705296          1.0
F  1  1.0
  0.4886949709          1.0
F  1  1.0
  0.3080419068          1.0
F  1  1.0
  0.1202312508          1.0
G  1  1.0
  28.2904433544         1.0
G  1  1.0
  18.8485950134         1.0
G  1  1.0
  13.3401139411         1.0
G  1  1.0
  8.3144699579          1.0
G  1  1.0
  4.9536157312          1.0
G  1  1.0
  2.9274096463          1.0
G  1  1.0
  1.9013397515          1.0
G  1  1.0
  1.161132444           1.0
G  1  1.0
  0.624229695           1.0
G  1  1.0
  0.3807385404          1.0
G  1  1.0
  0.2392410486          1.0
H  1  1.0
  16.5038021495         1.0
H  1  1.0
  11.5984903984         1.0
H  1  1.0
  8.1340938118          1.0
H  1  1.0
  3.2406273075          1.0
H  1  1.0
  2.007427758           1.0
H  1  1.0
  0.4521661833          1.0
I  1  1.0
  12.8610807177         1.0
I  1  1.0
  7.0776237125          1.0
I  1  1.0
  2.2628131238          1.0
****
Si     0
S  1  1.0
  1694867.2470610281    1.0
S  1  1.0
  771592.474            1.0
S  1  1.0
  234949.438            1.0
S  1  1.0
  80065.7486            1.0
S  1  1.0
  29765.1072            1.0
S  1  1.0
  11860.39728           1.0
S  1  1.0
  7480.9372563122       1.0
S  1  1.0
  4116.858346523        1.0
S  1  1.0
  2547.5252303788       1.0
S  1  1.0
  1428.5169067545       1.0
S  1  1.0
  848.7798530046        1.0
S  1  1.0
  546.4134185935        1.0
S  1  1.0
  316.5390653826        1.0
S  1  1.0
  160.5086288085        1.0
S  1  1.0
  82.5789407014         1.0
S  1  1.0
  49.7315459104         1.0
S  1  1.0
  33.9904722066         1.0
S  1  1.0
  19.5101879387         1.0
S  1  1.0
  10.586587992          1.0
S  1  1.0
  5.2054958034          1.0
S  1  1.0
  3.1460060607          1.0
S  1  1.0
  2.0960767892          1.0
S  1  1.0
  1.3255997305          1.0
S  1  1.0
  0.8809861788          1.0
S  1  1.0
  0.594269723           1.0
S  1  1.0
  0.3550085287          1.0
S  1  1.0
  0.2049683366          1.0
S  1  1.0
  0.1133883036          1.0
S  1  1.0
  0.0630429985          1.0
S  1  1.0
  0.0327126661          1.0
P  1  1.0
  4271.2004695425       1.0
P  1  1.0
  1306.9917286285       1.0
P  1  1.0
  804.5645351564        1.0
P  1  1.0
  376.553529789         1.0
P  1  1.0
  239.4041698715        1.0
P  1  1.0
  143.9900607014        1.0
P  1  1.0
  84.29607979           1.0
P  1  1.0
  55.9690311615         1.0
P  1  1.0
  34.4743661147         1.0
P  1  1.0
  22.232691228          1.0
P  1  1.0
  14.332767085          1.0
P  1  1.0
  8.847029656           1.0
P  1  1.0
  5.9853147846          1.0
P  1  1.0
  4.1672366524          1.0
P  1  1.0
  2.9136104829          1.0
P  1  1.0
  1.9256408607          1.0
P  1  1.0
  1.3148200676          1.0
P  1  1.0
  0.8886872511          1.0
P  1  1.0
  0.5811387681          1.0
P  1  1.0
  0.3112133504          1.0
P  1  1.0
  0.1685018885          1.0
P  1  1.0
  0.1004063188          1.0
P  1  1.0
  0.0581558508          1.0
D  1  1.0
  537.4946802198        1.0
D  1  1.0
  340.8614522245        1.0
D  1  1.0
  229.7479039634        1.0
D  1  1.0
  144.2265572597        1.0
D  1  1.0
  86.3502715732         1.0
D  1  1.0
  55.3306769037         1.0
D  1  1.0
  34.502250785          1.0
D  1  1.0
  20.2535246738         1.0
D  1  1.0
  12.357627089          1.0
D  1  1.0
  7.8797516612          1.0
D  1  1.0
  4.2799977682          1.0
D  1  1.0
  2.4995296554          1.0
D  1  1.0
  1.5230187878          1.0
D  1  1.0
  0.9829383073          1.0
D  1  1.0
  0.6578044161          1.0
D  1  1.0
  0.4253688648          1.0
D  1  1.0
  0.2821494116          1.0
D  1  1.0
  0.1901761889          1.0
D  1  1.0
  0.1304661439          1.0
D  1  1.0
  0.0837444252          1.0
F  1  1.0
  324.102685444         1.0
F  1  1.0
  176.6573623229        1.0
F  1  1.0
  33.2906554096         1.0
F  1  1.0
  21.9707041562         1.0
F  1  1.0
  13.7896523683         1.0
F  1  1.0
  8.3225592907          1.0
F  1  1.0
  4.8792600933          1.0
F  1  1.0
  3.4482820529          1.0
F  1  1.0
  2.4306487505          1.0
F  1  1.0
  0.8781291531          1.0
F  1  1.0
  0.5713343298          1.0
F  1  1.0
  0.3593525128          1.0
F  1  1.0
  0.1955241168          1.0
G  1  1.0
  59.5516593329         1.0
G  1  1.0
  22.2325863985         1.0
G  1  1.0
  13.0831902458         1.0
G  1  1.0
  7.6594072137          1.0
G  1  1.0
  3.4790957827          1.0
G  1  1.0
  2.2164462616          1.0
G  1  1.0
  1.4166314688          1.0
G  1  1.0
  0.8429534635          1.0
G  1  1.0
  0.494434291           1.0
G  1  1.0
  0.2477851554          1.0
H  1  1.0
  14.282080158          1.0
H  1  1.0
  7.4489385892          1.0
H  1  1.0
  2.6632279464          1.0
H  1  1.0
  1.187890815           1.0
H  1  1.0
  0.7911728109          1.0
H  1  1.0
  0.5256310111          1.0
I  1  1.0
  11.9653617206         1.0
I  1  1.0
  2.8802621455          1.0
I  1  1.0
  1.0665129943          1.0
****
P     0
S  1  1.0
  5082.3496082068       1.0
S  1  1.0
  3116.0443137418       1.0
S  1  1.0
  1741.4907797993       1.0
S  1  1.0
  1040.2461073307       1.0
S  1  1.0
  640.617384725         1.0
S  1  1.0
  377.2257452291        1.0
S  1  1.0
  182.7910270787        1.0
S  1  1.0
  116.2205746251        1.0
S  1  1.0
  81.8467910197         1.0
S  1  1.0
  37.206495476          1.0
S  1  1.0
  24.9858857825         1.0
S  1  1.0
  12.9129861861         1.0
S  1  1.0
  6.3946423654          1.0
S  1  1.0
  3.3480253101          1.0
S  1  1.0
  2.1659075816          1.0
S  1  1.0
  1.4967437843          1.0
S  1  1.0
  1.065837856           1.0
S  1  1.0
  0.7138082413          1.0
S  1  1.0
  0.4333924004          1.0
S  1  1.0
  0.2867746331          1.0
S  1  1.0
  0.2036037879          1.0
S  1  1.0
  0.1447674122          1.0
S  1  1.0
  0.0828221901          1.0
S  1  1.0
  0.042161298           1.0
P  1  1.0
  1649.6210873344       1.0
P  1  1.0
  996.1693649186        1.0
P  1  1.0
  677.4040107096        1.0
P  1  1.0
  380.9259268026        1.0
P  1  1.0
  226.3147534442        1.0
P  1  1.0
  154.8460364181        1.0
P  1  1.0
  93.4531098328         1.0
P  1  1.0
  57.2105662147         1.0
P  1  1.0
  37.7576024704         1.0
P  1  1.0
  22.1329774781         1.0
P  1  1.0
  12.4974920548         1.0
P  1  1.0
  8.3735713425          1.0
P  1  1.0
  5.466664746           1.0
P  1  1.0
  3.3027180308          1.0
P  1  1.0
  2.2689437387          1.0
P  1  1.0
  1.3409526778          1.0
P  1  1.0
  0.786073442           1.0
P  1  1.0
  0.5039080111          1.0
P  1  1.0
  0.3156990422          1.0
P  1  1.0
  0.2066539634          1.0
P  1  1.0
  0.134327799           1.0
P  1  1.0
  0.0749534186          1.0
D  1  1.0
  409.1878465203        1.0
D  1  1.0
  229.9662598888        1.0
D  1  1.0
  155.1675097455        1.0
D  1  1.0
  108.1434193996        1.0
D  1  1.0
  73.0191883173         1.0
D  1  1.0
  45.4154147274         1.0
D  1  1.0
  27.6221298194         1.0
D  1  1.0
  18.3772160968         1.0
D  1  1.0
  11.786911065          1.0
D  1  1.0
  7.6055291852          1.0
D  1  1.0
  4.8783411398          1.0
D  1  1.0
  2.9292434582          1.0
D  1  1.0
  1.8905350174          1.0
D  1  1.0
  1.1359880766          1.0
D  1  1.0
  0.7453029854          1.0
D  1  1.0
  0.4930252587          1.0
D  1  1.0
  0.2789333804          1.0
D  1  1.0
  0.1748077568          1.0
D  1  1.0
  0.1079329228          1.0
F  1  1.0
  297.8381804776        1.0
F  1  1.0
  40.5665418048         1.0
F  1  1.0
  27.7986474873         1.0
F  1  1.0
  17.6512406278         1.0
F  1  1.0
  11.9132633765         1.0
F  1  1.0
  7.808526103           1.0
F  1  1.0
  5.135940993           1.0
F  1  1.0
  3.1544073666          1.0
F  1  1.0
  2.1027348142          1.0
F  1  1.0
  1.4381240408          1.0
F  1  1.0
  0.8802488321          1.0
F  1  1.0
  0.4885179211          1.0
F  1  1.0
  0.2603854076          1.0
G  1  1.0
  59.5491543533         1.0
G  1  1.0
  41.9896443645         1.0
G  1  1.0
  27.4227825706         1.0
G  1  1.0
  15.5841531106         1.0
G  1  1.0
  9.7319580972          1.0
G  1  1.0
  2.6594129793          1.0
G  1  1.0
  1.2226646715          1.0
G  1  1.0
  0.8177966755          1.0
G  1  1.0
  0.5470178227          1.0
G  1  1.0
  0.3300293984          1.0
H  1  1.0
  20.392675989          1.0
H  1  1.0
  12.875922912          1.0
H  1  1.0
  3.0991153539          1.0
H  1  1.0
  1.0931477419          1.0
H  1  1.0
  0.7126064447          1.0
H  1  1.0
  0.416452251           1.0
I  1  1.0
  14.5391077475         1.0
I  1  1.0
  1.3993521164          1.0
I  1  1.0
  0.8285441364          1.0
****
S     0
S  1  1.0
  10886.7883749666      1.0
S  1  1.0
  6125.6491601619       1.0
S  1  1.0
  3534.1427575693       1.0
S  1  1.0
  2072.0091427194       1.0
S  1  1.0
  1246.3379572484       1.0
S  1  1.0
  823.3040424726        1.0
S  1  1.0
  449.1215039251        1.0
S  1  1.0
  234.3268451068        1.0
S  1  1.0
  142.9139186496        1.0
S  1  1.0
  90.9789711258         1.0
S  1  1.0
  62.48659565           1.0
S  1  1.0
  42.4482006811         1.0
S  1  1.0
  28.2473687225         1.0
S  1  1.0
  14.3857830145         1.0
S  1  1.0
  7.1124972817          1.0
S  1  1.0
  4.09174178            1.0
S  1  1.0
  2.2437478032          1.0
S  1  1.0
  1.2476885024          1.0
S  1  1.0
  0.6809668291          1.0
S  1  1.0
  0.3994030426          1.0
S  1  1.0
  0.2598592047          1.0
S  1  1.0
  0.1826310832          1.0
S  1  1.0
  0.1058969832          1.0
S  1  1.0
  0.0525594295          1.0
P  1  1.0
  175632.937174979      1.0
P  1  1.0
  63246.1615390734      1.0
P  1  1.0
  30724.75899           1.0
P  1  1.0
  20036.5029302256      1.0
P  1  1.0
  11110.9075647357      1.0
P  1  1.0
  5994.0379884388       1.0
P  1  1.0
  3650.3024793114       1.0
P  1  1.0
  2120.7111858305       1.0
P  1  1.0
  1211.9875847776       1.0
P  1  1.0
  685.1117620875        1.0
P  1  1.0
  395.9212018155        1.0
P  1  1.0
  236.1302205108        1.0
P  1  1.0
  147.8909200722        1.0
P  1  1.0
  97.7673908331         1.0
P  1  1.0
  61.9859005452         1.0
P  1  1.0
  37.4403483041         1.0
P  1  1.0
  19.884837072          1.0
P  1  1.0
  11.9424315971         1.0
P  1  1.0
  7.5242025836          1.0
P  1  1.0
  4.4482992086          1.0
P  1  1.0
  2.7127868905          1.0
P  1  1.0
  1.7350032005          1.0
P  1  1.0
  1.1361288386          1.0
P  1  1.0
  0.6667072317          1.0
P  1  1.0
  0.3966090595          1.0
P  1  1.0
  0.2601943194          1.0
P  1  1.0
  0.1672730071          1.0
P  1  1.0
  0.0934389858          1.0
D  1  1.0
  3789.9414594084       1.0
D  1  1.0
  2013.4610044864       1.0
D  1  1.0
  1183.0765738187       1.0
D  1  1.0
  664.4387001353        1.0
D  1  1.0
  380.209415098         1.0
D  1  1.0
  221.6674560815        1.0
D  1  1.0
  121.7668226006        1.0
D  1  1.0
  72.4451798393         1.0
D  1  1.0
  48.5782182598         1.0
D  1  1.0
  30.2908496102         1.0
D  1  1.0
  17.8647810272         1.0
D  1  1.0
  10.9054462847         1.0
D  1  1.0
  7.712495433           1.0
D  1  1.0
  5.0368480857          1.0
D  1  1.0
  3.1602081592          1.0
D  1  1.0
  1.9421397207          1.0
D  1  1.0
  0.9653928285          1.0
D  1  1.0
  0.4853243841          1.0
D  1  1.0
  0.2654145854          1.0
D  1  1.0
  0.1345521396          1.0
F  1  1.0
  313.8005292504        1.0
F  1  1.0
  74.6966448702         1.0
F  1  1.0
  40.4380821271         1.0
F  1  1.0
  22.9934434248         1.0
F  1  1.0
  12.201349498          1.0
F  1  1.0
  6.6862377763          1.0
F  1  1.0
  4.1187511457          1.0
F  1  1.0
  2.7041303295          1.0
F  1  1.0
  1.8549079341          1.0
F  1  1.0
  1.094042248           1.0
F  1  1.0
  0.6146959691          1.0
F  1  1.0
  0.3093848928          1.0
G  1  1.0
  116.5689692021        1.0
G  1  1.0
  73.2498700513         1.0
G  1  1.0
  50.030885057          1.0
G  1  1.0
  32.7631474427         1.0
G  1  1.0
  18.7009071143         1.0
G  1  1.0
  9.4406288045          1.0
G  1  1.0
  2.857824958           1.0
G  1  1.0
  1.1630603117          1.0
G  1  1.0
  0.7185866004          1.0
G  1  1.0
  0.4312330979          1.0
H  1  1.0
  23.5816753915         1.0
H  1  1.0
  15.1333325731         1.0
H  1  1.0
  3.8240470358          1.0
H  1  1.0
  1.400376544           1.0
H  1  1.0
  0.881767116           1.0
H  1  1.0
  0.5474068843          1.0
I  1  1.0
  4.462968362           1.0
I  1  1.0
  1.7910268595          1.0
I  1  1.0
  1.2284279082          1.0
I  1  1.0
  0.762219453           1.0
****
Cl     0
S  1  1.0
  11869172.879292792    1.0
S  1  1.0
  2709720.1202160004    1.0
S  1  1.0
  1261969.666           1.0
S  1  1.0
  389260.69             1.0
S  1  1.0
  234241.085171139      1.0
S  1  1.0
  81671.0251622718      1.0
S  1  1.0
  30889.0381937316      1.0
S  1  1.0
  12478.9967647354      1.0
S  1  1.0
  5341.7604183766       1.0
S  1  1.0
  3145.9850942656       1.0
S  1  1.0
  1877.3705775431       1.0
S  1  1.0
  1003.7845209403       1.0
S  1  1.0
  513.2791684104        1.0
S  1  1.0
  298.8333535644        1.0
S  1  1.0
  131.639621193         1.0
S  1  1.0
  86.1068243946         1.0
S  1  1.0
  61.2482752338         1.0
S  1  1.0
  33.2592248481         1.0
S  1  1.0
  18.0984471861         1.0
S  1  1.0
  9.0281468944          1.0
S  1  1.0
  4.8146131918          1.0
S  1  1.0
  3.1477795612          1.0
S  1  1.0
  2.1947623854          1.0
S  1  1.0
  1.3594195379          1.0
S  1  1.0
  0.8384157674          1.0
S  1  1.0
  0.4882813326          1.0
S  1  1.0
  0.3441701532          1.0
S  1  1.0
  0.2364501955          1.0
S  1  1.0
  0.1318434949          1.0
S  1  1.0
  0.0637517977          1.0
P  1  1.0
  637121.9955300195     1.0
P  1  1.0
  72676.5851353598      1.0
P  1  1.0
  35894.6328            1.0
P  1  1.0
  23373.6825456411      1.0
P  1  1.0
  8777.4834180572       1.0
P  1  1.0
  5229.1736720135       1.0
P  1  1.0
  2531.0407513999       1.0
P  1  1.0
  1447.0220301615       1.0
P  1  1.0
  991.3967194323        1.0
P  1  1.0
  615.6477709512        1.0
P  1  1.0
  425.7120459472        1.0
P  1  1.0
  198.4699880645        1.0
P  1  1.0
  132.1785773005        1.0
P  1  1.0
  82.8607417404         1.0
P  1  1.0
  45.3401002407         1.0
P  1  1.0
  24.512515397          1.0
P  1  1.0
  13.8426318913         1.0
P  1  1.0
  8.5582752233          1.0
P  1  1.0
  4.6470431094          1.0
P  1  1.0
  2.8838627007          1.0
P  1  1.0
  1.983919082           1.0
P  1  1.0
  1.2674985454          1.0
P  1  1.0
  0.7861803208          1.0
P  1  1.0
  0.5089975919          1.0
P  1  1.0
  0.3271461676          1.0
P  1  1.0
  0.2105182214          1.0
P  1  1.0
  0.1133365293          1.0
D  1  1.0
  796.000608704         1.0
D  1  1.0
  499.7370133681        1.0
D  1  1.0
  296.8530178805        1.0
D  1  1.0
  168.1193623601        1.0
D  1  1.0
  96.8514255456         1.0
D  1  1.0
  51.1000609325         1.0
D  1  1.0
  31.877340579          1.0
D  1  1.0
  21.3397072343         1.0
D  1  1.0
  12.7539317495         1.0
D  1  1.0
  7.6020168658          1.0
D  1  1.0
  4.9922448903          1.0
D  1  1.0
  3.5160522762          1.0
D  1  1.0
  2.3913199676          1.0
D  1  1.0
  1.440058277           1.0
D  1  1.0
  0.9327009763          1.0
D  1  1.0
  0.5780231673          1.0
D  1  1.0
  0.3018512848          1.0
D  1  1.0
  0.1632046022          1.0
F  1  1.0
  285.8986152249        1.0
F  1  1.0
  65.1741428143         1.0
F  1  1.0
  40.2539279477         1.0
F  1  1.0
  27.0600018131         1.0
F  1  1.0
  16.7286567826         1.0
F  1  1.0
  11.1629426931         1.0
F  1  1.0
  7.5438235105          1.0
F  1  1.0
  5.2541253102          1.0
F  1  1.0
  3.2511869744          1.0
F  1  1.0
  1.7840004398          1.0
F  1  1.0
  1.1167022436          1.0
F  1  1.0
  0.7507408163          1.0
F  1  1.0
  0.3998845214          1.0
G  1  1.0
  39.4341080452         1.0
G  1  1.0
  24.1358842275         1.0
G  1  1.0
  16.9699573493         1.0
G  1  1.0
  11.3222866328         1.0
G  1  1.0
  7.4677519971          1.0
G  1  1.0
  5.0244150177          1.0
G  1  1.0
  2.3526690816          1.0
G  1  1.0
  1.3568716519          1.0
G  1  1.0
  0.8450817245          1.0
G  1  1.0
  0.5506033443          1.0
H  1  1.0
  27.983525531          1.0
H  1  1.0
  17.9390414742         1.0
H  1  1.0
  5.0887703581          1.0
H  1  1.0
  1.8603170132          1.0
H  1  1.0
  1.1729911126          1.0
H  1  1.0
  0.7064831684          1.0
I  1  1.0
  5.394763263           1.0
I  1  1.0
  2.2319601523          1.0
I  1  1.0
  1.5250006237          1.0
I  1  1.0
  0.9675705997          1.0
****
Ar     0
S  1  1.0
  5229786.44            1.0
S  1  1.0
  844097.9109665406     1.0
S  1  1.0
  445153.9              1.0
S  1  1.0
  153613.8058           1.0
S  1  1.0
  57487.8862            1.0
S  1  1.0
  22986.1946            1.0
S  1  1.0
  10054.4920996467      1.0
S  1  1.0
  3672.1261192031       1.0
S  1  1.0
  2199.5588356167       1.0
S  1  1.0
  1180.3091744316       1.0
S  1  1.0
  601.0348804821        1.0
S  1  1.0
  349.2899406651        1.0
S  1  1.0
  219.1731881203        1.0
S  1  1.0
  123.3608616544        1.0
S  1  1.0
  74.2190276618         1.0
S  1  1.0
  45.3095083117         1.0
S  1  1.0
  28.8791443545         1.0
S  1  1.0
  18.6606167382         1.0
S  1  1.0
  9.7176452579          1.0
S  1  1.0
  6.1441942056          1.0
S  1  1.0
  4.3316405266          1.0
S  1  1.0
  2.9815628429          1.0
S  1  1.0
  1.7950542221          1.0
S  1  1.0
  0.9710615615          1.0
S  1  1.0
  0.5703354581          1.0
S  1  1.0
  0.3099117811          1.0
S  1  1.0
  0.1608881802          1.0
S  1  1.0
  0.0756931943          1.0
P  1  1.0
  10466.6292261361      1.0
P  1  1.0
  6130.2823004842       1.0
P  1  1.0
  2979.176138203        1.0
P  1  1.0
  1701.7472157323       1.0
P  1  1.0
  1161.98260457         1.0
P  1  1.0
  719.0492076686        1.0
P  1  1.0
  496.9595864543        1.0
P  1  1.0
  228.8311421151        1.0
P  1  1.0
  131.4144418166        1.0
P  1  1.0
  81.2896196225         1.0
P  1  1.0
  53.6690604142         1.0
P  1  1.0
  34.3208395327         1.0
P  1  1.0
  22.1682243339         1.0
P  1  1.0
  13.4524974152         1.0
P  1  1.0
  7.5887829407          1.0
P  1  1.0
  4.1470519863          1.0
P  1  1.0
  2.807265616           1.0
P  1  1.0
  1.8192038469          1.0
P  1  1.0
  1.0206447249          1.0
P  1  1.0
  0.5515616021          1.0
P  1  1.0
  0.2606484795          1.0
P  1  1.0
  0.1345656788          1.0
D  1  1.0
  715.3368572071        1.0
D  1  1.0
  457.9101233901        1.0
D  1  1.0
  312.9341822294        1.0
D  1  1.0
  187.2485375372        1.0
D  1  1.0
  106.2248666856        1.0
D  1  1.0
  66.1135096407         1.0
D  1  1.0
  38.1166638424         1.0
D  1  1.0
  21.7778162099         1.0
D  1  1.0
  13.0672795266         1.0
D  1  1.0
  7.0702190686          1.0
D  1  1.0
  4.9221456947          1.0
D  1  1.0
  3.3242960237          1.0
D  1  1.0
  1.9703549953          1.0
D  1  1.0
  1.223449835           1.0
D  1  1.0
  0.7518627472          1.0
D  1  1.0
  0.3738119699          1.0
D  1  1.0
  0.1937745774          1.0
F  1  1.0
  370.5767177397        1.0
F  1  1.0
  175.185623953         1.0
F  1  1.0
  122.131726839         1.0
F  1  1.0
  75.776494508          1.0
F  1  1.0
  38.211282991          1.0
F  1  1.0
  22.4208839715         1.0
F  1  1.0
  12.3262868182         1.0
F  1  1.0
  7.1016454285          1.0
F  1  1.0
  3.6243574515          1.0
F  1  1.0
  2.1957354687          1.0
F  1  1.0
  1.3429334669          1.0
F  1  1.0
  0.8651608227          1.0
F  1  1.0
  0.6023970839          1.0
F  1  1.0
  0.4108678987          1.0
G  1  1.0
  62.8207922534         1.0
G  1  1.0
  34.8457890893         1.0
G  1  1.0
  23.916395926          1.0
G  1  1.0
  14.9633263826         1.0
G  1  1.0
  5.8129266038          1.0
G  1  1.0
  4.1303796541          1.0
G  1  1.0
  2.7819367061          1.0
G  1  1.0
  1.6563839919          1.0
G  1  1.0
  1.0324118241          1.0
G  1  1.0
  0.6917116337          1.0
H  1  1.0
  28.2831079173         1.0
H  1  1.0
  16.376569043          1.0
H  1  1.0
  6.0456595127          1.0
H  1  1.0
  1.9229618009          1.0
H  1  1.0
  1.0470021879          1.0
I  1  1.0
  6.3379112377          1.0
I  1  1.0
  2.7270316467          1.0
I  1  1.0
  1.6771518804          1.0
I  1  1.0
  1.09266228            1.0
****
K     0
S  1  1.0
  2547485.7496807985    1.0
S  1  1.0
  896969.8777315089     1.0
S  1  1.0
  340215.6983130964     1.0
S  1  1.0
  136892.8177600718     1.0
S  1  1.0
  45289.9260601934      1.0
S  1  1.0
  19839.3328769055      1.0
S  1  1.0
  8581.7806067818       1.0
S  1  1.0
  5324.3395000546       1.0
S  1  1.0
  2523.7439452371       1.0
S  1  1.0
  1312.8477257112       1.0
S  1  1.0
  633.1385413242        1.0
S  1  1.0
  334.0544656513        1.0
S  1  1.0
  220.611093266         1.0
S  1  1.0
  141.2450513409        1.0
S  1  1.0
  83.4720375837         1.0
S  1  1.0
  49.9187419345         1.0
S  1  1.0
  32.6042367201         1.0
S  1  1.0
  21.6058325572         1.0
S  1  1.0
  12.3435868104         1.0
S  1  1.0
  7.6451427379          1.0
S  1  1.0
  5.3141786557          1.0
S  1  1.0
  3.1285481774          1.0
S  1  1.0
  1.7691586721          1.0
S  1  1.0
  1.1294454198          1.0
S  1  1.0
  0.6660314576          1.0
S  1  1.0
  0.3591495777          1.0
S  1  1.0
  0.1877518291          1.0
S  1  1.0
  0.1157459004          1.0
S  1  1.0
  0.0673299873          1.0
S  1  1.0
  0.0437073334          1.0
S  1  1.0
  0.0295405036          1.0
S  1  1.0
  0.0188902367          1.0
S  1  1.0
  0.0121689129          1.0
S  1  1.0
  0.0084645279          1.0
S  1  1.0
  0.0057667142          1.0
P  1  1.0
  2162961.013373462     1.0
P  1  1.0
  781678.650966981      1.0
P  1  1.0
  321876.2849742463     1.0
P  1  1.0
  117725.9071996862     1.0
P  1  1.0
  68882.919541863       1.0
P  1  1.0
  40756.0374535528      1.0
P  1  1.0
  18925.1307241151      1.0
P  1  1.0
  10120.5974444758      1.0
P  1  1.0
  5118.7336824733       1.0
P  1  1.0
  2130.0486033234       1.0
P  1  1.0
  1377.584389622        1.0
P  1  1.0
  971.12576715          1.0
P  1  1.0
  636.1033607175        1.0
P  1  1.0
  338.1311231404        1.0
P  1  1.0
  194.4991715775        1.0
P  1  1.0
  118.136897763         1.0
P  1  1.0
  69.491101272          1.0
P  1  1.0
  38.8650419014         1.0
P  1  1.0
  26.1190017139         1.0
P  1  1.0
  17.7729690304         1.0
P  1  1.0
  11.5475202417         1.0
P  1  1.0
  5.9660366261          1.0
P  1  1.0
  3.6917168333          1.0
P  1  1.0
  2.5046481403          1.0
P  1  1.0
  1.6997251374          1.0
P  1  1.0
  1.1467413927          1.0
P  1  1.0
  0.6569551411          1.0
P  1  1.0
  0.3956192758          1.0
P  1  1.0
  0.2556773535          1.0
P  1  1.0
  0.148656084           1.0
P  1  1.0
  0.0887193315          1.0
P  1  1.0
  0.0527198145          1.0
P  1  1.0
  0.0333846081          1.0
P  1  1.0
  0.0211248452          1.0
P  1  1.0
  0.0150480496          1.0
P  1  1.0
  0.0102519363          1.0
D  1  1.0
  1640.2093473593       1.0
D  1  1.0
  898.7542516197        1.0
D  1  1.0
  557.6524592116        1.0
D  1  1.0
  356.6171672815        1.0
D  1  1.0
  239.1468754922        1.0
D  1  1.0
  155.6037174376        1.0
D  1  1.0
  105.6310419616        1.0
D  1  1.0
  71.393402151          1.0
D  1  1.0
  42.6633704564         1.0
D  1  1.0
  24.8005841203         1.0
D  1  1.0
  13.9664808056         1.0
D  1  1.0
  9.6180401228          1.0
D  1  1.0
  6.2994855024          1.0
D  1  1.0
  3.7304665674          1.0
D  1  1.0
  2.3703998895          1.0
D  1  1.0
  1.5980977332          1.0
D  1  1.0
  1.0906956529          1.0
D  1  1.0
  0.7075963094          1.0
D  1  1.0
  0.4875382159          1.0
D  1  1.0
  0.3182314962          1.0
D  1  1.0
  0.17612077            1.0
D  1  1.0
  0.0891458932          1.0
D  1  1.0
  0.0508518765          1.0
D  1  1.0
  0.0304024196          1.0
D  1  1.0
  0.0216691914          1.0
D  1  1.0
  0.0147627883          1.0
F  1  1.0
  606.8972889716        1.0
F  1  1.0
  364.0519901262        1.0
F  1  1.0
  219.5516392173        1.0
F  1  1.0
  91.2009067578         1.0
F  1  1.0
  56.8773148289         1.0
F  1  1.0
  30.2588689981         1.0
F  1  1.0
  19.1698481414         1.0
F  1  1.0
  11.0303754564         1.0
F  1  1.0
  6.3989925675          1.0
F  1  1.0
  4.1767231656          1.0
F  1  1.0
  2.8930354038          1.0
F  1  1.0
  1.6813921653          1.0
F  1  1.0
  0.9693772312          1.0
F  1  1.0
  0.467696552           1.0
F  1  1.0
  0.1682863845          1.0
F  1  1.0
  0.1114974445          1.0
G  1  1.0
  52.7485980316         1.0
G  1  1.0
  36.8218646918         1.0
G  1  1.0
  25.2900456203         1.0
G  1  1.0
  15.6513269635         1.0
G  1  1.0
  6.9997485017          1.0
G  1  1.0
  4.6406089323          1.0
G  1  1.0
  2.8012145208          1.0
G  1  1.0
  1.6212903478          1.0
G  1  1.0
  0.8894833605          1.0
G  1  1.0
  0.5238564465          1.0
G  1  1.0
  0.3236735921          1.0
G  1  1.0
  0.2064846633          1.0
G  1  1.0
  0.1251078189          1.0
G  1  1.0
  0.0791672304          1.0
H  1  1.0
  52.0276071098         1.0
H  1  1.0
  28.344822246          1.0
H  1  1.0
  17.9276360475         1.0
H  1  1.0
  3.4858036194          1.0
H  1  1.0
  1.8670629799          1.0
H  1  1.0
  0.976395026           1.0
H  1  1.0
  0.3676691723          1.0
I  1  1.0
  3.7017536947          1.0
I  1  1.0
  2.1459932159          1.0
I  1  1.0
  1.2931873135          1.0
I  1  1.0
  0.5177359488          1.0
****
Ca     0
S  1  1.0
  3622155.06            1.0
S  1  1.0
  1258537.058           1.0
S  1  1.0
  476382.556            1.0
S  1  1.0
  193040.966            1.0
S  1  1.0
  82604.2766            1.0
S  1  1.0
  36994.9992            1.0
S  1  1.0
  14456.6417709681      1.0
S  1  1.0
  9014.2361535325       1.0
S  1  1.0
  4934.2902848244       1.0
S  1  1.0
  2832.1763687089       1.0
S  1  1.0
  1165.4307314184       1.0
S  1  1.0
  745.8820018079        1.0
S  1  1.0
  459.1957967518        1.0
S  1  1.0
  184.0022498562        1.0
S  1  1.0
  122.8604708134        1.0
S  1  1.0
  76.6271789887         1.0
S  1  1.0
  45.4868292964         1.0
S  1  1.0
  29.7614266841         1.0
S  1  1.0
  18.7887954018         1.0
S  1  1.0
  11.9284927605         1.0
S  1  1.0
  8.3772710247          1.0
S  1  1.0
  5.7333384622          1.0
S  1  1.0
  3.589002894           1.0
S  1  1.0
  1.8178778666          1.0
S  1  1.0
  1.0040013795          1.0
S  1  1.0
  0.5880859709          1.0
S  1  1.0
  0.3548841961          1.0
S  1  1.0
  0.2097766571          1.0
S  1  1.0
  0.1404515263          1.0
S  1  1.0
  0.0948710744          1.0
S  1  1.0
  0.0590002163          1.0
S  1  1.0
  0.0369241887          1.0
S  1  1.0
  0.0203740192          1.0
S  1  1.0
  0.0113002573          1.0
P  1  1.0
  5897887.230831432     1.0
P  1  1.0
  1879210.1630247044    1.0
P  1  1.0
  695885.5329091348     1.0
P  1  1.0
  364771.106            1.0
P  1  1.0
  201329.296841199      1.0
P  1  1.0
  109638.1197364018     1.0
P  1  1.0
  64271.5555082559      1.0
P  1  1.0
  23810.9565980813      1.0
P  1  1.0
  14406.84326441        1.0
P  1  1.0
  6221.8694949103       1.0
P  1  1.0
  4109.6522290653       1.0
P  1  1.0
  2499.4422539543       1.0
P  1  1.0
  1431.4414817461       1.0
P  1  1.0
  825.0580737809        1.0
P  1  1.0
  500.0062876432        1.0
P  1  1.0
  281.1683287229        1.0
P  1  1.0
  169.6970205822        1.0
P  1  1.0
  99.49466595           1.0
P  1  1.0
  54.1156829822         1.0
P  1  1.0
  29.0296873354         1.0
P  1  1.0
  16.8605065277         1.0
P  1  1.0
  10.4170827997         1.0
P  1  1.0
  7.2015883716          1.0
P  1  1.0
  4.798901256           1.0
P  1  1.0
  2.9621435404          1.0
P  1  1.0
  1.4949415151          1.0
P  1  1.0
  0.902477076           1.0
P  1  1.0
  0.6322097971          1.0
P  1  1.0
  0.3852779759          1.0
P  1  1.0
  0.1930371009          1.0
P  1  1.0
  0.1187493851          1.0
P  1  1.0
  0.0764136091          1.0
P  1  1.0
  0.0490271801          1.0
P  1  1.0
  0.0312852964          1.0
P  1  1.0
  0.0200893463          1.0
D  1  1.0
  1819.6739587941       1.0
D  1  1.0
  1176.6151830148       1.0
D  1  1.0
  773.2977209484        1.0
D  1  1.0
  494.091999732         1.0
D  1  1.0
  293.7390649544        1.0
D  1  1.0
  184.9135092902        1.0
D  1  1.0
  113.9726496905        1.0
D  1  1.0
  78.9342020576         1.0
D  1  1.0
  55.621552357          1.0
D  1  1.0
  38.735713322          1.0
D  1  1.0
  26.7403835836         1.0
D  1  1.0
  18.7753546398         1.0
D  1  1.0
  13.0157327524         1.0
D  1  1.0
  7.5236906247          1.0
D  1  1.0
  4.4419425356          1.0
D  1  1.0
  2.7411995895          1.0
D  1  1.0
  1.6091846047          1.0
D  1  1.0
  1.0340965133          1.0
D  1  1.0
  0.6683928459          1.0
D  1  1.0
  0.4493532049          1.0
D  1  1.0
  0.2972124945          1.0
D  1  1.0
  0.2036620408          1.0
D  1  1.0
  0.1327665551          1.0
D  1  1.0
  0.0745501278          1.0
D  1  1.0
  0.0448154859          1.0
D  1  1.0
  0.0289286586          1.0
F  1  1.0
  550.143793313         1.0
F  1  1.0
  345.4210703872        1.0
F  1  1.0
  117.2783490249        1.0
F  1  1.0
  67.9408591533         1.0
F  1  1.0
  39.1972792442         1.0
F  1  1.0
  27.7739721248         1.0
F  1  1.0
  18.8267205651         1.0
F  1  1.0
  11.302503367          1.0
F  1  1.0
  6.6795406371          1.0
F  1  1.0
  3.2522765049          1.0
F  1  1.0
  2.253312826           1.0
F  1  1.0
  1.4868929059          1.0
F  1  1.0
  0.8232936981          1.0
F  1  1.0
  0.4473529213          1.0
F  1  1.0
  0.282227202           1.0
F  1  1.0
  0.1725437766          1.0
G  1  1.0
  148.8449351779        1.0
G  1  1.0
  62.9041839923         1.0
G  1  1.0
  37.182535984          1.0
G  1  1.0
  22.6672657105         1.0
G  1  1.0
  14.4220719524         1.0
G  1  1.0
  4.0159605103          1.0
G  1  1.0
  2.575584659           1.0
G  1  1.0
  1.6083975608          1.0
G  1  1.0
  1.068335249           1.0
G  1  1.0
  0.6751224778          1.0
G  1  1.0
  0.2396143304          1.0
G  1  1.0
  0.1572610509          1.0
H  1  1.0
  53.6070918423         1.0
H  1  1.0
  28.6813105883         1.0
H  1  1.0
  3.9554184343          1.0
H  1  1.0
  2.5392589433          1.0
H  1  1.0
  1.4694818755          1.0
H  1  1.0
  0.9151045815          1.0
H  1  1.0
  0.3262555839          1.0
H  1  1.0
  0.2157656494          1.0
I  1  1.0
  3.95200526            1.0
I  1  1.0
  2.670295398           1.0
I  1  1.0
  1.6262255634          1.0
I  1  1.0
  1.1115034079          1.0
I  1  1.0
  0.2782445692          1.0
****
Sc     0
S  1  1.0
  7509508.258352662     1.0
S  1  1.0
  2441523.1463126773    1.0
S  1  1.0
  877544.4307600213     1.0
S  1  1.0
  339858.1025713034     1.0
S  1  1.0
  157696.3765           1.0
S  1  1.0
  59937.6018090902      1.0
S  1  1.0
  21870.1387457896      1.0
S  1  1.0
  12670.5918130996      1.0
S  1  1.0
  6331.6144201734       1.0
S  1  1.0
  2928.7666114318       1.0
S  1  1.0
  1624.1666767177       1.0
S  1  1.0
  941.2993485546        1.0
S  1  1.0
  618.8706033543        1.0
S  1  1.0
  332.1774722863        1.0
S  1  1.0
  200.6952687968        1.0
S  1  1.0
  119.6193474185        1.0
S  1  1.0
  62.3039202194         1.0
S  1  1.0
  34.6320792805         1.0
S  1  1.0
  17.7757669447         1.0
S  1  1.0
  10.3139897712         1.0
S  1  1.0
  5.6551840729          1.0
S  1  1.0
  3.4605133828          1.0
S  1  1.0
  2.2385523114          1.0
S  1  1.0
  1.2917100139          1.0
S  1  1.0
  0.68077632            1.0
S  1  1.0
  0.4087697635          1.0
S  1  1.0
  0.2853118141          1.0
S  1  1.0
  0.1826228557          1.0
S  1  1.0
  0.0949668434          1.0
S  1  1.0
  0.0536829619          1.0
S  1  1.0
  0.0335254704          1.0
S  1  1.0
  0.0155891266          1.0
P  1  1.0
  6411220.064034448     1.0
P  1  1.0
  2101379.2677523904    1.0
P  1  1.0
  796069.4428770754     1.0
P  1  1.0
  431229.797            1.0
P  1  1.0
  192295.6475193283     1.0
P  1  1.0
  78126.5021804418      1.0
P  1  1.0
  31008.8044728604      1.0
P  1  1.0
  19533.3676628973      1.0
P  1  1.0
  11455.5963547133      1.0
P  1  1.0
  4790.7135803773       1.0
P  1  1.0
  2895.7520423828       1.0
P  1  1.0
  2012.3497799844       1.0
P  1  1.0
  1154.959861383        1.0
P  1  1.0
  690.3972404774        1.0
P  1  1.0
  393.1105257195        1.0
P  1  1.0
  244.5709965697        1.0
P  1  1.0
  164.8131275078        1.0
P  1  1.0
  99.9007114746         1.0
P  1  1.0
  60.6895246964         1.0
P  1  1.0
  39.4164053383         1.0
P  1  1.0
  23.692328546          1.0
P  1  1.0
  15.4892901236         1.0
P  1  1.0
  8.7161267225          1.0
P  1  1.0
  5.2532774677          1.0
P  1  1.0
  3.0832159001          1.0
P  1  1.0
  1.834462681           1.0
P  1  1.0
  1.0840640235          1.0
P  1  1.0
  0.5789558783          1.0
P  1  1.0
  0.3546233152          1.0
P  1  1.0
  0.2489192382          1.0
P  1  1.0
  0.1632633429          1.0
P  1  1.0
  0.1013877664          1.0
P  1  1.0
  0.0563725407          1.0
P  1  1.0
  0.0352014504          1.0
P  1  1.0
  0.0245981241          1.0
D  1  1.0
  969.2831788559        1.0
D  1  1.0
  685.2276931804        1.0
D  1  1.0
  384.9999085039        1.0
D  1  1.0
  224.8329468756        1.0
D  1  1.0
  148.3403359034        1.0
D  1  1.0
  104.7076126115        1.0
D  1  1.0
  66.9272190972         1.0
D  1  1.0
  38.4674880126         1.0
D  1  1.0
  24.3912396575         1.0
D  1  1.0
  16.190171756          1.0
D  1  1.0
  9.9615113088          1.0
D  1  1.0
  6.9058069192          1.0
D  1  1.0
  4.5619184786          1.0
D  1  1.0
  2.9255328497          1.0
D  1  1.0
  1.9040941883          1.0
D  1  1.0
  1.3345132569          1.0
D  1  1.0
  0.9426558006          1.0
D  1  1.0
  0.5629533488          1.0
D  1  1.0
  0.3837829287          1.0
D  1  1.0
  0.2611213908          1.0
D  1  1.0
  0.1453634092          1.0
D  1  1.0
  0.0778040053          1.0
D  1  1.0
  0.0450512509          1.0
D  1  1.0
  0.0314795534          1.0
F  1  1.0
  632.8295870372        1.0
F  1  1.0
  367.8688837043        1.0
F  1  1.0
  118.0046321555        1.0
F  1  1.0
  70.6941445758         1.0
F  1  1.0
  49.5017034774         1.0
F  1  1.0
  32.6326538372         1.0
F  1  1.0
  19.9774315527         1.0
F  1  1.0
  13.0465751302         1.0
F  1  1.0
  8.1142957073          1.0
F  1  1.0
  4.269475151           1.0
F  1  1.0
  2.5282588235          1.0
F  1  1.0
  1.7350066362          1.0
F  1  1.0
  1.1818136263          1.0
F  1  1.0
  0.6949276326          1.0
F  1  1.0
  0.4142846603          1.0
F  1  1.0
  0.2182970634          1.0
F  1  1.0
  0.1200996184          1.0
F  1  1.0
  0.0717062373          1.0
F  1  1.0
  0.0511423542          1.0
G  1  1.0
  612.3349388898        1.0
G  1  1.0
  397.4973938892        1.0
G  1  1.0
  132.1198284499        1.0
G  1  1.0
  76.0411352356         1.0
G  1  1.0
  45.7760130624         1.0
G  1  1.0
  28.4490103407         1.0
G  1  1.0
  16.6796083237         1.0
G  1  1.0
  10.9374605569         1.0
G  1  1.0
  6.2695126285          1.0
G  1  1.0
  3.4089577838          1.0
G  1  1.0
  2.0036002092          1.0
G  1  1.0
  1.1015273147          1.0
G  1  1.0
  0.6673170442          1.0
G  1  1.0
  0.433475152           1.0
G  1  1.0
  0.2989706554          1.0
G  1  1.0
  0.1781560912          1.0
G  1  1.0
  0.1100030534          1.0
G  1  1.0
  0.0658291269          1.0
H  1  1.0
  53.4615852208         1.0
H  1  1.0
  35.8979510682         1.0
H  1  1.0
  23.383987093          1.0
H  1  1.0
  3.2226196346          1.0
H  1  1.0
  2.2840089354          1.0
H  1  1.0
  1.4428238673          1.0
H  1  1.0
  0.892515662           1.0
H  1  1.0
  0.3810028115          1.0
H  1  1.0
  0.1383206096          1.0
H  1  1.0
  0.0787479867          1.0
I  1  1.0
  3.3502545277          1.0
I  1  1.0
  1.9265185596          1.0
I  1  1.0
  1.2399969487          1.0
I  1  1.0
  0.7112447863          1.0
I  1  1.0
  0.3604008465          1.0
I  1  1.0
  0.0992436365          1.0
J  1  1.0
  3.8235847265          1.0
J  1  1.0
  0.4233470962          1.0
J  1  1.0
  0.1008563215          1.0
****
Ti     0
S  1  1.0
  2733416.099651856     1.0
S  1  1.0
  985868.0194668098     1.0
S  1  1.0
  383255.3655595958     1.0
S  1  1.0
  158658.5869289845     1.0
S  1  1.0
  54126.4475475676      1.0
S  1  1.0
  27957.0088137806      1.0
S  1  1.0
  13476.9738955215      1.0
S  1  1.0
  7162.5695890128       1.0
S  1  1.0
  3367.8364533782       1.0
S  1  1.0
  1846.4472183024       1.0
S  1  1.0
  1106.0119361756       1.0
S  1  1.0
  698.53073339          1.0
S  1  1.0
  415.5700531727        1.0
S  1  1.0
  256.0701253881        1.0
S  1  1.0
  161.3603128831        1.0
S  1  1.0
  106.4752832792        1.0
S  1  1.0
  47.4747766623         1.0
S  1  1.0
  32.3174247468         1.0
S  1  1.0
  20.9626894576         1.0
S  1  1.0
  13.3782712619         1.0
S  1  1.0
  9.107809881           1.0
S  1  1.0
  5.9068248165          1.0
S  1  1.0
  4.0227765075          1.0
S  1  1.0
  2.8077404118          1.0
S  1  1.0
  1.7497933821          1.0
S  1  1.0
  1.0953470233          1.0
S  1  1.0
  0.6669676032          1.0
S  1  1.0
  0.3795526601          1.0
S  1  1.0
  0.2415774784          1.0
S  1  1.0
  0.1573636361          1.0
S  1  1.0
  0.1026277395          1.0
S  1  1.0
  0.0716379224          1.0
S  1  1.0
  0.0430627338          1.0
S  1  1.0
  0.0256690276          1.0
S  1  1.0
  0.0132112402          1.0
P  1  1.0
  7103074.07387122      1.0
P  1  1.0
  2358534.1247361233    1.0
P  1  1.0
  900536.3299009318     1.0
P  1  1.0
  273682.001563752      1.0
P  1  1.0
  142450.742399137      1.0
P  1  1.0
  57910.5218214001      1.0
P  1  1.0
  23334.4581520198      1.0
P  1  1.0
  14718.5260501599      1.0
P  1  1.0
  8972.8589823734       1.0
P  1  1.0
  3777.3324506303       1.0
P  1  1.0
  2607.6015177589       1.0
P  1  1.0
  1633.9815235175       1.0
P  1  1.0
  955.5472062939        1.0
P  1  1.0
  570.946487687         1.0
P  1  1.0
  329.6828662275        1.0
P  1  1.0
  183.3409001235        1.0
P  1  1.0
  125.8068349096        1.0
P  1  1.0
  86.118691912          1.0
P  1  1.0
  52.7804780528         1.0
P  1  1.0
  35.6936843751         1.0
P  1  1.0
  22.9681598174         1.0
P  1  1.0
  15.1348557951         1.0
P  1  1.0
  10.2310602486         1.0
P  1  1.0
  6.4465838323          1.0
P  1  1.0
  4.3261865847          1.0
P  1  1.0
  2.7449727532          1.0
P  1  1.0
  1.7676030847          1.0
P  1  1.0
  1.1948525372          1.0
P  1  1.0
  0.8279731205          1.0
P  1  1.0
  0.5733461037          1.0
P  1  1.0
  0.3764906203          1.0
P  1  1.0
  0.2384438587          1.0
P  1  1.0
  0.1475114963          1.0
P  1  1.0
  0.0887545759          1.0
P  1  1.0
  0.0552003527          1.0
P  1  1.0
  0.0371146354          1.0
P  1  1.0
  0.0234866493          1.0
D  1  1.0
  1884.7611426916       1.0
D  1  1.0
  1265.6953870827       1.0
D  1  1.0
  774.0040435434        1.0
D  1  1.0
  439.3803937759        1.0
D  1  1.0
  272.0987736567        1.0
D  1  1.0
  178.7773623692        1.0
D  1  1.0
  122.6638090083        1.0
D  1  1.0
  76.9553128916         1.0
D  1  1.0
  39.4572041648         1.0
D  1  1.0
  21.4651635254         1.0
D  1  1.0
  13.4112531702         1.0
D  1  1.0
  8.747927153           1.0
D  1  1.0
  5.6353708614          1.0
D  1  1.0
  4.0185362409          1.0
D  1  1.0
  2.7650124796          1.0
D  1  1.0
  1.642241797           1.0
D  1  1.0
  0.8349860783          1.0
D  1  1.0
  0.5118022203          1.0
D  1  1.0
  0.2909604073          1.0
D  1  1.0
  0.1772711997          1.0
D  1  1.0
  0.1216678103          1.0
D  1  1.0
  0.0834759735          1.0
D  1  1.0
  0.0563102336          1.0
D  1  1.0
  0.033820775           1.0
F  1  1.0
  641.1492533991        1.0
F  1  1.0
  414.9360133129        1.0
F  1  1.0
  192.1065223073        1.0
F  1  1.0
  133.288659474         1.0
F  1  1.0
  86.5173258348         1.0
F  1  1.0
  58.7865618997         1.0
F  1  1.0
  40.5088072002         1.0
F  1  1.0
  26.1128744715         1.0
F  1  1.0
  17.8431068146         1.0
F  1  1.0
  11.4905198458         1.0
F  1  1.0
  6.6153964729          1.0
F  1  1.0
  4.0766216991          1.0
F  1  1.0
  2.7245839826          1.0
F  1  1.0
  1.9139467268          1.0
F  1  1.0
  1.2927562547          1.0
F  1  1.0
  0.8627853183          1.0
F  1  1.0
  0.562117203           1.0
F  1  1.0
  0.3267299543          1.0
F  1  1.0
  0.1733884029          1.0
F  1  1.0
  0.1053069653          1.0
F  1  1.0
  0.070565079           1.0
G  1  1.0
  408.2924289845        1.0
G  1  1.0
  283.8954735274        1.0
G  1  1.0
  187.6280110799        1.0
G  1  1.0
  100.4902660504        1.0
G  1  1.0
  52.3320944628         1.0
G  1  1.0
  29.673763748          1.0
G  1  1.0
  14.1756421306         1.0
G  1  1.0
  8.156501965           1.0
G  1  1.0
  5.2677819979          1.0
G  1  1.0
  3.38234446            1.0
G  1  1.0
  1.9470615778          1.0
G  1  1.0
  1.2217171682          1.0
G  1  1.0
  0.7265139607          1.0
G  1  1.0
  0.4463948188          1.0
G  1  1.0
  0.2607614194          1.0
G  1  1.0
  0.1538377728          1.0
G  1  1.0
  0.0993749773          1.0
H  1  1.0
  43.7120568349         1.0
H  1  1.0
  29.8249644906         1.0
H  1  1.0
  6.2332495028          1.0
H  1  1.0
  3.9901693425          1.0
H  1  1.0
  2.7423962311          1.0
H  1  1.0
  1.7142269373          1.0
H  1  1.0
  0.9965571072          1.0
H  1  1.0
  0.550713979           1.0
H  1  1.0
  0.3098807407          1.0
H  1  1.0
  0.1723445046          1.0
I  1  1.0
  5.6834554337          1.0
I  1  1.0
  3.8353829523          1.0
I  1  1.0
  2.6032702949          1.0
I  1  1.0
  1.7940225885          1.0
I  1  1.0
  0.714574403           1.0
I  1  1.0
  0.3383060291          1.0
I  1  1.0
  0.1698997784          1.0
J  1  1.0
  1.2753461939          1.0
J  1  1.0
  0.6242535332          1.0
J  1  1.0
  0.245453165           1.0
****
V     0
S  1  1.0
  15646.6477962562      1.0
S  1  1.0
  7983.0379087533       1.0
S  1  1.0
  3890.9257726499       1.0
S  1  1.0
  1840.4420789474       1.0
S  1  1.0
  994.983492265         1.0
S  1  1.0
  574.6309833063        1.0
S  1  1.0
  293.4252445944        1.0
S  1  1.0
  186.2471678663        1.0
S  1  1.0
  125.2383810192        1.0
S  1  1.0
  54.2803826739         1.0
S  1  1.0
  35.7250118349         1.0
S  1  1.0
  19.3012338683         1.0
S  1  1.0
  11.6553480564         1.0
S  1  1.0
  7.0909196921          1.0
S  1  1.0
  4.4590723867          1.0
S  1  1.0
  2.8925442676          1.0
S  1  1.0
  1.9788809985          1.0
S  1  1.0
  1.3652977245          1.0
S  1  1.0
  0.8450210865          1.0
S  1  1.0
  0.5023351483          1.0
S  1  1.0
  0.3053868447          1.0
S  1  1.0
  0.1686503512          1.0
S  1  1.0
  0.1075364226          1.0
S  1  1.0
  0.0760308537          1.0
S  1  1.0
  0.0426199308          1.0
S  1  1.0
  0.0258233674          1.0
P  1  1.0
  7784050.946349788     1.0
P  1  1.0
  2619005.2831581207    1.0
P  1  1.0
  1010997.0763956069    1.0
P  1  1.0
  310944.24330691       1.0
P  1  1.0
  154993.2155327978     1.0
P  1  1.0
  64885.6357906516      1.0
P  1  1.0
  28190.3031534473      1.0
P  1  1.0
  13648.4853170242      1.0
P  1  1.0
  8348.551098543        1.0
P  1  1.0
  4461.7349071234       1.0
P  1  1.0
  2755.6016538954       1.0
P  1  1.0
  1799.1296996519       1.0
P  1  1.0
  1127.4699797954       1.0
P  1  1.0
  551.9633984109        1.0
P  1  1.0
  322.8368865882        1.0
P  1  1.0
  218.0479908778        1.0
P  1  1.0
  141.7319828724        1.0
P  1  1.0
  68.8924688343         1.0
P  1  1.0
  45.4100358771         1.0
P  1  1.0
  29.1833095476         1.0
P  1  1.0
  17.7225519099         1.0
P  1  1.0
  11.4200838955         1.0
P  1  1.0
  6.8838200883          1.0
P  1  1.0
  4.1785769693          1.0
P  1  1.0
  2.8743404687          1.0
P  1  1.0
  1.8576898118          1.0
P  1  1.0
  1.1136957945          1.0
P  1  1.0
  0.7612751236          1.0
P  1  1.0
  0.5072821736          1.0
P  1  1.0
  0.3082307592          1.0
P  1  1.0
  0.1768540365          1.0
P  1  1.0
  0.124413803           1.0
P  1  1.0
  0.0810918104          1.0
P  1  1.0
  0.0456453889          1.0
P  1  1.0
  0.0249682568          1.0
D  1  1.0
  980.8037408076        1.0
D  1  1.0
  549.1921489574        1.0
D  1  1.0
  354.7911450219        1.0
D  1  1.0
  252.3604468577        1.0
D  1  1.0
  153.182086936         1.0
D  1  1.0
  84.7602027855         1.0
D  1  1.0
  44.2288993182         1.0
D  1  1.0
  23.1793753313         1.0
D  1  1.0
  11.7012747593         1.0
D  1  1.0
  6.9889455806          1.0
D  1  1.0
  4.5068071129          1.0
D  1  1.0
  2.4259692538          1.0
D  1  1.0
  1.4625324083          1.0
D  1  1.0
  0.9742686776          1.0
D  1  1.0
  0.6094794095          1.0
D  1  1.0
  0.3837299676          1.0
D  1  1.0
  0.2439628077          1.0
D  1  1.0
  0.1610961169          1.0
D  1  1.0
  0.1103129968          1.0
D  1  1.0
  0.0663999214          1.0
D  1  1.0
  0.0359542898          1.0
F  1  1.0
  730.868767332         1.0
F  1  1.0
  488.7638554017        1.0
F  1  1.0
  231.8753887721        1.0
F  1  1.0
  138.2555728909        1.0
F  1  1.0
  95.3765306845         1.0
F  1  1.0
  67.9364540799         1.0
F  1  1.0
  40.6278938904         1.0
F  1  1.0
  23.6647781081         1.0
F  1  1.0
  14.7921125021         1.0
F  1  1.0
  8.9785734386          1.0
F  1  1.0
  5.5677501029          1.0
F  1  1.0
  3.7535594029          1.0
F  1  1.0
  2.3523146445          1.0
F  1  1.0
  1.3125606079          1.0
F  1  1.0
  0.7615505112          1.0
F  1  1.0
  0.4951009305          1.0
F  1  1.0
  0.2618700048          1.0
F  1  1.0
  0.1624971372          1.0
F  1  1.0
  0.0881140345          1.0
G  1  1.0
  1022.0315636524       1.0
G  1  1.0
  672.2051469546        1.0
G  1  1.0
  375.4671818035        1.0
G  1  1.0
  119.5613862669        1.0
G  1  1.0
  71.336045779          1.0
G  1  1.0
  47.3262851667         1.0
G  1  1.0
  32.7585949558         1.0
G  1  1.0
  20.5743824502         1.0
G  1  1.0
  11.2479240667         1.0
G  1  1.0
  6.0089985285          1.0
G  1  1.0
  3.6671442236          1.0
G  1  1.0
  2.3540116695          1.0
G  1  1.0
  1.3124297613          1.0
G  1  1.0
  0.7707035353          1.0
G  1  1.0
  0.4632557267          1.0
G  1  1.0
  0.2841676363          1.0
G  1  1.0
  0.1880938421          1.0
G  1  1.0
  0.1274326612          1.0
H  1  1.0
  71.163927398          1.0
H  1  1.0
  44.8538499651         1.0
H  1  1.0
  28.0514006466         1.0
H  1  1.0
  5.9059764769          1.0
H  1  1.0
  3.4041814074          1.0
H  1  1.0
  1.9977250773          1.0
H  1  1.0
  1.3368137841          1.0
H  1  1.0
  0.8311160001          1.0
H  1  1.0
  0.537584168           1.0
H  1  1.0
  0.3409213789          1.0
I  1  1.0
  8.1760487319          1.0
I  1  1.0
  4.7810277464          1.0
I  1  1.0
  3.1814259305          1.0
I  1  1.0
  1.8815242421          1.0
I  1  1.0
  1.1312928625          1.0
I  1  1.0
  0.6599800387          1.0
I  1  1.0
  0.2315012715          1.0
J  1  1.0
  2.1569248695          1.0
J  1  1.0
  1.2837686483          1.0
J  1  1.0
  0.6316130048          1.0
****
Cr     0
S  1  1.0
  4686493.44            1.0
S  1  1.0
  1664619.856           1.0
S  1  1.0
  636440.474            1.0
S  1  1.0
  227538.3889768668     1.0
S  1  1.0
  124905.2362431311     1.0
S  1  1.0
  56292.3178600756      1.0
S  1  1.0
  22488.593005635       1.0
S  1  1.0
  13697.7538886273      1.0
S  1  1.0
  6444.5615485833       1.0
S  1  1.0
  3683.5910238679       1.0
S  1  1.0
  1365.4147347524       1.0
S  1  1.0
  837.5392911491        1.0
S  1  1.0
  533.0845141379        1.0
S  1  1.0
  225.28148201          1.0
S  1  1.0
  141.0022191601        1.0
S  1  1.0
  89.0702223206         1.0
S  1  1.0
  38.407325826          1.0
S  1  1.0
  25.8367610327         1.0
S  1  1.0
  17.5774855503         1.0
S  1  1.0
  11.7248712585         1.0
S  1  1.0
  8.1745180535          1.0
S  1  1.0
  5.5033739078          1.0
S  1  1.0
  3.4506754198          1.0
S  1  1.0
  1.9597324661          1.0
S  1  1.0
  1.2151065919          1.0
S  1  1.0
  0.7976358723          1.0
S  1  1.0
  0.526778724           1.0
S  1  1.0
  0.3475238197          1.0
S  1  1.0
  0.2284508026          1.0
S  1  1.0
  0.128947929           1.0
S  1  1.0
  0.0667774222          1.0
S  1  1.0
  0.0371122245          1.0
S  1  1.0
  0.0238056915          1.0
S  1  1.0
  0.014811015           1.0
P  1  1.0
  7382324.239194662     1.0
P  1  1.0
  2489616.5816620453    1.0
P  1  1.0
  593588.787            1.0
P  1  1.0
  340340.6459669894     1.0
P  1  1.0
  160785.8062823807     1.0
P  1  1.0
  60510.562263994       1.0
P  1  1.0
  24688.3925372412      1.0
P  1  1.0
  12503.3918045508      1.0
P  1  1.0
  8075.9593101331       1.0
P  1  1.0
  3589.9051127924       1.0
P  1  1.0
  2049.2968401432       1.0
P  1  1.0
  1280.3114503665       1.0
P  1  1.0
  868.9694729125        1.0
P  1  1.0
  376.4837929993        1.0
P  1  1.0
  255.4574321172        1.0
P  1  1.0
  169.7676996741        1.0
P  1  1.0
  119.9345374252        1.0
P  1  1.0
  75.3731132863         1.0
P  1  1.0
  44.9241411536         1.0
P  1  1.0
  24.1598100139         1.0
P  1  1.0
  15.6421042465         1.0
P  1  1.0
  9.4888299916          1.0
P  1  1.0
  5.0241473549          1.0
P  1  1.0
  3.3250880724          1.0
P  1  1.0
  2.0944676281          1.0
P  1  1.0
  1.2669501686          1.0
P  1  1.0
  0.7417445859          1.0
P  1  1.0
  0.4065988686          1.0
P  1  1.0
  0.2189358889          1.0
P  1  1.0
  0.121578816           1.0
P  1  1.0
  0.0700666483          1.0
P  1  1.0
  0.041568188           1.0
P  1  1.0
  0.0263306933          1.0
D  1  1.0
  48389.209932449       1.0
D  1  1.0
  19834.81218           1.0
D  1  1.0
  11516.5019327721      1.0
D  1  1.0
  6856.1824514646       1.0
D  1  1.0
  3615.3344883985       1.0
D  1  1.0
  2116.6075376966       1.0
D  1  1.0
  1334.8666439667       1.0
D  1  1.0
  829.0076616934        1.0
D  1  1.0
  512.7273653448        1.0
D  1  1.0
  288.8662890113        1.0
D  1  1.0
  176.1185381022        1.0
D  1  1.0
  109.8359739412        1.0
D  1  1.0
  69.9057833819         1.0
D  1  1.0
  40.3921375692         1.0
D  1  1.0
  22.5413167771         1.0
D  1  1.0
  14.7928555875         1.0
D  1  1.0
  10.531677154          1.0
D  1  1.0
  7.409197486           1.0
D  1  1.0
  5.2525177794          1.0
D  1  1.0
  3.4367554131          1.0
D  1  1.0
  2.1083371276          1.0
D  1  1.0
  1.154141482           1.0
D  1  1.0
  0.6529612866          1.0
D  1  1.0
  0.4484254104          1.0
D  1  1.0
  0.3054478455          1.0
D  1  1.0
  0.2069855807          1.0
D  1  1.0
  0.1386709659          1.0
D  1  1.0
  0.0971363954          1.0
D  1  1.0
  0.0629332023          1.0
D  1  1.0
  0.0379161984          1.0
F  1  1.0
  807.2728603151        1.0
F  1  1.0
  515.8957989647        1.0
F  1  1.0
  152.9620382862        1.0
F  1  1.0
  99.0065232125         1.0
F  1  1.0
  70.5367144507         1.0
F  1  1.0
  44.2011522515         1.0
F  1  1.0
  29.8780408698         1.0
F  1  1.0
  19.3584636673         1.0
F  1  1.0
  11.8981500334         1.0
F  1  1.0
  6.9274792306          1.0
F  1  1.0
  4.2887896938          1.0
F  1  1.0
  3.0603798928          1.0
F  1  1.0
  2.1485311665          1.0
F  1  1.0
  1.2224425298          1.0
F  1  1.0
  0.7607102792          1.0
F  1  1.0
  0.4595205579          1.0
F  1  1.0
  0.2700146272          1.0
F  1  1.0
  0.1744928243          1.0
F  1  1.0
  0.0977270378          1.0
G  1  1.0
  614.9512741261        1.0
G  1  1.0
  359.8836459686        1.0
G  1  1.0
  226.6506674144        1.0
G  1  1.0
  139.635362246         1.0
G  1  1.0
  73.5425697932         1.0
G  1  1.0
  42.5454635536         1.0
G  1  1.0
  23.9669469224         1.0
G  1  1.0
  15.3780512303         1.0
G  1  1.0
  10.6791640968         1.0
G  1  1.0
  6.8620117963          1.0
G  1  1.0
  4.1194947095          1.0
G  1  1.0
  2.416663156           1.0
G  1  1.0
  1.5501570097          1.0
G  1  1.0
  1.0905321101          1.0
G  1  1.0
  0.7083306142          1.0
G  1  1.0
  0.4639362897          1.0
G  1  1.0
  0.3141780832          1.0
G  1  1.0
  0.220548444           1.0
G  1  1.0
  0.1520357485          1.0
H  1  1.0
  54.3735805964         1.0
H  1  1.0
  32.5677110582         1.0
H  1  1.0
  6.4723022097          1.0
H  1  1.0
  3.7259914883          1.0
H  1  1.0
  2.0404327107          1.0
H  1  1.0
  1.2342347511          1.0
H  1  1.0
  0.7654599831          1.0
H  1  1.0
  0.44780392            1.0
H  1  1.0
  0.2324609282          1.0
I  1  1.0
  6.7854433823          1.0
I  1  1.0
  3.8944123224          1.0
I  1  1.0
  2.5649298826          1.0
I  1  1.0
  1.5608250518          1.0
I  1  1.0
  0.9003635879          1.0
I  1  1.0
  0.5530918323          1.0
I  1  1.0
  0.3043581029          1.0
J  1  1.0
  2.9488212565          1.0
J  1  1.0
  1.0263724396          1.0
J  1  1.0
  0.5879844343          1.0
****
Mn     0
S  1  1.0
  15379725.42           1.0
S  1  1.0
  5112564.9             1.0
S  1  1.0
  1857214.666           1.0
S  1  1.0
  723788.086            1.0
S  1  1.0
  245546.9634341942     1.0
S  1  1.0
  94938.1548            1.0
S  1  1.0
  40656.9107744016      1.0
S  1  1.0
  15223.6362594783      1.0
S  1  1.0
  6636.6662448347       1.0
S  1  1.0
  2710.5487464931       1.0
S  1  1.0
  1750.6335718349       1.0
S  1  1.0
  1055.6561461668       1.0
S  1  1.0
  453.9475465082        1.0
S  1  1.0
  255.0625479183        1.0
S  1  1.0
  163.927922036         1.0
S  1  1.0
  105.8287340923        1.0
S  1  1.0
  71.6690352459         1.0
S  1  1.0
  46.7449998933         1.0
S  1  1.0
  27.5678744879         1.0
S  1  1.0
  15.0668059992         1.0
S  1  1.0
  9.2847493795          1.0
S  1  1.0
  6.3649297082          1.0
S  1  1.0
  3.63959678            1.0
S  1  1.0
  1.9387571719          1.0
S  1  1.0
  1.0994245792          1.0
S  1  1.0
  0.6749259192          1.0
S  1  1.0
  0.4337509602          1.0
S  1  1.0
  0.2610506188          1.0
S  1  1.0
  0.1659195037          1.0
S  1  1.0
  0.1176439668          1.0
S  1  1.0
  0.0779249861          1.0
S  1  1.0
  0.0525272993          1.0
S  1  1.0
  0.0357631075          1.0
S  1  1.0
  0.0253578391          1.0
S  1  1.0
  0.0156269059          1.0
P  1  1.0
  7870488.470289648     1.0
P  1  1.0
  2734068.4391044755    1.0
P  1  1.0
  697463.61             1.0
P  1  1.0
  425557.5562297094     1.0
P  1  1.0
  172184.6524286302     1.0
P  1  1.0
  63155.6502685954      1.0
P  1  1.0
  38000.17969593        1.0
P  1  1.0
  14908.7113118956      1.0
P  1  1.0
  9605.4352722557       1.0
P  1  1.0
  4235.7805744303       1.0
P  1  1.0
  2386.9400875059       1.0
P  1  1.0
  1451.3183122103       1.0
P  1  1.0
  654.8784361581        1.0
P  1  1.0
  419.3552843294        1.0
P  1  1.0
  238.7631361003        1.0
P  1  1.0
  150.9981577704        1.0
P  1  1.0
  107.2265195531        1.0
P  1  1.0
  63.7840117695         1.0
P  1  1.0
  35.6622908466         1.0
P  1  1.0
  18.4563856684         1.0
P  1  1.0
  10.9631628837         1.0
P  1  1.0
  7.5044691366          1.0
P  1  1.0
  4.4203347698          1.0
P  1  1.0
  2.7225363978          1.0
P  1  1.0
  1.8895347459          1.0
P  1  1.0
  1.2643600862          1.0
P  1  1.0
  0.8640895198          1.0
P  1  1.0
  0.5877186544          1.0
P  1  1.0
  0.3699905836          1.0
P  1  1.0
  0.2223753433          1.0
P  1  1.0
  0.1527149482          1.0
P  1  1.0
  0.1018657374          1.0
P  1  1.0
  0.0560289305          1.0
P  1  1.0
  0.0277811661          1.0
D  1  1.0
  13700.576867975       1.0
D  1  1.0
  8163.6214782386       1.0
D  1  1.0
  4232.3860487583       1.0
D  1  1.0
  2479.3240060468       1.0
D  1  1.0
  1632.7943810346       1.0
D  1  1.0
  970.8026235297        1.0
D  1  1.0
  632.2562189938        1.0
D  1  1.0
  446.0778100387        1.0
D  1  1.0
  285.7212180902        1.0
D  1  1.0
  182.929028924         1.0
D  1  1.0
  122.6156470648        1.0
D  1  1.0
  78.4642834026         1.0
D  1  1.0
  54.2059047085         1.0
D  1  1.0
  36.8004685286         1.0
D  1  1.0
  24.0616190778         1.0
D  1  1.0
  15.8543785515         1.0
D  1  1.0
  9.6319786748          1.0
D  1  1.0
  6.1277141117          1.0
D  1  1.0
  3.7439783134          1.0
D  1  1.0
  2.4467725772          1.0
D  1  1.0
  1.6807294055          1.0
D  1  1.0
  0.9005090417          1.0
D  1  1.0
  0.5367591926          1.0
D  1  1.0
  0.3349559488          1.0
D  1  1.0
  0.2079555917          1.0
D  1  1.0
  0.1439167739          1.0
D  1  1.0
  0.1021764271          1.0
D  1  1.0
  0.0687993845          1.0
D  1  1.0
  0.0400048792          1.0
F  1  1.0
  878.3829871991        1.0
F  1  1.0
  470.4441906357        1.0
F  1  1.0
  292.6457296887        1.0
F  1  1.0
  168.4155040508        1.0
F  1  1.0
  98.8607219321         1.0
F  1  1.0
  62.3354645            1.0
F  1  1.0
  35.5164018386         1.0
F  1  1.0
  20.3044636611         1.0
F  1  1.0
  13.0373307645         1.0
F  1  1.0
  7.1969218755          1.0
F  1  1.0
  4.6958281301          1.0
F  1  1.0
  2.9239503895          1.0
F  1  1.0
  1.5423839511          1.0
F  1  1.0
  0.9288454619          1.0
F  1  1.0
  0.6469024727          1.0
F  1  1.0
  0.4189157311          1.0
F  1  1.0
  0.2660087159          1.0
F  1  1.0
  0.1700410036          1.0
F  1  1.0
  0.1073520334          1.0
G  1  1.0
  864.7681228043        1.0
G  1  1.0
  512.6535381069        1.0
G  1  1.0
  166.6595961383        1.0
G  1  1.0
  104.513653853         1.0
G  1  1.0
  67.4595097363         1.0
G  1  1.0
  41.9149368837         1.0
G  1  1.0
  26.9554882705         1.0
G  1  1.0
  14.7524682478         1.0
G  1  1.0
  7.7657767296          1.0
G  1  1.0
  5.0605900313          1.0
G  1  1.0
  3.3997643331          1.0
G  1  1.0
  1.8319088198          1.0
G  1  1.0
  1.1694334688          1.0
G  1  1.0
  0.8270860394          1.0
G  1  1.0
  0.5279089635          1.0
G  1  1.0
  0.3102911524          1.0
G  1  1.0
  0.1679538444          1.0
H  1  1.0
  62.446288364          1.0
H  1  1.0
  43.4500878065         1.0
H  1  1.0
  12.2682172829         1.0
H  1  1.0
  7.6715464847          1.0
H  1  1.0
  4.6810417205          1.0
H  1  1.0
  2.9300772539          1.0
H  1  1.0
  1.7819914765          1.0
H  1  1.0
  1.1660169108          1.0
H  1  1.0
  0.8092769808          1.0
H  1  1.0
  0.5135811722          1.0
I  1  1.0
  14.2777852169         1.0
I  1  1.0
  8.8280683926          1.0
I  1  1.0
  5.4725913591          1.0
I  1  1.0
  3.2470085445          1.0
I  1  1.0
  1.917236957           1.0
I  1  1.0
  1.1913454069          1.0
I  1  1.0
  0.3681667828          1.0
J  1  1.0
  3.7978069472          1.0
J  1  1.0
  2.1302315824          1.0
J  1  1.0
  1.3408448472          1.0
****
Fe     0
S  1  1.0
  5378142.74            1.0
S  1  1.0
  1980677.466           1.0
S  1  1.0
  779798.044            1.0
S  1  1.0
  272397.5170629224     1.0
S  1  1.0
  103051.7719           1.0
S  1  1.0
  32962.9462196181      1.0
S  1  1.0
  19906.3862239514      1.0
S  1  1.0
  9336.9624452879       1.0
S  1  1.0
  4953.6242650822       1.0
S  1  1.0
  2612.3803314644       1.0
S  1  1.0
  1634.4682910635       1.0
S  1  1.0
  930.5959133946        1.0
S  1  1.0
  513.3309677673        1.0
S  1  1.0
  290.9071725503        1.0
S  1  1.0
  183.808795897         1.0
S  1  1.0
  81.8895394979         1.0
S  1  1.0
  52.0502428905         1.0
S  1  1.0
  30.1016624892         1.0
S  1  1.0
  19.63393556           1.0
S  1  1.0
  9.9116007005          1.0
S  1  1.0
  6.6520355517          1.0
S  1  1.0
  4.2943397276          1.0
S  1  1.0
  2.2927414768          1.0
S  1  1.0
  1.2777008567          1.0
S  1  1.0
  0.8707667232          1.0
S  1  1.0
  0.6055806556          1.0
S  1  1.0
  0.4303764808          1.0
S  1  1.0
  0.2356899904          1.0
S  1  1.0
  0.1427014987          1.0
S  1  1.0
  0.0924733323          1.0
S  1  1.0
  0.0566257355          1.0
S  1  1.0
  0.0389791572          1.0
S  1  1.0
  0.0267886523          1.0
S  1  1.0
  0.0163726101          1.0
P  1  1.0
  8198721.066066146     1.0
P  1  1.0
  2899534.163968236     1.0
P  1  1.0
  1389013.454           1.0
P  1  1.0
  491701.6984685397     1.0
P  1  1.0
  299818.0738981763     1.0
P  1  1.0
  130399.9036           1.0
P  1  1.0
  77557.4277853332      1.0
P  1  1.0
  31614.7980583992      1.0
P  1  1.0
  17916.941463888       1.0
P  1  1.0
  8467.7226642582       1.0
P  1  1.0
  5326.0563203187       1.0
P  1  1.0
  3475.389181335        1.0
P  1  1.0
  2043.034490117        1.0
P  1  1.0
  978.4120419051        1.0
P  1  1.0
  606.7604366419        1.0
P  1  1.0
  390.9721473893        1.0
P  1  1.0
  263.2465803461        1.0
P  1  1.0
  122.2803232911        1.0
P  1  1.0
  75.4736302801         1.0
P  1  1.0
  50.8683972013         1.0
P  1  1.0
  31.8596797682         1.0
P  1  1.0
  18.9932187985         1.0
P  1  1.0
  11.5356892088         1.0
P  1  1.0
  7.106807275           1.0
P  1  1.0
  4.4825969925          1.0
P  1  1.0
  2.7032741072          1.0
P  1  1.0
  1.6370389641          1.0
P  1  1.0
  1.0949319426          1.0
P  1  1.0
  0.6891725241          1.0
P  1  1.0
  0.4058178648          1.0
P  1  1.0
  0.2776949251          1.0
P  1  1.0
  0.166973689           1.0
P  1  1.0
  0.0995573944          1.0
P  1  1.0
  0.0593748443          1.0
P  1  1.0
  0.0291068624          1.0
D  1  1.0
  2945.2666650197       1.0
D  1  1.0
  1744.4506666351       1.0
D  1  1.0
  837.5934447861        1.0
D  1  1.0
  552.9364703413        1.0
D  1  1.0
  384.7160510675        1.0
D  1  1.0
  244.4369858851        1.0
D  1  1.0
  164.1625341297        1.0
D  1  1.0
  105.7117551151        1.0
D  1  1.0
  63.3900778662         1.0
D  1  1.0
  38.7426960261         1.0
D  1  1.0
  22.1215492693         1.0
D  1  1.0
  13.2780979593         1.0
D  1  1.0
  8.0099441513          1.0
D  1  1.0
  4.118986864           1.0
D  1  1.0
  2.7258177744          1.0
D  1  1.0
  1.9374362368          1.0
D  1  1.0
  1.3201006796          1.0
D  1  1.0
  0.9071586982          1.0
D  1  1.0
  0.6094083754          1.0
D  1  1.0
  0.3772379762          1.0
D  1  1.0
  0.2530750851          1.0
D  1  1.0
  0.1580299414          1.0
D  1  1.0
  0.0864409895          1.0
D  1  1.0
  0.0419138818          1.0
F  1  1.0
  1110.0639623425       1.0
F  1  1.0
  722.5270583473        1.0
F  1  1.0
  286.6796893532        1.0
F  1  1.0
  204.0887559777        1.0
F  1  1.0
  130.7862444029        1.0
F  1  1.0
  75.010710807          1.0
F  1  1.0
  42.2848808383         1.0
F  1  1.0
  24.9538537879         1.0
F  1  1.0
  12.8431989108         1.0
F  1  1.0
  7.1343676198          1.0
F  1  1.0
  4.4001919544          1.0
F  1  1.0
  2.8855578164          1.0
F  1  1.0
  1.867380315           1.0
F  1  1.0
  1.1191580972          1.0
F  1  1.0
  0.7182176017          1.0
F  1  1.0
  0.4878359333          1.0
F  1  1.0
  0.321567113           1.0
F  1  1.0
  0.2034002489          1.0
F  1  1.0
  0.1188498232          1.0
G  1  1.0
  598.0261760878        1.0
G  1  1.0
  348.770639395         1.0
G  1  1.0
  186.7162297898        1.0
G  1  1.0
  112.68319218          1.0
G  1  1.0
  69.4086578696         1.0
G  1  1.0
  48.3265788619         1.0
G  1  1.0
  31.3796172556         1.0
G  1  1.0
  20.9071820816         1.0
G  1  1.0
  14.1488754424         1.0
G  1  1.0
  9.9906106057          1.0
G  1  1.0
  6.8792691364          1.0
G  1  1.0
  4.8782745257          1.0
G  1  1.0
  3.3793088753          1.0
G  1  1.0
  2.1121309453          1.0
G  1  1.0
  1.3712016734          1.0
G  1  1.0
  0.9747929192          1.0
G  1  1.0
  0.6414811773          1.0
G  1  1.0
  0.3660788442          1.0
G  1  1.0
  0.1920208846          1.0
H  1  1.0
  70.1706694233         1.0
H  1  1.0
  42.9564681037         1.0
H  1  1.0
  13.8457244981         1.0
H  1  1.0
  8.4468425106          1.0
H  1  1.0
  4.723382371           1.0
H  1  1.0
  2.9947400505          1.0
H  1  1.0
  2.0050062856          1.0
H  1  1.0
  1.1586580286          1.0
H  1  1.0
  0.6281695712          1.0
I  1  1.0
  51.2971306834         1.0
I  1  1.0
  12.9042057827         1.0
I  1  1.0
  8.7215276104          1.0
I  1  1.0
  5.8860772586          1.0
I  1  1.0
  3.7507981079          1.0
I  1  1.0
  2.1943404498          1.0
I  1  1.0
  1.2105111682          1.0
I  1  1.0
  0.4463461004          1.0
J  1  1.0
  6.4244572078          1.0
J  1  1.0
  4.0189861341          1.0
J  1  1.0
  1.7350681066          1.0
K  1  1.0
  4.6369375873          1.0
****
Co     0
S  1  1.0
  10064937.83079408     1.0
S  1  1.0
  3514824.0262288568    1.0
S  1  1.0
  1327965.7657289077    1.0
S  1  1.0
  531674.503097685      1.0
S  1  1.0
  223243.3644849926     1.0
S  1  1.0
  77749.756371952       1.0
S  1  1.0
  45031.9793575397      1.0
S  1  1.0
  18322.2722505096      1.0
S  1  1.0
  10542.8120508766      1.0
S  1  1.0
  6262.3705106122       1.0
S  1  1.0
  3041.29309            1.0
S  1  1.0
  1870.9460492407       1.0
S  1  1.0
  1013.8551486057       1.0
S  1  1.0
  614.7066041839        1.0
S  1  1.0
  363.8279831778        1.0
S  1  1.0
  204.4535500875        1.0
S  1  1.0
  117.5223785496        1.0
S  1  1.0
  63.3586677653         1.0
S  1  1.0
  32.8465848838         1.0
S  1  1.0
  18.598207186          1.0
S  1  1.0
  11.4172936336         1.0
S  1  1.0
  7.8941882739          1.0
S  1  1.0
  4.4123564391          1.0
S  1  1.0
  2.373989379           1.0
S  1  1.0
  1.1956243908          1.0
S  1  1.0
  0.710232636           1.0
S  1  1.0
  0.4689831941          1.0
S  1  1.0
  0.3167645183          1.0
S  1  1.0
  0.2225977546          1.0
S  1  1.0
  0.153070453           1.0
S  1  1.0
  0.0973803127          1.0
S  1  1.0
  0.049680998           1.0
S  1  1.0
  0.0281960686          1.0
S  1  1.0
  0.0170969931          1.0
P  1  1.0
  8610433.418958645     1.0
P  1  1.0
  3116321.3713522884    1.0
P  1  1.0
  1536204.891           1.0
P  1  1.0
  406422.6812879542     1.0
P  1  1.0
  164417.1205327647     1.0
P  1  1.0
  87357.1046114818      1.0
P  1  1.0
  34804.804015305       1.0
P  1  1.0
  22179.369937211       1.0
P  1  1.0
  13683.2202265244      1.0
P  1  1.0
  6018.1157557245       1.0
P  1  1.0
  3939.149351814        1.0
P  1  1.0
  2468.5997129373       1.0
P  1  1.0
  1158.5322492897       1.0
P  1  1.0
  800.4217685808        1.0
P  1  1.0
  502.1094961298        1.0
P  1  1.0
  295.8615369431        1.0
P  1  1.0
  205.0829188331        1.0
P  1  1.0
  134.6330507879        1.0
P  1  1.0
  78.7127573058         1.0
P  1  1.0
  53.7111510053         1.0
P  1  1.0
  37.9924683728         1.0
P  1  1.0
  22.8995854741         1.0
P  1  1.0
  14.396793042          1.0
P  1  1.0
  8.5029398179          1.0
P  1  1.0
  5.2999590552          1.0
P  1  1.0
  3.7330357897          1.0
P  1  1.0
  2.5705325403          1.0
P  1  1.0
  1.7459079298          1.0
P  1  1.0
  1.2270976485          1.0
P  1  1.0
  0.8561664416          1.0
P  1  1.0
  0.5878005144          1.0
P  1  1.0
  0.3613444013          1.0
P  1  1.0
  0.2000160286          1.0
P  1  1.0
  0.1165337476          1.0
P  1  1.0
  0.0575115677          1.0
P  1  1.0
  0.0303946544          1.0
D  1  1.0
  33432.0543855221      1.0
D  1  1.0
  10612.5588637072      1.0
D  1  1.0
  5745.751264099        1.0
D  1  1.0
  3623.5972632773       1.0
D  1  1.0
  1566.9740079317       1.0
D  1  1.0
  1041.1528257229       1.0
D  1  1.0
  741.8439122501        1.0
D  1  1.0
  410.9745715481        1.0
D  1  1.0
  247.1912193279        1.0
D  1  1.0
  150.0312220586        1.0
D  1  1.0
  89.3060096017         1.0
D  1  1.0
  62.8806112549         1.0
D  1  1.0
  41.9648894834         1.0
D  1  1.0
  29.6238182689         1.0
D  1  1.0
  21.0683540133         1.0
D  1  1.0
  13.9252762122         1.0
D  1  1.0
  9.1817165625          1.0
D  1  1.0
  6.0972055587          1.0
D  1  1.0
  3.6117402873          1.0
D  1  1.0
  2.0182265933          1.0
D  1  1.0
  1.2146588966          1.0
D  1  1.0
  0.759631905           1.0
D  1  1.0
  0.4912456362          1.0
D  1  1.0
  0.3046475225          1.0
D  1  1.0
  0.1738302307          1.0
D  1  1.0
  0.083714807           1.0
D  1  1.0
  0.0437683024          1.0
F  1  1.0
  1249.4525660112       1.0
F  1  1.0
  806.2483479461        1.0
F  1  1.0
  470.76461018          1.0
F  1  1.0
  260.2845406076        1.0
F  1  1.0
  166.169528997         1.0
F  1  1.0
  95.6346425736         1.0
F  1  1.0
  57.666651443          1.0
F  1  1.0
  34.6932474843         1.0
F  1  1.0
  19.364981871          1.0
F  1  1.0
  12.5464373448         1.0
F  1  1.0
  7.4076503017          1.0
F  1  1.0
  4.4651369082          1.0
F  1  1.0
  3.0130173029          1.0
F  1  1.0
  1.8027670454          1.0
F  1  1.0
  1.0417857578          1.0
F  1  1.0
  0.597109982           1.0
F  1  1.0
  0.37276508            1.0
F  1  1.0
  0.2316024566          1.0
F  1  1.0
  0.1302095941          1.0
G  1  1.0
  675.6401618131        1.0
G  1  1.0
  312.1027109667        1.0
G  1  1.0
  176.376976415         1.0
G  1  1.0
  105.2250469899        1.0
G  1  1.0
  65.1997717847         1.0
G  1  1.0
  42.7817956692         1.0
G  1  1.0
  29.2620651532         1.0
G  1  1.0
  17.9627339336         1.0
G  1  1.0
  11.023649679          1.0
G  1  1.0
  6.2479220019          1.0
G  1  1.0
  3.3050758649          1.0
G  1  1.0
  2.1366408265          1.0
G  1  1.0
  1.3678374417          1.0
G  1  1.0
  0.8722781118          1.0
G  1  1.0
  0.5504081785          1.0
G  1  1.0
  0.3773174451          1.0
G  1  1.0
  0.2164382241          1.0
H  1  1.0
  76.1753220191         1.0
H  1  1.0
  51.7696748968         1.0
H  1  1.0
  13.6994461251         1.0
H  1  1.0
  9.1302973585          1.0
H  1  1.0
  6.1124661157          1.0
H  1  1.0
  3.8960022535          1.0
H  1  1.0
  2.5808723492          1.0
H  1  1.0
  1.6378667012          1.0
H  1  1.0
  0.9694232417          1.0
H  1  1.0
  0.4489917003          1.0
I  1  1.0
  56.2153973007         1.0
I  1  1.0
  14.0836054605         1.0
I  1  1.0
  8.8492305852          1.0
I  1  1.0
  5.6506957469          1.0
I  1  1.0
  3.9630902267          1.0
I  1  1.0
  2.4773795653          1.0
I  1  1.0
  1.5540634185          1.0
I  1  1.0
  0.4966616402          1.0
J  1  1.0
  7.433101255           1.0
J  1  1.0
  3.8183613229          1.0
J  1  1.0
  1.5998470994          1.0
K  1  1.0
  5.419971411           1.0
****
Ni     0
S  1  1.0
  10780007.654088106    1.0
S  1  1.0
  3780302.84171026      1.0
S  1  1.0
  1430773.343006292     1.0
S  1  1.0
  647693.681            1.0
S  1  1.0
  244522.6547708752     1.0
S  1  1.0
  84446.3912527711      1.0
S  1  1.0
  38004.5426026159      1.0
S  1  1.0
  20752.553691285       1.0
S  1  1.0
  12029.0140920778      1.0
S  1  1.0
  5643.2356619214       1.0
S  1  1.0
  2669.8780409103       1.0
S  1  1.0
  1351.7567092142       1.0
S  1  1.0
  750.2752357402        1.0
S  1  1.0
  399.9708110477        1.0
S  1  1.0
  253.4739263916        1.0
S  1  1.0
  171.5035763774        1.0
S  1  1.0
  108.1624195025        1.0
S  1  1.0
  70.2786202421         1.0
S  1  1.0
  35.8408946487         1.0
S  1  1.0
  22.793272909          1.0
S  1  1.0
  14.7971684796         1.0
S  1  1.0
  7.8686639849          1.0
S  1  1.0
  4.5841178218          1.0
S  1  1.0
  2.8673552503          1.0
S  1  1.0
  1.6788433323          1.0
S  1  1.0
  1.1513456598          1.0
S  1  1.0
  0.774727857           1.0
S  1  1.0
  0.4586981366          1.0
S  1  1.0
  0.2706254019          1.0
S  1  1.0
  0.1452398551          1.0
S  1  1.0
  0.0788286345          1.0
S  1  1.0
  0.0467496251          1.0
S  1  1.0
  0.0296305825          1.0
S  1  1.0
  0.0178210993          1.0
P  1  1.0
  96701.8746704214      1.0
P  1  1.0
  40346.8199691158      1.0
P  1  1.0
  23912.6354391789      1.0
P  1  1.0
  15446.1352068985      1.0
P  1  1.0
  8003.176018145        1.0
P  1  1.0
  4613.1016357715       1.0
P  1  1.0
  2186.1259879286       1.0
P  1  1.0
  1307.5631594327       1.0
P  1  1.0
  843.5900573501        1.0
P  1  1.0
  561.1822568559        1.0
P  1  1.0
  326.8941799721        1.0
P  1  1.0
  194.9944312964        1.0
P  1  1.0
  131.8715317219        1.0
P  1  1.0
  91.2535536141         1.0
P  1  1.0
  55.0043103613         1.0
P  1  1.0
  34.2269883862         1.0
P  1  1.0
  20.3116652636         1.0
P  1  1.0
  12.9458520527         1.0
P  1  1.0
  8.5284452304          1.0
P  1  1.0
  5.8610524044          1.0
P  1  1.0
  3.8625498922          1.0
P  1  1.0
  2.3721359478          1.0
P  1  1.0
  1.4153803987          1.0
P  1  1.0
  0.9800640196          1.0
P  1  1.0
  0.674270214           1.0
P  1  1.0
  0.4703740499          1.0
P  1  1.0
  0.3166213636          1.0
P  1  1.0
  0.2043265681          1.0
P  1  1.0
  0.1300402122          1.0
P  1  1.0
  0.0770900458          1.0
P  1  1.0
  0.0515344954          1.0
P  1  1.0
  0.0316819543          1.0
D  1  1.0
  8947308.605109164     1.0
D  1  1.0
  3086994.183834219     1.0
D  1  1.0
  1126872.1285973494    1.0
D  1  1.0
  595980.4727198804     1.0
D  1  1.0
  387569.4409296943     1.0
D  1  1.0
  176448.741804791      1.0
D  1  1.0
  92007.06726319        1.0
D  1  1.0
  37531.1920808104      1.0
D  1  1.0
  21517.7772811373      1.0
D  1  1.0
  12790.8836465502      1.0
D  1  1.0
  6958.7675299107       1.0
D  1  1.0
  4088.2219761115       1.0
D  1  1.0
  2497.055885536        1.0
D  1  1.0
  1314.2688620286       1.0
D  1  1.0
  817.35046697          1.0
D  1  1.0
  561.3281879873        1.0
D  1  1.0
  362.7512030727        1.0
D  1  1.0
  223.9313101486        1.0
D  1  1.0
  150.7839038722        1.0
D  1  1.0
  107.2709471413        1.0
D  1  1.0
  60.3216329944         1.0
D  1  1.0
  34.6979374139         1.0
D  1  1.0
  21.2591304678         1.0
D  1  1.0
  13.9940608879         1.0
D  1  1.0
  8.486363085           1.0
D  1  1.0
  5.4113392598          1.0
D  1  1.0
  3.7100914626          1.0
D  1  1.0
  2.3742036105          1.0
D  1  1.0
  1.4131677549          1.0
D  1  1.0
  0.8015370694          1.0
D  1  1.0
  0.4951070666          1.0
D  1  1.0
  0.3395846102          1.0
D  1  1.0
  0.2385773981          1.0
D  1  1.0
  0.1534316875          1.0
D  1  1.0
  0.0874557616          1.0
D  1  1.0
  0.0456220142          1.0
F  1  1.0
  1869.329960704        1.0
F  1  1.0
  1091.4331452783       1.0
F  1  1.0
  730.5654346688        1.0
F  1  1.0
  424.10486319          1.0
F  1  1.0
  228.2582787175        1.0
F  1  1.0
  134.4378157189        1.0
F  1  1.0
  78.0223015511         1.0
F  1  1.0
  42.9082777836         1.0
F  1  1.0
  30.5094420553         1.0
F  1  1.0
  20.0572881304         1.0
F  1  1.0
  13.2505689486         1.0
F  1  1.0
  8.1577437381          1.0
F  1  1.0
  4.5514355098          1.0
F  1  1.0
  2.840555345           1.0
F  1  1.0
  1.9582629728          1.0
F  1  1.0
  1.2340781377          1.0
F  1  1.0
  0.8379720063          1.0
F  1  1.0
  0.5938662922          1.0
F  1  1.0
  0.3873069755          1.0
F  1  1.0
  0.2601279132          1.0
F  1  1.0
  0.1417560098          1.0
G  1  1.0
  931.0040297942        1.0
G  1  1.0
  606.6528517966        1.0
G  1  1.0
  236.878795933         1.0
G  1  1.0
  142.6715420922        1.0
G  1  1.0
  93.8202921623         1.0
G  1  1.0
  60.1388469815         1.0
G  1  1.0
  40.0046248354         1.0
G  1  1.0
  24.5194658443         1.0
G  1  1.0
  17.4701012307         1.0
G  1  1.0
  11.2918821144         1.0
G  1  1.0
  7.1424028429          1.0
G  1  1.0
  4.7370856573          1.0
G  1  1.0
  3.2204441609          1.0
G  1  1.0
  2.2157026919          1.0
G  1  1.0
  1.4253078235          1.0
G  1  1.0
  0.9007043042          1.0
G  1  1.0
  0.5820104519          1.0
G  1  1.0
  0.3325385378          1.0
G  1  1.0
  0.204727576           1.0
H  1  1.0
  80.5866486002         1.0
H  1  1.0
  43.2071626685         1.0
H  1  1.0
  23.3525215736         1.0
H  1  1.0
  13.2633192749         1.0
H  1  1.0
  7.7873725594          1.0
H  1  1.0
  5.2060154766          1.0
H  1  1.0
  3.7022128702          1.0
H  1  1.0
  2.6156110792          1.0
H  1  1.0
  1.7110082925          1.0
H  1  1.0
  0.9512162376          1.0
I  1  1.0
  82.6697513559         1.0
I  1  1.0
  15.1144072481         1.0
I  1  1.0
  8.8686295746          1.0
I  1  1.0
  5.3349085255          1.0
I  1  1.0
  3.0062101281          1.0
I  1  1.0
  1.8825607219          1.0
I  1  1.0
  1.1984869124          1.0
I  1  1.0
  0.5833470165          1.0
J  1  1.0
  8.4948483453          1.0
J  1  1.0
  5.2611007166          1.0
J  1  1.0
  1.905634592           1.0
K  1  1.0
  6.2679608941          1.0
****
Cu     0
S  1  1.0
  2114331.76            1.0
S  1  1.0
  831047.082            1.0
S  1  1.0
  303118.724929832      1.0
S  1  1.0
  108424.5476           1.0
S  1  1.0
  39613.9963871997      1.0
S  1  1.0
  18656.0181447722      1.0
S  1  1.0
  9804.8460414818       1.0
S  1  1.0
  5087.7214101693       1.0
S  1  1.0
  2951.3367336394       1.0
S  1  1.0
  1869.8523834527       1.0
S  1  1.0
  1009.4297625503       1.0
S  1  1.0
  425.7127617304        1.0
S  1  1.0
  273.9197334985        1.0
S  1  1.0
  171.2089517068        1.0
S  1  1.0
  108.5715500356        1.0
S  1  1.0
  68.9998626137         1.0
S  1  1.0
  43.2872858773         1.0
S  1  1.0
  23.0868180934         1.0
S  1  1.0
  14.5084178099         1.0
S  1  1.0
  8.3281554548          1.0
S  1  1.0
  5.3222372024          1.0
S  1  1.0
  3.1526902151          1.0
S  1  1.0
  1.7647540432          1.0
S  1  1.0
  1.1103685275          1.0
S  1  1.0
  0.6284358708          1.0
S  1  1.0
  0.3838712431          1.0
S  1  1.0
  0.2256712282          1.0
S  1  1.0
  0.1514561403          1.0
S  1  1.0
  0.091978361           1.0
S  1  1.0
  0.0498342831          1.0
S  1  1.0
  0.0310016289          1.0
S  1  1.0
  0.0185070938          1.0
P  1  1.0
  27015169.56284114     1.0
P  1  1.0
  8658206.490386633     1.0
P  1  1.0
  3182680.8020150475    1.0
P  1  1.0
  1688812.5659999999    1.0
P  1  1.0
  468042.0500839222     1.0
P  1  1.0
  298673.4429852414     1.0
P  1  1.0
  115296.2859670362     1.0
P  1  1.0
  61570.4694660772      1.0
P  1  1.0
  26136.5372454169      1.0
P  1  1.0
  15819.7934788158      1.0
P  1  1.0
  6350.8334822499       1.0
P  1  1.0
  4377.2449604562       1.0
P  1  1.0
  2511.5490724041       1.0
P  1  1.0
  1488.6234662633       1.0
P  1  1.0
  1020.8650551208       1.0
P  1  1.0
  628.8954806232        1.0
P  1  1.0
  373.9354207549        1.0
P  1  1.0
  187.0125646103        1.0
P  1  1.0
  105.6263325971        1.0
P  1  1.0
  64.483708911          1.0
P  1  1.0
  40.3732976103         1.0
P  1  1.0
  27.3361780887         1.0
P  1  1.0
  17.9923861335         1.0
P  1  1.0
  10.4925606847         1.0
P  1  1.0
  5.9714530678          1.0
P  1  1.0
  3.1591467926          1.0
P  1  1.0
  2.213437369           1.0
P  1  1.0
  1.5442587187          1.0
P  1  1.0
  1.0790873329          1.0
P  1  1.0
  0.5992265968          1.0
P  1  1.0
  0.3514863538          1.0
P  1  1.0
  0.2325094069          1.0
P  1  1.0
  0.1497501026          1.0
P  1  1.0
  0.0874258228          1.0
P  1  1.0
  0.0529289403          1.0
P  1  1.0
  0.0329015001          1.0
D  1  1.0
  2648.3608430882       1.0
D  1  1.0
  1882.6911656725       1.0
D  1  1.0
  1145.5819554685       1.0
D  1  1.0
  686.1842868467        1.0
D  1  1.0
  408.9294926109        1.0
D  1  1.0
  249.7889505378        1.0
D  1  1.0
  171.2942654453        1.0
D  1  1.0
  111.6243751333        1.0
D  1  1.0
  77.3347004559         1.0
D  1  1.0
  54.7906614955         1.0
D  1  1.0
  34.3262899214         1.0
D  1  1.0
  19.6420051354         1.0
D  1  1.0
  11.3585168063         1.0
D  1  1.0
  7.6417254425          1.0
D  1  1.0
  5.007657854           1.0
D  1  1.0
  2.9593946209          1.0
D  1  1.0
  2.0448369965          1.0
D  1  1.0
  1.4274579852          1.0
D  1  1.0
  0.9938495537          1.0
D  1  1.0
  0.709583973           1.0
D  1  1.0
  0.4922986231          1.0
D  1  1.0
  0.3357630227          1.0
D  1  1.0
  0.2250641653          1.0
D  1  1.0
  0.1461398537          1.0
D  1  1.0
  0.0922611929          1.0
D  1  1.0
  0.0473781602          1.0
F  1  1.0
  1340.4581508825       1.0
F  1  1.0
  878.3091341791        1.0
F  1  1.0
  355.3460122115        1.0
F  1  1.0
  201.7152824944        1.0
F  1  1.0
  122.6663625852        1.0
F  1  1.0
  71.6848264731         1.0
F  1  1.0
  35.8359768009         1.0
F  1  1.0
  20.1220448594         1.0
F  1  1.0
  12.992628984          1.0
F  1  1.0
  8.4352035741          1.0
F  1  1.0
  5.4179960322          1.0
F  1  1.0
  3.7673599615          1.0
F  1  1.0
  2.3330554721          1.0
F  1  1.0
  1.4502017753          1.0
F  1  1.0
  0.9889021027          1.0
F  1  1.0
  0.6145921518          1.0
F  1  1.0
  0.3053527271          1.0
F  1  1.0
  0.1529802886          1.0
G  1  1.0
  982.2916913213        1.0
G  1  1.0
  692.6051131974        1.0
G  1  1.0
  252.0269296719        1.0
G  1  1.0
  153.9547013054        1.0
G  1  1.0
  105.4452876273        1.0
G  1  1.0
  74.8493636231         1.0
G  1  1.0
  48.6882433409         1.0
G  1  1.0
  28.6394910623         1.0
G  1  1.0
  17.7015378249         1.0
G  1  1.0
  10.3401232557         1.0
G  1  1.0
  5.8759063751          1.0
G  1  1.0
  3.4655100458          1.0
G  1  1.0
  2.2744796821          1.0
G  1  1.0
  1.4106893257          1.0
G  1  1.0
  0.8799535402          1.0
G  1  1.0
  0.5515998032          1.0
G  1  1.0
  0.3549205322          1.0
G  1  1.0
  0.222489146           1.0
H  1  1.0
  85.3650950492         1.0
H  1  1.0
  60.2811174055         1.0
H  1  1.0
  24.8824202146         1.0
H  1  1.0
  14.2056791379         1.0
H  1  1.0
  9.5223771308          1.0
H  1  1.0
  5.7599077983          1.0
H  1  1.0
  3.3900391465          1.0
H  1  1.0
  2.2278707518          1.0
H  1  1.0
  1.2450267052          1.0
H  1  1.0
  0.4575286411          1.0
I  1  1.0
  76.2908666649         1.0
I  1  1.0
  10.8740842696         1.0
I  1  1.0
  6.3010659631          1.0
I  1  1.0
  3.3956144052          1.0
I  1  1.0
  2.1508170689          1.0
I  1  1.0
  1.3694563524          1.0
I  1  1.0
  0.6497633128          1.0
J  1  1.0
  7.4414516826          1.0
J  1  1.0
  4.0239938892          1.0
J  1  1.0
  2.2002520243          1.0
K  1  1.0
  7.1764503512          1.0
****
Zn     0
S  1  1.0
  2287029.46            1.0
S  1  1.0
  916030.842            1.0
S  1  1.0
  344722.4900531488     1.0
S  1  1.0
  123970.6385           1.0
S  1  1.0
  44059.3727759649      1.0
S  1  1.0
  23550.9116688903      1.0
S  1  1.0
  11197.3155890076      1.0
S  1  1.0
  6005.1000040859       1.0
S  1  1.0
  2963.7759987644       1.0
S  1  1.0
  1651.9411455425       1.0
S  1  1.0
  910.3092875806        1.0
S  1  1.0
  439.1029361948        1.0
S  1  1.0
  283.7190534084        1.0
S  1  1.0
  130.6053391442        1.0
S  1  1.0
  86.7373861834         1.0
S  1  1.0
  58.2505208917         1.0
S  1  1.0
  35.6833711271         1.0
S  1  1.0
  19.4397689612         1.0
S  1  1.0
  11.22330403           1.0
S  1  1.0
  6.5503289565          1.0
S  1  1.0
  3.637194553           1.0
S  1  1.0
  1.8525979698          1.0
S  1  1.0
  0.9931765565          1.0
S  1  1.0
  0.6855078819          1.0
S  1  1.0
  0.4674513148          1.0
S  1  1.0
  0.288127938           1.0
S  1  1.0
  0.1740080727          1.0
S  1  1.0
  0.1069232402          1.0
S  1  1.0
  0.0712334939          1.0
S  1  1.0
  0.0459470088          1.0
S  1  1.0
  0.0326171321          1.0
S  1  1.0
  0.0192872554          1.0
P  1  1.0
  9032654.801731598     1.0
P  1  1.0
  1882850.777           1.0
P  1  1.0
  1034584.8366014868    1.0
P  1  1.0
  301930.085            1.0
P  1  1.0
  134544.6496386008     1.0
P  1  1.0
  71361.5555563882      1.0
P  1  1.0
  43349.9627044464      1.0
P  1  1.0
  18375.3456153818      1.0
P  1  1.0
  10891.8229577048      1.0
P  1  1.0
  7413.2492823959       1.0
P  1  1.0
  4123.3450047869       1.0
P  1  1.0
  2011.7597072223       1.0
P  1  1.0
  1156.8790340558       1.0
P  1  1.0
  527.7338995718        1.0
P  1  1.0
  329.6057823444        1.0
P  1  1.0
  223.9630965831        1.0
P  1  1.0
  149.7464003054        1.0
P  1  1.0
  90.0059328543         1.0
P  1  1.0
  49.2504765145         1.0
P  1  1.0
  32.1487048781         1.0
P  1  1.0
  20.9623123851         1.0
P  1  1.0
  13.102938712          1.0
P  1  1.0
  9.1147716371          1.0
P  1  1.0
  6.0336729625          1.0
P  1  1.0
  4.2247721593          1.0
P  1  1.0
  2.7531203136          1.0
P  1  1.0
  1.7596444788          1.0
P  1  1.0
  1.0217932866          1.0
P  1  1.0
  0.6257659848          1.0
P  1  1.0
  0.4162738907          1.0
P  1  1.0
  0.2621442696          1.0
P  1  1.0
  0.1646196259          1.0
P  1  1.0
  0.0975950356          1.0
P  1  1.0
  0.0565395584          1.0
P  1  1.0
  0.034288454           1.0
D  1  1.0
  16767.9851456801      1.0
D  1  1.0
  8605.2724434133       1.0
D  1  1.0
  3008.998189735        1.0
D  1  1.0
  1444.0325193823       1.0
D  1  1.0
  1028.0017080044       1.0
D  1  1.0
  635.7210342107        1.0
D  1  1.0
  378.5113083447        1.0
D  1  1.0
  253.3555089257        1.0
D  1  1.0
  180.4433169972        1.0
D  1  1.0
  126.9521422697        1.0
D  1  1.0
  84.0878160426         1.0
D  1  1.0
  45.271228817          1.0
D  1  1.0
  26.9194107732         1.0
D  1  1.0
  16.1594993429         1.0
D  1  1.0
  9.447579898           1.0
D  1  1.0
  5.7876583008          1.0
D  1  1.0
  3.938429916           1.0
D  1  1.0
  2.4379362914          1.0
D  1  1.0
  1.6699661914          1.0
D  1  1.0
  1.0605093419          1.0
D  1  1.0
  0.7046818084          1.0
D  1  1.0
  0.4356688877          1.0
D  1  1.0
  0.2386130785          1.0
D  1  1.0
  0.1400542372          1.0
D  1  1.0
  0.0834998582          1.0
D  1  1.0
  0.0493753738          1.0
F  1  1.0
  1573.6076987253       1.0
F  1  1.0
  911.0173750989        1.0
F  1  1.0
  567.6236968036        1.0
F  1  1.0
  333.5466323347        1.0
F  1  1.0
  237.0195129066        1.0
F  1  1.0
  151.245883123         1.0
F  1  1.0
  92.1242103034         1.0
F  1  1.0
  53.7417609408         1.0
F  1  1.0
  30.3421615443         1.0
F  1  1.0
  19.5189402207         1.0
F  1  1.0
  13.0685215418         1.0
F  1  1.0
  9.0095858278          1.0
F  1  1.0
  5.1507467584          1.0
F  1  1.0
  3.4613662353          1.0
F  1  1.0
  2.3260499491          1.0
F  1  1.0
  1.371904129           1.0
F  1  1.0
  0.8079371204          1.0
F  1  1.0
  0.5728945908          1.0
F  1  1.0
  0.3257332401          1.0
F  1  1.0
  0.1880054014          1.0
G  1  1.0
  1102.8810045254       1.0
G  1  1.0
  467.5964033106        1.0
G  1  1.0
  297.2013131939        1.0
G  1  1.0
  191.2711881309        1.0
G  1  1.0
  106.1150201814        1.0
G  1  1.0
  69.8152038604         1.0
G  1  1.0
  42.0415756842         1.0
G  1  1.0
  26.5448460405         1.0
G  1  1.0
  18.1285014568         1.0
G  1  1.0
  12.5917548812         1.0
G  1  1.0
  8.3769294119          1.0
G  1  1.0
  5.5624877376          1.0
G  1  1.0
  3.5500654593          1.0
G  1  1.0
  2.4371417508          1.0
G  1  1.0
  1.5760733706          1.0
G  1  1.0
  0.9418449309          1.0
G  1  1.0
  0.6376781422          1.0
G  1  1.0
  0.4336283428          1.0
G  1  1.0
  0.281760904           1.0
H  1  1.0
  116.4538747287        1.0
H  1  1.0
  80.2397350155         1.0
H  1  1.0
  19.7421576119         1.0
H  1  1.0
  13.5885000696         1.0
H  1  1.0
  9.2625914373          1.0
H  1  1.0
  6.4299842424          1.0
H  1  1.0
  4.2474201069          1.0
H  1  1.0
  2.7066739487          1.0
H  1  1.0
  1.683177103           1.0
H  1  1.0
  0.7360420866          1.0
I  1  1.0
  51.5213127215         1.0
I  1  1.0
  19.4974115931         1.0
I  1  1.0
  12.0780723812         1.0
I  1  1.0
  8.0542959848          1.0
I  1  1.0
  5.4850528913          1.0
I  1  1.0
  3.8848232032          1.0
I  1  1.0
  2.678562138           1.0
I  1  1.0
  1.6341906992          1.0
I  1  1.0
  0.8047156117          1.0
J  1  1.0
  7.6324867763          1.0
J  1  1.0
  4.7426935963          1.0
J  1  1.0
  1.8508645422          1.0
K  1  1.0
  8.756153297           1.0
****
Ga     0
S  1  1.0
  5304741.14            1.0
S  1  1.0
  2034247.7             1.0
S  1  1.0
  747814.0909967055     1.0
S  1  1.0
  268558.4964           1.0
S  1  1.0
  98786.1910844691      1.0
S  1  1.0
  46466.3692047506      1.0
S  1  1.0
  23346.9258347896      1.0
S  1  1.0
  12218.0586754604      1.0
S  1  1.0
  6247.1664645748       1.0
S  1  1.0
  3254.6346482139       1.0
S  1  1.0
  1750.0613634425       1.0
S  1  1.0
  1020.404875802        1.0
S  1  1.0
  665.2816591437        1.0
S  1  1.0
  352.7973001288        1.0
S  1  1.0
  213.7970606727        1.0
S  1  1.0
  138.2888464388        1.0
S  1  1.0
  77.7008702076         1.0
S  1  1.0
  41.4165722936         1.0
S  1  1.0
  24.2180587097         1.0
S  1  1.0
  16.3731256322         1.0
S  1  1.0
  10.1933044444         1.0
S  1  1.0
  5.9732040666          1.0
S  1  1.0
  3.7744510233          1.0
S  1  1.0
  2.2618052743          1.0
S  1  1.0
  1.3410343259          1.0
S  1  1.0
  0.7941998305          1.0
S  1  1.0
  0.3981571629          1.0
S  1  1.0
  0.2443900618          1.0
S  1  1.0
  0.1440191821          1.0
S  1  1.0
  0.0824042382          1.0
S  1  1.0
  0.0456684155          1.0
S  1  1.0
  0.0226443208          1.0
P  1  1.0
  22657.5483013132      1.0
P  1  1.0
  9053.4210140337       1.0
P  1  1.0
  5718.50958736         1.0
P  1  1.0
  3671.1148758498       1.0
P  1  1.0
  2309.7899738862       1.0
P  1  1.0
  1240.816114517        1.0
P  1  1.0
  705.9947836431        1.0
P  1  1.0
  402.3618780772        1.0
P  1  1.0
  261.1128841262        1.0
P  1  1.0
  164.6497491661        1.0
P  1  1.0
  98.5791597552         1.0
P  1  1.0
  55.4554069144         1.0
P  1  1.0
  33.4824470059         1.0
P  1  1.0
  19.9402623104         1.0
P  1  1.0
  12.2572809819         1.0
P  1  1.0
  7.4405843178          1.0
P  1  1.0
  4.4776886824          1.0
P  1  1.0
  2.8345435416          1.0
P  1  1.0
  1.4660763492          1.0
P  1  1.0
  0.7527251456          1.0
P  1  1.0
  0.5113452096          1.0
P  1  1.0
  0.3594702394          1.0
P  1  1.0
  0.2314079416          1.0
P  1  1.0
  0.1640927974          1.0
P  1  1.0
  0.1116684108          1.0
P  1  1.0
  0.0667592227          1.0
P  1  1.0
  0.0402565703          1.0
D  1  1.0
  10175.0637446414      1.0
D  1  1.0
  5386.2689944854       1.0
D  1  1.0
  3614.1798436163       1.0
D  1  1.0
  2243.4196997113       1.0
D  1  1.0
  1382.1061067742       1.0
D  1  1.0
  884.0220532526        1.0
D  1  1.0
  576.8715381712        1.0
D  1  1.0
  346.2933383583        1.0
D  1  1.0
  208.3766127306        1.0
D  1  1.0
  145.0138452417        1.0
D  1  1.0
  96.0222236386         1.0
D  1  1.0
  56.9457580937         1.0
D  1  1.0
  32.005124012          1.0
D  1  1.0
  16.5747110543         1.0
D  1  1.0
  9.3406764513          1.0
D  1  1.0
  6.3315523366          1.0
D  1  1.0
  4.4227545281          1.0
D  1  1.0
  2.9200049809          1.0
D  1  1.0
  1.8839709618          1.0
D  1  1.0
  1.3082157961          1.0
D  1  1.0
  0.8646268518          1.0
D  1  1.0
  0.5085987729          1.0
D  1  1.0
  0.334194723           1.0
D  1  1.0
  0.2055798129          1.0
D  1  1.0
  0.1307210614          1.0
D  1  1.0
  0.0927028879          1.0
D  1  1.0
  0.0579694612          1.0
F  1  1.0
  1385.7662257525       1.0
F  1  1.0
  892.8793678778        1.0
F  1  1.0
  472.8691885629        1.0
F  1  1.0
  272.8055624491        1.0
F  1  1.0
  167.1595843567        1.0
F  1  1.0
  102.043418231         1.0
F  1  1.0
  68.0295301143         1.0
F  1  1.0
  44.8310429751         1.0
F  1  1.0
  24.1759030999         1.0
F  1  1.0
  13.4390692089         1.0
F  1  1.0
  7.9541037132          1.0
F  1  1.0
  4.533575583           1.0
F  1  1.0
  2.5337055464          1.0
F  1  1.0
  1.5708797973          1.0
F  1  1.0
  0.9811131539          1.0
F  1  1.0
  0.6585787184          1.0
F  1  1.0
  0.4371870368          1.0
F  1  1.0
  0.3080719121          1.0
F  1  1.0
  0.2109854067          1.0
F  1  1.0
  0.1265126908          1.0
G  1  1.0
  1136.4080971239       1.0
G  1  1.0
  411.9311170598        1.0
G  1  1.0
  241.7712910262        1.0
G  1  1.0
  153.0065293246        1.0
G  1  1.0
  95.1082647068         1.0
G  1  1.0
  56.7549489741         1.0
G  1  1.0
  34.8268878438         1.0
G  1  1.0
  21.978588828          1.0
G  1  1.0
  13.8462617262         1.0
G  1  1.0
  8.3384507572          1.0
G  1  1.0
  5.5394790769          1.0
G  1  1.0
  3.9535157171          1.0
G  1  1.0
  2.7786198506          1.0
G  1  1.0
  1.9441077335          1.0
G  1  1.0
  1.350403396           1.0
G  1  1.0
  0.6914251678          1.0
G  1  1.0
  0.4223486263          1.0
G  1  1.0
  0.2591414809          1.0
G  1  1.0
  0.1662415232          1.0
H  1  1.0
  108.2582813353        1.0
H  1  1.0
  72.8527527957         1.0
H  1  1.0
  30.9366050217         1.0
H  1  1.0
  19.6016151391         1.0
H  1  1.0
  13.2898280825         1.0
H  1  1.0
  9.1888042832          1.0
H  1  1.0
  6.3007699793          1.0
H  1  1.0
  4.1303072582          1.0
H  1  1.0
  2.3459838911          1.0
H  1  1.0
  1.4328715919          1.0
H  1  1.0
  0.9760219029          1.0
I  1  1.0
  85.4116564315         1.0
I  1  1.0
  25.905468033          1.0
I  1  1.0
  16.8972851024         1.0
I  1  1.0
  11.5973209863         1.0
I  1  1.0
  7.9247370544          1.0
I  1  1.0
  4.6096286696          1.0
I  1  1.0
  2.6479973634          1.0
I  1  1.0
  0.8984030604          1.0
J  1  1.0
  9.5188314903          1.0
J  1  1.0
  6.4233181657          1.0
K  1  1.0
  10.4668951039         1.0
****
Ge     0
S  1  1.0
  6056190.14            1.0
S  1  1.0
  2372437.94            1.0
S  1  1.0
  835527.7849412201     1.0
S  1  1.0
  318673.786            1.0
S  1  1.0
  123892.54806465       1.0
S  1  1.0
  55806.6060140336      1.0
S  1  1.0
  27912.0197043158      1.0
S  1  1.0
  14659.4014231303      1.0
S  1  1.0
  7160.6030249971       1.0
S  1  1.0
  3877.5076429744       1.0
S  1  1.0
  2083.9324696559       1.0
S  1  1.0
  1067.8422471059       1.0
S  1  1.0
  580.8923849296        1.0
S  1  1.0
  298.6565400771        1.0
S  1  1.0
  164.2460997345        1.0
S  1  1.0
  91.9826318699         1.0
S  1  1.0
  50.7359159352         1.0
S  1  1.0
  34.037402362          1.0
S  1  1.0
  21.440505594          1.0
S  1  1.0
  12.9604186082         1.0
S  1  1.0
  7.9583605093          1.0
S  1  1.0
  3.6491740946          1.0
S  1  1.0
  2.2447572221          1.0
S  1  1.0
  1.3850811111          1.0
S  1  1.0
  0.8819824747          1.0
S  1  1.0
  0.5535792417          1.0
S  1  1.0
  0.3682041028          1.0
S  1  1.0
  0.241404653           1.0
S  1  1.0
  0.171388581           1.0
S  1  1.0
  0.1022324836          1.0
S  1  1.0
  0.0580957658          1.0
S  1  1.0
  0.0297522666          1.0
P  1  1.0
  4994651.35            1.0
P  1  1.0
  1301360.5600494198    1.0
P  1  1.0
  530409.8073585543     1.0
P  1  1.0
  224299.8974987985     1.0
P  1  1.0
  110927.6298448364     1.0
P  1  1.0
  48399.2719479458      1.0
P  1  1.0
  29769.3453881504      1.0
P  1  1.0
  17934.5267963596      1.0
P  1  1.0
  8570.0038372886       1.0
P  1  1.0
  3548.2385457461       1.0
P  1  1.0
  1984.8373373173       1.0
P  1  1.0
  1114.6726443113       1.0
P  1  1.0
  719.6451539159        1.0
P  1  1.0
  412.1361921574        1.0
P  1  1.0
  242.3455960069        1.0
P  1  1.0
  145.2955173876        1.0
P  1  1.0
  96.3899047392         1.0
P  1  1.0
  64.4384002415         1.0
P  1  1.0
  42.0586259028         1.0
P  1  1.0
  27.8974634693         1.0
P  1  1.0
  17.8157230318         1.0
P  1  1.0
  12.2212148715         1.0
P  1  1.0
  7.5472129829          1.0
P  1  1.0
  4.5814644382          1.0
P  1  1.0
  2.6063635029          1.0
P  1  1.0
  1.6053257736          1.0
P  1  1.0
  0.9555693743          1.0
P  1  1.0
  0.5963875154          1.0
P  1  1.0
  0.4090885201          1.0
P  1  1.0
  0.2808382937          1.0
P  1  1.0
  0.1702506278          1.0
P  1  1.0
  0.0959970775          1.0
P  1  1.0
  0.0528929185          1.0
D  1  1.0
  6426.963025801        1.0
D  1  1.0
  3640.9844160853       1.0
D  1  1.0
  1745.9094962545       1.0
D  1  1.0
  1047.7496114383       1.0
D  1  1.0
  695.4786630046        1.0
D  1  1.0
  444.5163145481        1.0
D  1  1.0
  275.1351304686        1.0
D  1  1.0
  173.8710429148        1.0
D  1  1.0
  111.5266699445        1.0
D  1  1.0
  74.6642205706         1.0
D  1  1.0
  43.0430826468         1.0
D  1  1.0
  26.2132819951         1.0
D  1  1.0
  16.0515323107         1.0
D  1  1.0
  9.0552059015          1.0
D  1  1.0
  5.6149202057          1.0
D  1  1.0
  3.1942117027          1.0
D  1  1.0
  1.8481962526          1.0
D  1  1.0
  1.2581767988          1.0
D  1  1.0
  0.8850873382          1.0
D  1  1.0
  0.5289313673          1.0
D  1  1.0
  0.2818997521          1.0
D  1  1.0
  0.1377340989          1.0
D  1  1.0
  0.0761658026          1.0
F  1  1.0
  1497.9886252486       1.0
F  1  1.0
  871.020885721         1.0
F  1  1.0
  589.1304550495        1.0
F  1  1.0
  398.9310401976        1.0
F  1  1.0
  265.5644764645        1.0
F  1  1.0
  183.1984425196        1.0
F  1  1.0
  122.9170411316        1.0
F  1  1.0
  72.3617780428         1.0
F  1  1.0
  42.2900692386         1.0
F  1  1.0
  29.2535305502         1.0
F  1  1.0
  20.004219392          1.0
F  1  1.0
  13.4185153441         1.0
F  1  1.0
  9.47060655            1.0
F  1  1.0
  6.0581474264          1.0
F  1  1.0
  3.3067365368          1.0
F  1  1.0
  1.9409261551          1.0
F  1  1.0
  1.3191040329          1.0
F  1  1.0
  0.8267846315          1.0
F  1  1.0
  0.5241156195          1.0
F  1  1.0
  0.2743953485          1.0
F  1  1.0
  0.159230431           1.0
G  1  1.0
  1346.0585275572       1.0
G  1  1.0
  860.8859353517        1.0
G  1  1.0
  591.4849125065        1.0
G  1  1.0
  401.6144790111        1.0
G  1  1.0
  237.1376365919        1.0
G  1  1.0
  151.9305923941        1.0
G  1  1.0
  82.7879401571         1.0
G  1  1.0
  50.6904046114         1.0
G  1  1.0
  32.4132097526         1.0
G  1  1.0
  18.3715614743         1.0
G  1  1.0
  9.8949287873          1.0
G  1  1.0
  5.5939500328          1.0
G  1  1.0
  3.5081300025          1.0
G  1  1.0
  2.4743240863          1.0
G  1  1.0
  1.6869755294          1.0
G  1  1.0
  1.1186836005          1.0
G  1  1.0
  0.6441801529          1.0
G  1  1.0
  0.4160798802          1.0
G  1  1.0
  0.2468383944          1.0
H  1  1.0
  108.8723016998        1.0
H  1  1.0
  54.7694003474         1.0
H  1  1.0
  33.1733861975         1.0
H  1  1.0
  22.7398039392         1.0
H  1  1.0
  14.929275711          1.0
H  1  1.0
  8.5744248972          1.0
H  1  1.0
  5.7305054387          1.0
H  1  1.0
  3.7403317513          1.0
H  1  1.0
  2.4541545149          1.0
H  1  1.0
  1.6854633008          1.0
H  1  1.0
  1.1449390759          1.0
H  1  1.0
  0.5194767257          1.0
I  1  1.0
  93.0674789623         1.0
I  1  1.0
  17.1128324862         1.0
I  1  1.0
  10.390140982          1.0
I  1  1.0
  5.8525271564          1.0
I  1  1.0
  3.1188185278          1.0
I  1  1.0
  0.9170571007          1.0
J  1  1.0
  12.5930371437         1.0
J  1  1.0
  8.7033807838          1.0
****
As     0
S  1  1.0
  6275462.78            1.0
S  1  1.0
  2555394.94            1.0
S  1  1.0
  969978.695633146      1.0
S  1  1.0
  372701.696            1.0
S  1  1.0
  146681.4196258342     1.0
S  1  1.0
  70621.3136158786      1.0
S  1  1.0
  33881.8779546562      1.0
S  1  1.0
  17249.6718642811      1.0
S  1  1.0
  8161.093635416        1.0
S  1  1.0
  4486.669843447        1.0
S  1  1.0
  2415.5933027649       1.0
S  1  1.0
  1224.2664663474       1.0
S  1  1.0
  668.9764925722        1.0
S  1  1.0
  351.0151983233        1.0
S  1  1.0
  185.4926805081        1.0
S  1  1.0
  102.5590514837        1.0
S  1  1.0
  62.5031324822         1.0
S  1  1.0
  40.7230772958         1.0
S  1  1.0
  21.9196749498         1.0
S  1  1.0
  11.9590149675         1.0
S  1  1.0
  7.2255630536          1.0
S  1  1.0
  4.895236315           1.0
S  1  1.0
  3.1741695227          1.0
S  1  1.0
  1.6455466984          1.0
S  1  1.0
  0.9677285625          1.0
S  1  1.0
  0.651361086           1.0
S  1  1.0
  0.4119031815          1.0
S  1  1.0
  0.2341120505          1.0
S  1  1.0
  0.1240788228          1.0
S  1  1.0
  0.071763836           1.0
S  1  1.0
  0.037020494           1.0
P  1  1.0
  9719041.538388388     1.0
P  1  1.0
  2869451.769059506     1.0
P  1  1.0
  1516643.3312820985    1.0
P  1  1.0
  607658.6395558206     1.0
P  1  1.0
  265885.1135857462     1.0
P  1  1.0
  130943.4545297016     1.0
P  1  1.0
  50794.0123896816      1.0
P  1  1.0
  30823.8898226712      1.0
P  1  1.0
  14244.8430293418      1.0
P  1  1.0
  9627.38830534         1.0
P  1  1.0
  5888.0679121368       1.0
P  1  1.0
  3088.856118219        1.0
P  1  1.0
  1288.2936697015       1.0
P  1  1.0
  823.9779201829        1.0
P  1  1.0
  543.5816045422        1.0
P  1  1.0
  319.8106875909        1.0
P  1  1.0
  215.2304639629        1.0
P  1  1.0
  132.4514814627        1.0
P  1  1.0
  88.4503883498         1.0
P  1  1.0
  57.8565954605         1.0
P  1  1.0
  36.7338947424         1.0
P  1  1.0
  21.9879798306         1.0
P  1  1.0
  12.6772382837         1.0
P  1  1.0
  8.4574441291          1.0
P  1  1.0
  5.1966982741          1.0
P  1  1.0
  2.9676531516          1.0
P  1  1.0
  1.5887253812          1.0
P  1  1.0
  0.8918013752          1.0
P  1  1.0
  0.5108931044          1.0
P  1  1.0
  0.334180993           1.0
P  1  1.0
  0.2108600684          1.0
P  1  1.0
  0.1187594             1.0
P  1  1.0
  0.0658142115          1.0
D  1  1.0
  8512132.924773686     1.0
D  1  1.0
  2818436.2796978266    1.0
D  1  1.0
  1563346.4779134782    1.0
D  1  1.0
  620464.2222975824     1.0
D  1  1.0
  235833.9631379048     1.0
D  1  1.0
  133202.1598523628     1.0
D  1  1.0
  86187.7238675572      1.0
D  1  1.0
  49712.0341196825      1.0
D  1  1.0
  24631.2716204044      1.0
D  1  1.0
  14181.9278311371      1.0
D  1  1.0
  7461.837648728        1.0
D  1  1.0
  4386.8532632922       1.0
D  1  1.0
  2440.8521217835       1.0
D  1  1.0
  1472.2444800879       1.0
D  1  1.0
  846.9935317243        1.0
D  1  1.0
  506.8804165842        1.0
D  1  1.0
  310.8839952044        1.0
D  1  1.0
  182.4979097965        1.0
D  1  1.0
  125.145230671         1.0
D  1  1.0
  83.6415954968         1.0
D  1  1.0
  49.0059523735         1.0
D  1  1.0
  33.4353455237         1.0
D  1  1.0
  21.9035317987         1.0
D  1  1.0
  12.2361871284         1.0
D  1  1.0
  7.1025993375          1.0
D  1  1.0
  4.270057253           1.0
D  1  1.0
  2.178269218           1.0
D  1  1.0
  1.3289218187          1.0
D  1  1.0
  0.855046654           1.0
D  1  1.0
  0.5410599863          1.0
D  1  1.0
  0.311080866           1.0
D  1  1.0
  0.1916331469          1.0
D  1  1.0
  0.1366231094          1.0
D  1  1.0
  0.0947724646          1.0
F  1  1.0
  4358.9057128068       1.0
F  1  1.0
  1888.4602972026       1.0
F  1  1.0
  1235.9716174577       1.0
F  1  1.0
  711.3718073667        1.0
F  1  1.0
  442.3672370118        1.0
F  1  1.0
  276.5118053221        1.0
F  1  1.0
  194.8709785373        1.0
F  1  1.0
  136.3842463453        1.0
F  1  1.0
  81.8728102595         1.0
F  1  1.0
  41.9911007892         1.0
F  1  1.0
  25.925845085          1.0
F  1  1.0
  17.0387700442         1.0
F  1  1.0
  10.3660383918         1.0
F  1  1.0
  5.9864139447          1.0
F  1  1.0
  3.6628240965          1.0
F  1  1.0
  2.1377812647          1.0
F  1  1.0
  1.2303902864          1.0
F  1  1.0
  0.6861774239          1.0
F  1  1.0
  0.4363436866          1.0
F  1  1.0
  0.2539580252          1.0
F  1  1.0
  0.1784465103          1.0
G  1  1.0
  1255.3410722673       1.0
G  1  1.0
  726.1823693767        1.0
G  1  1.0
  312.1810148831        1.0
G  1  1.0
  205.6573734754        1.0
G  1  1.0
  133.8078317021        1.0
G  1  1.0
  88.1439502809         1.0
G  1  1.0
  50.9120522546         1.0
G  1  1.0
  33.6236684171         1.0
G  1  1.0
  21.6613482458         1.0
G  1  1.0
  13.6973825864         1.0
G  1  1.0
  8.595236195           1.0
G  1  1.0
  4.6751844617          1.0
G  1  1.0
  2.9272449875          1.0
G  1  1.0
  1.9128961454          1.0
G  1  1.0
  1.1999969306          1.0
G  1  1.0
  0.8154163119          1.0
G  1  1.0
  0.5354786589          1.0
G  1  1.0
  0.2914988262          1.0
H  1  1.0
  146.0227706942        1.0
H  1  1.0
  99.0303641393         1.0
H  1  1.0
  35.658348452          1.0
H  1  1.0
  23.1489145299         1.0
H  1  1.0
  15.7244118655         1.0
H  1  1.0
  11.0100531193         1.0
H  1  1.0
  7.38687875            1.0
H  1  1.0
  4.6611448404          1.0
H  1  1.0
  3.0572068851          1.0
H  1  1.0
  1.0719082592          1.0
H  1  1.0
  0.6426058075          1.0
I  1  1.0
  103.1795431336        1.0
I  1  1.0
  26.2535864464         1.0
I  1  1.0
  14.947949375          1.0
I  1  1.0
  8.8300462469          1.0
I  1  1.0
  5.7335529515          1.0
I  1  1.0
  3.7503578228          1.0
I  1  1.0
  2.4701236685          1.0
I  1  1.0
  1.7545185             1.0
I  1  1.0
  1.0106634838          1.0
J  1  1.0
  15.3049530857         1.0
J  1  1.0
  10.8054993316         1.0
****
Se     0
S  1  1.0
  6746810.24            1.0
S  1  1.0
  2819986.46            1.0
S  1  1.0
  1033639.2672385384    1.0
S  1  1.0
  333980.4132889587     1.0
S  1  1.0
  165547.4139390103     1.0
S  1  1.0
  74616.689131691       1.0
S  1  1.0
  38432.3597925349      1.0
S  1  1.0
  19621.703062438       1.0
S  1  1.0
  9492.8358764398       1.0
S  1  1.0
  5108.7813177145       1.0
S  1  1.0
  2314.6094845311       1.0
S  1  1.0
  890.2411225586        1.0
S  1  1.0
  561.0301893226        1.0
S  1  1.0
  367.32343757          1.0
S  1  1.0
  165.141628425         1.0
S  1  1.0
  105.0537961137        1.0
S  1  1.0
  62.1693861595         1.0
S  1  1.0
  40.2152832986         1.0
S  1  1.0
  19.3412195533         1.0
S  1  1.0
  12.2480056311         1.0
S  1  1.0
  7.828621149           1.0
S  1  1.0
  4.6318443265          1.0
S  1  1.0
  3.1218748535          1.0
S  1  1.0
  2.1479311086          1.0
S  1  1.0
  1.3453032879          1.0
S  1  1.0
  0.8617876342          1.0
S  1  1.0
  0.6053996263          1.0
S  1  1.0
  0.3900647381          1.0
S  1  1.0
  0.2568251507          1.0
S  1  1.0
  0.1524425234          1.0
S  1  1.0
  0.0870876601          1.0
S  1  1.0
  0.0444675358          1.0
P  1  1.0
  6126500.0600000005    1.0
P  1  1.0
  3293909.431337777     1.0
P  1  1.0
  1032602.698           1.0
P  1  1.0
  383723.3720877503     1.0
P  1  1.0
  219379.9219389476     1.0
P  1  1.0
  113469.6610410334     1.0
P  1  1.0
  58870.6452232869      1.0
P  1  1.0
  24066.416339597       1.0
P  1  1.0
  11874.6042245718      1.0
P  1  1.0
  6806.5573365175       1.0
P  1  1.0
  3537.3681587368       1.0
P  1  1.0
  2260.538650302        1.0
P  1  1.0
  935.0769392645        1.0
P  1  1.0
  622.5454055988        1.0
P  1  1.0
  410.032810993         1.0
P  1  1.0
  256.3174761697        1.0
P  1  1.0
  139.5013644796        1.0
P  1  1.0
  86.1825118794         1.0
P  1  1.0
  57.0883575086         1.0
P  1  1.0
  36.5644305523         1.0
P  1  1.0
  21.3542902495         1.0
P  1  1.0
  14.053535531          1.0
P  1  1.0
  9.4340062252          1.0
P  1  1.0
  5.9316083225          1.0
P  1  1.0
  3.8365729048          1.0
P  1  1.0
  2.5863654699          1.0
P  1  1.0
  1.7403288514          1.0
P  1  1.0
  1.2311462162          1.0
P  1  1.0
  0.7864694376          1.0
P  1  1.0
  0.4599521932          1.0
P  1  1.0
  0.3160930661          1.0
P  1  1.0
  0.2255610071          1.0
P  1  1.0
  0.1450235481          1.0
P  1  1.0
  0.0790533969          1.0
D  1  1.0
  17379.6826778936      1.0
D  1  1.0
  8728.1107792312       1.0
D  1  1.0
  5094.5416313592       1.0
D  1  1.0
  2271.4148161779       1.0
D  1  1.0
  1600.8927272433       1.0
D  1  1.0
  1076.5727535937       1.0
D  1  1.0
  746.8679894242        1.0
D  1  1.0
  485.649481829         1.0
D  1  1.0
  331.6040768163        1.0
D  1  1.0
  208.9791819685        1.0
D  1  1.0
  134.2677747715        1.0
D  1  1.0
  83.4124429522         1.0
D  1  1.0
  48.284140048          1.0
D  1  1.0
  33.4514073694         1.0
D  1  1.0
  23.7731832918         1.0
D  1  1.0
  15.8398413944         1.0
D  1  1.0
  10.6944252518         1.0
D  1  1.0
  6.9699102312          1.0
D  1  1.0
  4.8306800744          1.0
D  1  1.0
  3.2492012494          1.0
D  1  1.0
  2.0166911089          1.0
D  1  1.0
  1.1483963836          1.0
D  1  1.0
  0.6445509448          1.0
D  1  1.0
  0.3811794055          1.0
D  1  1.0
  0.2104919621          1.0
D  1  1.0
  0.1138368916          1.0
F  1  1.0
  1452.5547286637       1.0
F  1  1.0
  939.5167509432        1.0
F  1  1.0
  397.1003953788        1.0
F  1  1.0
  274.1457881473        1.0
F  1  1.0
  184.316402183         1.0
F  1  1.0
  111.9831525557        1.0
F  1  1.0
  72.9787154405         1.0
F  1  1.0
  46.400356502          1.0
F  1  1.0
  29.7605130569         1.0
F  1  1.0
  19.4466082318         1.0
F  1  1.0
  12.6144752995         1.0
F  1  1.0
  8.9318832146          1.0
F  1  1.0
  5.8874199304          1.0
F  1  1.0
  3.4799104541          1.0
F  1  1.0
  2.4527058926          1.0
F  1  1.0
  1.4594570068          1.0
F  1  1.0
  0.93258713            1.0
F  1  1.0
  0.5644440463          1.0
F  1  1.0
  0.3104253243          1.0
F  1  1.0
  0.2187861818          1.0
G  1  1.0
  1350.5560633947       1.0
G  1  1.0
  504.7152713971        1.0
G  1  1.0
  347.1836104812        1.0
G  1  1.0
  241.2960642408        1.0
G  1  1.0
  146.8338782528        1.0
G  1  1.0
  80.6907127773         1.0
G  1  1.0
  51.0608907743         1.0
G  1  1.0
  34.7794510544         1.0
G  1  1.0
  22.2899082911         1.0
G  1  1.0
  13.3408684098         1.0
G  1  1.0
  8.1854214818          1.0
G  1  1.0
  5.102343135           1.0
G  1  1.0
  3.1239041417          1.0
G  1  1.0
  2.1200588951          1.0
G  1  1.0
  1.4066381718          1.0
G  1  1.0
  0.904607063           1.0
G  1  1.0
  0.6279497212          1.0
G  1  1.0
  0.3577758941          1.0
H  1  1.0
  175.3823132701        1.0
H  1  1.0
  95.8417914796         1.0
H  1  1.0
  32.5873459669         1.0
H  1  1.0
  20.0694311536         1.0
H  1  1.0
  12.4446930045         1.0
H  1  1.0
  7.6342934642          1.0
H  1  1.0
  4.654624779           1.0
H  1  1.0
  3.3051415783          1.0
H  1  1.0
  1.2486409959          1.0
H  1  1.0
  0.7387529978          1.0
I  1  1.0
  115.6624816585        1.0
I  1  1.0
  24.8058805251         1.0
I  1  1.0
  17.123760269          1.0
I  1  1.0
  11.8517754746         1.0
I  1  1.0
  7.1266423158          1.0
I  1  1.0
  4.2255626309          1.0
I  1  1.0
  1.1812748209          1.0
J  1  1.0
  13.4995016007         1.0
J  1  1.0
  7.7232910515          1.0
****
Br     0
S  1  1.0
  18322455.8            1.0
S  1  1.0
  2672023.490910352     1.0
S  1  1.0
  1159830.6786193037    1.0
S  1  1.0
  470565.721            1.0
S  1  1.0
  174743.3114610262     1.0
S  1  1.0
  82173.4965749964      1.0
S  1  1.0
  42622.3381936232      1.0
S  1  1.0
  21738.2348090964      1.0
S  1  1.0
  12531.8151298749      1.0
S  1  1.0
  5876.3164399169       1.0
S  1  1.0
  2562.9713631052       1.0
S  1  1.0
  1544.0578559185       1.0
S  1  1.0
  858.7551788548        1.0
S  1  1.0
  398.5448438721        1.0
S  1  1.0
  231.4838074129        1.0
S  1  1.0
  139.0549634481        1.0
S  1  1.0
  66.3729786559         1.0
S  1  1.0
  43.6222093172         1.0
S  1  1.0
  26.7861682749         1.0
S  1  1.0
  16.1272790389         1.0
S  1  1.0
  9.7983242609          1.0
S  1  1.0
  6.3125567563          1.0
S  1  1.0
  4.16658878            1.0
S  1  1.0
  2.4790049803          1.0
S  1  1.0
  1.3886484186          1.0
S  1  1.0
  0.8618842705          1.0
S  1  1.0
  0.5012785331          1.0
S  1  1.0
  0.2980735819          1.0
S  1  1.0
  0.1773846469          1.0
S  1  1.0
  0.1037636694          1.0
S  1  1.0
  0.0521283985          1.0
P  1  1.0
  28354074.473038085    1.0
P  1  1.0
  6702388.26            1.0
P  1  1.0
  2301780.144572743     1.0
P  1  1.0
  1360423.5931651555    1.0
P  1  1.0
  369585.0761861216     1.0
P  1  1.0
  143554.1526635968     1.0
P  1  1.0
  84546.2196630175      1.0
P  1  1.0
  39113.3503752056      1.0
P  1  1.0
  17959.921261484       1.0
P  1  1.0
  10325.0714075529      1.0
P  1  1.0
  6492.6020165089       1.0
P  1  1.0
  4014.1375120763       1.0
P  1  1.0
  2142.4596282612       1.0
P  1  1.0
  1317.9759453365       1.0
P  1  1.0
  813.9879035547        1.0
P  1  1.0
  409.0096322334        1.0
P  1  1.0
  252.769216674         1.0
P  1  1.0
  177.3471810478        1.0
P  1  1.0
  112.7066650528        1.0
P  1  1.0
  77.5785372588         1.0
P  1  1.0
  54.3736108348         1.0
P  1  1.0
  35.3331145399         1.0
P  1  1.0
  23.5120712861         1.0
P  1  1.0
  14.7585675309         1.0
P  1  1.0
  7.9036490184          1.0
P  1  1.0
  5.1327464842          1.0
P  1  1.0
  3.6023689369          1.0
P  1  1.0
  2.2821344777          1.0
P  1  1.0
  1.4112437828          1.0
P  1  1.0
  0.9219914537          1.0
P  1  1.0
  0.5329697206          1.0
P  1  1.0
  0.3570649226          1.0
P  1  1.0
  0.2309313363          1.0
P  1  1.0
  0.1497644852          1.0
P  1  1.0
  0.0926727085          1.0
D  1  1.0
  120647.262170086      1.0
D  1  1.0
  65670.1451143539      1.0
D  1  1.0
  31722.5992745538      1.0
D  1  1.0
  19501.1775171081      1.0
D  1  1.0
  10536.0460811607      1.0
D  1  1.0
  5948.1259804232       1.0
D  1  1.0
  3795.0841813941       1.0
D  1  1.0
  2246.9951431993       1.0
D  1  1.0
  1244.1695612034       1.0
D  1  1.0
  862.6632387557        1.0
D  1  1.0
  549.9794833189        1.0
D  1  1.0
  307.1234928603        1.0
D  1  1.0
  167.3933613725        1.0
D  1  1.0
  113.4938123982        1.0
D  1  1.0
  73.4609545211         1.0
D  1  1.0
  48.6388645537         1.0
D  1  1.0
  30.6021101027         1.0
D  1  1.0
  16.5612537681         1.0
D  1  1.0
  9.9170082323          1.0
D  1  1.0
  6.1527983843          1.0
D  1  1.0
  3.5968979746          1.0
D  1  1.0
  2.2510791348          1.0
D  1  1.0
  1.5918040952          1.0
D  1  1.0
  0.9996969382          1.0
D  1  1.0
  0.6433952429          1.0
D  1  1.0
  0.4412117247          1.0
D  1  1.0
  0.2433753911          1.0
D  1  1.0
  0.1334487002          1.0
F  1  1.0
  2093.0111349586       1.0
F  1  1.0
  1305.3017870243       1.0
F  1  1.0
  815.8944617313        1.0
F  1  1.0
  380.5584683847        1.0
F  1  1.0
  220.3777219544        1.0
F  1  1.0
  147.9587521098        1.0
F  1  1.0
  96.9645922017         1.0
F  1  1.0
  57.5364809036         1.0
F  1  1.0
  38.9615430601         1.0
F  1  1.0
  25.0766571297         1.0
F  1  1.0
  15.8160669805         1.0
F  1  1.0
  11.1507846986         1.0
F  1  1.0
  7.2770569481          1.0
F  1  1.0
  3.9908593297          1.0
F  1  1.0
  2.4783074251          1.0
F  1  1.0
  1.6213735261          1.0
F  1  1.0
  0.9746162308          1.0
F  1  1.0
  0.5741039086          1.0
F  1  1.0
  0.3756761391          1.0
F  1  1.0
  0.2619755231          1.0
G  1  1.0
  1563.256174718        1.0
G  1  1.0
  1007.6011787504       1.0
G  1  1.0
  352.7716852136        1.0
G  1  1.0
  206.3619853561        1.0
G  1  1.0
  132.3902194277        1.0
G  1  1.0
  83.6550747776         1.0
G  1  1.0
  47.6948930184         1.0
G  1  1.0
  33.1350101354         1.0
G  1  1.0
  23.4539922981         1.0
G  1  1.0
  16.2790947495         1.0
G  1  1.0
  10.0867978838         1.0
G  1  1.0
  5.8373231756          1.0
G  1  1.0
  3.5920088672          1.0
G  1  1.0
  2.4563776771          1.0
G  1  1.0
  1.609068              1.0
G  1  1.0
  1.0415809168          1.0
G  1  1.0
  0.7078002844          1.0
G  1  1.0
  0.434349635           1.0
H  1  1.0
  148.410476277         1.0
H  1  1.0
  99.9046651268         1.0
H  1  1.0
  41.4868690703         1.0
H  1  1.0
  22.6734336969         1.0
H  1  1.0
  13.9510086964         1.0
H  1  1.0
  8.4051444287          1.0
H  1  1.0
  5.9957540299          1.0
H  1  1.0
  3.8413539305          1.0
H  1  1.0
  2.7366246585          1.0
H  1  1.0
  1.8839494411          1.0
H  1  1.0
  0.8514149918          1.0
I  1  1.0
  63.9173693938         1.0
I  1  1.0
  43.8461794151         1.0
I  1  1.0
  24.1527281256         1.0
I  1  1.0
  13.2311895604         1.0
I  1  1.0
  7.3969166151          1.0
I  1  1.0
  1.3752968191          1.0
I  1  1.0
  0.7689498229          1.0
J  1  1.0
  19.4578781367         1.0
J  1  1.0
  13.2927787263         1.0
****
Kr     0
S  1  1.0
  4791605.682497691     1.0
S  1  1.0
  1694134.0054534015    1.0
S  1  1.0
  799048.3975078147     1.0
S  1  1.0
  369842.6291217984     1.0
S  1  1.0
  99279.1939295898      1.0
S  1  1.0
  45448.706546604       1.0
S  1  1.0
  17716.1429866763      1.0
S  1  1.0
  7327.7266397334       1.0
S  1  1.0
  4489.592264136        1.0
S  1  1.0
  2290.9101114156       1.0
S  1  1.0
  1240.393864149        1.0
S  1  1.0
  723.8494024041        1.0
S  1  1.0
  443.9687245364        1.0
S  1  1.0
  256.7415901302        1.0
S  1  1.0
  137.5234351197        1.0
S  1  1.0
  78.0469993298         1.0
S  1  1.0
  48.9535307349         1.0
S  1  1.0
  29.3709152449         1.0
S  1  1.0
  18.4007218005         1.0
S  1  1.0
  12.4311779906         1.0
S  1  1.0
  7.3266432795          1.0
S  1  1.0
  4.6468746966          1.0
S  1  1.0
  3.2051959891          1.0
S  1  1.0
  2.101986099           1.0
S  1  1.0
  1.4509877485          1.0
S  1  1.0
  0.8617086547          1.0
S  1  1.0
  0.4939010986          1.0
S  1  1.0
  0.3462597457          1.0
S  1  1.0
  0.2233908888          1.0
S  1  1.0
  0.1221575004          1.0
S  1  1.0
  0.0601790858          1.0
P  1  1.0
  116801.4739998495     1.0
P  1  1.0
  44683.545375707       1.0
P  1  1.0
  20292.8823726706      1.0
P  1  1.0
  11962.126266893       1.0
P  1  1.0
  7707.7835011109       1.0
P  1  1.0
  4651.38383357         1.0
P  1  1.0
  2434.0520192993       1.0
P  1  1.0
  1476.8808134673       1.0
P  1  1.0
  958.8719545139        1.0
P  1  1.0
  603.9465641626        1.0
P  1  1.0
  381.1121474219        1.0
P  1  1.0
  242.2598988729        1.0
P  1  1.0
  130.7918076598        1.0
P  1  1.0
  88.0976859998         1.0
P  1  1.0
  60.1141404979         1.0
P  1  1.0
  37.7503063072         1.0
P  1  1.0
  23.8665111614         1.0
P  1  1.0
  14.9468677549         1.0
P  1  1.0
  9.9908274519          1.0
P  1  1.0
  6.7513111127          1.0
P  1  1.0
  4.5427602545          1.0
P  1  1.0
  2.8779752655          1.0
P  1  1.0
  1.919835979           1.0
P  1  1.0
  1.3223606967          1.0
P  1  1.0
  0.8914678467          1.0
P  1  1.0
  0.6342912045          1.0
P  1  1.0
  0.4024084481          1.0
P  1  1.0
  0.2683103335          1.0
P  1  1.0
  0.1881827125          1.0
P  1  1.0
  0.1069850414          1.0
D  1  1.0
  4134.9947620537       1.0
D  1  1.0
  2241.269260325        1.0
D  1  1.0
  1363.7973510467       1.0
D  1  1.0
  815.6513384464        1.0
D  1  1.0
  492.594714686         1.0
D  1  1.0
  292.5278244896        1.0
D  1  1.0
  183.6992027406        1.0
D  1  1.0
  107.0969336168        1.0
D  1  1.0
  63.1330460626         1.0
D  1  1.0
  40.3573175164         1.0
D  1  1.0
  22.1797018039         1.0
D  1  1.0
  13.417096338          1.0
D  1  1.0
  8.2924506678          1.0
D  1  1.0
  5.8213289973          1.0
D  1  1.0
  3.7835065361          1.0
D  1  1.0
  2.5990511913          1.0
D  1  1.0
  1.8097706855          1.0
D  1  1.0
  1.1611955126          1.0
D  1  1.0
  0.7233144095          1.0
D  1  1.0
  0.4970438505          1.0
D  1  1.0
  0.2822387063          1.0
D  1  1.0
  0.1540584596          1.0
F  1  1.0
  2245.1369577089       1.0
F  1  1.0
  1577.1348512171       1.0
F  1  1.0
  1106.7435018692       1.0
F  1  1.0
  476.9102856872        1.0
F  1  1.0
  330.1028146863        1.0
F  1  1.0
  220.6328259724        1.0
F  1  1.0
  135.3157089445        1.0
F  1  1.0
  85.4562896256         1.0
F  1  1.0
  56.1301904406         1.0
F  1  1.0
  36.7558579894         1.0
F  1  1.0
  20.4640700278         1.0
F  1  1.0
  12.6772071885         1.0
F  1  1.0
  8.5158191059          1.0
F  1  1.0
  5.499068627           1.0
F  1  1.0
  3.6978358019          1.0
F  1  1.0
  2.6293822157          1.0
F  1  1.0
  1.8553370075          1.0
F  1  1.0
  1.1647263636          1.0
F  1  1.0
  0.7825455044          1.0
F  1  1.0
  0.4770035714          1.0
F  1  1.0
  0.3079726638          1.0
G  1  1.0
  1797.2913244537       1.0
G  1  1.0
  1111.7812513203       1.0
G  1  1.0
  338.0064901174        1.0
G  1  1.0
  215.5501593941        1.0
G  1  1.0
  136.3680984729        1.0
G  1  1.0
  87.6327698193         1.0
G  1  1.0
  50.6398904524         1.0
G  1  1.0
  30.2978618828         1.0
G  1  1.0
  19.2588860353         1.0
G  1  1.0
  11.4055576344         1.0
G  1  1.0
  6.5272672219          1.0
G  1  1.0
  4.0454018769          1.0
G  1  1.0
  2.7810729357          1.0
G  1  1.0
  1.8540829452          1.0
G  1  1.0
  1.2597725021          1.0
G  1  1.0
  0.8712804957          1.0
G  1  1.0
  0.5233701036          1.0
H  1  1.0
  183.6096234359        1.0
H  1  1.0
  112.8569049454        1.0
H  1  1.0
  40.6415805288         1.0
H  1  1.0
  24.9747823884         1.0
H  1  1.0
  13.8618615197         1.0
H  1  1.0
  9.4086414845          1.0
H  1  1.0
  6.0547412441          1.0
H  1  1.0
  3.5103297287          1.0
H  1  1.0
  1.4143442678          1.0
H  1  1.0
  0.7930774054          1.0
I  1  1.0
  80.0873648742         1.0
I  1  1.0
  27.5133640232         1.0
I  1  1.0
  14.7471013482         1.0
I  1  1.0
  8.2975046901          1.0
I  1  1.0
  1.6133327408          1.0
I  1  1.0
  0.9544296643          1.0
J  1  1.0
  18.2932628036         1.0
J  1  1.0
  12.8733654015         1.0
****
Rb     0
S  1  1.0
  2336718.442           1.0
S  1  1.0
  1076422.321           1.0
S  1  1.0
  438715.3078258872     1.0
S  1  1.0
  176614.8214210108     1.0
S  1  1.0
  61398.8668486398      1.0
S  1  1.0
  23533.7942782862      1.0
S  1  1.0
  10301.5287594722      1.0
S  1  1.0
  5456.1555935717       1.0
S  1  1.0
  2893.8863134011       1.0
S  1  1.0
  1550.8274701995       1.0
S  1  1.0
  896.1524317311        1.0
S  1  1.0
  618.2259479056        1.0
S  1  1.0
  278.5807422072        1.0
S  1  1.0
  179.5464957886        1.0
S  1  1.0
  86.4698388397         1.0
S  1  1.0
  55.9444495508         1.0
S  1  1.0
  39.95079996           1.0
S  1  1.0
  24.5893106665         1.0
S  1  1.0
  15.5951536175         1.0
S  1  1.0
  10.6945516195         1.0
S  1  1.0
  6.3216305694          1.0
S  1  1.0
  3.8651045136          1.0
S  1  1.0
  2.3644406413          1.0
S  1  1.0
  1.5883208668          1.0
S  1  1.0
  1.0972641488          1.0
S  1  1.0
  0.6647282263          1.0
S  1  1.0
  0.3621095061          1.0
S  1  1.0
  0.1961591065          1.0
S  1  1.0
  0.1089263534          1.0
S  1  1.0
  0.069570562           1.0
S  1  1.0
  0.0455470868          1.0
S  1  1.0
  0.0251804076          1.0
S  1  1.0
  0.0154819741          1.0
S  1  1.0
  0.0102433459          1.0
S  1  1.0
  0.0061389753          1.0
P  1  1.0
  3228601.092000521     1.0
P  1  1.0
  808441.3977234741     1.0
P  1  1.0
  323703.1827312128     1.0
P  1  1.0
  175648.4431153886     1.0
P  1  1.0
  97047.8752599272      1.0
P  1  1.0
  30769.7330378431      1.0
P  1  1.0
  17785.4452815258      1.0
P  1  1.0
  8478.8613537465       1.0
P  1  1.0
  5062.1990139559       1.0
P  1  1.0
  2802.4346543808       1.0
P  1  1.0
  1654.8776921331       1.0
P  1  1.0
  1076.2332054883       1.0
P  1  1.0
  724.1030682322        1.0
P  1  1.0
  426.3354393127        1.0
P  1  1.0
  256.0831400877        1.0
P  1  1.0
  143.4636063104        1.0
P  1  1.0
  80.2953210531         1.0
P  1  1.0
  52.2803178162         1.0
P  1  1.0
  33.2692541341         1.0
P  1  1.0
  19.677292841          1.0
P  1  1.0
  13.5519781511         1.0
P  1  1.0
  7.1768523246          1.0
P  1  1.0
  4.0554300757          1.0
P  1  1.0
  2.4413281428          1.0
P  1  1.0
  1.6127496342          1.0
P  1  1.0
  1.1412812964          1.0
P  1  1.0
  0.6623259277          1.0
P  1  1.0
  0.3457202768          1.0
P  1  1.0
  0.1954193693          1.0
P  1  1.0
  0.1251536152          1.0
P  1  1.0
  0.082507369           1.0
P  1  1.0
  0.058062479           1.0
P  1  1.0
  0.0403752515          1.0
P  1  1.0
  0.0271124974          1.0
P  1  1.0
  0.0180540614          1.0
P  1  1.0
  0.0109137338          1.0
D  1  1.0
  1414016.9204099602    1.0
D  1  1.0
  693825.4521965429     1.0
D  1  1.0
  417581.5518389442     1.0
D  1  1.0
  152070.6021845881     1.0
D  1  1.0
  89977.086530738       1.0
D  1  1.0
  42101.9092428086      1.0
D  1  1.0
  28395.0665420102      1.0
D  1  1.0
  18786.8880012753      1.0
D  1  1.0
  11038.8324468528      1.0
D  1  1.0
  7487.138525388        1.0
D  1  1.0
  3295.9551913434       1.0
D  1  1.0
  2197.2374642329       1.0
D  1  1.0
  1563.5168270146       1.0
D  1  1.0
  989.0445325088        1.0
D  1  1.0
  556.6091186026        1.0
D  1  1.0
  373.2635946707        1.0
D  1  1.0
  240.1772102902        1.0
D  1  1.0
  139.8744183978        1.0
D  1  1.0
  82.521110558          1.0
D  1  1.0
  47.9588309154         1.0
D  1  1.0
  28.6011800953         1.0
D  1  1.0
  18.4941764174         1.0
D  1  1.0
  9.5186080386          1.0
D  1  1.0
  5.2597014353          1.0
D  1  1.0
  3.3322659383          1.0
D  1  1.0
  2.3796419819          1.0
D  1  1.0
  1.5851696943          1.0
D  1  1.0
  0.9530855441          1.0
D  1  1.0
  0.5943251482          1.0
D  1  1.0
  0.3926696693          1.0
D  1  1.0
  0.2701326374          1.0
D  1  1.0
  0.1809617945          1.0
D  1  1.0
  0.1163414471          1.0
D  1  1.0
  0.0778643448          1.0
D  1  1.0
  0.055297075           1.0
D  1  1.0
  0.0384105721          1.0
D  1  1.0
  0.026597104           1.0
D  1  1.0
  0.0157157767          1.0
F  1  1.0
  2935.2063448648       1.0
F  1  1.0
  1756.566957211        1.0
F  1  1.0
  1194.400851628        1.0
F  1  1.0
  840.2783385713        1.0
F  1  1.0
  580.4108273005        1.0
F  1  1.0
  377.6471595089        1.0
F  1  1.0
  217.8377893555        1.0
F  1  1.0
  144.3105380248        1.0
F  1  1.0
  97.6765133985         1.0
F  1  1.0
  62.9489931249         1.0
F  1  1.0
  38.9816205073         1.0
F  1  1.0
  24.5228739791         1.0
F  1  1.0
  14.9562219019         1.0
F  1  1.0
  8.8295722786          1.0
F  1  1.0
  4.6506059774          1.0
F  1  1.0
  2.9939908933          1.0
F  1  1.0
  1.9739731823          1.0
F  1  1.0
  1.2577765276          1.0
F  1  1.0
  0.855916763           1.0
F  1  1.0
  0.6077504462          1.0
F  1  1.0
  0.3728262155          1.0
F  1  1.0
  0.1838302204          1.0
F  1  1.0
  0.1047835099          1.0
F  1  1.0
  0.0637500261          1.0
G  1  1.0
  1723.1067674138       1.0
G  1  1.0
  1162.0966863004       1.0
G  1  1.0
  353.4803009043        1.0
G  1  1.0
  241.2252185252        1.0
G  1  1.0
  163.138136184         1.0
G  1  1.0
  108.6998724173        1.0
G  1  1.0
  65.8301879904         1.0
G  1  1.0
  34.6354601678         1.0
G  1  1.0
  18.8295112798         1.0
G  1  1.0
  12.3599475178         1.0
G  1  1.0
  7.0750801147          1.0
G  1  1.0
  4.5526613459          1.0
G  1  1.0
  3.064475774           1.0
G  1  1.0
  2.0866697017          1.0
G  1  1.0
  1.3257277034          1.0
G  1  1.0
  0.7344720235          1.0
G  1  1.0
  0.3751648527          1.0
G  1  1.0
  0.2159620767          1.0
G  1  1.0
  0.1163897407          1.0
G  1  1.0
  0.0761876664          1.0
G  1  1.0
  0.0475516356          1.0
H  1  1.0
  203.6560526514        1.0
H  1  1.0
  123.1968605086        1.0
H  1  1.0
  56.9430482908         1.0
H  1  1.0
  35.3832972281         1.0
H  1  1.0
  20.9035181783         1.0
H  1  1.0
  12.8448823467         1.0
H  1  1.0
  8.4203381933          1.0
H  1  1.0
  5.4270070364          1.0
H  1  1.0
  1.863840547           1.0
H  1  1.0
  1.2291181196          1.0
H  1  1.0
  0.7847722144          1.0
I  1  1.0
  164.6242798193        1.0
I  1  1.0
  92.5444050474         1.0
I  1  1.0
  35.2564985525         1.0
I  1  1.0
  23.5289351402         1.0
I  1  1.0
  15.6536390739         1.0
I  1  1.0
  9.7602509178          1.0
I  1  1.0
  5.5371816599          1.0
I  1  1.0
  3.4070000826          1.0
I  1  1.0
  2.3328811011          1.0
I  1  1.0
  0.9119445241          1.0
J  1  1.0
  20.7718736248         1.0
J  1  1.0
  11.1279003614         1.0
J  1  1.0
  6.6317523929          1.0
****
Sr     0
S  1  1.0
  3086001.08            1.0
S  1  1.0
  907478.0892616342     1.0
S  1  1.0
  538463.4993925476     1.0
S  1  1.0
  175222.8659003012     1.0
S  1  1.0
  72672.8248155116      1.0
S  1  1.0
  40129.3391556152      1.0
S  1  1.0
  20057.3306646955      1.0
S  1  1.0
  11044.9010441733      1.0
S  1  1.0
  5844.5567725842       1.0
S  1  1.0
  2149.5098797675       1.0
S  1  1.0
  1144.4390758482       1.0
S  1  1.0
  705.1622458363        1.0
S  1  1.0
  428.1397083539        1.0
S  1  1.0
  249.436578597         1.0
S  1  1.0
  142.234076828         1.0
S  1  1.0
  69.8866058317         1.0
S  1  1.0
  40.3463804621         1.0
S  1  1.0
  23.4638564847         1.0
S  1  1.0
  12.2037639549         1.0
S  1  1.0
  7.6767653428          1.0
S  1  1.0
  5.0083810043          1.0
S  1  1.0
  2.8009816265          1.0
S  1  1.0
  1.5725449302          1.0
S  1  1.0
  1.0445586042          1.0
S  1  1.0
  0.6788717531          1.0
S  1  1.0
  0.4399682651          1.0
S  1  1.0
  0.2787034857          1.0
S  1  1.0
  0.1923782719          1.0
S  1  1.0
  0.1250076967          1.0
S  1  1.0
  0.0745779906          1.0
S  1  1.0
  0.0429989267          1.0
S  1  1.0
  0.0235030671          1.0
S  1  1.0
  0.0134877041          1.0
S  1  1.0
  0.0090096741          1.0
P  1  1.0
  5915571.688728934     1.0
P  1  1.0
  1529911.3485222457    1.0
P  1  1.0
  899359.8538033871     1.0
P  1  1.0
  347761.4967408426     1.0
P  1  1.0
  199178.1318570638     1.0
P  1  1.0
  78906.7580559582      1.0
P  1  1.0
  33730.060076651       1.0
P  1  1.0
  20095.0562562908      1.0
P  1  1.0
  7881.7812886261       1.0
P  1  1.0
  4659.0825741047       1.0
P  1  1.0
  2816.3559621346       1.0
P  1  1.0
  1841.7513679373       1.0
P  1  1.0
  831.6729737551        1.0
P  1  1.0
  551.8551376485        1.0
P  1  1.0
  327.6460649808        1.0
P  1  1.0
  187.8694031652        1.0
P  1  1.0
  123.7906770463        1.0
P  1  1.0
  64.6457376635         1.0
P  1  1.0
  36.6791512364         1.0
P  1  1.0
  23.99741239           1.0
P  1  1.0
  16.5066868042         1.0
P  1  1.0
  11.2788176929         1.0
P  1  1.0
  7.4724206921          1.0
P  1  1.0
  4.5015206382          1.0
P  1  1.0
  2.582569938           1.0
P  1  1.0
  1.535364918           1.0
P  1  1.0
  0.9360686956          1.0
P  1  1.0
  0.5066985746          1.0
P  1  1.0
  0.3063797097          1.0
P  1  1.0
  0.2057987273          1.0
P  1  1.0
  0.1217727952          1.0
P  1  1.0
  0.0754239892          1.0
P  1  1.0
  0.0409853904          1.0
P  1  1.0
  0.0260648191          1.0
P  1  1.0
  0.0160171983          1.0
D  1  1.0
  12826.3969247136      1.0
D  1  1.0
  7773.9671249867       1.0
D  1  1.0
  4606.0940819291       1.0
D  1  1.0
  2750.5428636989       1.0
D  1  1.0
  1934.539598102        1.0
D  1  1.0
  1253.2850454721       1.0
D  1  1.0
  712.0066747006        1.0
D  1  1.0
  420.1925773973        1.0
D  1  1.0
  268.4353190847        1.0
D  1  1.0
  158.2370206009        1.0
D  1  1.0
  90.1822989568         1.0
D  1  1.0
  49.7789167928         1.0
D  1  1.0
  28.8812460339         1.0
D  1  1.0
  18.2241324808         1.0
D  1  1.0
  12.0519577017         1.0
D  1  1.0
  8.0886721124          1.0
D  1  1.0
  5.1399097088          1.0
D  1  1.0
  2.7923997029          1.0
D  1  1.0
  1.6446609563          1.0
D  1  1.0
  0.9783115836          1.0
D  1  1.0
  0.5684150755          1.0
D  1  1.0
  0.3206930621          1.0
D  1  1.0
  0.175609606           1.0
D  1  1.0
  0.1090932755          1.0
D  1  1.0
  0.058937126           1.0
D  1  1.0
  0.0370965609          1.0
D  1  1.0
  0.0230647656          1.0
F  1  1.0
  5209.4692587317       1.0
F  1  1.0
  3686.9358816277       1.0
F  1  1.0
  2168.5561013165       1.0
F  1  1.0
  1271.8787264414       1.0
F  1  1.0
  824.5847289159        1.0
F  1  1.0
  569.6023028229        1.0
F  1  1.0
  375.1334663878        1.0
F  1  1.0
  239.8452269827        1.0
F  1  1.0
  169.0519066595        1.0
F  1  1.0
  115.9814605697        1.0
F  1  1.0
  79.2200183745         1.0
F  1  1.0
  53.3233315668         1.0
F  1  1.0
  33.9204551153         1.0
F  1  1.0
  20.1809278411         1.0
F  1  1.0
  12.3294786634         1.0
F  1  1.0
  7.6468842834          1.0
F  1  1.0
  5.0102751558          1.0
F  1  1.0
  3.4278880681          1.0
F  1  1.0
  2.3674208666          1.0
F  1  1.0
  1.5844708652          1.0
F  1  1.0
  0.9752441203          1.0
F  1  1.0
  0.5172711011          1.0
F  1  1.0
  0.3197050932          1.0
F  1  1.0
  0.2217142099          1.0
F  1  1.0
  0.137705548           1.0
F  1  1.0
  0.0860994056          1.0
F  1  1.0
  0.0579790207          1.0
G  1  1.0
  1585.9238835434       1.0
G  1  1.0
  385.7530661584        1.0
G  1  1.0
  275.2934053468        1.0
G  1  1.0
  177.7858604968        1.0
G  1  1.0
  115.2900979363        1.0
G  1  1.0
  68.5020440405         1.0
G  1  1.0
  42.5320463389         1.0
G  1  1.0
  23.2541717592         1.0
G  1  1.0
  11.9801804976         1.0
G  1  1.0
  6.8938869358          1.0
G  1  1.0
  4.2174677309          1.0
G  1  1.0
  2.976542975           1.0
G  1  1.0
  1.7836285846          1.0
G  1  1.0
  1.0008941453          1.0
G  1  1.0
  0.6983971663          1.0
G  1  1.0
  0.4638106163          1.0
G  1  1.0
  0.2788735043          1.0
G  1  1.0
  0.1609749462          1.0
G  1  1.0
  0.0810478108          1.0
H  1  1.0
  180.2382124481        1.0
H  1  1.0
  122.8183787489        1.0
H  1  1.0
  49.1026983135         1.0
H  1  1.0
  29.5961554374         1.0
H  1  1.0
  18.7343834016         1.0
H  1  1.0
  11.4845647208         1.0
H  1  1.0
  6.2020900091          1.0
H  1  1.0
  3.6148369798          1.0
H  1  1.0
  2.2962516682          1.0
H  1  1.0
  1.4685418791          1.0
H  1  1.0
  1.0269866689          1.0
H  1  1.0
  0.6903906332          1.0
I  1  1.0
  195.6532569786        1.0
I  1  1.0
  109.4270216408        1.0
I  1  1.0
  60.6055000416         1.0
I  1  1.0
  38.2128836449         1.0
I  1  1.0
  26.2913262493         1.0
I  1  1.0
  17.2459575864         1.0
I  1  1.0
  10.8335562967         1.0
I  1  1.0
  7.214229459           1.0
I  1  1.0
  2.6740838648          1.0
I  1  1.0
  1.1761753923          1.0
J  1  1.0
  24.1206974229         1.0
J  1  1.0
  13.8635330507         1.0
J  1  1.0
  2.39732371            1.0
****
Y     0
S  1  1.0
  2457099.7256239112    1.0
S  1  1.0
  962381.075            1.0
S  1  1.0
  371375.7532995098     1.0
S  1  1.0
  164564.1157129712     1.0
S  1  1.0
  84421.9168874794      1.0
S  1  1.0
  41808.3456239763      1.0
S  1  1.0
  21569.3792179464      1.0
S  1  1.0
  10717.5087728622      1.0
S  1  1.0
  5653.4674259792       1.0
S  1  1.0
  2644.9943572982       1.0
S  1  1.0
  1541.7307228789       1.0
S  1  1.0
  818.9285362743        1.0
S  1  1.0
  423.9406435209        1.0
S  1  1.0
  267.6872922537        1.0
S  1  1.0
  113.9211014402        1.0
S  1  1.0
  67.2084241806         1.0
S  1  1.0
  46.1932452935         1.0
S  1  1.0
  30.1459549243         1.0
S  1  1.0
  18.1222226574         1.0
S  1  1.0
  11.5154970403         1.0
S  1  1.0
  7.8256198524          1.0
S  1  1.0
  5.3759981428          1.0
S  1  1.0
  3.4773617913          1.0
S  1  1.0
  2.3725589541          1.0
S  1  1.0
  1.5711667969          1.0
S  1  1.0
  1.0994966621          1.0
S  1  1.0
  0.7359156935          1.0
S  1  1.0
  0.4814362597          1.0
S  1  1.0
  0.315111265           1.0
S  1  1.0
  0.2039534163          1.0
S  1  1.0
  0.1217442735          1.0
S  1  1.0
  0.0743432795          1.0
S  1  1.0
  0.0469352508          1.0
S  1  1.0
  0.0284497944          1.0
S  1  1.0
  0.0172937296          1.0
S  1  1.0
  0.0107854892          1.0
P  1  1.0
  7963406.7982168       1.0
P  1  1.0
  1573953.3465044764    1.0
P  1  1.0
  557372.3600883338     1.0
P  1  1.0
  332780.9770369724     1.0
P  1  1.0
  126377.2685277012     1.0
P  1  1.0
  75374.7949860772      1.0
P  1  1.0
  32312.4492635033      1.0
P  1  1.0
  17411.978134523       1.0
P  1  1.0
  9863.4759709769       1.0
P  1  1.0
  5580.2758571063       1.0
P  1  1.0
  3566.8117955997       1.0
P  1  1.0
  2312.9255463534       1.0
P  1  1.0
  938.7337751967        1.0
P  1  1.0
  628.099854487         1.0
P  1  1.0
  375.3546172586        1.0
P  1  1.0
  201.6540243131        1.0
P  1  1.0
  106.5711019018        1.0
P  1  1.0
  54.9414138961         1.0
P  1  1.0
  29.9047950947         1.0
P  1  1.0
  18.366154243          1.0
P  1  1.0
  11.3933493241         1.0
P  1  1.0
  7.241343103           1.0
P  1  1.0
  5.0365272646          1.0
P  1  1.0
  3.2556156366          1.0
P  1  1.0
  2.1834361209          1.0
P  1  1.0
  1.4469060619          1.0
P  1  1.0
  0.8077010749          1.0
P  1  1.0
  0.5369337251          1.0
P  1  1.0
  0.3731392924          1.0
P  1  1.0
  0.2494135561          1.0
P  1  1.0
  0.1635623637          1.0
P  1  1.0
  0.0876126498          1.0
P  1  1.0
  0.0538904512          1.0
P  1  1.0
  0.0367693269          1.0
P  1  1.0
  0.0217342669          1.0
D  1  1.0
  3907668.1136202966    1.0
D  1  1.0
  1593681.5227434656    1.0
D  1  1.0
  966542.4333890243     1.0
D  1  1.0
  337255.1230752076     1.0
D  1  1.0
  213380.855477995      1.0
D  1  1.0
  124116.5371221254     1.0
D  1  1.0
  60490.057622019       1.0
D  1  1.0
  36101.4055691652      1.0
D  1  1.0
  18720.6003953574      1.0
D  1  1.0
  9819.6686201535       1.0
D  1  1.0
  6147.4727224023       1.0
D  1  1.0
  3792.8151953673       1.0
D  1  1.0
  2358.8816152775       1.0
D  1  1.0
  1654.7508186349       1.0
D  1  1.0
  935.6181758473        1.0
D  1  1.0
  521.4273789362        1.0
D  1  1.0
  357.8332513176        1.0
D  1  1.0
  248.3399229303        1.0
D  1  1.0
  174.8937565721        1.0
D  1  1.0
  118.3904320043        1.0
D  1  1.0
  78.5624496405         1.0
D  1  1.0
  45.4091085263         1.0
D  1  1.0
  26.809121178          1.0
D  1  1.0
  16.5761034407         1.0
D  1  1.0
  10.8009930236         1.0
D  1  1.0
  7.2120596039          1.0
D  1  1.0
  4.3568072605          1.0
D  1  1.0
  2.9385810036          1.0
D  1  1.0
  2.0036168644          1.0
D  1  1.0
  1.3855564599          1.0
D  1  1.0
  0.8648838817          1.0
D  1  1.0
  0.5603518925          1.0
D  1  1.0
  0.3713803805          1.0
D  1  1.0
  0.2398051122          1.0
D  1  1.0
  0.1709471705          1.0
D  1  1.0
  0.121102983           1.0
D  1  1.0
  0.0834071654          1.0
D  1  1.0
  0.054789609           1.0
D  1  1.0
  0.032061342           1.0
F  1  1.0
  9923.0175495142       1.0
F  1  1.0
  6633.526484338        1.0
F  1  1.0
  3977.9067467203       1.0
F  1  1.0
  2608.4568697876       1.0
F  1  1.0
  1806.1150496567       1.0
F  1  1.0
  1179.1552591747       1.0
F  1  1.0
  647.7351853346        1.0
F  1  1.0
  421.4066459382        1.0
F  1  1.0
  299.1406115442        1.0
F  1  1.0
  210.3824496009        1.0
F  1  1.0
  147.9572026884        1.0
F  1  1.0
  100.1997808582        1.0
F  1  1.0
  66.7598453651         1.0
F  1  1.0
  45.7878356672         1.0
F  1  1.0
  28.1759296649         1.0
F  1  1.0
  18.2323696729         1.0
F  1  1.0
  10.9242829212         1.0
F  1  1.0
  7.1116724853          1.0
F  1  1.0
  4.6881475895          1.0
F  1  1.0
  2.7106628609          1.0
F  1  1.0
  1.6581355676          1.0
F  1  1.0
  1.1413241529          1.0
F  1  1.0
  0.7969388937          1.0
F  1  1.0
  0.4662629155          1.0
F  1  1.0
  0.3153105901          1.0
F  1  1.0
  0.219290762           1.0
F  1  1.0
  0.1306612459          1.0
F  1  1.0
  0.0711047517          1.0
F  1  1.0
  0.0400751797          1.0
G  1  1.0
  1489.4137414179       1.0
G  1  1.0
  396.5302022798        1.0
G  1  1.0
  229.3023199688        1.0
G  1  1.0
  151.8682437986        1.0
G  1  1.0
  105.5262896321        1.0
G  1  1.0
  61.4026610693         1.0
G  1  1.0
  40.2639830138         1.0
G  1  1.0
  28.6501922603         1.0
G  1  1.0
  16.9043456384         1.0
G  1  1.0
  10.0952263289         1.0
G  1  1.0
  6.1634407187          1.0
G  1  1.0
  3.6252271031          1.0
G  1  1.0
  2.2804087876          1.0
G  1  1.0
  1.1469271206          1.0
G  1  1.0
  0.6904387471          1.0
G  1  1.0
  0.4661742997          1.0
G  1  1.0
  0.3130067679          1.0
G  1  1.0
  0.1879873926          1.0
G  1  1.0
  0.1116047195          1.0
G  1  1.0
  0.0656004578          1.0
G  1  1.0
  0.0430137748          1.0
H  1  1.0
  184.5970661197        1.0
H  1  1.0
  131.312358054         1.0
H  1  1.0
  79.2562187087         1.0
H  1  1.0
  48.3588428823         1.0
H  1  1.0
  31.4616789343         1.0
H  1  1.0
  17.7048065542         1.0
H  1  1.0
  9.9882967608          1.0
H  1  1.0
  6.2966613074          1.0
H  1  1.0
  2.0111683527          1.0
H  1  1.0
  1.0851718624          1.0
H  1  1.0
  0.6569066384          1.0
H  1  1.0
  0.3971292767          1.0
H  1  1.0
  0.2048496787          1.0
H  1  1.0
  0.1272176371          1.0
I  1  1.0
  155.5502470963        1.0
I  1  1.0
  91.9076429354         1.0
I  1  1.0
  50.0509483146         1.0
I  1  1.0
  31.7075815273         1.0
I  1  1.0
  18.3475186914         1.0
I  1  1.0
  9.5069789658          1.0
I  1  1.0
  5.5362527453          1.0
I  1  1.0
  3.5628831179          1.0
I  1  1.0
  1.5834055766          1.0
I  1  1.0
  0.7069610181          1.0
I  1  1.0
  0.1567954125          1.0
J  1  1.0
  57.5781862214         1.0
J  1  1.0
  33.8541154656         1.0
J  1  1.0
  23.0580742564         1.0
J  1  1.0
  15.1848579764         1.0
J  1  1.0
  2.5265071776          1.0
J  1  1.0
  0.4446875726          1.0
****
Zr     0
S  1  1.0
  10780109.936096074    1.0
S  1  1.0
  1807440.236717752     1.0
S  1  1.0
  629324.6604496746     1.0
S  1  1.0
  288325.3925608874     1.0
S  1  1.0
  93259.499375261       1.0
S  1  1.0
  37735.4155062149      1.0
S  1  1.0
  20033.39072836        1.0
S  1  1.0
  12356.3660051254      1.0
S  1  1.0
  5095.5661130964       1.0
S  1  1.0
  1977.3249431825       1.0
S  1  1.0
  1107.0713059923       1.0
S  1  1.0
  719.2897374027        1.0
S  1  1.0
  447.1138604749        1.0
S  1  1.0
  223.1389548746        1.0
S  1  1.0
  134.9141018154        1.0
S  1  1.0
  95.6367914364         1.0
S  1  1.0
  58.8154652358         1.0
S  1  1.0
  32.0988159819         1.0
S  1  1.0
  16.7642368517         1.0
S  1  1.0
  10.4103153602         1.0
S  1  1.0
  6.6412753457          1.0
S  1  1.0
  4.1292255877          1.0
S  1  1.0
  2.6771165592          1.0
S  1  1.0
  1.484742289           1.0
S  1  1.0
  0.8945311209          1.0
S  1  1.0
  0.584913028           1.0
S  1  1.0
  0.3651763785          1.0
S  1  1.0
  0.1895524226          1.0
S  1  1.0
  0.1141902181          1.0
S  1  1.0
  0.0760267006          1.0
S  1  1.0
  0.0413092849          1.0
S  1  1.0
  0.0247093455          1.0
S  1  1.0
  0.0160117406          1.0
S  1  1.0
  0.0108816261          1.0
P  1  1.0
  8198938.228107597     1.0
P  1  1.0
  2388798.0810000002    1.0
P  1  1.0
  1217283.6786737968    1.0
P  1  1.0
  502592.9729141988     1.0
P  1  1.0
  307167.5809155108     1.0
P  1  1.0
  127106.6589343568     1.0
P  1  1.0
  54756.0048272128      1.0
P  1  1.0
  21843.1432218903      1.0
P  1  1.0
  14243.7075887045      1.0
P  1  1.0
  7594.0644552301       1.0
P  1  1.0
  4327.6234531963       1.0
P  1  1.0
  2865.9568045283       1.0
P  1  1.0
  1261.2397334061       1.0
P  1  1.0
  735.8141435209        1.0
P  1  1.0
  464.8660905529        1.0
P  1  1.0
  283.5173630105        1.0
P  1  1.0
  189.1809998619        1.0
P  1  1.0
  122.3871234567        1.0
P  1  1.0
  82.6167567752         1.0
P  1  1.0
  58.4268388446         1.0
P  1  1.0
  40.8824115805         1.0
P  1  1.0
  24.9932500146         1.0
P  1  1.0
  12.7065896789         1.0
P  1  1.0
  8.6444262375          1.0
P  1  1.0
  5.4889624084          1.0
P  1  1.0
  3.1459006338          1.0
P  1  1.0
  1.8431075105          1.0
P  1  1.0
  1.065507513           1.0
P  1  1.0
  0.6670839673          1.0
P  1  1.0
  0.4688628151          1.0
P  1  1.0
  0.33403377            1.0
P  1  1.0
  0.1999677094          1.0
P  1  1.0
  0.1284661489          1.0
P  1  1.0
  0.0788930837          1.0
P  1  1.0
  0.0448564867          1.0
P  1  1.0
  0.0285714521          1.0
P  1  1.0
  0.0193451131          1.0
D  1  1.0
  4224524.152144007     1.0
D  1  1.0
  1243363.80745895      1.0
D  1  1.0
  416417.462            1.0
D  1  1.0
  244570.0223235272     1.0
D  1  1.0
  140482.1501296557     1.0
D  1  1.0
  64785.5506384151      1.0
D  1  1.0
  38913.3964777285      1.0
D  1  1.0
  20182.0843030082      1.0
D  1  1.0
  9745.9121333612       1.0
D  1  1.0
  5902.6307147213       1.0
D  1  1.0
  3640.5105149752       1.0
D  1  1.0
  1697.5608991205       1.0
D  1  1.0
  1118.686304389        1.0
D  1  1.0
  744.8085219165        1.0
D  1  1.0
  514.8114919497        1.0
D  1  1.0
  305.7379341903        1.0
D  1  1.0
  183.1609892792        1.0
D  1  1.0
  119.9045913262        1.0
D  1  1.0
  73.7966333721         1.0
D  1  1.0
  40.9468128536         1.0
D  1  1.0
  25.1917412409         1.0
D  1  1.0
  16.6299590485         1.0
D  1  1.0
  11.3837754091         1.0
D  1  1.0
  7.7511124443          1.0
D  1  1.0
  4.6386074472          1.0
D  1  1.0
  2.9682837168          1.0
D  1  1.0
  1.9621036896          1.0
D  1  1.0
  1.2540920823          1.0
D  1  1.0
  0.8955055241          1.0
D  1  1.0
  0.605415758           1.0
D  1  1.0
  0.3458406437          1.0
D  1  1.0
  0.2112967568          1.0
D  1  1.0
  0.1309408407          1.0
D  1  1.0
  0.0816265095          1.0
D  1  1.0
  0.0489458851          1.0
D  1  1.0
  0.0316901704          1.0
F  1  1.0
  3835.3100540865       1.0
F  1  1.0
  2448.2400791226       1.0
F  1  1.0
  1361.78740512         1.0
F  1  1.0
  704.5885911134        1.0
F  1  1.0
  378.0032942784        1.0
F  1  1.0
  215.9551453036        1.0
F  1  1.0
  139.835969091         1.0
F  1  1.0
  94.6084276044         1.0
F  1  1.0
  58.9968673023         1.0
F  1  1.0
  32.3391610527         1.0
F  1  1.0
  20.3542494651         1.0
F  1  1.0
  12.7185203258         1.0
F  1  1.0
  7.7503739073          1.0
F  1  1.0
  5.1046392461          1.0
F  1  1.0
  3.11959951            1.0
F  1  1.0
  1.6629037323          1.0
F  1  1.0
  1.1554745579          1.0
F  1  1.0
  0.7723237605          1.0
F  1  1.0
  0.4867785932          1.0
F  1  1.0
  0.3110728694          1.0
F  1  1.0
  0.1988799098          1.0
F  1  1.0
  0.121619937           1.0
F  1  1.0
  0.076063596           1.0
F  1  1.0
  0.0521581107          1.0
G  1  1.0
  2256.9545264534       1.0
G  1  1.0
  1206.9137714863       1.0
G  1  1.0
  678.2431785192        1.0
G  1  1.0
  388.584947174         1.0
G  1  1.0
  271.5377180879        1.0
G  1  1.0
  159.7979846921        1.0
G  1  1.0
  76.1844932344         1.0
G  1  1.0
  43.6495893648         1.0
G  1  1.0
  25.8986555215         1.0
G  1  1.0
  15.9905467374         1.0
G  1  1.0
  10.3992403355         1.0
G  1  1.0
  6.4637480554          1.0
G  1  1.0
  4.3551913916          1.0
G  1  1.0
  2.9854102821          1.0
G  1  1.0
  2.0084430754          1.0
G  1  1.0
  1.3069391417          1.0
G  1  1.0
  0.841861671           1.0
G  1  1.0
  0.4444403277          1.0
G  1  1.0
  0.2510785655          1.0
G  1  1.0
  0.1526384711          1.0
G  1  1.0
  0.0968097727          1.0
G  1  1.0
  0.0653577675          1.0
H  1  1.0
  288.9682004895        1.0
H  1  1.0
  158.5573740088        1.0
H  1  1.0
  97.0277897092         1.0
H  1  1.0
  63.7398205794         1.0
H  1  1.0
  37.5840648219         1.0
H  1  1.0
  22.2255119002         1.0
H  1  1.0
  14.5518363602         1.0
H  1  1.0
  10.1739249519         1.0
H  1  1.0
  6.9953835081          1.0
H  1  1.0
  2.4926431758          1.0
H  1  1.0
  1.5054566085          1.0
H  1  1.0
  0.8681806474          1.0
H  1  1.0
  0.5534353651          1.0
H  1  1.0
  0.3507708803          1.0
H  1  1.0
  0.2164947914          1.0
I  1  1.0
  165.4173575202        1.0
I  1  1.0
  47.1180420842         1.0
I  1  1.0
  30.9192218208         1.0
I  1  1.0
  19.6975343014         1.0
I  1  1.0
  13.6855061643         1.0
I  1  1.0
  7.9493222689          1.0
I  1  1.0
  3.2800010889          1.0
I  1  1.0
  1.416934471           1.0
I  1  1.0
  0.8309908542          1.0
I  1  1.0
  0.4932296718          1.0
I  1  1.0
  0.335099083           1.0
J  1  1.0
  36.566513962          1.0
J  1  1.0
  25.1457757903         1.0
J  1  1.0
  16.2237713534         1.0
J  1  1.0
  3.3438963206          1.0
J  1  1.0
  0.6410260718          1.0
J  1  1.0
  0.3857110069          1.0
K  1  1.0
  22.6204287238         1.0
****
Nb     0
S  1  1.0
  10541275.51609956     1.0
S  1  1.0
  4174101.5280204406    1.0
S  1  1.0
  1431189.5464029054    1.0
S  1  1.0
  497991.2119258556     1.0
S  1  1.0
  175582.5024039898     1.0
S  1  1.0
  76957.5850691408      1.0
S  1  1.0
  41611.4863247936      1.0
S  1  1.0
  24718.9131507556      1.0
S  1  1.0
  9492.0932039148       1.0
S  1  1.0
  4792.3653690748       1.0
S  1  1.0
  2593.1128220977       1.0
S  1  1.0
  1371.0855899704       1.0
S  1  1.0
  723.510803571         1.0
S  1  1.0
  322.0991289261        1.0
S  1  1.0
  191.3780673138        1.0
S  1  1.0
  120.597554103         1.0
S  1  1.0
  73.9046092291         1.0
S  1  1.0
  49.9758634097         1.0
S  1  1.0
  31.1288323819         1.0
S  1  1.0
  18.6545107327         1.0
S  1  1.0
  10.0737240023         1.0
S  1  1.0
  6.1294399031          1.0
S  1  1.0
  3.5289441078          1.0
S  1  1.0
  1.9762439308          1.0
S  1  1.0
  1.2107095569          1.0
S  1  1.0
  0.8096284546          1.0
S  1  1.0
  0.4417824735          1.0
S  1  1.0
  0.2858985458          1.0
S  1  1.0
  0.1974521448          1.0
S  1  1.0
  0.1179803963          1.0
S  1  1.0
  0.0590628943          1.0
S  1  1.0
  0.0348071029          1.0
S  1  1.0
  0.0219116572          1.0
S  1  1.0
  0.0116167093          1.0
P  1  1.0
  4656769.917312685     1.0
P  1  1.0
  2517469.63            1.0
P  1  1.0
  721449.3158053921     1.0
P  1  1.0
  337983.3353550011     1.0
P  1  1.0
  149538.0241661115     1.0
P  1  1.0
  51903.9083731768      1.0
P  1  1.0
  23787.0349385268      1.0
P  1  1.0
  12861.1059118678      1.0
P  1  1.0
  7886.567986855        1.0
P  1  1.0
  4808.2719040805       1.0
P  1  1.0
  2171.8278165522       1.0
P  1  1.0
  1406.9532700364       1.0
P  1  1.0
  932.7541175782        1.0
P  1  1.0
  573.4341528224        1.0
P  1  1.0
  298.2221595105        1.0
P  1  1.0
  186.1079756895        1.0
P  1  1.0
  129.1814803389        1.0
P  1  1.0
  83.6597812614         1.0
P  1  1.0
  45.5139770573         1.0
P  1  1.0
  26.9898602344         1.0
P  1  1.0
  17.0022147501         1.0
P  1  1.0
  11.7122948752         1.0
P  1  1.0
  6.5505446063          1.0
P  1  1.0
  3.90655301            1.0
P  1  1.0
  2.4277943025          1.0
P  1  1.0
  1.5015338284          1.0
P  1  1.0
  0.9427636191          1.0
P  1  1.0
  0.64598143            1.0
P  1  1.0
  0.4199143513          1.0
P  1  1.0
  0.284893729           1.0
P  1  1.0
  0.1724606451          1.0
P  1  1.0
  0.1202161837          1.0
P  1  1.0
  0.0845956643          1.0
P  1  1.0
  0.0519242369          1.0
P  1  1.0
  0.0337384323          1.0
P  1  1.0
  0.0206519276          1.0
D  1  1.0
  4963201.305631905     1.0
D  1  1.0
  2206851.58            1.0
D  1  1.0
  1254069.2953636067    1.0
D  1  1.0
  475552.168            1.0
D  1  1.0
  273193.6739314831     1.0
D  1  1.0
  157346.0945634684     1.0
D  1  1.0
  74671.6423926825      1.0
D  1  1.0
  35510.0904263202      1.0
D  1  1.0
  23565.1915007679      1.0
D  1  1.0
  14786.5656844673      1.0
D  1  1.0
  8606.5197611756       1.0
D  1  1.0
  4888.1019815851       1.0
D  1  1.0
  2859.7404110739       1.0
D  1  1.0
  1369.7525855908       1.0
D  1  1.0
  749.1663425324        1.0
D  1  1.0
  419.3579556032        1.0
D  1  1.0
  277.0055855998        1.0
D  1  1.0
  180.9884522233        1.0
D  1  1.0
  101.1540584743        1.0
D  1  1.0
  62.5110121986         1.0
D  1  1.0
  37.1455918331         1.0
D  1  1.0
  24.3920673256         1.0
D  1  1.0
  16.0489890328         1.0
D  1  1.0
  9.5072934821          1.0
D  1  1.0
  6.0401319342          1.0
D  1  1.0
  3.7596264413          1.0
D  1  1.0
  1.8878549674          1.0
D  1  1.0
  1.0573438834          1.0
D  1  1.0
  0.665867208           1.0
D  1  1.0
  0.4569963622          1.0
D  1  1.0
  0.3120595067          1.0
D  1  1.0
  0.1951753376          1.0
D  1  1.0
  0.127194175           1.0
D  1  1.0
  0.0859944153          1.0
D  1  1.0
  0.0526515573          1.0
D  1  1.0
  0.0297387758          1.0
F  1  1.0
  17379.9289526474      1.0
F  1  1.0
  8411.6649431868       1.0
F  1  1.0
  4350.5354390119       1.0
F  1  1.0
  2387.3559954495       1.0
F  1  1.0
  1354.8129451398       1.0
F  1  1.0
  846.5322069563        1.0
F  1  1.0
  602.6524708792        1.0
F  1  1.0
  371.8621853099        1.0
F  1  1.0
  214.0658096482        1.0
F  1  1.0
  124.6229222636        1.0
F  1  1.0
  87.4256930191         1.0
F  1  1.0
  58.2155069178         1.0
F  1  1.0
  37.5589959376         1.0
F  1  1.0
  21.9210471489         1.0
F  1  1.0
  12.8355301619         1.0
F  1  1.0
  7.5886690167          1.0
F  1  1.0
  4.5257937955          1.0
F  1  1.0
  2.8792006462          1.0
F  1  1.0
  1.7238601725          1.0
F  1  1.0
  1.0805219393          1.0
F  1  1.0
  0.6426824216          1.0
F  1  1.0
  0.3905489183          1.0
F  1  1.0
  0.2241635161          1.0
F  1  1.0
  0.143899049           1.0
F  1  1.0
  0.0921727939          1.0
F  1  1.0
  0.0621411363          1.0
G  1  1.0
  1740.5126275139       1.0
G  1  1.0
  1075.3268106091       1.0
G  1  1.0
  655.6026766795        1.0
G  1  1.0
  430.3482819036        1.0
G  1  1.0
  282.6361238183        1.0
G  1  1.0
  171.8748666309        1.0
G  1  1.0
  102.2583030074        1.0
G  1  1.0
  59.995042288          1.0
G  1  1.0
  34.1005502335         1.0
G  1  1.0
  20.1768457587         1.0
G  1  1.0
  11.4170202143         1.0
G  1  1.0
  6.421771139           1.0
G  1  1.0
  4.5448278438          1.0
G  1  1.0
  2.7094673319          1.0
G  1  1.0
  1.4433262724          1.0
G  1  1.0
  0.8493655954          1.0
G  1  1.0
  0.5200797834          1.0
G  1  1.0
  0.347293204           1.0
G  1  1.0
  0.2328822609          1.0
G  1  1.0
  0.1488085608          1.0
G  1  1.0
  0.0948196605          1.0
H  1  1.0
  354.5045317273        1.0
H  1  1.0
  252.8897894177        1.0
H  1  1.0
  144.9463579222        1.0
H  1  1.0
  83.0347405278         1.0
H  1  1.0
  56.4903319787         1.0
H  1  1.0
  33.8058302754         1.0
H  1  1.0
  18.1647941874         1.0
H  1  1.0
  10.2576855831         1.0
H  1  1.0
  6.4829288622          1.0
H  1  1.0
  2.6524353544          1.0
H  1  1.0
  1.7344623341          1.0
H  1  1.0
  0.9055895443          1.0
H  1  1.0
  0.3346632892          1.0
H  1  1.0
  0.1854005243          1.0
H  1  1.0
  0.1154901107          1.0
I  1  1.0
  175.9454970006        1.0
I  1  1.0
  60.2136615951         1.0
I  1  1.0
  33.3484435518         1.0
I  1  1.0
  18.5807299864         1.0
I  1  1.0
  10.3027924528         1.0
I  1  1.0
  6.15812838            1.0
I  1  1.0
  4.2654335707          1.0
I  1  1.0
  1.7796120526          1.0
I  1  1.0
  0.8774002555          1.0
I  1  1.0
  0.3328776743          1.0
I  1  1.0
  0.1357893094          1.0
J  1  1.0
  33.6017931926         1.0
J  1  1.0
  21.0849385329         1.0
J  1  1.0
  1.1686229337          1.0
J  1  1.0
  0.4321750372          1.0
J  1  1.0
  0.2697444446          1.0
K  1  1.0
  24.6434905949         1.0
****
Mo     0
S  1  1.0
  6351515.728306141     1.0
S  1  1.0
  1048192.1458113042    1.0
S  1  1.0
  597814.1401852757     1.0
S  1  1.0
  200892.9929576406     1.0
S  1  1.0
  91737.9476            1.0
S  1  1.0
  38788.5860470306      1.0
S  1  1.0
  19712.4043963565      1.0
S  1  1.0
  9896.4520896979       1.0
S  1  1.0
  5226.3678802132       1.0
S  1  1.0
  2276.7919724559       1.0
S  1  1.0
  940.802498623         1.0
S  1  1.0
  628.9712596749        1.0
S  1  1.0
  386.5364044628        1.0
S  1  1.0
  172.8928255787        1.0
S  1  1.0
  78.6142715947         1.0
S  1  1.0
  51.9651020079         1.0
S  1  1.0
  34.3932903897         1.0
S  1  1.0
  23.4493145792         1.0
S  1  1.0
  15.5042056042         1.0
S  1  1.0
  8.8558897601          1.0
S  1  1.0
  5.2246851237          1.0
S  1  1.0
  3.1690705875          1.0
S  1  1.0
  1.7910465521          1.0
S  1  1.0
  1.2507022695          1.0
S  1  1.0
  0.8533572457          1.0
S  1  1.0
  0.5636297691          1.0
S  1  1.0
  0.3823302699          1.0
S  1  1.0
  0.2499994533          1.0
S  1  1.0
  0.1624926666          1.0
S  1  1.0
  0.1065112788          1.0
S  1  1.0
  0.0743745837          1.0
S  1  1.0
  0.0516351395          1.0
S  1  1.0
  0.0361825908          1.0
S  1  1.0
  0.0226722127          1.0
S  1  1.0
  0.0123077814          1.0
P  1  1.0
  5155846.81889289      1.0
P  1  1.0
  1497725.235032293     1.0
P  1  1.0
  589196.3509966796     1.0
P  1  1.0
  323241.6619379957     1.0
P  1  1.0
  141219.837228715      1.0
P  1  1.0
  86303.1245687273      1.0
P  1  1.0
  35385.1464707056      1.0
P  1  1.0
  19334.5539096998      1.0
P  1  1.0
  9622.9216851098       1.0
P  1  1.0
  5941.0320719117       1.0
P  1  1.0
  3504.1808079442       1.0
P  1  1.0
  1575.029926077        1.0
P  1  1.0
  736.578568024         1.0
P  1  1.0
  475.0068235873        1.0
P  1  1.0
  319.3022226223        1.0
P  1  1.0
  190.2709290246        1.0
P  1  1.0
  113.4182833666        1.0
P  1  1.0
  70.6867507474         1.0
P  1  1.0
  43.7552883939         1.0
P  1  1.0
  29.7649215089         1.0
P  1  1.0
  20.9788397241         1.0
P  1  1.0
  14.0683133041         1.0
P  1  1.0
  9.4973713342          1.0
P  1  1.0
  6.047732925           1.0
P  1  1.0
  3.7980179412          1.0
P  1  1.0
  2.0612330664          1.0
P  1  1.0
  1.2283635784          1.0
P  1  1.0
  0.7884423814          1.0
P  1  1.0
  0.557827916           1.0
P  1  1.0
  0.3725430001          1.0
P  1  1.0
  0.2438465676          1.0
P  1  1.0
  0.1508992701          1.0
P  1  1.0
  0.0917432746          1.0
P  1  1.0
  0.0616461752          1.0
P  1  1.0
  0.0367158565          1.0
P  1  1.0
  0.0218805003          1.0
D  1  1.0
  5564591.403157408     1.0
D  1  1.0
  2828823.729766312     1.0
D  1  1.0
  1404762.7930558717    1.0
D  1  1.0
  569238.7692689082     1.0
D  1  1.0
  311278.6133958022     1.0
D  1  1.0
  178676.510940598      1.0
D  1  1.0
  83529.0015314219      1.0
D  1  1.0
  51010.4513994673      1.0
D  1  1.0
  23479.0031333483      1.0
D  1  1.0
  15916.94582268        1.0
D  1  1.0
  6919.7920594561       1.0
D  1  1.0
  4532.2138051687       1.0
D  1  1.0
  3193.6710290277       1.0
D  1  1.0
  1479.4875138082       1.0
D  1  1.0
  961.9335728122        1.0
D  1  1.0
  638.0103450596        1.0
D  1  1.0
  431.5238172614        1.0
D  1  1.0
  259.0102029874        1.0
D  1  1.0
  146.7842129808        1.0
D  1  1.0
  91.201396091          1.0
D  1  1.0
  61.6793556906         1.0
D  1  1.0
  43.4672846495         1.0
D  1  1.0
  24.994316322          1.0
D  1  1.0
  14.6003338309         1.0
D  1  1.0
  9.6436537938          1.0
D  1  1.0
  6.843055949           1.0
D  1  1.0
  4.6986153139          1.0
D  1  1.0
  2.9472041473          1.0
D  1  1.0
  1.9135538576          1.0
D  1  1.0
  1.1583553648          1.0
D  1  1.0
  0.6533131668          1.0
D  1  1.0
  0.4290397116          1.0
D  1  1.0
  0.2723121763          1.0
D  1  1.0
  0.1641053032          1.0
D  1  1.0
  0.1083950095          1.0
D  1  1.0
  0.0681713405          1.0
D  1  1.0
  0.0464874703          1.0
D  1  1.0
  0.0315079204          1.0
F  1  1.0
  3074.9284325003       1.0
F  1  1.0
  1764.8935132219       1.0
F  1  1.0
  1185.2381208601       1.0
F  1  1.0
  846.1633150148        1.0
F  1  1.0
  541.7194176203        1.0
F  1  1.0
  326.1919535375        1.0
F  1  1.0
  221.4264054892        1.0
F  1  1.0
  156.7742279302        1.0
F  1  1.0
  99.7598570313         1.0
F  1  1.0
  63.1523679833         1.0
F  1  1.0
  41.6664565646         1.0
F  1  1.0
  26.139962199          1.0
F  1  1.0
  16.7228185621         1.0
F  1  1.0
  11.6276258195         1.0
F  1  1.0
  7.8819099056          1.0
F  1  1.0
  5.2960958945          1.0
F  1  1.0
  3.7088262754          1.0
F  1  1.0
  2.4873805375          1.0
F  1  1.0
  1.6229751638          1.0
F  1  1.0
  1.1348299928          1.0
F  1  1.0
  0.8104835224          1.0
F  1  1.0
  0.5655169336          1.0
F  1  1.0
  0.3782019718          1.0
F  1  1.0
  0.2158020577          1.0
F  1  1.0
  0.1447737664          1.0
F  1  1.0
  0.1007525585          1.0
F  1  1.0
  0.0691521157          1.0
G  1  1.0
  1952.0341475627       1.0
G  1  1.0
  732.926698434         1.0
G  1  1.0
  473.6749898793        1.0
G  1  1.0
  273.7899459888        1.0
G  1  1.0
  158.2319001584        1.0
G  1  1.0
  105.2619011563        1.0
G  1  1.0
  72.6603721674         1.0
G  1  1.0
  50.6991257867         1.0
G  1  1.0
  32.0654994662         1.0
G  1  1.0
  17.6018851903         1.0
G  1  1.0
  10.2171794307         1.0
G  1  1.0
  6.45247404            1.0
G  1  1.0
  3.9578819481          1.0
G  1  1.0
  2.5163086195          1.0
G  1  1.0
  1.7077721079          1.0
G  1  1.0
  1.082054735           1.0
G  1  1.0
  0.5960363035          1.0
G  1  1.0
  0.3879091483          1.0
G  1  1.0
  0.231041933           1.0
G  1  1.0
  0.1293233683          1.0
G  1  1.0
  0.0891037259          1.0
H  1  1.0
  293.7132462206        1.0
H  1  1.0
  180.013813504         1.0
H  1  1.0
  67.8117713891         1.0
H  1  1.0
  39.5860366765         1.0
H  1  1.0
  25.320847662          1.0
H  1  1.0
  17.0625975878         1.0
H  1  1.0
  12.0477630529         1.0
H  1  1.0
  8.4384672029          1.0
H  1  1.0
  3.6852008253          1.0
H  1  1.0
  2.2535116103          1.0
H  1  1.0
  1.376264364           1.0
H  1  1.0
  0.6487539803          1.0
H  1  1.0
  0.4179933165          1.0
H  1  1.0
  0.1491560061          1.0
I  1  1.0
  154.8280481971        1.0
I  1  1.0
  63.8143033771         1.0
I  1  1.0
  36.9821354039         1.0
I  1  1.0
  20.4481311895         1.0
I  1  1.0
  12.6237667251         1.0
I  1  1.0
  3.3325721162          1.0
I  1  1.0
  2.0539248113          1.0
I  1  1.0
  1.0930467769          1.0
I  1  1.0
  0.4295960807          1.0
I  1  1.0
  0.1926027625          1.0
J  1  1.0
  43.1166718247         1.0
J  1  1.0
  22.8429249797         1.0
J  1  1.0
  1.8111485442          1.0
J  1  1.0
  1.2620600421          1.0
J  1  1.0
  0.5570561942          1.0
J  1  1.0
  0.3468880988          1.0
K  1  1.0
  26.6161619909         1.0
K  1  1.0
  0.5234839611          1.0
****
Tc     0
S  1  1.0
  10149399.854525749    1.0
S  1  1.0
  1684010.764335948     1.0
S  1  1.0
  623936.6444565373     1.0
S  1  1.0
  273011.8323308404     1.0
S  1  1.0
  76377.1728352027      1.0
S  1  1.0
  37650.9875471803      1.0
S  1  1.0
  14446.1232624551      1.0
S  1  1.0
  9178.7450198799       1.0
S  1  1.0
  4489.0503292376       1.0
S  1  1.0
  2142.4406471589       1.0
S  1  1.0
  1331.0631994473       1.0
S  1  1.0
  832.6319438285        1.0
S  1  1.0
  336.1492460331        1.0
S  1  1.0
  197.6187319141        1.0
S  1  1.0
  119.2378736866        1.0
S  1  1.0
  75.6166141333         1.0
S  1  1.0
  52.3834318044         1.0
S  1  1.0
  34.8636684526         1.0
S  1  1.0
  21.6419758666         1.0
S  1  1.0
  12.0765422824         1.0
S  1  1.0
  6.7938244344          1.0
S  1  1.0
  4.1200289071          1.0
S  1  1.0
  2.8218222641          1.0
S  1  1.0
  1.77040254            1.0
S  1  1.0
  1.0612208362          1.0
S  1  1.0
  0.5724538002          1.0
S  1  1.0
  0.3311815804          1.0
S  1  1.0
  0.2007569248          1.0
S  1  1.0
  0.1101082152          1.0
S  1  1.0
  0.0598644853          1.0
S  1  1.0
  0.0348410374          1.0
S  1  1.0
  0.0217695511          1.0
S  1  1.0
  0.0137947208          1.0
P  1  1.0
  7869161.703979144     1.0
P  1  1.0
  1975640.28088673      1.0
P  1  1.0
  806965.7779829896     1.0
P  1  1.0
  428149.3742122837     1.0
P  1  1.0
  259757.615762779      1.0
P  1  1.0
  100322.6416486248     1.0
P  1  1.0
  40562.5582424         1.0
P  1  1.0
  25425.1639029429      1.0
P  1  1.0
  16225.0764379194      1.0
P  1  1.0
  6988.464364965        1.0
P  1  1.0
  4343.1614270171       1.0
P  1  1.0
  1953.3779425065       1.0
P  1  1.0
  1305.225443749        1.0
P  1  1.0
  844.5562303455        1.0
P  1  1.0
  559.9464238871        1.0
P  1  1.0
  384.7842718461        1.0
P  1  1.0
  212.9695652071        1.0
P  1  1.0
  119.7514490483        1.0
P  1  1.0
  80.3100886729         1.0
P  1  1.0
  52.5888263028         1.0
P  1  1.0
  29.5738622788         1.0
P  1  1.0
  16.5741762829         1.0
P  1  1.0
  9.2075521564          1.0
P  1  1.0
  5.7939332822          1.0
P  1  1.0
  3.656574737           1.0
P  1  1.0
  2.5829350144          1.0
P  1  1.0
  1.7926816553          1.0
P  1  1.0
  1.1804176641          1.0
P  1  1.0
  0.7566870747          1.0
P  1  1.0
  0.5340528777          1.0
P  1  1.0
  0.3359361775          1.0
P  1  1.0
  0.1964967666          1.0
P  1  1.0
  0.1236337184          1.0
P  1  1.0
  0.078445736           1.0
P  1  1.0
  0.0519709153          1.0
P  1  1.0
  0.0363581667          1.0
P  1  1.0
  0.0245239481          1.0
D  1  1.0
  2985401.0308247767    1.0
D  1  1.0
  1544961.640958148     1.0
D  1  1.0
  599415.5827061544     1.0
D  1  1.0
  299417.9125019461     1.0
D  1  1.0
  151063.9189722504     1.0
D  1  1.0
  57410.662115594       1.0
D  1  1.0
  34306.6257330106      1.0
D  1  1.0
  13723.2108025728      1.0
D  1  1.0
  8016.213353552        1.0
D  1  1.0
  5017.9737337739       1.0
D  1  1.0
  3332.192309287        1.0
D  1  1.0
  2097.1224208347       1.0
D  1  1.0
  1310.2030029112       1.0
D  1  1.0
  894.5955200851        1.0
D  1  1.0
  614.7277725036        1.0
D  1  1.0
  388.7507968934        1.0
D  1  1.0
  252.724565093         1.0
D  1  1.0
  157.7820269172        1.0
D  1  1.0
  82.9463747239         1.0
D  1  1.0
  50.4465236044         1.0
D  1  1.0
  33.2092537268         1.0
D  1  1.0
  21.6366508324         1.0
D  1  1.0
  13.9890700884         1.0
D  1  1.0
  8.3473541552          1.0
D  1  1.0
  5.1025127029          1.0
D  1  1.0
  3.6074506073          1.0
D  1  1.0
  2.3383418544          1.0
D  1  1.0
  1.5721031529          1.0
D  1  1.0
  1.013946083           1.0
D  1  1.0
  0.7062508903          1.0
D  1  1.0
  0.4962256536          1.0
D  1  1.0
  0.31337406            1.0
D  1  1.0
  0.1958391627          1.0
D  1  1.0
  0.1297011213          1.0
D  1  1.0
  0.0920001671          1.0
D  1  1.0
  0.0637349433          1.0
D  1  1.0
  0.0353144852          1.0
F  1  1.0
  4012.0089875498       1.0
F  1  1.0
  2683.6569359291       1.0
F  1  1.0
  1795.6356876273       1.0
F  1  1.0
  1281.9358076701       1.0
F  1  1.0
  779.5352110477        1.0
F  1  1.0
  436.3142631254        1.0
F  1  1.0
  286.4372652024        1.0
F  1  1.0
  180.07975884          1.0
F  1  1.0
  102.1560463422        1.0
F  1  1.0
  60.4947898447         1.0
F  1  1.0
  37.6512849178         1.0
F  1  1.0
  20.8079320129         1.0
F  1  1.0
  14.5113442707         1.0
F  1  1.0
  8.8708160609          1.0
F  1  1.0
  4.6572394399          1.0
F  1  1.0
  2.905364371           1.0
F  1  1.0
  2.0510987272          1.0
F  1  1.0
  1.4566689492          1.0
F  1  1.0
  0.8930186778          1.0
F  1  1.0
  0.5674324818          1.0
F  1  1.0
  0.3265862387          1.0
F  1  1.0
  0.2073279068          1.0
F  1  1.0
  0.137931952           1.0
F  1  1.0
  0.094236025           1.0
G  1  1.0
  2521.1193463096       1.0
G  1  1.0
  1570.583733979        1.0
G  1  1.0
  1013.3952121906       1.0
G  1  1.0
  418.7610968677        1.0
G  1  1.0
  274.0394661478        1.0
G  1  1.0
  194.6296395382        1.0
G  1  1.0
  134.7684544387        1.0
G  1  1.0
  83.7555227641         1.0
G  1  1.0
  53.5125914513         1.0
G  1  1.0
  35.8018938608         1.0
G  1  1.0
  24.10572651           1.0
G  1  1.0
  16.0025999181         1.0
G  1  1.0
  11.2234821971         1.0
G  1  1.0
  7.5876357755          1.0
G  1  1.0
  4.8293300227          1.0
G  1  1.0
  3.2839065261          1.0
G  1  1.0
  2.3171174823          1.0
G  1  1.0
  1.6308580837          1.0
G  1  1.0
  1.0931920491          1.0
G  1  1.0
  0.72103061            1.0
G  1  1.0
  0.4925979668          1.0
G  1  1.0
  0.3183430382          1.0
G  1  1.0
  0.2023003111          1.0
G  1  1.0
  0.113615958           1.0
H  1  1.0
  350.195734556         1.0
H  1  1.0
  203.1319188576        1.0
H  1  1.0
  143.7880531543        1.0
H  1  1.0
  97.7334983152         1.0
H  1  1.0
  62.3652243713         1.0
H  1  1.0
  41.7604384662         1.0
H  1  1.0
  29.5874271445         1.0
H  1  1.0
  20.9205965698         1.0
H  1  1.0
  13.7184933432         1.0
H  1  1.0
  8.8055225241          1.0
H  1  1.0
  5.9422775169          1.0
H  1  1.0
  3.697909201           1.0
H  1  1.0
  2.2691772626          1.0
H  1  1.0
  1.4224672874          1.0
H  1  1.0
  0.9316223556          1.0
H  1  1.0
  0.6469467018          1.0
H  1  1.0
  0.4409191742          1.0
H  1  1.0
  0.1588527792          1.0
I  1  1.0
  139.8089842868        1.0
I  1  1.0
  59.8621843921         1.0
I  1  1.0
  38.7950151396         1.0
I  1  1.0
  24.123950943          1.0
I  1  1.0
  14.9637062594         1.0
I  1  1.0
  4.9513509967          1.0
I  1  1.0
  2.971728758           1.0
I  1  1.0
  1.9244608328          1.0
I  1  1.0
  1.1459481214          1.0
I  1  1.0
  0.750414661           1.0
I  1  1.0
  0.4719139423          1.0
J  1  1.0
  31.7831067428         1.0
J  1  1.0
  18.3357600764         1.0
J  1  1.0
  2.2183639642          1.0
J  1  1.0
  1.4480222579          1.0
J  1  1.0
  0.6450724922          1.0
K  1  1.0
  1.6820197418          1.0
K  1  1.0
  0.6057242763          1.0
****
Ru     0
S  1  1.0
  5797986.58            1.0
S  1  1.0
  991872.95             1.0
S  1  1.0
  479687.0558152535     1.0
S  1  1.0
  182395.1694016622     1.0
S  1  1.0
  80770.6466600854      1.0
S  1  1.0
  24591.1600806966      1.0
S  1  1.0
  13484.3970248877      1.0
S  1  1.0
  7754.3239492488       1.0
S  1  1.0
  4651.0017834869       1.0
S  1  1.0
  2009.5180046177       1.0
S  1  1.0
  1116.1651224294       1.0
S  1  1.0
  622.4945557633        1.0
S  1  1.0
  402.9476655362        1.0
S  1  1.0
  264.6086472627        1.0
S  1  1.0
  139.7018414049        1.0
S  1  1.0
  85.3462368931         1.0
S  1  1.0
  38.6926744273         1.0
S  1  1.0
  24.7122150324         1.0
S  1  1.0
  16.9778074842         1.0
S  1  1.0
  10.5689450565         1.0
S  1  1.0
  6.2229599509          1.0
S  1  1.0
  4.3844771624          1.0
S  1  1.0
  2.7245726629          1.0
S  1  1.0
  1.7690461295          1.0
S  1  1.0
  1.2012791959          1.0
S  1  1.0
  0.6933323826          1.0
S  1  1.0
  0.4452947426          1.0
S  1  1.0
  0.2610686414          1.0
S  1  1.0
  0.15430342            1.0
S  1  1.0
  0.1078661434          1.0
S  1  1.0
  0.0748496084          1.0
S  1  1.0
  0.0437262261          1.0
S  1  1.0
  0.0265260106          1.0
S  1  1.0
  0.0143737782          1.0
P  1  1.0
  7444331.4885194115    1.0
P  1  1.0
  1870176.1492744596    1.0
P  1  1.0
  495477.2499270716     1.0
P  1  1.0
  209161.6105467441     1.0
P  1  1.0
  114116.2095931558     1.0
P  1  1.0
  61513.8679550992      1.0
P  1  1.0
  34542.3064137044      1.0
P  1  1.0
  22397.6428639351      1.0
P  1  1.0
  9743.0671955039       1.0
P  1  1.0
  4395.0227214317       1.0
P  1  1.0
  2578.6577668169       1.0
P  1  1.0
  1532.8293610737       1.0
P  1  1.0
  714.7089130668        1.0
P  1  1.0
  503.749657116         1.0
P  1  1.0
  323.5627007048        1.0
P  1  1.0
  187.541868315         1.0
P  1  1.0
  117.4027541411        1.0
P  1  1.0
  82.9512010952         1.0
P  1  1.0
  58.0806863346         1.0
P  1  1.0
  32.7792763307         1.0
P  1  1.0
  18.492349042          1.0
P  1  1.0
  11.9483815062         1.0
P  1  1.0
  7.965208905           1.0
P  1  1.0
  4.9272453015          1.0
P  1  1.0
  3.3641707878          1.0
P  1  1.0
  2.3714713205          1.0
P  1  1.0
  1.4991756981          1.0
P  1  1.0
  0.9562621683          1.0
P  1  1.0
  0.6000173094          1.0
P  1  1.0
  0.3985744184          1.0
P  1  1.0
  0.242150427           1.0
P  1  1.0
  0.1409685131          1.0
P  1  1.0
  0.0878371394          1.0
P  1  1.0
  0.0604999347          1.0
P  1  1.0
  0.0415539073          1.0
P  1  1.0
  0.0255533835          1.0
D  1  1.0
  227651.5564458838     1.0
D  1  1.0
  51918.0577941697      1.0
D  1  1.0
  31492.2229168195      1.0
D  1  1.0
  18975.8558621924      1.0
D  1  1.0
  11037.7185529109      1.0
D  1  1.0
  6410.2193969504       1.0
D  1  1.0
  4060.6981737875       1.0
D  1  1.0
  2712.2112090716       1.0
D  1  1.0
  1776.1883763834       1.0
D  1  1.0
  1064.5009517376       1.0
D  1  1.0
  593.0349555429        1.0
D  1  1.0
  384.9050922087        1.0
D  1  1.0
  253.1905071459        1.0
D  1  1.0
  135.1099512183        1.0
D  1  1.0
  77.1453942159         1.0
D  1  1.0
  44.8571231674         1.0
D  1  1.0
  28.1244330289         1.0
D  1  1.0
  16.5647673565         1.0
D  1  1.0
  9.8787579591          1.0
D  1  1.0
  6.1968517702          1.0
D  1  1.0
  3.5938937692          1.0
D  1  1.0
  2.1976848075          1.0
D  1  1.0
  1.2658659895          1.0
D  1  1.0
  0.7255206512          1.0
D  1  1.0
  0.479652024           1.0
D  1  1.0
  0.3326058623          1.0
D  1  1.0
  0.2358972343          1.0
D  1  1.0
  0.1491560414          1.0
D  1  1.0
  0.0845796582          1.0
D  1  1.0
  0.060027815           1.0
D  1  1.0
  0.0367968722          1.0
F  1  1.0
  6856.8390452499       1.0
F  1  1.0
  4176.7311889345       1.0
F  1  1.0
  2511.4331331464       1.0
F  1  1.0
  1759.6819546838       1.0
F  1  1.0
  1111.8911398841       1.0
F  1  1.0
  658.6138122119        1.0
F  1  1.0
  342.0315541879        1.0
F  1  1.0
  187.159109843         1.0
F  1  1.0
  103.807419441         1.0
F  1  1.0
  71.5920776307         1.0
F  1  1.0
  50.6095758127         1.0
F  1  1.0
  36.1463442349         1.0
F  1  1.0
  22.4645525907         1.0
F  1  1.0
  14.147412931          1.0
F  1  1.0
  9.1754925977          1.0
F  1  1.0
  5.7635408409          1.0
F  1  1.0
  3.9963246407          1.0
F  1  1.0
  2.8015048909          1.0
F  1  1.0
  1.7662614129          1.0
F  1  1.0
  1.0751961802          1.0
F  1  1.0
  0.7670979812          1.0
F  1  1.0
  0.5384395995          1.0
F  1  1.0
  0.3705930692          1.0
F  1  1.0
  0.2485163623          1.0
F  1  1.0
  0.1687557985          1.0
F  1  1.0
  0.0947157499          1.0
G  1  1.0
  2268.3237733482       1.0
G  1  1.0
  1387.6932272106       1.0
G  1  1.0
  410.6903909339        1.0
G  1  1.0
  246.5508659794        1.0
G  1  1.0
  166.4008531175        1.0
G  1  1.0
  113.290726016         1.0
G  1  1.0
  70.0162134134         1.0
G  1  1.0
  43.9538263819         1.0
G  1  1.0
  30.3601409309         1.0
G  1  1.0
  19.0509991561         1.0
G  1  1.0
  11.8156083542         1.0
G  1  1.0
  7.1076904414          1.0
G  1  1.0
  4.9031535213          1.0
G  1  1.0
  3.2647880258          1.0
G  1  1.0
  1.9404802329          1.0
G  1  1.0
  1.1811658051          1.0
G  1  1.0
  0.7845039841          1.0
G  1  1.0
  0.5381081654          1.0
G  1  1.0
  0.3471155423          1.0
G  1  1.0
  0.2074643225          1.0
G  1  1.0
  0.1371985003          1.0
H  1  1.0
  302.15018413          1.0
H  1  1.0
  175.356724268         1.0
H  1  1.0
  68.678825367          1.0
H  1  1.0
  38.4518546077         1.0
H  1  1.0
  23.8106216652         1.0
H  1  1.0
  14.9926747802         1.0
H  1  1.0
  8.7405867554          1.0
H  1  1.0
  3.3079040772          1.0
H  1  1.0
  2.1340796909          1.0
H  1  1.0
  1.3914231813          1.0
H  1  1.0
  0.912854606           1.0
H  1  1.0
  0.6458956865          1.0
H  1  1.0
  0.4101519776          1.0
H  1  1.0
  0.2238007655          1.0
I  1  1.0
  204.6868404208        1.0
I  1  1.0
  60.3735080223         1.0
I  1  1.0
  38.5169788014         1.0
I  1  1.0
  24.0387592909         1.0
I  1  1.0
  16.5641457078         1.0
I  1  1.0
  9.9744372778          1.0
I  1  1.0
  4.375310242           1.0
I  1  1.0
  3.1223411215          1.0
I  1  1.0
  2.057234701           1.0
I  1  1.0
  0.8856493862          1.0
I  1  1.0
  0.5343766727          1.0
I  1  1.0
  0.263729653           1.0
J  1  1.0
  76.6809390086         1.0
J  1  1.0
  49.0020378408         1.0
J  1  1.0
  26.734792585          1.0
J  1  1.0
  2.7377880735          1.0
J  1  1.0
  1.4133708271          1.0
J  1  1.0
  0.8080769202          1.0
K  1  1.0
  1.7495093919          1.0
K  1  1.0
  0.761005226           1.0
****
Rh     0
S  1  1.0
  5122877.7653883835    1.0
S  1  1.0
  867735.0982947045     1.0
S  1  1.0
  497902.0411379924     1.0
S  1  1.0
  172769.5818914616     1.0
S  1  1.0
  63782.5813787479      1.0
S  1  1.0
  26715.7604237811      1.0
S  1  1.0
  14586.7022370286      1.0
S  1  1.0
  7023.6857037299       1.0
S  1  1.0
  4331.094120842        1.0
S  1  1.0
  1847.0245428441       1.0
S  1  1.0
  1126.3397554494       1.0
S  1  1.0
  723.301659848         1.0
S  1  1.0
  309.4733321255        1.0
S  1  1.0
  197.4056773436        1.0
S  1  1.0
  123.9440117034        1.0
S  1  1.0
  76.5308130291         1.0
S  1  1.0
  43.6782771497         1.0
S  1  1.0
  23.6276519104         1.0
S  1  1.0
  12.3800568114         1.0
S  1  1.0
  7.572261219           1.0
S  1  1.0
  5.2601753722          1.0
S  1  1.0
  3.2847746043          1.0
S  1  1.0
  2.02856011            1.0
S  1  1.0
  1.0931103379          1.0
S  1  1.0
  0.6508721088          1.0
S  1  1.0
  0.3870403072          1.0
S  1  1.0
  0.2226544263          1.0
S  1  1.0
  0.1289787433          1.0
S  1  1.0
  0.0710451144          1.0
S  1  1.0
  0.0427910343          1.0
S  1  1.0
  0.0256825985          1.0
S  1  1.0
  0.0141919713          1.0
P  1  1.0
  5150328.489823666     1.0
P  1  1.0
  1359993.0995988336    1.0
P  1  1.0
  471029.6606341811     1.0
P  1  1.0
  252224.6408814382     1.0
P  1  1.0
  127013.8904073792     1.0
P  1  1.0
  54120.6931319255      1.0
P  1  1.0
  25300.941716563       1.0
P  1  1.0
  13584.2557449707      1.0
P  1  1.0
  7444.9633124518       1.0
P  1  1.0
  3315.2055079578       1.0
P  1  1.0
  2116.076232567        1.0
P  1  1.0
  1307.7172516033       1.0
P  1  1.0
  869.9192054957        1.0
P  1  1.0
  528.6938319891        1.0
P  1  1.0
  284.6008959788        1.0
P  1  1.0
  188.0171633832        1.0
P  1  1.0
  115.6151405333        1.0
P  1  1.0
  64.8887417815         1.0
P  1  1.0
  42.4547620013         1.0
P  1  1.0
  27.4198480493         1.0
P  1  1.0
  15.8220133456         1.0
P  1  1.0
  9.0000830872          1.0
P  1  1.0
  5.9288403834          1.0
P  1  1.0
  3.9832791649          1.0
P  1  1.0
  2.3222441101          1.0
P  1  1.0
  1.4516350207          1.0
P  1  1.0
  0.8452770809          1.0
P  1  1.0
  0.5833946441          1.0
P  1  1.0
  0.3954216787          1.0
P  1  1.0
  0.2693995147          1.0
P  1  1.0
  0.1815781562          1.0
P  1  1.0
  0.1213015541          1.0
P  1  1.0
  0.0782114455          1.0
P  1  1.0
  0.0466222263          1.0
P  1  1.0
  0.0252301713          1.0
D  1  1.0
  51604.5438572533      1.0
D  1  1.0
  21930.9109332426      1.0
D  1  1.0
  14398.46645521        1.0
D  1  1.0
  9204.1717946142       1.0
D  1  1.0
  5761.8722895232       1.0
D  1  1.0
  2871.2187972341       1.0
D  1  1.0
  1874.3271035284       1.0
D  1  1.0
  1167.6225427943       1.0
D  1  1.0
  784.7947379827        1.0
D  1  1.0
  519.4610086626        1.0
D  1  1.0
  333.944703473         1.0
D  1  1.0
  219.8635068412        1.0
D  1  1.0
  134.28975406          1.0
D  1  1.0
  91.4324659834         1.0
D  1  1.0
  51.9525023561         1.0
D  1  1.0
  30.5478473789         1.0
D  1  1.0
  18.1991861998         1.0
D  1  1.0
  9.6820442929          1.0
D  1  1.0
  5.5425312536          1.0
D  1  1.0
  3.4917301196          1.0
D  1  1.0
  2.1978422783          1.0
D  1  1.0
  1.1210276118          1.0
D  1  1.0
  0.6611728643          1.0
D  1  1.0
  0.3672792763          1.0
D  1  1.0
  0.228575005           1.0
D  1  1.0
  0.1428694704          1.0
D  1  1.0
  0.0846850023          1.0
D  1  1.0
  0.0579017543          1.0
D  1  1.0
  0.0363314466          1.0
F  1  1.0
  105068.2647554136     1.0
F  1  1.0
  74401.6953825062      1.0
F  1  1.0
  37492.4185040986      1.0
F  1  1.0
  22235.1485885146      1.0
F  1  1.0
  12169.8785745752      1.0
F  1  1.0
  6965.6060421471       1.0
F  1  1.0
  4588.076066187        1.0
F  1  1.0
  2758.6628111662       1.0
F  1  1.0
  1633.6250785818       1.0
F  1  1.0
  1081.6307413619       1.0
F  1  1.0
  600.6877009854        1.0
F  1  1.0
  367.5144566488        1.0
F  1  1.0
  234.8838606892        1.0
F  1  1.0
  156.627767885         1.0
F  1  1.0
  102.3853649741        1.0
F  1  1.0
  69.3561189885         1.0
F  1  1.0
  48.6451600207         1.0
F  1  1.0
  30.1303515736         1.0
F  1  1.0
  17.0342832738         1.0
F  1  1.0
  9.6513264687          1.0
F  1  1.0
  5.3079216609          1.0
F  1  1.0
  3.2530686348          1.0
F  1  1.0
  2.1779573612          1.0
F  1  1.0
  1.5533577095          1.0
F  1  1.0
  0.8752691905          1.0
F  1  1.0
  0.5052192959          1.0
F  1  1.0
  0.27492098            1.0
F  1  1.0
  0.1405472127          1.0
F  1  1.0
  0.0853738619          1.0
G  1  1.0
  1890.116004353        1.0
G  1  1.0
  1321.3496511241       1.0
G  1  1.0
  478.3413063315        1.0
G  1  1.0
  326.3962003568        1.0
G  1  1.0
  214.2337240965        1.0
G  1  1.0
  118.45325299          1.0
G  1  1.0
  73.5297007018         1.0
G  1  1.0
  50.1627188679         1.0
G  1  1.0
  29.8232535348         1.0
G  1  1.0
  19.1627694715         1.0
G  1  1.0
  13.6810352025         1.0
G  1  1.0
  8.7267545478          1.0
G  1  1.0
  5.6387778327          1.0
G  1  1.0
  3.7930041233          1.0
G  1  1.0
  2.6497062555          1.0
G  1  1.0
  1.882426328           1.0
G  1  1.0
  1.2025149746          1.0
G  1  1.0
  0.6944204049          1.0
G  1  1.0
  0.4438215776          1.0
G  1  1.0
  0.2866149326          1.0
G  1  1.0
  0.1999895362          1.0
G  1  1.0
  0.1321640601          1.0
H  1  1.0
  276.5197685732        1.0
H  1  1.0
  174.2881566624        1.0
H  1  1.0
  83.9665761441         1.0
H  1  1.0
  54.8068492412         1.0
H  1  1.0
  32.6970576106         1.0
H  1  1.0
  18.7840259535         1.0
H  1  1.0
  10.3371545273         1.0
H  1  1.0
  4.3282151895          1.0
H  1  1.0
  3.0059896299          1.0
H  1  1.0
  1.8058227693          1.0
H  1  1.0
  1.1401335046          1.0
H  1  1.0
  0.6939766932          1.0
H  1  1.0
  0.2642805517          1.0
I  1  1.0
  90.8274237809         1.0
I  1  1.0
  57.2172196807         1.0
I  1  1.0
  39.4403710097         1.0
I  1  1.0
  24.4175037142         1.0
I  1  1.0
  13.7413320146         1.0
I  1  1.0
  9.1302388893          1.0
I  1  1.0
  6.2524511099          1.0
I  1  1.0
  4.281413216           1.0
I  1  1.0
  2.6263587357          1.0
I  1  1.0
  1.512672681           1.0
I  1  1.0
  1.0366943566          1.0
I  1  1.0
  0.7270637059          1.0
I  1  1.0
  0.3072479915          1.0
J  1  1.0
  45.6368435579         1.0
J  1  1.0
  28.6191347617         1.0
J  1  1.0
  3.0634670658          1.0
J  1  1.0
  1.730111738           1.0
J  1  1.0
  0.9774719103          1.0
J  1  1.0
  0.628326921           1.0
K  1  1.0
  2.0191652026          1.0
K  1  1.0
  0.8851853164          1.0
****
Pd     0
S  1  1.0
  15253496.96           1.0
S  1  1.0
  2704614.728603833     1.0
S  1  1.0
  1469644.7660729266    1.0
S  1  1.0
  491045.842357641      1.0
S  1  1.0
  222700.501130177      1.0
S  1  1.0
  78736.7982054344      1.0
S  1  1.0
  30105.8342880082      1.0
S  1  1.0
  14910.7453698448      1.0
S  1  1.0
  7802.7105244035       1.0
S  1  1.0
  2702.9087700978       1.0
S  1  1.0
  1835.1124574185       1.0
S  1  1.0
  1111.6402010559       1.0
S  1  1.0
  445.1778686403        1.0
S  1  1.0
  272.155236616         1.0
S  1  1.0
  151.9407049492        1.0
S  1  1.0
  78.6594149751         1.0
S  1  1.0
  47.897388419          1.0
S  1  1.0
  29.4806559558         1.0
S  1  1.0
  17.3829690956         1.0
S  1  1.0
  11.329909944          1.0
S  1  1.0
  7.335987536           1.0
S  1  1.0
  4.3389090957          1.0
S  1  1.0
  2.4803263593          1.0
S  1  1.0
  1.730293086           1.0
S  1  1.0
  1.2104200712          1.0
S  1  1.0
  0.6687689523          1.0
S  1  1.0
  0.4082662818          1.0
S  1  1.0
  0.2757115416          1.0
S  1  1.0
  0.1830508742          1.0
S  1  1.0
  0.1214152583          1.0
S  1  1.0
  0.0725865233          1.0
S  1  1.0
  0.0504306995          1.0
S  1  1.0
  0.029699206           1.0
S  1  1.0
  0.0152359921          1.0
P  1  1.0
  80154.5271391373      1.0
P  1  1.0
  28979.538374053       1.0
P  1  1.0
  16574.4560041497      1.0
P  1  1.0
  7150.8021550137       1.0
P  1  1.0
  4661.2861884806       1.0
P  1  1.0
  2882.66457958         1.0
P  1  1.0
  1852.707970647        1.0
P  1  1.0
  805.7488398074        1.0
P  1  1.0
  539.5797938353        1.0
P  1  1.0
  340.7725833106        1.0
P  1  1.0
  167.6898633264        1.0
P  1  1.0
  113.2588653552        1.0
P  1  1.0
  80.7428228457         1.0
P  1  1.0
  51.8829485402         1.0
P  1  1.0
  30.8845198252         1.0
P  1  1.0
  17.2212509501         1.0
P  1  1.0
  10.19805394           1.0
P  1  1.0
  6.9280598272          1.0
P  1  1.0
  4.5791114493          1.0
P  1  1.0
  2.6292940887          1.0
P  1  1.0
  1.7496359495          1.0
P  1  1.0
  1.1614367546          1.0
P  1  1.0
  0.7263081981          1.0
P  1  1.0
  0.5029958843          1.0
P  1  1.0
  0.3411986165          1.0
P  1  1.0
  0.2273646905          1.0
P  1  1.0
  0.1427479101          1.0
P  1  1.0
  0.0822251045          1.0
P  1  1.0
  0.0468279868          1.0
D  1  1.0
  8077570.932429512     1.0
D  1  1.0
  2085014.2241800793    1.0
D  1  1.0
  815998.288            1.0
D  1  1.0
  465317.7829961911     1.0
D  1  1.0
  274167.5171316824     1.0
D  1  1.0
  96711.516113762       1.0
D  1  1.0
  61516.1205286062      1.0
D  1  1.0
  24217.1341535948      1.0
D  1  1.0
  13990.5414062063      1.0
D  1  1.0
  9092.3548454782       1.0
D  1  1.0
  5644.6763372948       1.0
D  1  1.0
  2430.3696468674       1.0
D  1  1.0
  1570.4798907642       1.0
D  1  1.0
  913.0854315664        1.0
D  1  1.0
  629.7709981448        1.0
D  1  1.0
  316.1134534613        1.0
D  1  1.0
  215.052377036         1.0
D  1  1.0
  132.2419072588        1.0
D  1  1.0
  90.0954219422         1.0
D  1  1.0
  58.4548353809         1.0
D  1  1.0
  34.9731340677         1.0
D  1  1.0
  24.5878376556         1.0
D  1  1.0
  16.7519413715         1.0
D  1  1.0
  10.3985289615         1.0
D  1  1.0
  5.9601077985          1.0
D  1  1.0
  3.6885824194          1.0
D  1  1.0
  2.4834641655          1.0
D  1  1.0
  1.6823908387          1.0
D  1  1.0
  1.1800299314          1.0
D  1  1.0
  0.8037863696          1.0
D  1  1.0
  0.4879032846          1.0
D  1  1.0
  0.3329817461          1.0
D  1  1.0
  0.2303389834          1.0
D  1  1.0
  0.154844257           1.0
D  1  1.0
  0.1069534825          1.0
D  1  1.0
  0.0695835491          1.0
D  1  1.0
  0.0390041398          1.0
F  1  1.0
  2523.704370249        1.0
F  1  1.0
  1399.2403695578       1.0
F  1  1.0
  932.9449981831        1.0
F  1  1.0
  628.7987836308        1.0
F  1  1.0
  432.1494682233        1.0
F  1  1.0
  280.4548760203        1.0
F  1  1.0
  181.1350101429        1.0
F  1  1.0
  129.3807063033        1.0
F  1  1.0
  87.6775840347         1.0
F  1  1.0
  59.8923366535         1.0
F  1  1.0
  37.1825115399         1.0
F  1  1.0
  24.5936721278         1.0
F  1  1.0
  15.3460085221         1.0
F  1  1.0
  10.1451253823         1.0
F  1  1.0
  6.6579894371          1.0
F  1  1.0
  4.2687545899          1.0
F  1  1.0
  2.3923949737          1.0
F  1  1.0
  1.2970621262          1.0
F  1  1.0
  0.8158528223          1.0
F  1  1.0
  0.5769661049          1.0
F  1  1.0
  0.3640248683          1.0
F  1  1.0
  0.208177981           1.0
F  1  1.0
  0.130906391           1.0
F  1  1.0
  0.0866699183          1.0
G  1  1.0
  2904.1237521341       1.0
G  1  1.0
  1953.9111341834       1.0
G  1  1.0
  671.3910162154        1.0
G  1  1.0
  389.2118820558        1.0
G  1  1.0
  261.3731021026        1.0
G  1  1.0
  166.3164848431        1.0
G  1  1.0
  106.2087223024        1.0
G  1  1.0
  65.8352840384         1.0
G  1  1.0
  39.6698065248         1.0
G  1  1.0
  23.7437057866         1.0
G  1  1.0
  15.9532317889         1.0
G  1  1.0
  11.1847132704         1.0
G  1  1.0
  6.5167735218          1.0
G  1  1.0
  3.4796163689          1.0
G  1  1.0
  2.3288604033          1.0
G  1  1.0
  1.635081122           1.0
G  1  1.0
  1.1141044706          1.0
G  1  1.0
  0.7074834546          1.0
G  1  1.0
  0.4282074631          1.0
G  1  1.0
  0.2489458321          1.0
G  1  1.0
  0.1366360789          1.0
H  1  1.0
  219.5296958483        1.0
H  1  1.0
  100.7970426349        1.0
H  1  1.0
  63.7806000611         1.0
H  1  1.0
  38.5751357451         1.0
H  1  1.0
  24.6446045801         1.0
H  1  1.0
  15.4105477628         1.0
H  1  1.0
  5.4653238818          1.0
H  1  1.0
  3.6057976852          1.0
H  1  1.0
  2.2408162522          1.0
H  1  1.0
  1.2166580368          1.0
H  1  1.0
  0.6813764601          1.0
H  1  1.0
  0.2952546515          1.0
H  1  1.0
  0.1972841796          1.0
I  1  1.0
  212.4121389795        1.0
I  1  1.0
  63.7993591171         1.0
I  1  1.0
  40.5601267377         1.0
I  1  1.0
  27.993677502          1.0
I  1  1.0
  18.2584299978         1.0
I  1  1.0
  6.2526505463          1.0
I  1  1.0
  3.6819196598          1.0
I  1  1.0
  2.5491141316          1.0
I  1  1.0
  1.6787760689          1.0
I  1  1.0
  0.93228973            1.0
I  1  1.0
  0.5734626565          1.0
I  1  1.0
  0.2896038577          1.0
J  1  1.0
  48.8806479368         1.0
J  1  1.0
  30.7831762438         1.0
J  1  1.0
  3.3048236538          1.0
J  1  1.0
  2.2967841639          1.0
J  1  1.0
  0.9119890186          1.0
J  1  1.0
  0.5902303232          1.0
K  1  1.0
  2.1892394339          1.0
K  1  1.0
  0.995043176           1.0
****
Ag     0
S  1  1.0
  9221128.768545005     1.0
S  1  1.0
  1456149.4238082746    1.0
S  1  1.0
  493123.3659467552     1.0
S  1  1.0
  216629.9869336864     1.0
S  1  1.0
  56763.5864909787      1.0
S  1  1.0
  30107.0676781748      1.0
S  1  1.0
  10762.5523212882      1.0
S  1  1.0
  5675.4266421129       1.0
S  1  1.0
  3296.4444755049       1.0
S  1  1.0
  2180.3504431562       1.0
S  1  1.0
  1055.8158425777       1.0
S  1  1.0
  684.6159097549        1.0
S  1  1.0
  350.9520324217        1.0
S  1  1.0
  189.8565203002        1.0
S  1  1.0
  113.8881468596        1.0
S  1  1.0
  70.9316395291         1.0
S  1  1.0
  48.8989602743         1.0
S  1  1.0
  28.3169271218         1.0
S  1  1.0
  15.1081871958         1.0
S  1  1.0
  9.2270637656          1.0
S  1  1.0
  6.0293082032          1.0
S  1  1.0
  4.1164600847          1.0
S  1  1.0
  2.4130143015          1.0
S  1  1.0
  1.3424535365          1.0
S  1  1.0
  0.7276055439          1.0
S  1  1.0
  0.404699818           1.0
S  1  1.0
  0.2716746402          1.0
S  1  1.0
  0.1746071709          1.0
S  1  1.0
  0.1069618968          1.0
S  1  1.0
  0.071511852           1.0
S  1  1.0
  0.0440344715          1.0
S  1  1.0
  0.025261533           1.0
S  1  1.0
  0.0156870969          1.0
P  1  1.0
  2711174.2727308646    1.0
P  1  1.0
  1071192.3716494874    1.0
P  1  1.0
  577164.6743868596     1.0
P  1  1.0
  238077.723074409      1.0
P  1  1.0
  97911.1619395843      1.0
P  1  1.0
  56478.1580777282      1.0
P  1  1.0
  22064.019486676       1.0
P  1  1.0
  9107.5678882913       1.0
P  1  1.0
  5879.8166599774       1.0
P  1  1.0
  3833.334272362        1.0
P  1  1.0
  1519.7475879966       1.0
P  1  1.0
  1012.1218252752       1.0
P  1  1.0
  618.2284474775        1.0
P  1  1.0
  371.2623473126        1.0
P  1  1.0
  177.1177693032        1.0
P  1  1.0
  109.9881559476        1.0
P  1  1.0
  70.4358500321         1.0
P  1  1.0
  43.8647969103         1.0
P  1  1.0
  24.005599759          1.0
P  1  1.0
  15.1011221222         1.0
P  1  1.0
  10.3855448809         1.0
P  1  1.0
  7.4148257431          1.0
P  1  1.0
  4.8424283421          1.0
P  1  1.0
  3.3840921795          1.0
P  1  1.0
  2.2184323516          1.0
P  1  1.0
  1.4993874323          1.0
P  1  1.0
  1.0676696239          1.0
P  1  1.0
  0.6541848345          1.0
P  1  1.0
  0.4058851228          1.0
P  1  1.0
  0.279128883           1.0
P  1  1.0
  0.198685525           1.0
P  1  1.0
  0.1319754054          1.0
P  1  1.0
  0.0908977951          1.0
P  1  1.0
  0.0643532537          1.0
P  1  1.0
  0.0450044386          1.0
P  1  1.0
  0.0278881722          1.0
D  1  1.0
  13789522.102763817    1.0
D  1  1.0
  4127649.64            1.0
D  1  1.0
  1391875.52601111      1.0
D  1  1.0
  527389.0699836247     1.0
D  1  1.0
  302026.4359795774     1.0
D  1  1.0
  122134.4012047763     1.0
D  1  1.0
  74934.937751143       1.0
D  1  1.0
  35786.7445771328      1.0
D  1  1.0
  21044.9442645299      1.0
D  1  1.0
  12883.8480334912      1.0
D  1  1.0
  5308.0865968272       1.0
D  1  1.0
  3377.0251721975       1.0
D  1  1.0
  2305.421943523        1.0
D  1  1.0
  1463.6641367585       1.0
D  1  1.0
  673.6422305204        1.0
D  1  1.0
  431.021616413         1.0
D  1  1.0
  267.3885051217        1.0
D  1  1.0
  163.2506552606        1.0
D  1  1.0
  110.7135952826        1.0
D  1  1.0
  77.8900145691         1.0
D  1  1.0
  53.8048821661         1.0
D  1  1.0
  35.5674833298         1.0
D  1  1.0
  21.5496155197         1.0
D  1  1.0
  12.5523015627         1.0
D  1  1.0
  8.4820619024          1.0
D  1  1.0
  5.5291949767          1.0
D  1  1.0
  3.5624119094          1.0
D  1  1.0
  2.1444247336          1.0
D  1  1.0
  1.2040959393          1.0
D  1  1.0
  0.7449859692          1.0
D  1  1.0
  0.4796913874          1.0
D  1  1.0
  0.3212809641          1.0
D  1  1.0
  0.1940879376          1.0
D  1  1.0
  0.1170790394          1.0
D  1  1.0
  0.0737272685          1.0
D  1  1.0
  0.040158968           1.0
F  1  1.0
  17311.3204607909      1.0
F  1  1.0
  5981.1621338932       1.0
F  1  1.0
  3773.8267348166       1.0
F  1  1.0
  2417.0692315029       1.0
F  1  1.0
  1369.7795167832       1.0
F  1  1.0
  715.8486760087        1.0
F  1  1.0
  430.9935087181        1.0
F  1  1.0
  266.6644043272        1.0
F  1  1.0
  171.5378260731        1.0
F  1  1.0
  104.2909995009        1.0
F  1  1.0
  59.6263017545         1.0
F  1  1.0
  37.3803803595         1.0
F  1  1.0
  24.8793914016         1.0
F  1  1.0
  16.46478263           1.0
F  1  1.0
  10.0669456186         1.0
F  1  1.0
  6.4670192581          1.0
F  1  1.0
  4.1751530939          1.0
F  1  1.0
  2.4556387257          1.0
F  1  1.0
  1.5797327822          1.0
F  1  1.0
  1.0349852756          1.0
F  1  1.0
  0.5825487971          1.0
F  1  1.0
  0.3772270029          1.0
F  1  1.0
  0.2476225495          1.0
F  1  1.0
  0.1543117173          1.0
F  1  1.0
  0.1034735315          1.0
G  1  1.0
  2404.5956554447       1.0
G  1  1.0
  1048.0411306533       1.0
G  1  1.0
  475.5573315185        1.0
G  1  1.0
  290.5050262679        1.0
G  1  1.0
  194.2833166327        1.0
G  1  1.0
  117.3417887389        1.0
G  1  1.0
  77.7627892205         1.0
G  1  1.0
  50.7940373703         1.0
G  1  1.0
  33.2400462106         1.0
G  1  1.0
  21.7029756114         1.0
G  1  1.0
  12.9471083079         1.0
G  1  1.0
  8.357164264           1.0
G  1  1.0
  5.940423515           1.0
G  1  1.0
  4.154469883           1.0
G  1  1.0
  2.9671576982          1.0
G  1  1.0
  1.8871626659          1.0
G  1  1.0
  1.1418578962          1.0
G  1  1.0
  0.7179572295          1.0
G  1  1.0
  0.4564664955          1.0
G  1  1.0
  0.3102049663          1.0
G  1  1.0
  0.1921435432          1.0
H  1  1.0
  252.5131558346        1.0
H  1  1.0
  150.0848922531        1.0
H  1  1.0
  88.7391502703         1.0
H  1  1.0
  55.446841621          1.0
H  1  1.0
  31.5173884581         1.0
H  1  1.0
  18.154262336          1.0
H  1  1.0
  11.5295813043         1.0
H  1  1.0
  5.1284500823          1.0
H  1  1.0
  3.547484952           1.0
H  1  1.0
  2.2342556696          1.0
H  1  1.0
  1.3892297564          1.0
H  1  1.0
  0.8634014619          1.0
H  1  1.0
  0.3603981581          1.0
I  1  1.0
  246.6965910522        1.0
I  1  1.0
  90.2778576073         1.0
I  1  1.0
  47.3019847911         1.0
I  1  1.0
  29.2888390359         1.0
I  1  1.0
  18.4305427916         1.0
I  1  1.0
  5.6250023467          1.0
I  1  1.0
  3.2913512556          1.0
I  1  1.0
  1.9246145041          1.0
I  1  1.0
  1.1345902462          1.0
I  1  1.0
  0.400114055           1.0
J  1  1.0
  59.8705164033         1.0
J  1  1.0
  32.8951357487         1.0
J  1  1.0
  3.8608231836          1.0
J  1  1.0
  2.6010991376          1.0
J  1  1.0
  1.7920001553          1.0
J  1  1.0
  1.1117325752          1.0
K  1  1.0
  2.546813002           1.0
K  1  1.0
  1.1532219497          1.0
****
Cd     0
S  1  1.0
  14769169.14           1.0
S  1  1.0
  1954961.945066763     1.0
S  1  1.0
  1079685.9443379864    1.0
S  1  1.0
  357780.0753473007     1.0
S  1  1.0
  113464.8542062414     1.0
S  1  1.0
  59093.5559725975      1.0
S  1  1.0
  28514.1257940302      1.0
S  1  1.0
  15132.7477544394      1.0
S  1  1.0
  7099.3801881413       1.0
S  1  1.0
  3824.4223881543       1.0
S  1  1.0
  1998.7218112465       1.0
S  1  1.0
  839.03205623          1.0
S  1  1.0
  476.3591180472        1.0
S  1  1.0
  285.7557752505        1.0
S  1  1.0
  179.0767983837        1.0
S  1  1.0
  106.6033543563        1.0
S  1  1.0
  69.8676196802         1.0
S  1  1.0
  47.6954578976         1.0
S  1  1.0
  22.7595915588         1.0
S  1  1.0
  15.5901528169         1.0
S  1  1.0
  10.3041319017         1.0
S  1  1.0
  6.7009355155          1.0
S  1  1.0
  4.3202639378          1.0
S  1  1.0
  2.5779642002          1.0
S  1  1.0
  1.4252902651          1.0
S  1  1.0
  0.7363977115          1.0
S  1  1.0
  0.3966950047          1.0
S  1  1.0
  0.2520500341          1.0
S  1  1.0
  0.139261169           1.0
S  1  1.0
  0.0855302502          1.0
S  1  1.0
  0.0519383666          1.0
S  1  1.0
  0.0297068223          1.0
S  1  1.0
  0.0157316208          1.0
P  1  1.0
  8973627.976002676     1.0
P  1  1.0
  1792380.9689046927    1.0
P  1  1.0
  609791.7976721571     1.0
P  1  1.0
  368766.0482615496     1.0
P  1  1.0
  167093.651094598      1.0
P  1  1.0
  94247.1763439525      1.0
P  1  1.0
  54646.0613865096      1.0
P  1  1.0
  21536.2797714673      1.0
P  1  1.0
  10767.7340631737      1.0
P  1  1.0
  4284.2349076287       1.0
P  1  1.0
  2771.5492498811       1.0
P  1  1.0
  1732.377062438        1.0
P  1  1.0
  985.173258232         1.0
P  1  1.0
  546.3757405171        1.0
P  1  1.0
  362.5881396871        1.0
P  1  1.0
  239.5976140438        1.0
P  1  1.0
  144.6865421353        1.0
P  1  1.0
  99.2204524958         1.0
P  1  1.0
  64.8303108778         1.0
P  1  1.0
  39.6703997815         1.0
P  1  1.0
  24.0045420817         1.0
P  1  1.0
  15.4109049682         1.0
P  1  1.0
  10.5879141807         1.0
P  1  1.0
  6.7359061966          1.0
P  1  1.0
  3.9661439994          1.0
P  1  1.0
  2.448324128           1.0
P  1  1.0
  1.4911311525          1.0
P  1  1.0
  0.9832879982          1.0
P  1  1.0
  0.6364239517          1.0
P  1  1.0
  0.4238656959          1.0
P  1  1.0
  0.2630916498          1.0
P  1  1.0
  0.1492896085          1.0
P  1  1.0
  0.1042716854          1.0
P  1  1.0
  0.0683397002          1.0
P  1  1.0
  0.046398475           1.0
P  1  1.0
  0.0279673258          1.0
D  1  1.0
  2574289.374783122     1.0
D  1  1.0
  1076250.6123373942    1.0
D  1  1.0
  574860.980894898      1.0
D  1  1.0
  254719.9169016404     1.0
D  1  1.0
  160200.9588649489     1.0
D  1  1.0
  51296.1023489822      1.0
D  1  1.0
  33840.1591704596      1.0
D  1  1.0
  15603.8849915486      1.0
D  1  1.0
  9815.1389505354       1.0
D  1  1.0
  6036.6680894286       1.0
D  1  1.0
  2668.3081058733       1.0
D  1  1.0
  1722.658814639        1.0
D  1  1.0
  1124.5172656815       1.0
D  1  1.0
  641.2254235374        1.0
D  1  1.0
  373.1372347168        1.0
D  1  1.0
  236.6762537863        1.0
D  1  1.0
  159.7481176773        1.0
D  1  1.0
  113.8751611425        1.0
D  1  1.0
  72.0931270593         1.0
D  1  1.0
  40.2267014414         1.0
D  1  1.0
  23.7210314629         1.0
D  1  1.0
  15.3383150641         1.0
D  1  1.0
  9.592429452           1.0
D  1  1.0
  5.9461433973          1.0
D  1  1.0
  3.6416805788          1.0
D  1  1.0
  2.2154090249          1.0
D  1  1.0
  1.5137481062          1.0
D  1  1.0
  1.065759583           1.0
D  1  1.0
  0.7304818253          1.0
D  1  1.0
  0.5118482785          1.0
D  1  1.0
  0.3648821216          1.0
D  1  1.0
  0.2336011338          1.0
D  1  1.0
  0.1543401375          1.0
D  1  1.0
  0.1066885036          1.0
D  1  1.0
  0.0647777427          1.0
D  1  1.0
  0.0402729492          1.0
F  1  1.0
  5298.5270002466       1.0
F  1  1.0
  3428.887591351        1.0
F  1  1.0
  1995.9833583688       1.0
F  1  1.0
  1154.7551526615       1.0
F  1  1.0
  795.3309174008        1.0
F  1  1.0
  550.0023000807        1.0
F  1  1.0
  365.9029687355        1.0
F  1  1.0
  229.4822997777        1.0
F  1  1.0
  139.1875210664        1.0
F  1  1.0
  86.3275434556         1.0
F  1  1.0
  52.038734207          1.0
F  1  1.0
  32.0135038922         1.0
F  1  1.0
  18.2007340185         1.0
F  1  1.0
  12.4820100654         1.0
F  1  1.0
  7.8939100822          1.0
F  1  1.0
  4.6199518529          1.0
F  1  1.0
  2.906515749           1.0
F  1  1.0
  1.7901038672          1.0
F  1  1.0
  0.991648844           1.0
F  1  1.0
  0.6167500257          1.0
F  1  1.0
  0.3631405059          1.0
F  1  1.0
  0.2152086601          1.0
F  1  1.0
  0.1434469952          1.0
G  1  1.0
  2445.7645535394       1.0
G  1  1.0
  950.6545811213        1.0
G  1  1.0
  544.6480417004        1.0
G  1  1.0
  355.0391686967        1.0
G  1  1.0
  213.2081662916        1.0
G  1  1.0
  132.1504863286        1.0
G  1  1.0
  81.2080258767         1.0
G  1  1.0
  49.9876264704         1.0
G  1  1.0
  32.7603899295         1.0
G  1  1.0
  20.8641553676         1.0
G  1  1.0
  13.1373892499         1.0
G  1  1.0
  7.8202009214          1.0
G  1  1.0
  5.5846416252          1.0
G  1  1.0
  3.7601156951          1.0
G  1  1.0
  2.3971240831          1.0
G  1  1.0
  1.6226645814          1.0
G  1  1.0
  1.0525531097          1.0
G  1  1.0
  0.6085375107          1.0
G  1  1.0
  0.3445796715          1.0
G  1  1.0
  0.2147282826          1.0
H  1  1.0
  242.2868104941        1.0
H  1  1.0
  100.4897843518        1.0
H  1  1.0
  66.6117260254         1.0
H  1  1.0
  43.2667235239         1.0
H  1  1.0
  29.0553804288         1.0
H  1  1.0
  19.4310742215         1.0
H  1  1.0
  11.1230188974         1.0
H  1  1.0
  6.5360904034          1.0
H  1  1.0
  3.9036349636          1.0
H  1  1.0
  2.6023970162          1.0
H  1  1.0
  1.6716495277          1.0
H  1  1.0
  1.0091969315          1.0
H  1  1.0
  0.6542201057          1.0
H  1  1.0
  0.466166597           1.0
I  1  1.0
  272.6870935467        1.0
I  1  1.0
  94.0652441277         1.0
I  1  1.0
  51.1395342194         1.0
I  1  1.0
  31.4353231697         1.0
I  1  1.0
  21.6888068251         1.0
I  1  1.0
  7.6258041029          1.0
I  1  1.0
  4.6469180883          1.0
I  1  1.0
  2.9883823517          1.0
I  1  1.0
  2.0504057333          1.0
I  1  1.0
  1.353498342           1.0
I  1  1.0
  0.8014409969          1.0
J  1  1.0
  65.2922704146         1.0
J  1  1.0
  44.8584780651         1.0
J  1  1.0
  29.0417380037         1.0
J  1  1.0
  3.4536317443          1.0
J  1  1.0
  1.9784063879          1.0
J  1  1.0
  1.2118111527          1.0
K  1  1.0
  3.814540347           1.0
K  1  1.0
  1.2565286504          1.0
****
In     0
S  1  1.0
  5509474.16            1.0
S  1  1.0
  1964909.5714024068    1.0
S  1  1.0
  604492.5641066637     1.0
S  1  1.0
  266590.8342548198     1.0
S  1  1.0
  113882.3117960878     1.0
S  1  1.0
  35367.7063544569      1.0
S  1  1.0
  16817.9603487285      1.0
S  1  1.0
  6477.6872160382       1.0
S  1  1.0
  3861.5886533421       1.0
S  1  1.0
  2572.990670835        1.0
S  1  1.0
  1193.2676525333       1.0
S  1  1.0
  577.7826863892        1.0
S  1  1.0
  342.517750826         1.0
S  1  1.0
  180.5002147325        1.0
S  1  1.0
  115.5462795827        1.0
S  1  1.0
  71.5644680367         1.0
S  1  1.0
  42.2733096126         1.0
S  1  1.0
  29.195932128          1.0
S  1  1.0
  20.4799299189         1.0
S  1  1.0
  12.8619456147         1.0
S  1  1.0
  6.9327673462          1.0
S  1  1.0
  4.1998356358          1.0
S  1  1.0
  2.2241887923          1.0
S  1  1.0
  1.2070367611          1.0
S  1  1.0
  0.6752527834          1.0
S  1  1.0
  0.4057807059          1.0
S  1  1.0
  0.2734257004          1.0
S  1  1.0
  0.1691095923          1.0
S  1  1.0
  0.0990494337          1.0
S  1  1.0
  0.056899841           1.0
S  1  1.0
  0.0352969136          1.0
S  1  1.0
  0.0210813009          1.0
P  1  1.0
  4997740.3143049665    1.0
P  1  1.0
  1087714.3804145763    1.0
P  1  1.0
  465108.4436283151     1.0
P  1  1.0
  265305.4592043144     1.0
P  1  1.0
  116413.5742739812     1.0
P  1  1.0
  47848.7022076809      1.0
P  1  1.0
  29199.0776469255      1.0
P  1  1.0
  14587.012646342       1.0
P  1  1.0
  8700.2524268814       1.0
P  1  1.0
  3521.4547313052       1.0
P  1  1.0
  1761.9056421186       1.0
P  1  1.0
  1231.4652498677       1.0
P  1  1.0
  771.5900882744        1.0
P  1  1.0
  475.1836008513        1.0
P  1  1.0
  316.9515868468        1.0
P  1  1.0
  210.429168287         1.0
P  1  1.0
  129.872266284         1.0
P  1  1.0
  74.7361204284         1.0
P  1  1.0
  49.6360551785         1.0
P  1  1.0
  34.4277557149         1.0
P  1  1.0
  19.5802446044         1.0
P  1  1.0
  11.3284626013         1.0
P  1  1.0
  7.7503098825          1.0
P  1  1.0
  5.2950089487          1.0
P  1  1.0
  3.3019767574          1.0
P  1  1.0
  2.0315599667          1.0
P  1  1.0
  1.2184707789          1.0
P  1  1.0
  0.680901239           1.0
P  1  1.0
  0.4606042683          1.0
P  1  1.0
  0.3122263093          1.0
P  1  1.0
  0.2126138605          1.0
P  1  1.0
  0.1494210247          1.0
P  1  1.0
  0.09584192            1.0
P  1  1.0
  0.0596975886          1.0
P  1  1.0
  0.0374778683          1.0
D  1  1.0
  6104726.502284638     1.0
D  1  1.0
  2827714.4983078134    1.0
D  1  1.0
  1638614.4726759342    1.0
D  1  1.0
  505254.9902338628     1.0
D  1  1.0
  272343.7965270803     1.0
D  1  1.0
  159294.2564547906     1.0
D  1  1.0
  72072.9853220364      1.0
D  1  1.0
  40997.8274584018      1.0
D  1  1.0
  21429.7551362655      1.0
D  1  1.0
  12063.3847016494      1.0
D  1  1.0
  7703.9827303267       1.0
D  1  1.0
  5047.2557239861       1.0
D  1  1.0
  3301.6072983791       1.0
D  1  1.0
  1548.8413088131       1.0
D  1  1.0
  977.3603084532        1.0
D  1  1.0
  635.7931488378        1.0
D  1  1.0
  419.1918947011        1.0
D  1  1.0
  249.9002019767        1.0
D  1  1.0
  171.5116595158        1.0
D  1  1.0
  104.0806008126        1.0
D  1  1.0
  70.1363767146         1.0
D  1  1.0
  47.0363461998         1.0
D  1  1.0
  28.709167422          1.0
D  1  1.0
  16.3787736496         1.0
D  1  1.0
  8.7405485277          1.0
D  1  1.0
  5.2703751182          1.0
D  1  1.0
  3.2645148701          1.0
D  1  1.0
  2.1556886584          1.0
D  1  1.0
  1.4527248356          1.0
D  1  1.0
  0.8163437944          1.0
D  1  1.0
  0.4982597741          1.0
D  1  1.0
  0.2947523557          1.0
D  1  1.0
  0.166307527           1.0
D  1  1.0
  0.1105791086          1.0
D  1  1.0
  0.076299749           1.0
D  1  1.0
  0.0539681304          1.0
F  1  1.0
  53486.0261115604      1.0
F  1  1.0
  29254.6325301312      1.0
F  1  1.0
  15398.0354015358      1.0
F  1  1.0
  9127.2773670515       1.0
F  1  1.0
  5946.725565087        1.0
F  1  1.0
  4089.6090028439       1.0
F  1  1.0
  2757.5535232987       1.0
F  1  1.0
  1758.71032413         1.0
F  1  1.0
  1023.5521781273       1.0
F  1  1.0
  682.0176893012        1.0
F  1  1.0
  463.5522280742        1.0
F  1  1.0
  323.7942785342        1.0
F  1  1.0
  211.0699061082        1.0
F  1  1.0
  138.7522748261        1.0
F  1  1.0
  86.9647997038         1.0
F  1  1.0
  61.1434997119         1.0
F  1  1.0
  36.4576677862         1.0
F  1  1.0
  21.7786729553         1.0
F  1  1.0
  14.0377195784         1.0
F  1  1.0
  7.6610398731          1.0
F  1  1.0
  4.9827695921          1.0
F  1  1.0
  3.0519614112          1.0
F  1  1.0
  2.0185760754          1.0
F  1  1.0
  1.3498920669          1.0
F  1  1.0
  0.8621348562          1.0
F  1  1.0
  0.594807399           1.0
F  1  1.0
  0.4207738566          1.0
F  1  1.0
  0.2886069435          1.0
F  1  1.0
  0.1811046768          1.0
F  1  1.0
  0.1123510722          1.0
G  1  1.0
  3054.6466503253       1.0
G  1  1.0
  1885.7160850837       1.0
G  1  1.0
  1110.0735674661       1.0
G  1  1.0
  650.8132893654        1.0
G  1  1.0
  438.4953479292        1.0
G  1  1.0
  310.7755868038        1.0
G  1  1.0
  205.0919866108        1.0
G  1  1.0
  124.9477948193        1.0
G  1  1.0
  84.9392144257         1.0
G  1  1.0
  60.1248810644         1.0
G  1  1.0
  41.8548559929         1.0
G  1  1.0
  26.7723172132         1.0
G  1  1.0
  16.475098584          1.0
G  1  1.0
  9.2891624948          1.0
G  1  1.0
  5.1683195206          1.0
G  1  1.0
  3.2514366604          1.0
G  1  1.0
  1.9428157708          1.0
G  1  1.0
  1.1631750871          1.0
G  1  1.0
  0.7403380293          1.0
G  1  1.0
  0.5232431759          1.0
G  1  1.0
  0.3578754094          1.0
G  1  1.0
  0.2213651876          1.0
G  1  1.0
  0.1453454996          1.0
H  1  1.0
  339.8739699301        1.0
H  1  1.0
  236.7507244478        1.0
H  1  1.0
  160.2860237616        1.0
H  1  1.0
  80.7750447385         1.0
H  1  1.0
  51.2861080388         1.0
H  1  1.0
  32.7486566309         1.0
H  1  1.0
  19.4353333243         1.0
H  1  1.0
  12.701228076          1.0
H  1  1.0
  8.50509245            1.0
H  1  1.0
  5.1767499533          1.0
H  1  1.0
  3.0756354457          1.0
H  1  1.0
  1.860174735           1.0
H  1  1.0
  1.1282290135          1.0
H  1  1.0
  0.7340521732          1.0
H  1  1.0
  0.2680273679          1.0
I  1  1.0
  333.5562400805        1.0
I  1  1.0
  98.1411439337         1.0
I  1  1.0
  50.8728588474         1.0
I  1  1.0
  25.6029553729         1.0
I  1  1.0
  15.5394619224         1.0
I  1  1.0
  8.8927372218          1.0
I  1  1.0
  4.5031851976          1.0
I  1  1.0
  2.5862100248          1.0
I  1  1.0
  1.6329774554          1.0
I  1  1.0
  0.6072459058          1.0
J  1  1.0
  48.1876771912         1.0
J  1  1.0
  32.137435584          1.0
J  1  1.0
  7.5945469             1.0
J  1  1.0
  5.2383653954          1.0
J  1  1.0
  2.9515346085          1.0
K  1  1.0
  4.4173186785          1.0
****
Sn     0
S  1  1.0
  15888251.455625687    1.0
S  1  1.0
  2525968.656873582     1.0
S  1  1.0
  932963.798            1.0
S  1  1.0
  369872.513341609      1.0
S  1  1.0
  139460.0026765178     1.0
S  1  1.0
  60242.0476016098      1.0
S  1  1.0
  25449.3646018514      1.0
S  1  1.0
  11759.3672275254      1.0
S  1  1.0
  4037.865101371        1.0
S  1  1.0
  2549.4003255229       1.0
S  1  1.0
  1468.0315508768       1.0
S  1  1.0
  848.4964090686        1.0
S  1  1.0
  545.8060178528        1.0
S  1  1.0
  330.1458749663        1.0
S  1  1.0
  196.8520894959        1.0
S  1  1.0
  125.5462173249        1.0
S  1  1.0
  72.6667484529         1.0
S  1  1.0
  45.5743620664         1.0
S  1  1.0
  30.8255240868         1.0
S  1  1.0
  21.0904150918         1.0
S  1  1.0
  11.9908295248         1.0
S  1  1.0
  7.1758041594          1.0
S  1  1.0
  4.231934689           1.0
S  1  1.0
  2.2288070608          1.0
S  1  1.0
  1.2972697066          1.0
S  1  1.0
  0.7822592063          1.0
S  1  1.0
  0.41703719            1.0
S  1  1.0
  0.257176233           1.0
S  1  1.0
  0.1687409409          1.0
S  1  1.0
  0.0927984028          1.0
S  1  1.0
  0.0495317968          1.0
S  1  1.0
  0.0263627733          1.0
P  1  1.0
  5324400.714597218     1.0
P  1  1.0
  1195558.4004330987    1.0
P  1  1.0
  522916.404513831      1.0
P  1  1.0
  323653.9013071858     1.0
P  1  1.0
  116993.9849585281     1.0
P  1  1.0
  62401.2409039435      1.0
P  1  1.0
  23955.2591887139      1.0
P  1  1.0
  14328.3464154965      1.0
P  1  1.0
  8547.9003438215       1.0
P  1  1.0
  3832.6899749771       1.0
P  1  1.0
  2328.8819233024       1.0
P  1  1.0
  1613.2591765047       1.0
P  1  1.0
  1057.5774000716       1.0
P  1  1.0
  708.0130423996        1.0
P  1  1.0
  300.6416696669        1.0
P  1  1.0
  204.4185522444        1.0
P  1  1.0
  124.7530994741        1.0
P  1  1.0
  74.8866660762         1.0
P  1  1.0
  51.9301162494         1.0
P  1  1.0
  35.0705496471         1.0
P  1  1.0
  22.7111489396         1.0
P  1  1.0
  15.7570745217         1.0
P  1  1.0
  10.3470774216         1.0
P  1  1.0
  7.3666035452          1.0
P  1  1.0
  4.6662660123          1.0
P  1  1.0
  2.8964430437          1.0
P  1  1.0
  1.6732504031          1.0
P  1  1.0
  0.971902712           1.0
P  1  1.0
  0.6352379922          1.0
P  1  1.0
  0.4178994859          1.0
P  1  1.0
  0.2760887837          1.0
P  1  1.0
  0.1957294579          1.0
P  1  1.0
  0.122070374           1.0
P  1  1.0
  0.0736866467          1.0
P  1  1.0
  0.0468671525          1.0
D  1  1.0
  3130994.9293328486    1.0
D  1  1.0
  1827200.3655974483    1.0
D  1  1.0
  963984.931839305      1.0
D  1  1.0
  318483.9249408963     1.0
D  1  1.0
  195008.9504836318     1.0
D  1  1.0
  69593.2443225646      1.0
D  1  1.0
  42963.1010223619      1.0
D  1  1.0
  17828.4260644966      1.0
D  1  1.0
  10876.2489358701      1.0
D  1  1.0
  6714.8655245684       1.0
D  1  1.0
  4210.5503531814       1.0
D  1  1.0
  2696.607448828        1.0
D  1  1.0
  1636.4250344343       1.0
D  1  1.0
  1146.7566557248       1.0
D  1  1.0
  548.8413885028        1.0
D  1  1.0
  342.8152667835        1.0
D  1  1.0
  213.9129597094        1.0
D  1  1.0
  136.2820272241        1.0
D  1  1.0
  81.7094855669         1.0
D  1  1.0
  50.9246450981         1.0
D  1  1.0
  25.0680773496         1.0
D  1  1.0
  15.903459702          1.0
D  1  1.0
  10.5879406611         1.0
D  1  1.0
  6.3397439666          1.0
D  1  1.0
  3.1518744663          1.0
D  1  1.0
  1.9293787724          1.0
D  1  1.0
  1.2579372471          1.0
D  1  1.0
  0.7003989097          1.0
D  1  1.0
  0.458750646           1.0
D  1  1.0
  0.3069736264          1.0
D  1  1.0
  0.1993515363          1.0
D  1  1.0
  0.1376944856          1.0
D  1  1.0
  0.0794224357          1.0
F  1  1.0
  19762.9568270686      1.0
F  1  1.0
  11491.4683689086      1.0
F  1  1.0
  6194.0108524243       1.0
F  1  1.0
  3387.1568498704       1.0
F  1  1.0
  2232.1191260211       1.0
F  1  1.0
  1271.6547071897       1.0
F  1  1.0
  545.8946163436        1.0
F  1  1.0
  348.7694035106        1.0
F  1  1.0
  221.5163145807        1.0
F  1  1.0
  151.6311051313        1.0
F  1  1.0
  79.8550567357         1.0
F  1  1.0
  49.3909413239         1.0
F  1  1.0
  29.3826754097         1.0
F  1  1.0
  17.9082051325         1.0
F  1  1.0
  12.079423635          1.0
F  1  1.0
  7.2925698439          1.0
F  1  1.0
  3.6717962866          1.0
F  1  1.0
  2.1350979547          1.0
F  1  1.0
  1.2782309871          1.0
F  1  1.0
  0.8178750979          1.0
F  1  1.0
  0.5246662903          1.0
F  1  1.0
  0.2954422684          1.0
F  1  1.0
  0.1711936872          1.0
F  1  1.0
  0.122078515           1.0
G  1  1.0
  2800.237089097        1.0
G  1  1.0
  697.6024972425        1.0
G  1  1.0
  482.4538348856        1.0
G  1  1.0
  340.6629945051        1.0
G  1  1.0
  218.0218819559        1.0
G  1  1.0
  111.2114529271        1.0
G  1  1.0
  72.1075152058         1.0
G  1  1.0
  40.2183979383         1.0
G  1  1.0
  23.3768632573         1.0
G  1  1.0
  13.7002827716         1.0
G  1  1.0
  8.072249371           1.0
G  1  1.0
  4.5942146008          1.0
G  1  1.0
  2.659037449           1.0
G  1  1.0
  1.6739937771          1.0
G  1  1.0
  1.0724577552          1.0
G  1  1.0
  0.6454592185          1.0
G  1  1.0
  0.3649988011          1.0
G  1  1.0
  0.1961438654          1.0
H  1  1.0
  331.5299091858        1.0
H  1  1.0
  224.6428588623        1.0
H  1  1.0
  154.0650017438        1.0
H  1  1.0
  98.2611777469         1.0
H  1  1.0
  58.7590538537         1.0
H  1  1.0
  36.0903681121         1.0
H  1  1.0
  22.5636389701         1.0
H  1  1.0
  14.3813259731         1.0
H  1  1.0
  9.2086539462          1.0
H  1  1.0
  5.3691295579          1.0
H  1  1.0
  3.3188451595          1.0
H  1  1.0
  2.2000556538          1.0
H  1  1.0
  1.3177909402          1.0
H  1  1.0
  0.69910124            1.0
H  1  1.0
  0.4161298647          1.0
I  1  1.0
  209.9165874484        1.0
I  1  1.0
  106.9529293761        1.0
I  1  1.0
  58.1811514526         1.0
I  1  1.0
  38.1069118118         1.0
I  1  1.0
  25.9243705009         1.0
I  1  1.0
  15.6100918918         1.0
I  1  1.0
  8.8095082375          1.0
I  1  1.0
  4.9875565251          1.0
I  1  1.0
  3.1946091829          1.0
I  1  1.0
  2.2310393237          1.0
I  1  1.0
  1.4591938341          1.0
I  1  1.0
  1.0391736733          1.0
I  1  1.0
  0.7186390225          1.0
I  1  1.0
  0.5023721536          1.0
J  1  1.0
  70.0831382872         1.0
J  1  1.0
  38.8974629121         1.0
J  1  1.0
  5.360647288           1.0
J  1  1.0
  3.5789778171          1.0
J  1  1.0
  2.3392835181          1.0
K  1  1.0
  4.961858109           1.0
****
Sb     0
S  1  1.0
  16179463.36297198     1.0
S  1  1.0
  4663349.791058559     1.0
S  1  1.0
  1906145.9507282237    1.0
S  1  1.0
  573316.6716820583     1.0
S  1  1.0
  296362.0694252448     1.0
S  1  1.0
  133228.5068751        1.0
S  1  1.0
  42124.1952606564      1.0
S  1  1.0
  18117.997567746       1.0
S  1  1.0
  7979.0216065704       1.0
S  1  1.0
  4300.5456328122       1.0
S  1  1.0
  2586.4306769017       1.0
S  1  1.0
  1021.7135977058       1.0
S  1  1.0
  561.8076461151        1.0
S  1  1.0
  303.9885586931        1.0
S  1  1.0
  185.1291538639        1.0
S  1  1.0
  82.2190565397         1.0
S  1  1.0
  51.1023435934         1.0
S  1  1.0
  33.4133286759         1.0
S  1  1.0
  21.8420998132         1.0
S  1  1.0
  14.3910753682         1.0
S  1  1.0
  9.469593283           1.0
S  1  1.0
  6.2934237457          1.0
S  1  1.0
  3.9815999663          1.0
S  1  1.0
  2.5566946032          1.0
S  1  1.0
  1.6324119019          1.0
S  1  1.0
  0.9107269222          1.0
S  1  1.0
  0.54677482            1.0
S  1  1.0
  0.3466432899          1.0
S  1  1.0
  0.240991202           1.0
S  1  1.0
  0.1494958381          1.0
S  1  1.0
  0.0997921449          1.0
S  1  1.0
  0.0586331815          1.0
S  1  1.0
  0.0313911691          1.0
P  1  1.0
  8316811.848055703     1.0
P  1  1.0
  2234619.716415969     1.0
P  1  1.0
  832357.2507891424     1.0
P  1  1.0
  357055.0173860445     1.0
P  1  1.0
  140398.7780366476     1.0
P  1  1.0
  64713.0159318881      1.0
P  1  1.0
  34723.7933683573      1.0
P  1  1.0
  12401.6034573076      1.0
P  1  1.0
  8064.7549935458       1.0
P  1  1.0
  5067.4549100556       1.0
P  1  1.0
  2269.2673114908       1.0
P  1  1.0
  1413.5813657707       1.0
P  1  1.0
  870.9105063512        1.0
P  1  1.0
  571.9263691521        1.0
P  1  1.0
  365.0860543404        1.0
P  1  1.0
  230.1846904003        1.0
P  1  1.0
  125.8860212262        1.0
P  1  1.0
  74.5868262543         1.0
P  1  1.0
  46.4515043657         1.0
P  1  1.0
  33.0943082736         1.0
P  1  1.0
  21.9614018749         1.0
P  1  1.0
  14.6683287703         1.0
P  1  1.0
  9.5519098059          1.0
P  1  1.0
  5.3528199733          1.0
P  1  1.0
  2.7674309271          1.0
P  1  1.0
  1.6012904578          1.0
P  1  1.0
  1.0728687685          1.0
P  1  1.0
  0.6855583563          1.0
P  1  1.0
  0.4831927078          1.0
P  1  1.0
  0.3364397971          1.0
P  1  1.0
  0.2149736691          1.0
P  1  1.0
  0.1397385232          1.0
P  1  1.0
  0.0887750226          1.0
P  1  1.0
  0.0558065228          1.0
D  1  1.0
  11719017.425359761    1.0
D  1  1.0
  3217783.2156922845    1.0
D  1  1.0
  1001988.1267710844    1.0
D  1  1.0
  333462.4202183768     1.0
D  1  1.0
  194572.0514369665     1.0
D  1  1.0
  113242.7903951282     1.0
D  1  1.0
  65937.5863241692      1.0
D  1  1.0
  42159.0673133438      1.0
D  1  1.0
  16736.8533119909      1.0
D  1  1.0
  10161.3075832591      1.0
D  1  1.0
  6049.9664737929       1.0
D  1  1.0
  3941.7185309719       1.0
D  1  1.0
  1856.7475138353       1.0
D  1  1.0
  1319.8986571344       1.0
D  1  1.0
  884.0263870004        1.0
D  1  1.0
  598.8806186614        1.0
D  1  1.0
  419.285430888         1.0
D  1  1.0
  264.7337052539        1.0
D  1  1.0
  154.7095369567        1.0
D  1  1.0
  96.1793899462         1.0
D  1  1.0
  60.397656535          1.0
D  1  1.0
  35.4657471738         1.0
D  1  1.0
  21.4653423358         1.0
D  1  1.0
  14.7065310305         1.0
D  1  1.0
  8.1304706307          1.0
D  1  1.0
  4.5488376803          1.0
D  1  1.0
  2.6396202841          1.0
D  1  1.0
  1.7389992244          1.0
D  1  1.0
  0.9902830839          1.0
D  1  1.0
  0.5593369922          1.0
D  1  1.0
  0.3395685774          1.0
D  1  1.0
  0.1953612243          1.0
D  1  1.0
  0.1230369906          1.0
D  1  1.0
  0.0803613928          1.0
F  1  1.0
  14784.5314946245      1.0
F  1  1.0
  8232.8510438882       1.0
F  1  1.0
  5017.9302624856       1.0
F  1  1.0
  3153.7691578571       1.0
F  1  1.0
  2073.4400128569       1.0
F  1  1.0
  1462.836953618        1.0
F  1  1.0
  967.6049632864        1.0
F  1  1.0
  627.8459617214        1.0
F  1  1.0
  412.0495894311        1.0
F  1  1.0
  270.3166916167        1.0
F  1  1.0
  153.8278818526        1.0
F  1  1.0
  96.6989967824         1.0
F  1  1.0
  59.7861353737         1.0
F  1  1.0
  31.2530777993         1.0
F  1  1.0
  18.6429567476         1.0
F  1  1.0
  12.8958229012         1.0
F  1  1.0
  8.11917532            1.0
F  1  1.0
  5.1545194311          1.0
F  1  1.0
  3.1557619405          1.0
F  1  1.0
  2.0708772514          1.0
F  1  1.0
  1.4438057504          1.0
F  1  1.0
  0.8290163305          1.0
F  1  1.0
  0.5217078996          1.0
F  1  1.0
  0.3459423809          1.0
F  1  1.0
  0.1871816393          1.0
G  1  1.0
  3083.5842746206       1.0
G  1  1.0
  1303.5739649505       1.0
G  1  1.0
  704.8415012787        1.0
G  1  1.0
  422.3081121651        1.0
G  1  1.0
  265.6921522501        1.0
G  1  1.0
  154.5878822221        1.0
G  1  1.0
  87.9544179133         1.0
G  1  1.0
  54.7020291636         1.0
G  1  1.0
  31.2623542686         1.0
G  1  1.0
  21.8590963233         1.0
G  1  1.0
  15.1709593306         1.0
G  1  1.0
  8.4681953519          1.0
G  1  1.0
  4.3829512674          1.0
G  1  1.0
  2.633938356           1.0
G  1  1.0
  1.6559245672          1.0
G  1  1.0
  1.1648246785          1.0
G  1  1.0
  0.7141522261          1.0
G  1  1.0
  0.4266931872          1.0
G  1  1.0
  0.2329635931          1.0
H  1  1.0
  388.7132929721        1.0
H  1  1.0
  204.555653527         1.0
H  1  1.0
  123.1037051549        1.0
H  1  1.0
  80.0238220474         1.0
H  1  1.0
  51.4652347585         1.0
H  1  1.0
  31.6036406591         1.0
H  1  1.0
  20.8325871763         1.0
H  1  1.0
  11.8270412236         1.0
H  1  1.0
  7.2167449921          1.0
H  1  1.0
  5.1425130326          1.0
H  1  1.0
  3.1712598547          1.0
H  1  1.0
  1.9704712296          1.0
H  1  1.0
  0.9839590763          1.0
H  1  1.0
  0.4513651876          1.0
I  1  1.0
  238.4958409882        1.0
I  1  1.0
  105.3749508199        1.0
I  1  1.0
  72.4937384002         1.0
I  1  1.0
  46.2344136209         1.0
I  1  1.0
  26.5767014198         1.0
I  1  1.0
  10.5609686814         1.0
I  1  1.0
  5.5082727249          1.0
I  1  1.0
  2.9760131569          1.0
I  1  1.0
  1.7419249055          1.0
I  1  1.0
  0.7653819729          1.0
J  1  1.0
  65.9333316903         1.0
J  1  1.0
  44.6287965521         1.0
J  1  1.0
  10.5230848181         1.0
J  1  1.0
  6.7847456615          1.0
J  1  1.0
  3.4286764183          1.0
K  1  1.0
  5.5205880294          1.0
****
Te     0
S  1  1.0
  15708862.317183793    1.0
S  1  1.0
  2547650.09685326      1.0
S  1  1.0
  1048782.226434788     1.0
S  1  1.0
  391970.7621925688     1.0
S  1  1.0
  125517.2320902264     1.0
S  1  1.0
  68347.5148039916      1.0
S  1  1.0
  30298.7190987774      1.0
S  1  1.0
  17769.4870495397      1.0
S  1  1.0
  9622.3452443786       1.0
S  1  1.0
  5012.5215259942       1.0
S  1  1.0
  2988.2252964075       1.0
S  1  1.0
  1152.0954784542       1.0
S  1  1.0
  663.5773964396        1.0
S  1  1.0
  413.5485855272        1.0
S  1  1.0
  206.811171147         1.0
S  1  1.0
  93.0697079734         1.0
S  1  1.0
  61.7940668112         1.0
S  1  1.0
  38.9382454822         1.0
S  1  1.0
  22.8795854521         1.0
S  1  1.0
  13.0430784363         1.0
S  1  1.0
  9.1270055697          1.0
S  1  1.0
  5.8027835193          1.0
S  1  1.0
  2.9722428965          1.0
S  1  1.0
  1.6155992558          1.0
S  1  1.0
  1.0159643079          1.0
S  1  1.0
  0.7151470755          1.0
S  1  1.0
  0.4877910947          1.0
S  1  1.0
  0.308956994           1.0
S  1  1.0
  0.1893238397          1.0
S  1  1.0
  0.1191415821          1.0
S  1  1.0
  0.0686397448          1.0
S  1  1.0
  0.0362787668          1.0
P  1  1.0
  21972306.91100285     1.0
P  1  1.0
  5381780.1123369085    1.0
P  1  1.0
  1251224.7042011076    1.0
P  1  1.0
  545156.2707655913     1.0
P  1  1.0
  221245.1648836516     1.0
P  1  1.0
  115825.560574441      1.0
P  1  1.0
  41407.8144176132      1.0
P  1  1.0
  18670.5368429229      1.0
P  1  1.0
  8155.3992297726       1.0
P  1  1.0
  5241.9155919608       1.0
P  1  1.0
  3107.3939015768       1.0
P  1  1.0
  1782.1752886534       1.0
P  1  1.0
  1177.7013964538       1.0
P  1  1.0
  722.4137564897        1.0
P  1  1.0
  404.8607807008        1.0
P  1  1.0
  248.0113951081        1.0
P  1  1.0
  160.4478204852        1.0
P  1  1.0
  100.7661063564        1.0
P  1  1.0
  58.7596449641         1.0
P  1  1.0
  36.8245330426         1.0
P  1  1.0
  24.9736224044         1.0
P  1  1.0
  17.2951899838         1.0
P  1  1.0
  12.1556519759         1.0
P  1  1.0
  8.2128921415          1.0
P  1  1.0
  5.8306451417          1.0
P  1  1.0
  3.7490809453          1.0
P  1  1.0
  2.2446513309          1.0
P  1  1.0
  1.4429477619          1.0
P  1  1.0
  0.963325145           1.0
P  1  1.0
  0.6561478726          1.0
P  1  1.0
  0.4379840346          1.0
P  1  1.0
  0.2923923977          1.0
P  1  1.0
  0.2060309105          1.0
P  1  1.0
  0.1169270452          1.0
P  1  1.0
  0.0644955854          1.0
D  1  1.0
  11630501.278419128    1.0
D  1  1.0
  3202273.885964724     1.0
D  1  1.0
  1002067.8255221576    1.0
D  1  1.0
  335842.7977659584     1.0
D  1  1.0
  207451.3601173385     1.0
D  1  1.0
  77792.7222386057      1.0
D  1  1.0
  54550.678306788       1.0
D  1  1.0
  31519.835619562       1.0
D  1  1.0
  18685.4572751019      1.0
D  1  1.0
  8070.8414588533       1.0
D  1  1.0
  4674.9720190373       1.0
D  1  1.0
  2469.8923756161       1.0
D  1  1.0
  1418.891923596        1.0
D  1  1.0
  804.2454990801        1.0
D  1  1.0
  477.0332995986        1.0
D  1  1.0
  318.9818717373        1.0
D  1  1.0
  214.4251739026        1.0
D  1  1.0
  147.9272641407        1.0
D  1  1.0
  96.8409914236         1.0
D  1  1.0
  58.7039411856         1.0
D  1  1.0
  32.9445765595         1.0
D  1  1.0
  20.5170633365         1.0
D  1  1.0
  12.9262473662         1.0
D  1  1.0
  8.3828446169          1.0
D  1  1.0
  5.3109573303          1.0
D  1  1.0
  3.3290279516          1.0
D  1  1.0
  1.8914516372          1.0
D  1  1.0
  1.1820952946          1.0
D  1  1.0
  0.7272397992          1.0
D  1  1.0
  0.4350324713          1.0
D  1  1.0
  0.2877502231          1.0
D  1  1.0
  0.168734473           1.0
D  1  1.0
  0.092873643           1.0
F  1  1.0
  10125.9287848766      1.0
F  1  1.0
  6541.6760048592       1.0
F  1  1.0
  3766.8336124899       1.0
F  1  1.0
  2337.4093572361       1.0
F  1  1.0
  1601.5337350745       1.0
F  1  1.0
  1082.7661224773       1.0
F  1  1.0
  638.1771159815        1.0
F  1  1.0
  379.6494419192        1.0
F  1  1.0
  247.0757459129        1.0
F  1  1.0
  174.7989201031        1.0
F  1  1.0
  120.6894720198        1.0
F  1  1.0
  79.4580798065         1.0
F  1  1.0
  52.354412311          1.0
F  1  1.0
  31.9630199013         1.0
F  1  1.0
  20.3136878752         1.0
F  1  1.0
  13.0999505177         1.0
F  1  1.0
  7.9011423195          1.0
F  1  1.0
  5.323121717           1.0
F  1  1.0
  3.548318975           1.0
F  1  1.0
  2.1427888488          1.0
F  1  1.0
  1.4242548355          1.0
F  1  1.0
  0.9280900005          1.0
F  1  1.0
  0.6139665942          1.0
F  1  1.0
  0.411454169           1.0
F  1  1.0
  0.2230355465          1.0
G  1  1.0
  3392.4844297482       1.0
G  1  1.0
  2138.2438507266       1.0
G  1  1.0
  978.157509074         1.0
G  1  1.0
  643.1403253348        1.0
G  1  1.0
  349.6348769537        1.0
G  1  1.0
  202.5340444875        1.0
G  1  1.0
  130.5755835352        1.0
G  1  1.0
  88.3528203569         1.0
G  1  1.0
  56.0768690931         1.0
G  1  1.0
  30.6930117978         1.0
G  1  1.0
  17.5760863985         1.0
G  1  1.0
  10.6655552641         1.0
G  1  1.0
  6.5730879219          1.0
G  1  1.0
  4.3651301402          1.0
G  1  1.0
  2.6009786841          1.0
G  1  1.0
  1.5164289204          1.0
G  1  1.0
  0.933157604           1.0
G  1  1.0
  0.6408216029          1.0
G  1  1.0
  0.4496970825          1.0
G  1  1.0
  0.277929909           1.0
H  1  1.0
  422.460335692         1.0
H  1  1.0
  277.8347927608        1.0
H  1  1.0
  161.091465301         1.0
H  1  1.0
  94.9984763619         1.0
H  1  1.0
  64.7566890693         1.0
H  1  1.0
  44.8873970498         1.0
H  1  1.0
  28.2696508214         1.0
H  1  1.0
  16.8791750033         1.0
H  1  1.0
  11.3097936517         1.0
H  1  1.0
  7.8327086644          1.0
H  1  1.0
  5.4568916693          1.0
H  1  1.0
  3.2017550733          1.0
H  1  1.0
  1.7850299768          1.0
H  1  1.0
  0.762354025           1.0
H  1  1.0
  0.5100322308          1.0
I  1  1.0
  259.7422086398        1.0
I  1  1.0
  110.4912476207        1.0
I  1  1.0
  76.4668847706         1.0
I  1  1.0
  51.8512946077         1.0
I  1  1.0
  30.5448006667         1.0
I  1  1.0
  11.212482133          1.0
I  1  1.0
  6.8912737725          1.0
I  1  1.0
  4.4376322249          1.0
I  1  1.0
  2.9684699375          1.0
I  1  1.0
  2.0378416612          1.0
I  1  1.0
  1.3629932614          1.0
J  1  1.0
  60.9120728561         1.0
J  1  1.0
  32.8489365307         1.0
J  1  1.0
  13.5297716509         1.0
J  1  1.0
  7.6483421557          1.0
J  1  1.0
  3.817843445           1.0
K  1  1.0
  6.0957118552          1.0
****
I     0
S  1  1.0
  32342388.504091732    1.0
S  1  1.0
  4587797.401761375     1.0
S  1  1.0
  1260903.720010104     1.0
S  1  1.0
  585668.7020384646     1.0
S  1  1.0
  229463.3984165677     1.0
S  1  1.0
  121957.9265574752     1.0
S  1  1.0
  67184.2274950281      1.0
S  1  1.0
  20022.4591932321      1.0
S  1  1.0
  9338.2851434042       1.0
S  1  1.0
  5763.389405013        1.0
S  1  1.0
  3545.4134498539       1.0
S  1  1.0
  1432.1735049701       1.0
S  1  1.0
  807.4870735716        1.0
S  1  1.0
  461.0973999585        1.0
S  1  1.0
  228.4637283743        1.0
S  1  1.0
  151.7245371564        1.0
S  1  1.0
  83.8727291188         1.0
S  1  1.0
  54.5457031727         1.0
S  1  1.0
  33.2962730557         1.0
S  1  1.0
  19.9382618997         1.0
S  1  1.0
  12.1641814004         1.0
S  1  1.0
  7.9285120147          1.0
S  1  1.0
  5.5003435037          1.0
S  1  1.0
  3.1918120081          1.0
S  1  1.0
  1.7020817193          1.0
S  1  1.0
  0.9493500186          1.0
S  1  1.0
  0.5526950961          1.0
S  1  1.0
  0.3196213446          1.0
S  1  1.0
  0.2106783831          1.0
S  1  1.0
  0.1342730349          1.0
S  1  1.0
  0.0797824056          1.0
S  1  1.0
  0.0415300027          1.0
P  1  1.0
  15396177.23413749     1.0
P  1  1.0
  3222127.4879184533    1.0
P  1  1.0
  1292555.0248933346    1.0
P  1  1.0
  738402.0173890472     1.0
P  1  1.0
  250653.294797966      1.0
P  1  1.0
  130328.0396209962     1.0
P  1  1.0
  77407.9075800638      1.0
P  1  1.0
  27717.1524563013      1.0
P  1  1.0
  12246.9424702154      1.0
P  1  1.0
  6469.2271449841       1.0
P  1  1.0
  3334.6026555469       1.0
P  1  1.0
  1760.4963573366       1.0
P  1  1.0
  1001.1541887007       1.0
P  1  1.0
  643.278878155         1.0
P  1  1.0
  380.7492049384        1.0
P  1  1.0
  248.541724729         1.0
P  1  1.0
  155.6386966222        1.0
P  1  1.0
  106.382749556         1.0
P  1  1.0
  69.569060229          1.0
P  1  1.0
  38.4117742055         1.0
P  1  1.0
  20.6189648971         1.0
P  1  1.0
  12.4603637656         1.0
P  1  1.0
  7.1503764045          1.0
P  1  1.0
  4.0541491637          1.0
P  1  1.0
  2.8390534758          1.0
P  1  1.0
  1.8719305316          1.0
P  1  1.0
  1.0042843931          1.0
P  1  1.0
  0.6179370549          1.0
P  1  1.0
  0.411346392           1.0
P  1  1.0
  0.2424154491          1.0
P  1  1.0
  0.1319303565          1.0
P  1  1.0
  0.073831116           1.0
D  1  1.0
  11932138.81235199     1.0
D  1  1.0
  3300469.6140984786    1.0
D  1  1.0
  1947021.5531172133    1.0
D  1  1.0
  1024349.7567251984    1.0
D  1  1.0
  348726.0541331226     1.0
D  1  1.0
  197994.7152881818     1.0
D  1  1.0
  70983.1231170608      1.0
D  1  1.0
  44682.5125073109      1.0
D  1  1.0
  18061.8572210987      1.0
D  1  1.0
  10841.6763109597      1.0
D  1  1.0
  6868.7115553397       1.0
D  1  1.0
  4535.3567127218       1.0
D  1  1.0
  2989.214952624        1.0
D  1  1.0
  1492.6888408317       1.0
D  1  1.0
  881.0073333861        1.0
D  1  1.0
  482.7383214744        1.0
D  1  1.0
  305.0447400197        1.0
D  1  1.0
  196.1224540235        1.0
D  1  1.0
  125.4721379244        1.0
D  1  1.0
  89.4737128026         1.0
D  1  1.0
  57.5055810927         1.0
D  1  1.0
  34.8969798954         1.0
D  1  1.0
  23.2324139999         1.0
D  1  1.0
  15.7856001246         1.0
D  1  1.0
  10.1349053283         1.0
D  1  1.0
  6.404150621           1.0
D  1  1.0
  3.8566536543          1.0
D  1  1.0
  2.4262024165          1.0
D  1  1.0
  1.4005660381          1.0
D  1  1.0
  0.9036132295          1.0
D  1  1.0
  0.4669001366          1.0
D  1  1.0
  0.3008214177          1.0
D  1  1.0
  0.1977140072          1.0
D  1  1.0
  0.106316807           1.0
F  1  1.0
  4549.9945328597       1.0
F  1  1.0
  3227.0289503001       1.0
F  1  1.0
  1991.6016584139       1.0
F  1  1.0
  1076.9734299667       1.0
F  1  1.0
  619.8158290651        1.0
F  1  1.0
  336.0532299337        1.0
F  1  1.0
  209.3305602581        1.0
F  1  1.0
  128.7651159077        1.0
F  1  1.0
  82.0545634872         1.0
F  1  1.0
  54.5398269768         1.0
F  1  1.0
  31.3385906847         1.0
F  1  1.0
  20.1332559749         1.0
F  1  1.0
  14.3439668598         1.0
F  1  1.0
  9.8540270031          1.0
F  1  1.0
  5.9408282312          1.0
F  1  1.0
  3.3256354172          1.0
F  1  1.0
  1.8458371636          1.0
F  1  1.0
  1.1685664174          1.0
F  1  1.0
  0.830036506           1.0
F  1  1.0
  0.5858873368          1.0
F  1  1.0
  0.3781680395          1.0
F  1  1.0
  0.2359528519          1.0
G  1  1.0
  3747.0778322812       1.0
G  1  1.0
  1518.3997768035       1.0
G  1  1.0
  637.209724835         1.0
G  1  1.0
  395.6716347928        1.0
G  1  1.0
  275.9142308388        1.0
G  1  1.0
  188.3076825483        1.0
G  1  1.0
  117.9547747539        1.0
G  1  1.0
  65.4786729096         1.0
G  1  1.0
  40.259406321          1.0
G  1  1.0
  25.8783720733         1.0
G  1  1.0
  14.3832627468         1.0
G  1  1.0
  7.8647358271          1.0
G  1  1.0
  4.1852331831          1.0
G  1  1.0
  2.6273331921          1.0
G  1  1.0
  1.8169120894          1.0
G  1  1.0
  1.1890368627          1.0
G  1  1.0
  0.7230117183          1.0
G  1  1.0
  0.4817716158          1.0
G  1  1.0
  0.3293986819          1.0
H  1  1.0
  276.073490682         1.0
H  1  1.0
  162.2911806217        1.0
H  1  1.0
  98.3594692088         1.0
H  1  1.0
  62.3965496551         1.0
H  1  1.0
  41.7378098143         1.0
H  1  1.0
  28.0773094233         1.0
H  1  1.0
  19.8042067361         1.0
H  1  1.0
  12.5474771684         1.0
H  1  1.0
  8.8196810429          1.0
H  1  1.0
  6.2260663869          1.0
H  1  1.0
  3.839609901           1.0
H  1  1.0
  2.1198539823          1.0
H  1  1.0
  0.8715137414          1.0
H  1  1.0
  0.489231029           1.0
I  1  1.0
  274.905202337         1.0
I  1  1.0
  116.5214710598        1.0
I  1  1.0
  72.5086176301         1.0
I  1  1.0
  40.9894725252         1.0
I  1  1.0
  22.6733592019         1.0
I  1  1.0
  15.5767171983         1.0
I  1  1.0
  10.1091033101         1.0
I  1  1.0
  5.7680935111          1.0
I  1  1.0
  3.1436041902          1.0
I  1  1.0
  0.9991127117          1.0
I  1  1.0
  0.5854250789          1.0
J  1  1.0
  65.6430119406         1.0
J  1  1.0
  37.0438768882         1.0
J  1  1.0
  13.0651133612         1.0
J  1  1.0
  6.0520754561          1.0
J  1  1.0
  4.0244032783          1.0
K  1  1.0
  6.3519059596          1.0
****
Xe     0
S  1  1.0
  8514220.623807898     1.0
S  1  1.0
  1238754.6388071876    1.0
S  1  1.0
  575128.1801196657     1.0
S  1  1.0
  225928.6302064609     1.0
S  1  1.0
  65741.8627709667      1.0
S  1  1.0
  33827.9250362345      1.0
S  1  1.0
  16099.2110004568      1.0
S  1  1.0
  7929.2055270325       1.0
S  1  1.0
  4710.5458309105       1.0
S  1  1.0
  1879.1280681083       1.0
S  1  1.0
  1219.9523915976       1.0
S  1  1.0
  568.7865475249        1.0
S  1  1.0
  360.5428936614        1.0
S  1  1.0
  198.2728870652        1.0
S  1  1.0
  105.7514313553        1.0
S  1  1.0
  65.0541977442         1.0
S  1  1.0
  38.4447046711         1.0
S  1  1.0
  21.1189183566         1.0
S  1  1.0
  14.2275287919         1.0
S  1  1.0
  9.3147663796          1.0
S  1  1.0
  5.8395134954          1.0
S  1  1.0
  3.5045860223          1.0
S  1  1.0
  2.064899788           1.0
S  1  1.0
  1.095925451           1.0
S  1  1.0
  0.6525263618          1.0
S  1  1.0
  0.4317411837          1.0
S  1  1.0
  0.2554128362          1.0
S  1  1.0
  0.144307984           1.0
S  1  1.0
  0.0837500644          1.0
S  1  1.0
  0.0463591718          1.0
P  1  1.0
  128253.4519508644     1.0
P  1  1.0
  76617.7337980338      1.0
P  1  1.0
  26418.6848379536      1.0
P  1  1.0
  14618.9853286143      1.0
P  1  1.0
  9022.5307128186       1.0
P  1  1.0
  6105.2375409228       1.0
P  1  1.0
  3459.6867114072       1.0
P  1  1.0
  1665.6935107754       1.0
P  1  1.0
  832.4657309394        1.0
P  1  1.0
  486.9765207538        1.0
P  1  1.0
  257.9391631959        1.0
P  1  1.0
  154.8480706327        1.0
P  1  1.0
  98.7319979775         1.0
P  1  1.0
  57.8360331562         1.0
P  1  1.0
  36.3223082051         1.0
P  1  1.0
  22.1937234541         1.0
P  1  1.0
  13.9176554356         1.0
P  1  1.0
  8.1710622774          1.0
P  1  1.0
  4.5115218271          1.0
P  1  1.0
  2.4399108917          1.0
P  1  1.0
  1.5020646808          1.0
P  1  1.0
  1.0040450035          1.0
P  1  1.0
  0.5744825065          1.0
P  1  1.0
  0.3708481347          1.0
P  1  1.0
  0.2469925392          1.0
P  1  1.0
  0.1509388218          1.0
P  1  1.0
  0.0824163054          1.0
D  1  1.0
  11779466.117079733    1.0
D  1  1.0
  3239719.7038046857    1.0
D  1  1.0
  1911121.984137566     1.0
D  1  1.0
  1004465.0231830552    1.0
D  1  1.0
  342114.1352863662     1.0
D  1  1.0
  194756.8280292872     1.0
D  1  1.0
  80279.2747117992      1.0
D  1  1.0
  49899.5508857673      1.0
D  1  1.0
  20263.594638983       1.0
D  1  1.0
  11450.4532804435      1.0
D  1  1.0
  7019.5646771106       1.0
D  1  1.0
  4097.4683999196       1.0
D  1  1.0
  2294.7774985697       1.0
D  1  1.0
  1348.1444014938       1.0
D  1  1.0
  930.5656770844        1.0
D  1  1.0
  570.6380435355        1.0
D  1  1.0
  345.0405750982        1.0
D  1  1.0
  230.6556227253        1.0
D  1  1.0
  144.9741807295        1.0
D  1  1.0
  86.8919757246         1.0
D  1  1.0
  61.2028280078         1.0
D  1  1.0
  36.9511819343         1.0
D  1  1.0
  21.676527187          1.0
D  1  1.0
  13.9681412585         1.0
D  1  1.0
  9.282965963           1.0
D  1  1.0
  6.0035047956          1.0
D  1  1.0
  3.8299486621          1.0
D  1  1.0
  2.6068074052          1.0
D  1  1.0
  1.8347340286          1.0
D  1  1.0
  1.2951626649          1.0
D  1  1.0
  0.7864553257          1.0
D  1  1.0
  0.5526663031          1.0
D  1  1.0
  0.373013309           1.0
D  1  1.0
  0.2128020724          1.0
D  1  1.0
  0.1186794798          1.0
F  1  1.0
  5412.9061716754       1.0
F  1  1.0
  3625.5044116836       1.0
F  1  1.0
  1357.9737917494       1.0
F  1  1.0
  748.4251218695        1.0
F  1  1.0
  458.1126700104        1.0
F  1  1.0
  261.9702063532        1.0
F  1  1.0
  157.4899176409        1.0
F  1  1.0
  106.8324900716        1.0
F  1  1.0
  71.9215911818         1.0
F  1  1.0
  43.1438236235         1.0
F  1  1.0
  22.7518227199         1.0
F  1  1.0
  11.6172693583         1.0
F  1  1.0
  5.9469537226          1.0
F  1  1.0
  3.4498193076          1.0
F  1  1.0
  2.399926578           1.0
F  1  1.0
  1.6294048506          1.0
F  1  1.0
  1.0639582212          1.0
F  1  1.0
  0.7260702963          1.0
F  1  1.0
  0.5148621288          1.0
F  1  1.0
  0.3431067204          1.0
F  1  1.0
  0.2398134879          1.0
G  1  1.0
  4556.2337877165       1.0
G  1  1.0
  2768.3885337013       1.0
G  1  1.0
  994.8215786965        1.0
G  1  1.0
  613.2685601273        1.0
G  1  1.0
  377.8305254935        1.0
G  1  1.0
  234.998389844         1.0
G  1  1.0
  161.9161757401        1.0
G  1  1.0
  109.3699775027        1.0
G  1  1.0
  69.3466670694         1.0
G  1  1.0
  45.702857363          1.0
G  1  1.0
  30.0544521745         1.0
G  1  1.0
  20.2172679336         1.0
G  1  1.0
  12.2269876503         1.0
G  1  1.0
  6.3659892839          1.0
G  1  1.0
  3.7931421184          1.0
G  1  1.0
  2.4275951852          1.0
G  1  1.0
  1.2486610707          1.0
G  1  1.0
  0.6406369323          1.0
G  1  1.0
  0.3875165477          1.0
H  1  1.0
  422.149783088         1.0
H  1  1.0
  277.4696234515        1.0
H  1  1.0
  128.574937755         1.0
H  1  1.0
  84.6664503568         1.0
H  1  1.0
  57.0670554988         1.0
H  1  1.0
  36.8691073167         1.0
H  1  1.0
  24.2134770163         1.0
H  1  1.0
  14.5125390465         1.0
H  1  1.0
  8.5895970339          1.0
H  1  1.0
  5.5633204926          1.0
H  1  1.0
  3.7303299274          1.0
H  1  1.0
  2.328429342           1.0
H  1  1.0
  1.0197268038          1.0
H  1  1.0
  0.5889565319          1.0
I  1  1.0
  144.8647925076        1.0
I  1  1.0
  79.484434537          1.0
I  1  1.0
  56.326449375          1.0
I  1  1.0
  40.0441351808         1.0
I  1  1.0
  25.9688901381         1.0
I  1  1.0
  10.488991935          1.0
I  1  1.0
  6.3195081806          1.0
I  1  1.0
  3.9510542952          1.0
I  1  1.0
  1.9577951641          1.0
I  1  1.0
  1.1287007401          1.0
I  1  1.0
  0.6799441436          1.0
J  1  1.0
  70.2653305447         1.0
J  1  1.0
  39.5438804432         1.0
J  1  1.0
  6.9551722898          1.0
J  1  1.0
  4.0566300546          1.0
J  1  1.0
  1.0274362993          1.0
K  1  1.0
  8.2771827731          1.0
****
Cs     0
S  1  1.0
  5632262.617920437     1.0
S  1  1.0
  1849741.0961907771    1.0
S  1  1.0
  759051.0355398706     1.0
S  1  1.0
  266568.8367976191     1.0
S  1  1.0
  131018.3298739491     1.0
S  1  1.0
  32767.2569677924      1.0
S  1  1.0
  18239.894337004       1.0
S  1  1.0
  8243.3947565129       1.0
S  1  1.0
  5087.5384092212       1.0
S  1  1.0
  2331.3973209785       1.0
S  1  1.0
  1458.8584323321       1.0
S  1  1.0
  942.4443100133        1.0
S  1  1.0
  419.9178408217        1.0
S  1  1.0
  258.3290664237        1.0
S  1  1.0
  145.952521131         1.0
S  1  1.0
  95.407956871          1.0
S  1  1.0
  66.3812436534         1.0
S  1  1.0
  30.4976962649         1.0
S  1  1.0
  20.3193779711         1.0
S  1  1.0
  12.8058327006         1.0
S  1  1.0
  8.8196691917          1.0
S  1  1.0
  5.8023798348          1.0
S  1  1.0
  3.6399139991          1.0
S  1  1.0
  2.1043310694          1.0
S  1  1.0
  1.197003991           1.0
S  1  1.0
  0.6898893887          1.0
S  1  1.0
  0.3835760308          1.0
S  1  1.0
  0.235258633           1.0
S  1  1.0
  0.1472318812          1.0
S  1  1.0
  0.091190326           1.0
S  1  1.0
  0.0562783028          1.0
S  1  1.0
  0.0387188741          1.0
S  1  1.0
  0.022349617           1.0
S  1  1.0
  0.0127099842          1.0
S  1  1.0
  0.0080765152          1.0
S  1  1.0
  0.0056976345          1.0
P  1  1.0
  2479067.3013847545    1.0
P  1  1.0
  1385332.6916819415    1.0
P  1  1.0
  475662.5377539766     1.0
P  1  1.0
  208495.4474013158     1.0
P  1  1.0
  119479.938705492      1.0
P  1  1.0
  60574.5311687742      1.0
P  1  1.0
  32388.3754615698      1.0
P  1  1.0
  19285.3549576344      1.0
P  1  1.0
  8274.9812138311       1.0
P  1  1.0
  5270.6043537848       1.0
P  1  1.0
  2274.9137866761       1.0
P  1  1.0
  1221.2948860025       1.0
P  1  1.0
  768.2028022989        1.0
P  1  1.0
  524.6482046374        1.0
P  1  1.0
  328.2750441719        1.0
P  1  1.0
  204.1877558045        1.0
P  1  1.0
  129.375355661         1.0
P  1  1.0
  80.9529446986         1.0
P  1  1.0
  56.9918903941         1.0
P  1  1.0
  36.8495110435         1.0
P  1  1.0
  25.1163534873         1.0
P  1  1.0
  15.6123211186         1.0
P  1  1.0
  8.2623381771          1.0
P  1  1.0
  4.6291440026          1.0
P  1  1.0
  2.863453487           1.0
P  1  1.0
  1.7411027147          1.0
P  1  1.0
  1.0583276908          1.0
P  1  1.0
  0.6029102021          1.0
P  1  1.0
  0.3707615096          1.0
P  1  1.0
  0.2111855856          1.0
P  1  1.0
  0.1362230297          1.0
P  1  1.0
  0.0873839651          1.0
P  1  1.0
  0.0511418523          1.0
P  1  1.0
  0.0336771249          1.0
P  1  1.0
  0.0188858124          1.0
P  1  1.0
  0.0101291281          1.0
D  1  1.0
  2353888.048166656     1.0
D  1  1.0
  700021.646743231      1.0
D  1  1.0
  426165.0342411432     1.0
D  1  1.0
  154429.1387152567     1.0
D  1  1.0
  63644.1124711899      1.0
D  1  1.0
  37938.6101743189      1.0
D  1  1.0
  22335.4282092234      1.0
D  1  1.0
  10199.9428015694      1.0
D  1  1.0
  5812.4587198484       1.0
D  1  1.0
  3638.7058467006       1.0
D  1  1.0
  2567.2854381514       1.0
D  1  1.0
  1112.8474934675       1.0
D  1  1.0
  784.5400258959        1.0
D  1  1.0
  542.4770628523        1.0
D  1  1.0
  332.4923985573        1.0
D  1  1.0
  207.8589119733        1.0
D  1  1.0
  109.5253688133        1.0
D  1  1.0
  65.946972657          1.0
D  1  1.0
  38.003805894          1.0
D  1  1.0
  23.4644963576         1.0
D  1  1.0
  16.7123096618         1.0
D  1  1.0
  10.0993620283         1.0
D  1  1.0
  5.9631045776          1.0
D  1  1.0
  3.7303674019          1.0
D  1  1.0
  2.3045873353          1.0
D  1  1.0
  1.5482301239          1.0
D  1  1.0
  1.0076930321          1.0
D  1  1.0
  0.6474785701          1.0
D  1  1.0
  0.4243483365          1.0
D  1  1.0
  0.2491235454          1.0
D  1  1.0
  0.1365848832          1.0
D  1  1.0
  0.0888853264          1.0
D  1  1.0
  0.0582963825          1.0
D  1  1.0
  0.0393148803          1.0
D  1  1.0
  0.023937503           1.0
D  1  1.0
  0.0145859444          1.0
F  1  1.0
  207168.2903432171     1.0
F  1  1.0
  100957.8161646561     1.0
F  1  1.0
  60602.9841543082      1.0
F  1  1.0
  36400.6777520369      1.0
F  1  1.0
  16602.4543323128      1.0
F  1  1.0
  11189.9583504422      1.0
F  1  1.0
  7315.497683616        1.0
F  1  1.0
  4027.6272501482       1.0
F  1  1.0
  2311.6565416219       1.0
F  1  1.0
  1609.0047494036       1.0
F  1  1.0
  980.0884997762        1.0
F  1  1.0
  591.866187799         1.0
F  1  1.0
  364.206697505         1.0
F  1  1.0
  201.3599740157        1.0
F  1  1.0
  136.7551736788        1.0
F  1  1.0
  92.9729682581         1.0
F  1  1.0
  63.9724591179         1.0
F  1  1.0
  42.3279404467         1.0
F  1  1.0
  27.775400141          1.0
F  1  1.0
  19.3889726553         1.0
F  1  1.0
  12.6448147532         1.0
F  1  1.0
  8.0072886978          1.0
F  1  1.0
  4.2274122684          1.0
F  1  1.0
  2.504399675           1.0
F  1  1.0
  1.7208155287          1.0
F  1  1.0
  1.1099819343          1.0
F  1  1.0
  0.6836977577          1.0
F  1  1.0
  0.484042809           1.0
F  1  1.0
  0.3047513518          1.0
F  1  1.0
  0.1660752916          1.0
F  1  1.0
  0.1108796356          1.0
F  1  1.0
  0.0766502519          1.0
F  1  1.0
  0.0527945353          1.0
F  1  1.0
  0.0354050217          1.0
G  1  1.0
  3697.0108695632       1.0
G  1  1.0
  1805.1875361511       1.0
G  1  1.0
  821.6701318134        1.0
G  1  1.0
  551.2615446883        1.0
G  1  1.0
  371.161065258         1.0
G  1  1.0
  248.8154380806        1.0
G  1  1.0
  165.4920333531        1.0
G  1  1.0
  109.2286790787        1.0
G  1  1.0
  74.0381654048         1.0
G  1  1.0
  49.9796507223         1.0
G  1  1.0
  30.7290071317         1.0
G  1  1.0
  15.980112003          1.0
G  1  1.0
  8.9511454822          1.0
G  1  1.0
  5.2573789747          1.0
G  1  1.0
  3.0863650802          1.0
G  1  1.0
  1.9768474014          1.0
G  1  1.0
  1.3616392342          1.0
G  1  1.0
  0.856976909           1.0
G  1  1.0
  0.5370825461          1.0
G  1  1.0
  0.3029303022          1.0
G  1  1.0
  0.1691456229          1.0
G  1  1.0
  0.1064930708          1.0
G  1  1.0
  0.0731681662          1.0
H  1  1.0
  443.8666896154        1.0
H  1  1.0
  255.7128554353        1.0
H  1  1.0
  143.754096393         1.0
H  1  1.0
  82.3615448099         1.0
H  1  1.0
  54.5922430529         1.0
H  1  1.0
  34.5841642701         1.0
H  1  1.0
  19.305172956          1.0
H  1  1.0
  11.7864761817         1.0
H  1  1.0
  7.3545693063          1.0
H  1  1.0
  4.9992855722          1.0
H  1  1.0
  3.1519327895          1.0
H  1  1.0
  1.4353005753          1.0
H  1  1.0
  0.8656731544          1.0
H  1  1.0
  0.5517343345          1.0
I  1  1.0
  295.7720728676        1.0
I  1  1.0
  114.8003218856        1.0
I  1  1.0
  72.4839985562         1.0
I  1  1.0
  49.1590154821         1.0
I  1  1.0
  33.9385795875         1.0
I  1  1.0
  22.1332885393         1.0
I  1  1.0
  13.3315034464         1.0
I  1  1.0
  8.6955905858          1.0
I  1  1.0
  5.9907501566          1.0
I  1  1.0
  3.6540976859          1.0
I  1  1.0
  1.9366682289          1.0
I  1  1.0
  1.0472114227          1.0
J  1  1.0
  84.7991330509         1.0
J  1  1.0
  56.1272425121         1.0
J  1  1.0
  8.1195737891          1.0
J  1  1.0
  4.9056855211          1.0
J  1  1.0
  1.2160867924          1.0
K  1  1.0
  8.9793859098          1.0
****
Ba     0
S  1  1.0
  3007093.6651092544    1.0
S  1  1.0
  1582555.9923215786    1.0
S  1  1.0
  518395.5993405341     1.0
S  1  1.0
  180485.7761074268     1.0
S  1  1.0
  96746.8372942016      1.0
S  1  1.0
  49197.9748835086      1.0
S  1  1.0
  18380.6865019179      1.0
S  1  1.0
  10794.1912087332      1.0
S  1  1.0
  5818.9374744155       1.0
S  1  1.0
  2235.0443600791       1.0
S  1  1.0
  1466.2611912464       1.0
S  1  1.0
  830.0404216082        1.0
S  1  1.0
  473.0980615101        1.0
S  1  1.0
  312.4094689159        1.0
S  1  1.0
  136.6243756642        1.0
S  1  1.0
  82.3729446515         1.0
S  1  1.0
  48.165725543          1.0
S  1  1.0
  33.118786598          1.0
S  1  1.0
  20.8650740117         1.0
S  1  1.0
  12.7007125373         1.0
S  1  1.0
  9.033918136           1.0
S  1  1.0
  5.5808818496          1.0
S  1  1.0
  3.3310316089          1.0
S  1  1.0
  2.296001209           1.0
S  1  1.0
  1.6308234913          1.0
S  1  1.0
  0.9812297085          1.0
S  1  1.0
  0.5180444464          1.0
S  1  1.0
  0.3488108389          1.0
S  1  1.0
  0.2119848427          1.0
S  1  1.0
  0.1441071676          1.0
S  1  1.0
  0.0924396098          1.0
S  1  1.0
  0.0566298719          1.0
S  1  1.0
  0.0378649418          1.0
S  1  1.0
  0.0263701616          1.0
S  1  1.0
  0.0162814715          1.0
S  1  1.0
  0.0108715286          1.0
S  1  1.0
  0.0074436099          1.0
P  1  1.0
  4516454.478108748     1.0
P  1  1.0
  1773170.5702317548    1.0
P  1  1.0
  971385.1052128248     1.0
P  1  1.0
  263401.7126459238     1.0
P  1  1.0
  120362.860306624      1.0
P  1  1.0
  71950.6460156933      1.0
P  1  1.0
  30159.6051805853      1.0
P  1  1.0
  13615.5932397289      1.0
P  1  1.0
  5929.788478209        1.0
P  1  1.0
  3957.4300439235       1.0
P  1  1.0
  2525.3579447225       1.0
P  1  1.0
  1105.0520704112       1.0
P  1  1.0
  629.8801919552        1.0
P  1  1.0
  375.0554500012        1.0
P  1  1.0
  241.2457823362        1.0
P  1  1.0
  142.1979039307        1.0
P  1  1.0
  94.660626045          1.0
P  1  1.0
  58.0672209123         1.0
P  1  1.0
  34.4062891773         1.0
P  1  1.0
  20.5216667605         1.0
P  1  1.0
  11.7628704089         1.0
P  1  1.0
  7.5616108169          1.0
P  1  1.0
  4.6739227894          1.0
P  1  1.0
  3.0851973507          1.0
P  1  1.0
  2.0515684826          1.0
P  1  1.0
  1.439562767           1.0
P  1  1.0
  0.9359291655          1.0
P  1  1.0
  0.5725991607          1.0
P  1  1.0
  0.3888493765          1.0
P  1  1.0
  0.2654529663          1.0
P  1  1.0
  0.1638711899          1.0
P  1  1.0
  0.1095482991          1.0
P  1  1.0
  0.0777758447          1.0
P  1  1.0
  0.0549021156          1.0
P  1  1.0
  0.0352446131          1.0
P  1  1.0
  0.0229309469          1.0
P  1  1.0
  0.0132330842          1.0
D  1  1.0
  2569265.3988448572    1.0
D  1  1.0
  1497763.0590832343    1.0
D  1  1.0
  801194.0851006332     1.0
D  1  1.0
  256745.6163263744     1.0
D  1  1.0
  156773.0776161939     1.0
D  1  1.0
  74090.2953387376      1.0
D  1  1.0
  43562.3820199417      1.0
D  1  1.0
  17347.8708399574      1.0
D  1  1.0
  10315.0254816618      1.0
D  1  1.0
  5550.1461829698       1.0
D  1  1.0
  3148.9553143306       1.0
D  1  1.0
  1960.0984512547       1.0
D  1  1.0
  1341.1583471793       1.0
D  1  1.0
  874.5500782642        1.0
D  1  1.0
  566.5023669663        1.0
D  1  1.0
  359.9978709355        1.0
D  1  1.0
  204.5890458933        1.0
D  1  1.0
  118.3704373184        1.0
D  1  1.0
  77.1122137773         1.0
D  1  1.0
  48.735884249          1.0
D  1  1.0
  31.6610251596         1.0
D  1  1.0
  19.0830280578         1.0
D  1  1.0
  11.6165030194         1.0
D  1  1.0
  6.7756087758          1.0
D  1  1.0
  4.3507452843          1.0
D  1  1.0
  2.8860388263          1.0
D  1  1.0
  1.6990029098          1.0
D  1  1.0
  1.1879198488          1.0
D  1  1.0
  0.8410416123          1.0
D  1  1.0
  0.5623998207          1.0
D  1  1.0
  0.3925639632          1.0
D  1  1.0
  0.2346810134          1.0
D  1  1.0
  0.1587910501          1.0
D  1  1.0
  0.0903551853          1.0
D  1  1.0
  0.0527137841          1.0
D  1  1.0
  0.0320685523          1.0
D  1  1.0
  0.0190556413          1.0
F  1  1.0
  1624639.9534344166    1.0
F  1  1.0
  472986.7561371368     1.0
F  1  1.0
  231244.637123776      1.0
F  1  1.0
  93588.0021963674      1.0
F  1  1.0
  55291.6040004271      1.0
F  1  1.0
  32002.023287888       1.0
F  1  1.0
  19092.4708849128      1.0
F  1  1.0
  12508.7804655292      1.0
F  1  1.0
  7625.6149607119       1.0
F  1  1.0
  4892.7744245006       1.0
F  1  1.0
  2971.2245416173       1.0
F  1  1.0
  1483.0954570724       1.0
F  1  1.0
  1017.0059841385       1.0
F  1  1.0
  671.8383751967        1.0
F  1  1.0
  473.8647143246        1.0
F  1  1.0
  314.5213669726        1.0
F  1  1.0
  180.8538309654        1.0
F  1  1.0
  113.9498791197        1.0
F  1  1.0
  70.1333750454         1.0
F  1  1.0
  37.8931557021         1.0
F  1  1.0
  24.1009386447         1.0
F  1  1.0
  14.2358124074         1.0
F  1  1.0
  6.6639335674          1.0
F  1  1.0
  4.0131608834          1.0
F  1  1.0
  2.5063146243          1.0
F  1  1.0
  1.6736102808          1.0
F  1  1.0
  1.1162479564          1.0
F  1  1.0
  0.7881429401          1.0
F  1  1.0
  0.5036511801          1.0
F  1  1.0
  0.2926695204          1.0
F  1  1.0
  0.1700248924          1.0
F  1  1.0
  0.1030862882          1.0
F  1  1.0
  0.0570719078          1.0
G  1  1.0
  13686.1029616856      1.0
G  1  1.0
  8175.1395420431       1.0
G  1  1.0
  4953.3306343056       1.0
G  1  1.0
  3227.354858362        1.0
G  1  1.0
  2239.3324640941       1.0
G  1  1.0
  1357.7668405036       1.0
G  1  1.0
  778.8684808788        1.0
G  1  1.0
  526.1330264669        1.0
G  1  1.0
  364.0820060199        1.0
G  1  1.0
  257.2439486195        1.0
G  1  1.0
  177.7014044788        1.0
G  1  1.0
  100.9400184679        1.0
G  1  1.0
  61.6474280864         1.0
G  1  1.0
  38.5168363679         1.0
G  1  1.0
  20.7779278209         1.0
G  1  1.0
  12.2415072288         1.0
G  1  1.0
  7.8183443685          1.0
G  1  1.0
  4.4595258874          1.0
G  1  1.0
  2.635701705           1.0
G  1  1.0
  1.6390034417          1.0
G  1  1.0
  1.0417563015          1.0
G  1  1.0
  0.6197577773          1.0
G  1  1.0
  0.4296387982          1.0
G  1  1.0
  0.3030701243          1.0
G  1  1.0
  0.2128563075          1.0
G  1  1.0
  0.1398554222          1.0
G  1  1.0
  0.0783784494          1.0
H  1  1.0
  598.6168966164        1.0
H  1  1.0
  362.2708968533        1.0
H  1  1.0
  207.009925177         1.0
H  1  1.0
  140.2169512556        1.0
H  1  1.0
  92.3105265512         1.0
H  1  1.0
  53.5959099896         1.0
H  1  1.0
  29.6747754274         1.0
H  1  1.0
  17.8651663449         1.0
H  1  1.0
  12.2214389733         1.0
H  1  1.0
  8.1479243139          1.0
H  1  1.0
  5.2061849458          1.0
H  1  1.0
  3.1903597496          1.0
H  1  1.0
  2.0933505187          1.0
H  1  1.0
  1.4194161589          1.0
H  1  1.0
  0.808983302           1.0
H  1  1.0
  0.4261137357          1.0
I  1  1.0
  400.520048758         1.0
I  1  1.0
  239.0070345208        1.0
I  1  1.0
  153.1449344825        1.0
I  1  1.0
  96.3152281336         1.0
I  1  1.0
  60.8090247348         1.0
I  1  1.0
  42.7636527017         1.0
I  1  1.0
  28.3313765851         1.0
I  1  1.0
  17.8527103823         1.0
I  1  1.0
  11.0259913615         1.0
I  1  1.0
  6.8085956962          1.0
I  1  1.0
  4.0594918462          1.0
I  1  1.0
  2.4707623803          1.0
I  1  1.0
  1.5559268722          1.0
I  1  1.0
  0.4905908175          1.0
J  1  1.0
  112.6691869917        1.0
J  1  1.0
  69.0950220228         1.0
J  1  1.0
  39.9062794753         1.0
J  1  1.0
  8.8639685156          1.0
J  1  1.0
  6.1555646075          1.0
J  1  1.0
  3.9867257728          1.0
J  1  1.0
  1.820102032           1.0
K  1  1.0
  9.7031347499          1.0
****
La     0
S  1  1.0
  20889394.73523586     1.0
S  1  1.0
  4179609.832617844     1.0
S  1  1.0
  1710563.1039883178    1.0
S  1  1.0
  575436.2941454848     1.0
S  1  1.0
  205960.1752339493     1.0
S  1  1.0
  107214.4396099734     1.0
S  1  1.0
  41615.5939281547      1.0
S  1  1.0
  15468.1801287135      1.0
S  1  1.0
  6988.9666059532       1.0
S  1  1.0
  4086.6001968661       1.0
S  1  1.0
  2502.544296845        1.0
S  1  1.0
  1181.9584180836       1.0
S  1  1.0
  822.312217267         1.0
S  1  1.0
  459.4751689963        1.0
S  1  1.0
  265.2952758267        1.0
S  1  1.0
  185.7058233889        1.0
S  1  1.0
  85.7480013023         1.0
S  1  1.0
  57.5202454083         1.0
S  1  1.0
  37.8971112216         1.0
S  1  1.0
  23.3470384526         1.0
S  1  1.0
  13.7203478658         1.0
S  1  1.0
  9.217723063           1.0
S  1  1.0
  6.4953366233          1.0
S  1  1.0
  4.217119381           1.0
S  1  1.0
  2.4209236316          1.0
S  1  1.0
  1.3456607616          1.0
S  1  1.0
  0.7918418718          1.0
S  1  1.0
  0.52575165            1.0
S  1  1.0
  0.3674069003          1.0
S  1  1.0
  0.2271607133          1.0
S  1  1.0
  0.1331767882          1.0
S  1  1.0
  0.0794855349          1.0
S  1  1.0
  0.055022011           1.0
S  1  1.0
  0.0373291881          1.0
S  1  1.0
  0.0217206901          1.0
S  1  1.0
  0.0134581538          1.0
S  1  1.0
  0.0089972001          1.0
P  1  1.0
  4859821.380063894     1.0
P  1  1.0
  2060695.9257203953    1.0
P  1  1.0
  1133136.232885883     1.0
P  1  1.0
  309543.710990584      1.0
P  1  1.0
  197408.4017619866     1.0
P  1  1.0
  70406.1214293391      1.0
P  1  1.0
  40633.3336694303      1.0
P  1  1.0
  23982.0908491274      1.0
P  1  1.0
  15367.2695972104      1.0
P  1  1.0
  6734.2367000852       1.0
P  1  1.0
  3108.455576423        1.0
P  1  1.0
  2065.557991198        1.0
P  1  1.0
  1179.9249266188       1.0
P  1  1.0
  736.2251499685        1.0
P  1  1.0
  426.6264300976        1.0
P  1  1.0
  245.227636444         1.0
P  1  1.0
  144.5576357457        1.0
P  1  1.0
  88.1005753095         1.0
P  1  1.0
  53.9057026215         1.0
P  1  1.0
  35.5097755468         1.0
P  1  1.0
  24.6728851374         1.0
P  1  1.0
  14.5932868776         1.0
P  1  1.0
  8.629963959           1.0
P  1  1.0
  5.8144822571          1.0
P  1  1.0
  4.0878603032          1.0
P  1  1.0
  2.839849945           1.0
P  1  1.0
  1.9920234561          1.0
P  1  1.0
  1.3519385547          1.0
P  1  1.0
  0.9182376828          1.0
P  1  1.0
  0.5818954955          1.0
P  1  1.0
  0.4100549781          1.0
P  1  1.0
  0.2714817372          1.0
P  1  1.0
  0.1730525132          1.0
P  1  1.0
  0.1184965085          1.0
P  1  1.0
  0.0786446772          1.0
P  1  1.0
  0.0516043521          1.0
P  1  1.0
  0.0365640915          1.0
P  1  1.0
  0.0253067883          1.0
P  1  1.0
  0.0159950224          1.0
D  1  1.0
  5934022.227898977     1.0
D  1  1.0
  2824066.4830997405    1.0
D  1  1.0
  1647680.8080973562    1.0
D  1  1.0
  510039.6045754525     1.0
D  1  1.0
  284356.9996276155     1.0
D  1  1.0
  131606.4117758918     1.0
D  1  1.0
  78469.8444234924      1.0
D  1  1.0
  33087.574047323       1.0
D  1  1.0
  15122.1408073324      1.0
D  1  1.0
  9678.3227503878       1.0
D  1  1.0
  6019.3905802079       1.0
D  1  1.0
  3963.3604123769       1.0
D  1  1.0
  2399.6820859157       1.0
D  1  1.0
  1306.2119299981       1.0
D  1  1.0
  767.6080250051        1.0
D  1  1.0
  461.2967791094        1.0
D  1  1.0
  311.9220509234        1.0
D  1  1.0
  212.0922984966        1.0
D  1  1.0
  142.6709577708        1.0
D  1  1.0
  80.5627108443         1.0
D  1  1.0
  51.299305858          1.0
D  1  1.0
  34.3085532533         1.0
D  1  1.0
  19.3564275842         1.0
D  1  1.0
  11.7126626508         1.0
D  1  1.0
  8.1070845452          1.0
D  1  1.0
  5.2423526289          1.0
D  1  1.0
  3.047335857           1.0
D  1  1.0
  1.8125185984          1.0
D  1  1.0
  1.1041803629          1.0
D  1  1.0
  0.6718821284          1.0
D  1  1.0
  0.4243290874          1.0
D  1  1.0
  0.2769385748          1.0
D  1  1.0
  0.1632768113          1.0
D  1  1.0
  0.0943083328          1.0
D  1  1.0
  0.0615161797          1.0
D  1  1.0
  0.0389626106          1.0
D  1  1.0
  0.0230328322          1.0
F  1  1.0
  7674531.444301123     1.0
F  1  1.0
  2100850.880708372     1.0
F  1  1.0
  1038432.15969579      1.0
F  1  1.0
  524385.1201678719     1.0
F  1  1.0
  178741.9043159068     1.0
F  1  1.0
  98855.2490776526      1.0
F  1  1.0
  63048.3524956827      1.0
F  1  1.0
  42459.8035223816      1.0
F  1  1.0
  18672.5488884512      1.0
F  1  1.0
  12681.0963801572      1.0
F  1  1.0
  8087.7883858572       1.0
F  1  1.0
  3977.0793449048       1.0
F  1  1.0
  2667.1270513922       1.0
F  1  1.0
  1730.6192526607       1.0
F  1  1.0
  1023.3434479483       1.0
F  1  1.0
  588.9682177698        1.0
F  1  1.0
  330.8116642919        1.0
F  1  1.0
  220.1470079892        1.0
F  1  1.0
  146.3287161728        1.0
F  1  1.0
  98.3411961078         1.0
F  1  1.0
  68.65123906           1.0
F  1  1.0
  48.8626408546         1.0
F  1  1.0
  34.1101799399         1.0
F  1  1.0
  17.1803169386         1.0
F  1  1.0
  9.944699676           1.0
F  1  1.0
  6.6752877044          1.0
F  1  1.0
  4.6478025165          1.0
F  1  1.0
  3.1068828688          1.0
F  1  1.0
  1.9512821484          1.0
F  1  1.0
  1.1348048298          1.0
F  1  1.0
  0.6691594779          1.0
F  1  1.0
  0.4281195102          1.0
F  1  1.0
  0.2721839215          1.0
F  1  1.0
  0.1850076047          1.0
F  1  1.0
  0.1148541138          1.0
F  1  1.0
  0.0625818618          1.0
G  1  1.0
  4287.6951292933       1.0
G  1  1.0
  2816.4441070656       1.0
G  1  1.0
  1525.4049207558       1.0
G  1  1.0
  981.242099102         1.0
G  1  1.0
  645.4368849303        1.0
G  1  1.0
  383.6484633695        1.0
G  1  1.0
  250.9138728463        1.0
G  1  1.0
  173.5662177213        1.0
G  1  1.0
  113.3673094556        1.0
G  1  1.0
  72.0846912754         1.0
G  1  1.0
  44.5566966391         1.0
G  1  1.0
  26.251363733          1.0
G  1  1.0
  17.7958068651         1.0
G  1  1.0
  11.3401499258         1.0
G  1  1.0
  6.8992867868          1.0
G  1  1.0
  3.6476014217          1.0
G  1  1.0
  2.1476463346          1.0
G  1  1.0
  1.1547009891          1.0
G  1  1.0
  0.6067568521          1.0
G  1  1.0
  0.3445817838          1.0
G  1  1.0
  0.2135277687          1.0
G  1  1.0
  0.1229059308          1.0
G  1  1.0
  0.0734663233          1.0
H  1  1.0
  985.6198402815        1.0
H  1  1.0
  607.2749505127        1.0
H  1  1.0
  432.2198442836        1.0
H  1  1.0
  303.8967475974        1.0
H  1  1.0
  184.9423736287        1.0
H  1  1.0
  95.7455061849         1.0
H  1  1.0
  52.6915181601         1.0
H  1  1.0
  30.4356539942         1.0
H  1  1.0
  19.5687049979         1.0
H  1  1.0
  12.6821845294         1.0
H  1  1.0
  7.3435886312          1.0
H  1  1.0
  4.6786797868          1.0
H  1  1.0
  2.8941786007          1.0
H  1  1.0
  1.5103077425          1.0
H  1  1.0
  0.8624932309          1.0
H  1  1.0
  0.5768367138          1.0
H  1  1.0
  0.3151060227          1.0
H  1  1.0
  0.1963497377          1.0
H  1  1.0
  0.1393035697          1.0
H  1  1.0
  0.0871756695          1.0
I  1  1.0
  411.7795907831        1.0
I  1  1.0
  254.6733363866        1.0
I  1  1.0
  162.0591371583        1.0
I  1  1.0
  105.4318846432        1.0
I  1  1.0
  74.5701530614         1.0
I  1  1.0
  52.4848491524         1.0
I  1  1.0
  34.6550033456         1.0
I  1  1.0
  20.7251235851         1.0
I  1  1.0
  12.4527561828         1.0
I  1  1.0
  7.294711649           1.0
I  1  1.0
  4.4380711404          1.0
I  1  1.0
  2.377828697           1.0
I  1  1.0
  1.277490945           1.0
I  1  1.0
  0.7579839918          1.0
I  1  1.0
  0.4775552746          1.0
I  1  1.0
  0.2908534639          1.0
I  1  1.0
  0.1825279939          1.0
I  1  1.0
  0.1101452871          1.0
J  1  1.0
  155.9958683544        1.0
J  1  1.0
  95.2246301253         1.0
J  1  1.0
  64.3185914141         1.0
J  1  1.0
  43.4013596186         1.0
J  1  1.0
  9.5614062172          1.0
J  1  1.0
  6.2985251715          1.0
J  1  1.0
  2.3823724632          1.0
J  1  1.0
  0.7630639093          1.0
J  1  1.0
  0.3564683181          1.0
K  1  1.0
  9.1579338303          1.0
****
Ce     0
S  1  1.0
  4239999.138954902     1.0
S  1  1.0
  1742016.913636757     1.0
S  1  1.0
  591326.7888392245     1.0
S  1  1.0
  213584.8426470707     1.0
S  1  1.0
  117117.9065734198     1.0
S  1  1.0
  31541.8519742908      1.0
S  1  1.0
  15391.6692414684      1.0
S  1  1.0
  5968.5726864348       1.0
S  1  1.0
  3882.7008527242       1.0
S  1  1.0
  2367.0073125512       1.0
S  1  1.0
  1120.3487693261       1.0
S  1  1.0
  615.9530054482        1.0
S  1  1.0
  340.1515760735        1.0
S  1  1.0
  152.2773906006        1.0
S  1  1.0
  102.7951983421        1.0
S  1  1.0
  63.1077924731         1.0
S  1  1.0
  43.3859148283         1.0
S  1  1.0
  26.6845881423         1.0
S  1  1.0
  16.3823310751         1.0
S  1  1.0
  10.0808321887         1.0
S  1  1.0
  6.4378454197          1.0
S  1  1.0
  4.1811599972          1.0
S  1  1.0
  2.7170222735          1.0
S  1  1.0
  1.6447291216          1.0
S  1  1.0
  1.0141553293          1.0
S  1  1.0
  0.6683962704          1.0
S  1  1.0
  0.4486771678          1.0
S  1  1.0
  0.3076947716          1.0
S  1  1.0
  0.2048651387          1.0
S  1  1.0
  0.1225978428          1.0
S  1  1.0
  0.0722028176          1.0
S  1  1.0
  0.0446974291          1.0
S  1  1.0
  0.027194696           1.0
S  1  1.0
  0.0190223411          1.0
S  1  1.0
  0.0129031412          1.0
S  1  1.0
  0.0087184589          1.0
P  1  1.0
  4933720.546280388     1.0
P  1  1.0
  1109671.2483642034    1.0
P  1  1.0
  510853.8729579892     1.0
P  1  1.0
  207346.9562425087     1.0
P  1  1.0
  124084.2863263253     1.0
P  1  1.0
  42489.8032925527      1.0
P  1  1.0
  24597.242213617       1.0
P  1  1.0
  10560.4787444439      1.0
P  1  1.0
  7044.2372944216       1.0
P  1  1.0
  3928.0686091723       1.0
P  1  1.0
  2153.682497388        1.0
P  1  1.0
  1120.6728292303       1.0
P  1  1.0
  602.3999129616        1.0
P  1  1.0
  386.2158387626        1.0
P  1  1.0
  262.2546867884        1.0
P  1  1.0
  185.3756219716        1.0
P  1  1.0
  112.9447334154        1.0
P  1  1.0
  61.0230433373         1.0
P  1  1.0
  41.4257555361         1.0
P  1  1.0
  26.1611310574         1.0
P  1  1.0
  15.7328517811         1.0
P  1  1.0
  9.568582963           1.0
P  1  1.0
  6.2862345725          1.0
P  1  1.0
  4.4151854501          1.0
P  1  1.0
  2.8796840956          1.0
P  1  1.0
  1.6050666471          1.0
P  1  1.0
  0.7845438997          1.0
P  1  1.0
  0.4821410029          1.0
P  1  1.0
  0.2998863195          1.0
P  1  1.0
  0.1819635883          1.0
P  1  1.0
  0.1230678921          1.0
P  1  1.0
  0.075787907           1.0
P  1  1.0
  0.039889115           1.0
P  1  1.0
  0.0246879216          1.0
P  1  1.0
  0.0154994825          1.0
D  1  1.0
  6015610.661745882     1.0
D  1  1.0
  1682481.2437803939    1.0
D  1  1.0
  899910.537337095      1.0
D  1  1.0
  522556.3536028693     1.0
D  1  1.0
  195334.0308195419     1.0
D  1  1.0
  95305.7006614544      1.0
D  1  1.0
  59544.6298704427      1.0
D  1  1.0
  30892.3739780866      1.0
D  1  1.0
  17273.5467825328      1.0
D  1  1.0
  11100.8988171009      1.0
D  1  1.0
  6704.6184983184       1.0
D  1  1.0
  3665.0199051608       1.0
D  1  1.0
  1992.7388403627       1.0
D  1  1.0
  1112.2055241994       1.0
D  1  1.0
  645.6841125624        1.0
D  1  1.0
  415.7680543543        1.0
D  1  1.0
  263.6885575506        1.0
D  1  1.0
  172.11950329          1.0
D  1  1.0
  106.6916363373        1.0
D  1  1.0
  68.1887143759         1.0
D  1  1.0
  40.2820550807         1.0
D  1  1.0
  26.2680357992         1.0
D  1  1.0
  18.0407592338         1.0
D  1  1.0
  12.6512778278         1.0
D  1  1.0
  8.6804877099          1.0
D  1  1.0
  5.779075764           1.0
D  1  1.0
  3.5728597343          1.0
D  1  1.0
  1.9895029075          1.0
D  1  1.0
  1.1013542868          1.0
D  1  1.0
  0.6808117237          1.0
D  1  1.0
  0.4279945064          1.0
D  1  1.0
  0.2730659108          1.0
D  1  1.0
  0.1862726087          1.0
D  1  1.0
  0.1292968316          1.0
D  1  1.0
  0.0855670641          1.0
D  1  1.0
  0.0606767078          1.0
D  1  1.0
  0.0374696921          1.0
D  1  1.0
  0.0223192548          1.0
F  1  1.0
  30933.5396074135      1.0
F  1  1.0
  10265.3786728033      1.0
F  1  1.0
  7137.0548333952       1.0
F  1  1.0
  4438.8440805706       1.0
F  1  1.0
  2579.5097115503       1.0
F  1  1.0
  1446.1032969631       1.0
F  1  1.0
  855.3084299742        1.0
F  1  1.0
  590.8550501961        1.0
F  1  1.0
  414.719319816         1.0
F  1  1.0
  249.8813132117        1.0
F  1  1.0
  146.0789772382        1.0
F  1  1.0
  88.9200752488         1.0
F  1  1.0
  51.8895351297         1.0
F  1  1.0
  28.4893696146         1.0
F  1  1.0
  15.9244166113         1.0
F  1  1.0
  9.3173289215          1.0
F  1  1.0
  5.5081504392          1.0
F  1  1.0
  3.2386855517          1.0
F  1  1.0
  2.0357476366          1.0
F  1  1.0
  1.3925877305          1.0
F  1  1.0
  0.9016084887          1.0
F  1  1.0
  0.5626096434          1.0
F  1  1.0
  0.3526052437          1.0
F  1  1.0
  0.2237909281          1.0
F  1  1.0
  0.1288673853          1.0
F  1  1.0
  0.0682356066          1.0
G  1  1.0
  4508.4002089175       1.0
G  1  1.0
  2449.7122481722       1.0
G  1  1.0
  1531.5419200458       1.0
G  1  1.0
  1043.4202824831       1.0
G  1  1.0
  714.4733885273        1.0
G  1  1.0
  423.8704522773        1.0
G  1  1.0
  227.5501109043        1.0
G  1  1.0
  136.4588848882        1.0
G  1  1.0
  85.3241783918         1.0
G  1  1.0
  50.7334716347         1.0
G  1  1.0
  36.2103177542         1.0
G  1  1.0
  25.0790808899         1.0
G  1  1.0
  14.5213298494         1.0
G  1  1.0
  8.6881622172          1.0
G  1  1.0
  5.0868960823          1.0
G  1  1.0
  3.1950703574          1.0
G  1  1.0
  2.2103378341          1.0
G  1  1.0
  1.5199587605          1.0
G  1  1.0
  0.9803257498          1.0
G  1  1.0
  0.6601614221          1.0
G  1  1.0
  0.4470931231          1.0
G  1  1.0
  0.2471410922          1.0
G  1  1.0
  0.1526204039          1.0
G  1  1.0
  0.0741020523          1.0
H  1  1.0
  919.3939796942        1.0
H  1  1.0
  497.74766255          1.0
H  1  1.0
  311.0669650236        1.0
H  1  1.0
  185.4030393277        1.0
H  1  1.0
  111.968425497         1.0
H  1  1.0
  75.7732673252         1.0
H  1  1.0
  44.4562507428         1.0
H  1  1.0
  26.6406650336         1.0
H  1  1.0
  17.1704802493         1.0
H  1  1.0
  9.9707275407          1.0
H  1  1.0
  5.4791265676          1.0
H  1  1.0
  3.3779030103          1.0
H  1  1.0
  2.2994574029          1.0
H  1  1.0
  1.4711572479          1.0
H  1  1.0
  0.964814073           1.0
H  1  1.0
  0.6606721147          1.0
H  1  1.0
  0.4095449885          1.0
H  1  1.0
  0.2568347946          1.0
H  1  1.0
  0.1718156543          1.0
H  1  1.0
  0.0916259902          1.0
I  1  1.0
  681.6492506337        1.0
I  1  1.0
  355.7696977926        1.0
I  1  1.0
  200.558437103         1.0
I  1  1.0
  125.5885434837        1.0
I  1  1.0
  87.3675431372         1.0
I  1  1.0
  57.2771610328         1.0
I  1  1.0
  38.003427654          1.0
I  1  1.0
  24.7018043424         1.0
I  1  1.0
  14.9272413226         1.0
I  1  1.0
  9.7308757892          1.0
I  1  1.0
  6.5433571067          1.0
I  1  1.0
  4.2666949416          1.0
I  1  1.0
  2.7711719028          1.0
I  1  1.0
  1.8507597493          1.0
I  1  1.0
  1.1692673276          1.0
I  1  1.0
  0.6686248915          1.0
I  1  1.0
  0.3542709108          1.0
I  1  1.0
  0.1952115623          1.0
I  1  1.0
  0.104313219           1.0
J  1  1.0
  85.2164548922         1.0
J  1  1.0
  49.9476250898         1.0
J  1  1.0
  13.5989916962         1.0
J  1  1.0
  8.3785267698          1.0
J  1  1.0
  5.7846874311          1.0
J  1  1.0
  3.8400452883          1.0
J  1  1.0
  1.5833672             1.0
J  1  1.0
  0.9445950467          1.0
K  1  1.0
  10.0339129031         1.0
K  1  1.0
  6.6390713167          1.0
K  1  1.0
  4.2885701652          1.0
K  1  1.0
  1.7551236051          1.0
L  1  1.0
  4.9217224781          1.0
****
Pr     0
S  1  1.0
  14894940.170427015    1.0
S  1  1.0
  2389125.5261447993    1.0
S  1  1.0
  900903.842            1.0
S  1  1.0
  358659.6712017256     1.0
S  1  1.0
  119532.3144126423     1.0
S  1  1.0
  60585.9378406006      1.0
S  1  1.0
  25623.1055475832      1.0
S  1  1.0
  12248.3357110686      1.0
S  1  1.0
  5198.8327359548       1.0
S  1  1.0
  3130.1098891402       1.0
S  1  1.0
  1811.009156846        1.0
S  1  1.0
  767.2806928871        1.0
S  1  1.0
  457.2363991238        1.0
S  1  1.0
  273.9979412999        1.0
S  1  1.0
  120.8201337872        1.0
S  1  1.0
  80.8460087627         1.0
S  1  1.0
  53.4873767889         1.0
S  1  1.0
  34.8957662002         1.0
S  1  1.0
  23.0612423478         1.0
S  1  1.0
  14.7415956816         1.0
S  1  1.0
  9.2053907766          1.0
S  1  1.0
  5.9322168767          1.0
S  1  1.0
  3.9022482735          1.0
S  1  1.0
  2.2727826657          1.0
S  1  1.0
  1.5155197401          1.0
S  1  1.0
  1.05865137            1.0
S  1  1.0
  0.6318107271          1.0
S  1  1.0
  0.3722945368          1.0
S  1  1.0
  0.2235659819          1.0
S  1  1.0
  0.1154089561          1.0
S  1  1.0
  0.0698122024          1.0
S  1  1.0
  0.0425889719          1.0
S  1  1.0
  0.0235063439          1.0
S  1  1.0
  0.014632563           1.0
S  1  1.0
  0.0084875116          1.0
P  1  1.0
  5032661.329992051     1.0
P  1  1.0
  2064924.1370912837    1.0
P  1  1.0
  1143213.25643526      1.0
P  1  1.0
  313140.6245117942     1.0
P  1  1.0
  119229.4446795538     1.0
P  1  1.0
  68022.021898065       1.0
P  1  1.0
  42756.4317842463      1.0
P  1  1.0
  17164.8653611328      1.0
P  1  1.0
  7239.2931956783       1.0
P  1  1.0
  4037.0068824036       1.0
P  1  1.0
  2423.7460851588       1.0
P  1  1.0
  1279.2153959715       1.0
P  1  1.0
  784.9702245097        1.0
P  1  1.0
  489.611111093         1.0
P  1  1.0
  323.3763243896        1.0
P  1  1.0
  216.7716663266        1.0
P  1  1.0
  137.8404515651        1.0
P  1  1.0
  86.6974173603         1.0
P  1  1.0
  60.6869341786         1.0
P  1  1.0
  30.4502684038         1.0
P  1  1.0
  21.4027857404         1.0
P  1  1.0
  15.0601795806         1.0
P  1  1.0
  9.9168573867          1.0
P  1  1.0
  6.5378031169          1.0
P  1  1.0
  4.1830819912          1.0
P  1  1.0
  2.7909329231          1.0
P  1  1.0
  1.5991464494          1.0
P  1  1.0
  0.9040423408          1.0
P  1  1.0
  0.5517019186          1.0
P  1  1.0
  0.3311423322          1.0
P  1  1.0
  0.2059561722          1.0
P  1  1.0
  0.1255074205          1.0
P  1  1.0
  0.0720815967          1.0
P  1  1.0
  0.0413942496          1.0
P  1  1.0
  0.026127122           1.0
P  1  1.0
  0.0150889096          1.0
D  1  1.0
  2973775.6672421317    1.0
D  1  1.0
  922211.0463152484     1.0
D  1  1.0
  538499.0169387755     1.0
D  1  1.0
  293491.470426176      1.0
D  1  1.0
  109897.2196930424     1.0
D  1  1.0
  61447.4490688138      1.0
D  1  1.0
  35379.9406012762      1.0
D  1  1.0
  16796.4046153384      1.0
D  1  1.0
  9472.4699245176       1.0
D  1  1.0
  6264.791190536        1.0
D  1  1.0
  4044.6041422733       1.0
D  1  1.0
  2250.8696341839       1.0
D  1  1.0
  1515.1736202142       1.0
D  1  1.0
  977.7748666406        1.0
D  1  1.0
  595.3805341527        1.0
D  1  1.0
  408.8663156832        1.0
D  1  1.0
  272.1809150082        1.0
D  1  1.0
  168.0557420177        1.0
D  1  1.0
  118.1861460951        1.0
D  1  1.0
  78.9247558045         1.0
D  1  1.0
  53.5222041074         1.0
D  1  1.0
  35.0811647957         1.0
D  1  1.0
  21.0458691936         1.0
D  1  1.0
  13.5161521199         1.0
D  1  1.0
  8.9430302581          1.0
D  1  1.0
  6.0854231054          1.0
D  1  1.0
  3.6546041055          1.0
D  1  1.0
  2.2974729412          1.0
D  1  1.0
  1.3527041507          1.0
D  1  1.0
  0.8204277404          1.0
D  1  1.0
  0.5187819241          1.0
D  1  1.0
  0.3202794074          1.0
D  1  1.0
  0.1890004707          1.0
D  1  1.0
  0.1203757143          1.0
D  1  1.0
  0.0756223125          1.0
D  1  1.0
  0.0462852408          1.0
D  1  1.0
  0.0318708037          1.0
D  1  1.0
  0.0217280298          1.0
F  1  1.0
  2188909.5533846687    1.0
F  1  1.0
  1042639.8814808804    1.0
F  1  1.0
  485413.6673670809     1.0
F  1  1.0
  268461.8403426318     1.0
F  1  1.0
  105021.189181778      1.0
F  1  1.0
  67693.5171422218      1.0
F  1  1.0
  39643.5027942264      1.0
F  1  1.0
  23628.5336348693      1.0
F  1  1.0
  13053.7382221795      1.0
F  1  1.0
  8596.5382846884       1.0
F  1  1.0
  4682.3072637571       1.0
F  1  1.0
  2942.3402377938       1.0
F  1  1.0
  1991.7659275852       1.0
F  1  1.0
  1351.7003415557       1.0
F  1  1.0
  910.64967201          1.0
F  1  1.0
  637.969649763         1.0
F  1  1.0
  420.2678052404        1.0
F  1  1.0
  278.1134668052        1.0
F  1  1.0
  180.8844948194        1.0
F  1  1.0
  100.8460778363        1.0
F  1  1.0
  60.5730392756         1.0
F  1  1.0
  40.3394135313         1.0
F  1  1.0
  25.6689428687         1.0
F  1  1.0
  16.8275944912         1.0
F  1  1.0
  11.4693476435         1.0
F  1  1.0
  7.2274239854          1.0
F  1  1.0
  4.2492831137          1.0
F  1  1.0
  2.8421368762          1.0
F  1  1.0
  1.7294782888          1.0
F  1  1.0
  1.0631689227          1.0
F  1  1.0
  0.5870161945          1.0
F  1  1.0
  0.3640434987          1.0
F  1  1.0
  0.2335365586          1.0
F  1  1.0
  0.1333803784          1.0
F  1  1.0
  0.0784183337          1.0
F  1  1.0
  0.0431794115          1.0
G  1  1.0
  4694.5757085068       1.0
G  1  1.0
  2753.1064726574       1.0
G  1  1.0
  999.7517402426        1.0
G  1  1.0
  616.8662150711        1.0
G  1  1.0
  411.4816477158        1.0
G  1  1.0
  239.6516896889        1.0
G  1  1.0
  120.8962065629        1.0
G  1  1.0
  72.7563461497         1.0
G  1  1.0
  48.2041709904         1.0
G  1  1.0
  29.487562828          1.0
G  1  1.0
  17.613247675          1.0
G  1  1.0
  11.849351497          1.0
G  1  1.0
  7.4768796738          1.0
G  1  1.0
  5.1004547759          1.0
G  1  1.0
  3.1084536441          1.0
G  1  1.0
  2.203179157           1.0
G  1  1.0
  1.5482656049          1.0
G  1  1.0
  1.038032356           1.0
G  1  1.0
  0.619058246           1.0
G  1  1.0
  0.3635060546          1.0
G  1  1.0
  0.2184976772          1.0
G  1  1.0
  0.1330164415          1.0
G  1  1.0
  0.0882933877          1.0
G  1  1.0
  0.0583177681          1.0
H  1  1.0
  989.6401706707        1.0
H  1  1.0
  624.4327977425        1.0
H  1  1.0
  352.2008943479        1.0
H  1  1.0
  203.3808023537        1.0
H  1  1.0
  135.5238687793        1.0
H  1  1.0
  84.5161382595         1.0
H  1  1.0
  48.6582191803         1.0
H  1  1.0
  26.5354824022         1.0
H  1  1.0
  16.7466876473         1.0
H  1  1.0
  11.0382754003         1.0
H  1  1.0
  5.9846318367          1.0
H  1  1.0
  3.316458628           1.0
H  1  1.0
  2.1149939552          1.0
H  1  1.0
  1.4785953403          1.0
H  1  1.0
  0.9931583889          1.0
H  1  1.0
  0.6428204947          1.0
H  1  1.0
  0.429629948           1.0
H  1  1.0
  0.2732229527          1.0
H  1  1.0
  0.1903588562          1.0
H  1  1.0
  0.1246845398          1.0
H  1  1.0
  0.0705913212          1.0
I  1  1.0
  570.0806506148        1.0
I  1  1.0
  379.1292868237        1.0
I  1  1.0
  259.5619584489        1.0
I  1  1.0
  170.5280349718        1.0
I  1  1.0
  112.3822367023        1.0
I  1  1.0
  69.8523085984         1.0
I  1  1.0
  39.2987302801         1.0
I  1  1.0
  25.244810983          1.0
I  1  1.0
  17.0734991004         1.0
I  1  1.0
  10.1033456763         1.0
I  1  1.0
  5.9164641006          1.0
I  1  1.0
  3.1691159224          1.0
I  1  1.0
  1.7107406171          1.0
I  1  1.0
  0.9256356526          1.0
I  1  1.0
  0.490563469           1.0
I  1  1.0
  0.2791190768          1.0
I  1  1.0
  0.1861644757          1.0
I  1  1.0
  0.1266391568          1.0
I  1  1.0
  0.0735892882          1.0
J  1  1.0
  93.8818199798         1.0
J  1  1.0
  55.167915074          1.0
J  1  1.0
  22.3107219393         1.0
J  1  1.0
  14.5832937989         1.0
J  1  1.0
  9.8081676513          1.0
J  1  1.0
  6.7574501391          1.0
J  1  1.0
  4.6145354407          1.0
J  1  1.0
  3.0179939016          1.0
J  1  1.0
  2.0173408287          1.0
J  1  1.0
  1.3238649279          1.0
J  1  1.0
  0.8638361975          1.0
K  1  1.0
  62.575645797          1.0
K  1  1.0
  10.6688891495         1.0
K  1  1.0
  5.8595985426          1.0
K  1  1.0
  3.3731709311          1.0
K  1  1.0
  2.0870260712          1.0
K  1  1.0
  0.8880421475          1.0
L  1  1.0
  9.1735663719          1.0
L  1  1.0
  4.552989821           1.0
****
Nd     0
S  1  1.0
  4339217.941659208     1.0
S  1  1.0
  1189990.386606627     1.0
S  1  1.0
  581499.4916173195     1.0
S  1  1.0
  122502.2926486875     1.0
S  1  1.0
  62414.3970015885      1.0
S  1  1.0
  31920.6002712587      1.0
S  1  1.0
  17862.3576907727      1.0
S  1  1.0
  7377.9670209294       1.0
S  1  1.0
  2818.3096035751       1.0
S  1  1.0
  1562.2328717772       1.0
S  1  1.0
  928.7225539735        1.0
S  1  1.0
  431.4847031181        1.0
S  1  1.0
  287.2309489089        1.0
S  1  1.0
  184.2624763981        1.0
S  1  1.0
  116.6921530732        1.0
S  1  1.0
  77.3801308991         1.0
S  1  1.0
  45.889401641          1.0
S  1  1.0
  26.7756688711         1.0
S  1  1.0
  16.441583369          1.0
S  1  1.0
  9.4655606623          1.0
S  1  1.0
  6.26054096            1.0
S  1  1.0
  4.0822248135          1.0
S  1  1.0
  2.6832802331          1.0
S  1  1.0
  1.7446128498          1.0
S  1  1.0
  1.1237724252          1.0
S  1  1.0
  0.7430653393          1.0
S  1  1.0
  0.4525082299          1.0
S  1  1.0
  0.2871326683          1.0
S  1  1.0
  0.1729198245          1.0
S  1  1.0
  0.1057627497          1.0
S  1  1.0
  0.0661572878          1.0
S  1  1.0
  0.0371025849          1.0
S  1  1.0
  0.022572251           1.0
S  1  1.0
  0.0137388905          1.0
S  1  1.0
  0.0087989441          1.0
P  1  1.0
  6077690.870929027     1.0
P  1  1.0
  2236165.105577323     1.0
P  1  1.0
  1197701.0640898442    1.0
P  1  1.0
  329970.8714833191     1.0
P  1  1.0
  147977.3567203923     1.0
P  1  1.0
  71813.3437084268      1.0
P  1  1.0
  27330.3770538654      1.0
P  1  1.0
  17010.5623366736      1.0
P  1  1.0
  7121.3406757263       1.0
P  1  1.0
  3172.4579514951       1.0
P  1  1.0
  2030.530591481        1.0
P  1  1.0
  1161.5937674569       1.0
P  1  1.0
  693.4812312482        1.0
P  1  1.0
  445.1815219436        1.0
P  1  1.0
  250.8457125505        1.0
P  1  1.0
  154.847745116         1.0
P  1  1.0
  105.0784837178        1.0
P  1  1.0
  71.8883905063         1.0
P  1  1.0
  47.9009259213         1.0
P  1  1.0
  31.5692749539         1.0
P  1  1.0
  19.7077280255         1.0
P  1  1.0
  11.8718821786         1.0
P  1  1.0
  6.7342192287          1.0
P  1  1.0
  4.3082412778          1.0
P  1  1.0
  2.5170525188          1.0
P  1  1.0
  1.5748433331          1.0
P  1  1.0
  0.9880869229          1.0
P  1  1.0
  0.6017128676          1.0
P  1  1.0
  0.3827838715          1.0
P  1  1.0
  0.2553582929          1.0
P  1  1.0
  0.1684276961          1.0
P  1  1.0
  0.1080023336          1.0
P  1  1.0
  0.0645868041          1.0
P  1  1.0
  0.0412162162          1.0
P  1  1.0
  0.0267891532          1.0
P  1  1.0
  0.0156425672          1.0
D  1  1.0
  1827612.0831766708    1.0
D  1  1.0
  564975.4713125838     1.0
D  1  1.0
  324363.0655046914     1.0
D  1  1.0
  115471.6023344683     1.0
D  1  1.0
  65134.0775976698      1.0
D  1  1.0
  33765.7265904402      1.0
D  1  1.0
  14919.958208291       1.0
D  1  1.0
  9911.6871322742       1.0
D  1  1.0
  6647.6357754079       1.0
D  1  1.0
  2898.8859370979       1.0
D  1  1.0
  1924.5235013342       1.0
D  1  1.0
  1286.7794879186       1.0
D  1  1.0
  846.8139667736        1.0
D  1  1.0
  563.8820393817        1.0
D  1  1.0
  336.734799637         1.0
D  1  1.0
  210.6255549138        1.0
D  1  1.0
  141.6725991671        1.0
D  1  1.0
  98.5184529073         1.0
D  1  1.0
  63.9968670793         1.0
D  1  1.0
  44.1431414475         1.0
D  1  1.0
  27.0666412155         1.0
D  1  1.0
  15.3344478598         1.0
D  1  1.0
  10.4352675087         1.0
D  1  1.0
  6.9161593611          1.0
D  1  1.0
  4.520638488           1.0
D  1  1.0
  2.6957918067          1.0
D  1  1.0
  1.6114447757          1.0
D  1  1.0
  1.03639039            1.0
D  1  1.0
  0.5848173482          1.0
D  1  1.0
  0.3137815176          1.0
D  1  1.0
  0.1783725316          1.0
D  1  1.0
  0.1200389014          1.0
D  1  1.0
  0.0840291304          1.0
D  1  1.0
  0.0581023705          1.0
D  1  1.0
  0.0368291777          1.0
D  1  1.0
  0.0225252968          1.0
F  1  1.0
  2267576.131155816     1.0
F  1  1.0
  931570.4350047664     1.0
F  1  1.0
  525606.8280430627     1.0
F  1  1.0
  197549.887830299      1.0
F  1  1.0
  111345.153442765      1.0
F  1  1.0
  71752.7345051923      1.0
F  1  1.0
  39853.8254338974      1.0
F  1  1.0
  23154.9946452291      1.0
F  1  1.0
  14479.0205863405      1.0
F  1  1.0
  9071.7940365413       1.0
F  1  1.0
  4033.3232280961       1.0
F  1  1.0
  2812.5782737141       1.0
F  1  1.0
  1770.094083829        1.0
F  1  1.0
  1087.483046499        1.0
F  1  1.0
  681.5603368766        1.0
F  1  1.0
  416.932906579         1.0
F  1  1.0
  245.9681195213        1.0
F  1  1.0
  163.9868830019        1.0
F  1  1.0
  114.1766018055        1.0
F  1  1.0
  78.1380234663         1.0
F  1  1.0
  50.8061817399         1.0
F  1  1.0
  35.4840609475         1.0
F  1  1.0
  20.1211294135         1.0
F  1  1.0
  11.7456766127         1.0
F  1  1.0
  6.9386027282          1.0
F  1  1.0
  3.9262990413          1.0
F  1  1.0
  2.1918341403          1.0
F  1  1.0
  1.5033790449          1.0
F  1  1.0
  0.9559775148          1.0
F  1  1.0
  0.5905233443          1.0
F  1  1.0
  0.3546284044          1.0
F  1  1.0
  0.2260726422          1.0
F  1  1.0
  0.1539718985          1.0
F  1  1.0
  0.0992176862          1.0
F  1  1.0
  0.0663054426          1.0
F  1  1.0
  0.0470486524          1.0
G  1  1.0
  3644.694343528        1.0
G  1  1.0
  2490.9890474936       1.0
G  1  1.0
  1118.7064530434       1.0
G  1  1.0
  781.383167587         1.0
G  1  1.0
  519.9635403666        1.0
G  1  1.0
  356.824273293         1.0
G  1  1.0
  237.8064945184        1.0
G  1  1.0
  149.4801896255        1.0
G  1  1.0
  94.5621294814         1.0
G  1  1.0
  58.9487953137         1.0
G  1  1.0
  34.5763901027         1.0
G  1  1.0
  21.8087541934         1.0
G  1  1.0
  13.5818492751         1.0
G  1  1.0
  8.658962698           1.0
G  1  1.0
  5.8254758665          1.0
G  1  1.0
  3.9879867074          1.0
G  1  1.0
  2.6324760082          1.0
G  1  1.0
  1.6680337006          1.0
G  1  1.0
  1.1327697768          1.0
G  1  1.0
  0.7119566259          1.0
G  1  1.0
  0.3947836901          1.0
G  1  1.0
  0.2237232668          1.0
G  1  1.0
  0.0999489532          1.0
G  1  1.0
  0.0584008332          1.0
H  1  1.0
  870.6179636814        1.0
H  1  1.0
  593.297566536         1.0
H  1  1.0
  389.2499860751        1.0
H  1  1.0
  250.6386614525        1.0
H  1  1.0
  154.4901589817        1.0
H  1  1.0
  98.8096683221         1.0
H  1  1.0
  61.6785754914         1.0
H  1  1.0
  41.88170126           1.0
H  1  1.0
  26.4523172743         1.0
H  1  1.0
  14.9167440353         1.0
H  1  1.0
  8.2456434102          1.0
H  1  1.0
  4.737081272           1.0
H  1  1.0
  2.9009462597          1.0
H  1  1.0
  1.8533367775          1.0
H  1  1.0
  1.2641276296          1.0
H  1  1.0
  0.8088665436          1.0
H  1  1.0
  0.481176815           1.0
H  1  1.0
  0.3066246241          1.0
H  1  1.0
  0.2090042833          1.0
H  1  1.0
  0.1362319844          1.0
H  1  1.0
  0.0765442345          1.0
I  1  1.0
  566.8682201729        1.0
I  1  1.0
  329.8818455919        1.0
I  1  1.0
  176.0356431767        1.0
I  1  1.0
  104.1716456831        1.0
I  1  1.0
  65.6086508523         1.0
I  1  1.0
  36.0498117771         1.0
I  1  1.0
  21.4337997541         1.0
I  1  1.0
  12.8433889579         1.0
I  1  1.0
  6.9106876823          1.0
I  1  1.0
  4.3578919658          1.0
I  1  1.0
  3.0176916597          1.0
I  1  1.0
  2.1040400211          1.0
I  1  1.0
  1.3359032422          1.0
I  1  1.0
  0.7825078873          1.0
I  1  1.0
  0.4480003319          1.0
I  1  1.0
  0.2596631227          1.0
I  1  1.0
  0.1635020896          1.0
I  1  1.0
  0.081801194           1.0
J  1  1.0
  120.3585375125        1.0
J  1  1.0
  75.1508436636         1.0
J  1  1.0
  11.5661117893         1.0
J  1  1.0
  7.8517137907          1.0
J  1  1.0
  4.559567247           1.0
J  1  1.0
  2.0008186471          1.0
J  1  1.0
  0.7389739386          1.0
J  1  1.0
  0.4464208216          1.0
J  1  1.0
  0.2264882124          1.0
K  1  1.0
  11.1620328267         1.0
K  1  1.0
  6.847337323           1.0
K  1  1.0
  4.0026711819          1.0
K  1  1.0
  1.8783525606          1.0
K  1  1.0
  0.5465176466          1.0
K  1  1.0
  0.2626416873          1.0
L  1  1.0
  10.035861536          1.0
L  1  1.0
  5.8844952378          1.0
****
Pm     0
S  1  1.0
  22301247.705559514    1.0
S  1  1.0
  4427747.158771063     1.0
S  1  1.0
  1313719.8474658134    1.0
S  1  1.0
  534182.0880749273     1.0
S  1  1.0
  236238.567369205      1.0
S  1  1.0
  76377.9975905613      1.0
S  1  1.0
  24694.6574472611      1.0
S  1  1.0
  15206.7680522165      1.0
S  1  1.0
  5896.6557627677       1.0
S  1  1.0
  2305.825036211        1.0
S  1  1.0
  1254.4559478857       1.0
S  1  1.0
  799.4697130683        1.0
S  1  1.0
  459.653560695         1.0
S  1  1.0
  259.5092099922        1.0
S  1  1.0
  176.7832722713        1.0
S  1  1.0
  118.5897636445        1.0
S  1  1.0
  76.3665695735         1.0
S  1  1.0
  40.056734031          1.0
S  1  1.0
  24.4810511203         1.0
S  1  1.0
  14.3588252169         1.0
S  1  1.0
  8.0433120087          1.0
S  1  1.0
  4.6770963171          1.0
S  1  1.0
  3.0239076744          1.0
S  1  1.0
  1.9099515966          1.0
S  1  1.0
  0.9851522263          1.0
S  1  1.0
  0.5890626684          1.0
S  1  1.0
  0.4110086297          1.0
S  1  1.0
  0.2584601238          1.0
S  1  1.0
  0.1637641291          1.0
S  1  1.0
  0.1074017635          1.0
S  1  1.0
  0.0741565833          1.0
S  1  1.0
  0.0449853019          1.0
S  1  1.0
  0.0233981521          1.0
S  1  1.0
  0.0144754672          1.0
S  1  1.0
  0.0086402198          1.0
P  1  1.0
  6173229.147499814     1.0
P  1  1.0
  1259326.9059714729    1.0
P  1  1.0
  550870.9803341688     1.0
P  1  1.0
  237329.4978254134     1.0
P  1  1.0
  129109.908419497      1.0
P  1  1.0
  43465.9171688153      1.0
P  1  1.0
  23812.3798934267      1.0
P  1  1.0
  10479.5126701058      1.0
P  1  1.0
  6143.8459030735       1.0
P  1  1.0
  3962.1172480442       1.0
P  1  1.0
  1710.6931764077       1.0
P  1  1.0
  1102.3383411273       1.0
P  1  1.0
  707.2114285118        1.0
P  1  1.0
  450.9971091254        1.0
P  1  1.0
  208.3536221009        1.0
P  1  1.0
  145.6794071784        1.0
P  1  1.0
  89.0527752546         1.0
P  1  1.0
  61.6673034565         1.0
P  1  1.0
  39.0759385385         1.0
P  1  1.0
  23.5645888756         1.0
P  1  1.0
  14.6119445206         1.0
P  1  1.0
  8.372623223           1.0
P  1  1.0
  4.4630131598          1.0
P  1  1.0
  2.7247729558          1.0
P  1  1.0
  1.9335503684          1.0
P  1  1.0
  1.289223279           1.0
P  1  1.0
  0.7923596627          1.0
P  1  1.0
  0.4957023279          1.0
P  1  1.0
  0.3301501902          1.0
P  1  1.0
  0.2156001694          1.0
P  1  1.0
  0.1191265809          1.0
P  1  1.0
  0.0548634519          1.0
P  1  1.0
  0.0278430779          1.0
P  1  1.0
  0.0153603907          1.0
D  1  1.0
  1930044.877205233     1.0
D  1  1.0
  587163.0686687585     1.0
D  1  1.0
  346646.3970529768     1.0
D  1  1.0
  122934.24017451       1.0
D  1  1.0
  72599.626993859       1.0
D  1  1.0
  42132.147151622       1.0
D  1  1.0
  27284.1039949285      1.0
D  1  1.0
  11694.1095229313      1.0
D  1  1.0
  6747.2127873143       1.0
D  1  1.0
  3757.4562002147       1.0
D  1  1.0
  2288.0680185222       1.0
D  1  1.0
  1316.7568069382       1.0
D  1  1.0
  898.1318802564        1.0
D  1  1.0
  553.9851342407        1.0
D  1  1.0
  337.9729409225        1.0
D  1  1.0
  208.296010955         1.0
D  1  1.0
  137.1327165744        1.0
D  1  1.0
  89.2298601059         1.0
D  1  1.0
  54.9773131114         1.0
D  1  1.0
  35.9598217601         1.0
D  1  1.0
  23.612102366          1.0
D  1  1.0
  12.7869703538         1.0
D  1  1.0
  7.6396823834          1.0
D  1  1.0
  5.3806906239          1.0
D  1  1.0
  3.6828194407          1.0
D  1  1.0
  2.2652802423          1.0
D  1  1.0
  1.3767761262          1.0
D  1  1.0
  0.8167590224          1.0
D  1  1.0
  0.455177586           1.0
D  1  1.0
  0.2960434176          1.0
D  1  1.0
  0.1955499203          1.0
D  1  1.0
  0.123167315           1.0
D  1  1.0
  0.0745960723          1.0
D  1  1.0
  0.0397575107          1.0
D  1  1.0
  0.0221189626          1.0
F  1  1.0
  8748612.270079603     1.0
F  1  1.0
  2225587.2047104943    1.0
F  1  1.0
  960602.8276048613     1.0
F  1  1.0
  544125.502598701      1.0
F  1  1.0
  208473.989466162      1.0
F  1  1.0
  118721.2239844791     1.0
F  1  1.0
  50321.2612099525      1.0
F  1  1.0
  35901.7784887208      1.0
F  1  1.0
  22288.1539299108      1.0
F  1  1.0
  13580.2679859417      1.0
F  1  1.0
  6106.6531090338       1.0
F  1  1.0
  3875.9820975705       1.0
F  1  1.0
  2436.8845662355       1.0
F  1  1.0
  1714.4242204052       1.0
F  1  1.0
  1074.3959130996       1.0
F  1  1.0
  629.2910522508        1.0
F  1  1.0
  341.4048030991        1.0
F  1  1.0
  207.2295228163        1.0
F  1  1.0
  128.3273895605        1.0
F  1  1.0
  86.8377243822         1.0
F  1  1.0
  53.2259011738         1.0
F  1  1.0
  29.729661385          1.0
F  1  1.0
  14.1743702085         1.0
F  1  1.0
  8.391825409           1.0
F  1  1.0
  5.7325226125          1.0
F  1  1.0
  3.6919781179          1.0
F  1  1.0
  2.3510334422          1.0
F  1  1.0
  1.6195251122          1.0
F  1  1.0
  1.0223376444          1.0
F  1  1.0
  0.6128259178          1.0
F  1  1.0
  0.3638146966          1.0
F  1  1.0
  0.229427524           1.0
F  1  1.0
  0.1555118879          1.0
F  1  1.0
  0.0973747538          1.0
F  1  1.0
  0.0524656657          1.0
G  1  1.0
  3444.3429087756       1.0
G  1  1.0
  2057.7417550375       1.0
G  1  1.0
  1019.9631613998       1.0
G  1  1.0
  530.4530391724        1.0
G  1  1.0
  303.9620324372        1.0
G  1  1.0
  187.0643098104        1.0
G  1  1.0
  129.8277718679        1.0
G  1  1.0
  87.055717658          1.0
G  1  1.0
  57.4541256587         1.0
G  1  1.0
  33.3222194262         1.0
G  1  1.0
  18.414651016          1.0
G  1  1.0
  10.5411493783         1.0
G  1  1.0
  6.6003732729          1.0
G  1  1.0
  4.4140382872          1.0
G  1  1.0
  2.8887132249          1.0
G  1  1.0
  1.9821550239          1.0
G  1  1.0
  1.2577178048          1.0
G  1  1.0
  0.8099324713          1.0
G  1  1.0
  0.5366113072          1.0
G  1  1.0
  0.3256823229          1.0
G  1  1.0
  0.1879403545          1.0
G  1  1.0
  0.1009419924          1.0
G  1  1.0
  0.0619679606          1.0
H  1  1.0
  4578.3188956784       1.0
H  1  1.0
  2838.0948654649       1.0
H  1  1.0
  1720.8667238932       1.0
H  1  1.0
  1106.0918943938       1.0
H  1  1.0
  732.6512038296        1.0
H  1  1.0
  493.1299371001        1.0
H  1  1.0
  309.6229738268        1.0
H  1  1.0
  208.9480286005        1.0
H  1  1.0
  136.7031422106        1.0
H  1  1.0
  92.1454779554         1.0
H  1  1.0
  61.8642990876         1.0
H  1  1.0
  37.9645463983         1.0
H  1  1.0
  23.2918466305         1.0
H  1  1.0
  16.4288906602         1.0
H  1  1.0
  11.5942519627         1.0
H  1  1.0
  8.0515659922          1.0
H  1  1.0
  4.6416333197          1.0
H  1  1.0
  2.5027979749          1.0
H  1  1.0
  1.6078623814          1.0
H  1  1.0
  1.0045768579          1.0
H  1  1.0
  0.6578028001          1.0
H  1  1.0
  0.4511208759          1.0
H  1  1.0
  0.2619864142          1.0
H  1  1.0
  0.1597195966          1.0
H  1  1.0
  0.0816817623          1.0
I  1  1.0
  725.4636292187        1.0
I  1  1.0
  465.3279802804        1.0
I  1  1.0
  288.7885309195        1.0
I  1  1.0
  173.2390940431        1.0
I  1  1.0
  92.3766214914         1.0
I  1  1.0
  54.4224712209         1.0
I  1  1.0
  37.4317290969         1.0
I  1  1.0
  23.617968058          1.0
I  1  1.0
  13.5770193328         1.0
I  1  1.0
  9.5441914563          1.0
I  1  1.0
  5.8325238554          1.0
I  1  1.0
  3.6550922213          1.0
I  1  1.0
  2.2570096382          1.0
I  1  1.0
  1.3252570026          1.0
I  1  1.0
  0.7191223684          1.0
I  1  1.0
  0.4262415933          1.0
I  1  1.0
  0.2528622321          1.0
I  1  1.0
  0.1674075341          1.0
I  1  1.0
  0.088995406           1.0
J  1  1.0
  93.8349473452         1.0
J  1  1.0
  58.7101670519         1.0
J  1  1.0
  16.3096352359         1.0
J  1  1.0
  10.446880932          1.0
J  1  1.0
  6.6841735129          1.0
J  1  1.0
  4.6325445772          1.0
J  1  1.0
  3.1299047287          1.0
J  1  1.0
  1.9803197074          1.0
J  1  1.0
  1.1007525787          1.0
J  1  1.0
  0.4500113171          1.0
K  1  1.0
  72.8975716093         1.0
K  1  1.0
  17.6136034698         1.0
K  1  1.0
  11.7964700015         1.0
K  1  1.0
  7.4843567068          1.0
K  1  1.0
  5.1326500223          1.0
K  1  1.0
  3.6286842621          1.0
K  1  1.0
  2.3427915861          1.0
K  1  1.0
  1.284505699           1.0
L  1  1.0
  8.5023833958          1.0
L  1  1.0
  5.6753589949          1.0
****
Sm     0
S  1  1.0
  4645508.560054069     1.0
S  1  1.0
  1469766.0443297839    1.0
S  1  1.0
  584687.5518873313     1.0
S  1  1.0
  213496.0680654434     1.0
S  1  1.0
  101525.3561260548     1.0
S  1  1.0
  49848.6210404128      1.0
S  1  1.0
  27984.304782659       1.0
S  1  1.0
  14626.8267592112      1.0
S  1  1.0
  5905.2795973491       1.0
S  1  1.0
  3370.8652392782       1.0
S  1  1.0
  1959.509092764        1.0
S  1  1.0
  1183.8648947375       1.0
S  1  1.0
  638.2748879947        1.0
S  1  1.0
  289.3003111404        1.0
S  1  1.0
  156.453264622         1.0
S  1  1.0
  95.1276359521         1.0
S  1  1.0
  46.7574620235         1.0
S  1  1.0
  27.5190710966         1.0
S  1  1.0
  18.9389679468         1.0
S  1  1.0
  12.4573125779         1.0
S  1  1.0
  8.1969525008          1.0
S  1  1.0
  5.2376385267          1.0
S  1  1.0
  3.5885878482          1.0
S  1  1.0
  2.3137379551          1.0
S  1  1.0
  1.5346971204          1.0
S  1  1.0
  0.9801057241          1.0
S  1  1.0
  0.5331661366          1.0
S  1  1.0
  0.3601399881          1.0
S  1  1.0
  0.2276746697          1.0
S  1  1.0
  0.123334474           1.0
S  1  1.0
  0.0762633098          1.0
S  1  1.0
  0.045893225           1.0
S  1  1.0
  0.0271288922          1.0
S  1  1.0
  0.0189007119          1.0
S  1  1.0
  0.0130220743          1.0
S  1  1.0
  0.0087538234          1.0
P  1  1.0
  6210090.496906756     1.0
P  1  1.0
  1341786.2851030084    1.0
P  1  1.0
  767350.2347838014     1.0
P  1  1.0
  262488.1966931358     1.0
P  1  1.0
  148859.3548614124     1.0
P  1  1.0
  55432.2654723336      1.0
P  1  1.0
  35965.3018540271      1.0
P  1  1.0
  13468.364975759       1.0
P  1  1.0
  8319.2450819503       1.0
P  1  1.0
  4651.8005347728       1.0
P  1  1.0
  2585.7208711086       1.0
P  1  1.0
  1527.7239460264       1.0
P  1  1.0
  867.9761164909        1.0
P  1  1.0
  507.5535235904        1.0
P  1  1.0
  263.5159191012        1.0
P  1  1.0
  155.5887643193        1.0
P  1  1.0
  107.5029415606        1.0
P  1  1.0
  67.4660431287         1.0
P  1  1.0
  38.772221683          1.0
P  1  1.0
  22.606943231          1.0
P  1  1.0
  15.2660587016         1.0
P  1  1.0
  10.8230264475         1.0
P  1  1.0
  7.5086856635          1.0
P  1  1.0
  4.6072470348          1.0
P  1  1.0
  2.9251517664          1.0
P  1  1.0
  1.9019679554          1.0
P  1  1.0
  1.2695277339          1.0
P  1  1.0
  0.7386597624          1.0
P  1  1.0
  0.4179167181          1.0
P  1  1.0
  0.2196236436          1.0
P  1  1.0
  0.1285078333          1.0
P  1  1.0
  0.0845089762          1.0
P  1  1.0
  0.0538189732          1.0
P  1  1.0
  0.0280299866          1.0
P  1  1.0
  0.0155623528          1.0
D  1  1.0
  3403467.932720063     1.0
D  1  1.0
  1073889.2253316639    1.0
D  1  1.0
  374602.4363455474     1.0
D  1  1.0
  218914.0523017792     1.0
D  1  1.0
  93880.8552989988      1.0
D  1  1.0
  53024.8024083803      1.0
D  1  1.0
  29710.7485467241      1.0
D  1  1.0
  19381.7690260912      1.0
D  1  1.0
  12311.2516835925      1.0
D  1  1.0
  5389.242109745        1.0
D  1  1.0
  3267.9842165613       1.0
D  1  1.0
  1959.2533927856       1.0
D  1  1.0
  1366.7315530817       1.0
D  1  1.0
  786.1703939862        1.0
D  1  1.0
  438.0745574003        1.0
D  1  1.0
  242.0009027117        1.0
D  1  1.0
  149.6123896216        1.0
D  1  1.0
  96.7519950473         1.0
D  1  1.0
  60.7069602549         1.0
D  1  1.0
  40.7774899598         1.0
D  1  1.0
  27.9060723413         1.0
D  1  1.0
  17.4271342438         1.0
D  1  1.0
  12.3507538377         1.0
D  1  1.0
  7.8930503042          1.0
D  1  1.0
  4.8618603882          1.0
D  1  1.0
  2.998669581           1.0
D  1  1.0
  1.7825996104          1.0
D  1  1.0
  1.1338276724          1.0
D  1  1.0
  0.7466021223          1.0
D  1  1.0
  0.4520706151          1.0
D  1  1.0
  0.2847554351          1.0
D  1  1.0
  0.17100616            1.0
D  1  1.0
  0.1103933853          1.0
D  1  1.0
  0.0750620922          1.0
D  1  1.0
  0.0500007353          1.0
D  1  1.0
  0.0348971154          1.0
D  1  1.0
  0.022409788           1.0
F  1  1.0
  14513.3201159822      1.0
F  1  1.0
  8076.4062949011       1.0
F  1  1.0
  5242.9578738237       1.0
F  1  1.0
  3268.0314827915       1.0
F  1  1.0
  2207.8373916434       1.0
F  1  1.0
  1515.6143575001       1.0
F  1  1.0
  985.4967022228        1.0
F  1  1.0
  614.5871708431        1.0
F  1  1.0
  432.5652100882        1.0
F  1  1.0
  297.2873872185        1.0
F  1  1.0
  194.438176197         1.0
F  1  1.0
  130.193023425         1.0
F  1  1.0
  85.4209761806         1.0
F  1  1.0
  50.1309358476         1.0
F  1  1.0
  33.1630587257         1.0
F  1  1.0
  23.1218172259         1.0
F  1  1.0
  15.0046490968         1.0
F  1  1.0
  7.9950084162          1.0
F  1  1.0
  4.4250690828          1.0
F  1  1.0
  2.5760071302          1.0
F  1  1.0
  1.7920524511          1.0
F  1  1.0
  1.2503048893          1.0
F  1  1.0
  0.8922838585          1.0
F  1  1.0
  0.6139897095          1.0
F  1  1.0
  0.3981648449          1.0
F  1  1.0
  0.2615046755          1.0
F  1  1.0
  0.1678933942          1.0
F  1  1.0
  0.1041850787          1.0
F  1  1.0
  0.0587494128          1.0
G  1  1.0
  6509.833423173        1.0
G  1  1.0
  3969.8949374488       1.0
G  1  1.0
  1108.2386639292       1.0
G  1  1.0
  602.9755210075        1.0
G  1  1.0
  357.7272034187        1.0
G  1  1.0
  223.6568937018        1.0
G  1  1.0
  134.6995477916        1.0
G  1  1.0
  82.8379215656         1.0
G  1  1.0
  43.455000716          1.0
G  1  1.0
  27.8640768549         1.0
G  1  1.0
  19.7786298891         1.0
G  1  1.0
  12.3062307431         1.0
G  1  1.0
  7.7757333387          1.0
G  1  1.0
  5.1405776639          1.0
G  1  1.0
  3.4976189238          1.0
G  1  1.0
  2.3928819383          1.0
G  1  1.0
  1.507617845           1.0
G  1  1.0
  0.9936795194          1.0
G  1  1.0
  0.5937009938          1.0
G  1  1.0
  0.3242722127          1.0
G  1  1.0
  0.2130509542          1.0
G  1  1.0
  0.1426950979          1.0
G  1  1.0
  0.0686482295          1.0
H  1  1.0
  1479.3566376113       1.0
H  1  1.0
  596.5562676445        1.0
H  1  1.0
  378.1656747795        1.0
H  1  1.0
  269.8555730522        1.0
H  1  1.0
  186.8984446045        1.0
H  1  1.0
  114.0077936407        1.0
H  1  1.0
  71.3560843028         1.0
H  1  1.0
  44.2606426213         1.0
H  1  1.0
  26.0161276577         1.0
H  1  1.0
  14.4539895616         1.0
H  1  1.0
  8.8598018046          1.0
H  1  1.0
  6.2818630431          1.0
H  1  1.0
  3.8058487598          1.0
H  1  1.0
  2.1910242271          1.0
H  1  1.0
  1.3289544535          1.0
H  1  1.0
  0.7768979373          1.0
H  1  1.0
  0.4588026035          1.0
H  1  1.0
  0.3135613456          1.0
H  1  1.0
  0.1818366512          1.0
H  1  1.0
  0.0861954213          1.0
I  1  1.0
  755.6685657467        1.0
I  1  1.0
  494.5205757548        1.0
I  1  1.0
  296.1794783232        1.0
I  1  1.0
  183.0321665633        1.0
I  1  1.0
  112.1782802571        1.0
I  1  1.0
  66.6743547376         1.0
I  1  1.0
  37.9354956795         1.0
I  1  1.0
  24.7477147797         1.0
I  1  1.0
  15.4010225195         1.0
I  1  1.0
  10.4180375419         1.0
I  1  1.0
  7.4142867816          1.0
I  1  1.0
  4.9092357901          1.0
I  1  1.0
  3.0939810289          1.0
I  1  1.0
  1.9664432496          1.0
I  1  1.0
  1.1363863953          1.0
I  1  1.0
  0.738571094           1.0
I  1  1.0
  0.5036448364          1.0
I  1  1.0
  0.3579284877          1.0
I  1  1.0
  0.2481143871          1.0
I  1  1.0
  0.1761816211          1.0
I  1  1.0
  0.0954017422          1.0
J  1  1.0
  129.5281300552        1.0
J  1  1.0
  76.7422978467         1.0
J  1  1.0
  27.8999983926         1.0
J  1  1.0
  19.7201262505         1.0
J  1  1.0
  13.6139695885         1.0
J  1  1.0
  8.4866972394          1.0
J  1  1.0
  5.6155826125          1.0
J  1  1.0
  3.5089864219          1.0
J  1  1.0
  2.1862335277          1.0
J  1  1.0
  1.2756688104          1.0
J  1  1.0
  0.8398285884          1.0
J  1  1.0
  0.2563439401          1.0
K  1  1.0
  78.3797689494         1.0
K  1  1.0
  19.2988787865         1.0
K  1  1.0
  12.4256070162         1.0
K  1  1.0
  8.0649005069          1.0
K  1  1.0
  5.5826446672          1.0
K  1  1.0
  3.4131912411          1.0
K  1  1.0
  1.370524801           1.0
L  1  1.0
  9.2244611209          1.0
L  1  1.0
  5.7417061064          1.0
****
Eu     0
S  1  1.0
  3058036.2012679107    1.0
S  1  1.0
  1029693.2890282926    1.0
S  1  1.0
  348339.4194424757     1.0
S  1  1.0
  149867.9004080004     1.0
S  1  1.0
  52764.1205950923      1.0
S  1  1.0
  30696.6963577369      1.0
S  1  1.0
  9306.2160714445       1.0
S  1  1.0
  6247.6700036061       1.0
S  1  1.0
  3394.005830113        1.0
S  1  1.0
  1467.612376332        1.0
S  1  1.0
  665.9394222583        1.0
S  1  1.0
  449.1404251456        1.0
S  1  1.0
  303.3330611585        1.0
S  1  1.0
  161.2453709058        1.0
S  1  1.0
  98.8454692183         1.0
S  1  1.0
  63.4795446719         1.0
S  1  1.0
  41.0890104934         1.0
S  1  1.0
  23.2267251596         1.0
S  1  1.0
  14.1183444644         1.0
S  1  1.0
  9.5650912219          1.0
S  1  1.0
  5.5770844046          1.0
S  1  1.0
  3.2645426438          1.0
S  1  1.0
  1.9588617211          1.0
S  1  1.0
  1.019692448           1.0
S  1  1.0
  0.5750224651          1.0
S  1  1.0
  0.3191243023          1.0
S  1  1.0
  0.1998911267          1.0
S  1  1.0
  0.1314025467          1.0
S  1  1.0
  0.080099465           1.0
S  1  1.0
  0.0540598956          1.0
S  1  1.0
  0.0330077165          1.0
S  1  1.0
  0.0196364308          1.0
S  1  1.0
  0.0135970507          1.0
S  1  1.0
  0.0091035682          1.0
P  1  1.0
  6348561.253682442     1.0
P  1  1.0
  1462575.271424503     1.0
P  1  1.0
  535409.4556684829     1.0
P  1  1.0
  272934.443905015      1.0
P  1  1.0
  95007.1765256871      1.0
P  1  1.0
  50217.6103831937      1.0
P  1  1.0
  20696.7679298748      1.0
P  1  1.0
  8750.1279496258       1.0
P  1  1.0
  5211.8219605525       1.0
P  1  1.0
  3537.5480279578       1.0
P  1  1.0
  2261.1818949474       1.0
P  1  1.0
  941.735766468         1.0
P  1  1.0
  529.5648719459        1.0
P  1  1.0
  340.4680190487        1.0
P  1  1.0
  222.2658322522        1.0
P  1  1.0
  132.3103274364        1.0
P  1  1.0
  67.9381766888         1.0
P  1  1.0
  43.6942446442         1.0
P  1  1.0
  30.7880943108         1.0
P  1  1.0
  21.6173576598         1.0
P  1  1.0
  15.0197619907         1.0
P  1  1.0
  10.4107343826         1.0
P  1  1.0
  6.9512277779          1.0
P  1  1.0
  4.5071468823          1.0
P  1  1.0
  2.9445203645          1.0
P  1  1.0
  1.6188142891          1.0
P  1  1.0
  0.9723595524          1.0
P  1  1.0
  0.6771818811          1.0
P  1  1.0
  0.3886348894          1.0
P  1  1.0
  0.226624977           1.0
P  1  1.0
  0.1571495888          1.0
P  1  1.0
  0.0981889553          1.0
P  1  1.0
  0.0572712599          1.0
P  1  1.0
  0.0304316725          1.0
P  1  1.0
  0.0161841213          1.0
D  1  1.0
  12973.2605350297      1.0
D  1  1.0
  7634.8767742311       1.0
D  1  1.0
  4169.8566077896       1.0
D  1  1.0
  2286.035246835        1.0
D  1  1.0
  1402.0566403586       1.0
D  1  1.0
  992.634754576         1.0
D  1  1.0
  655.408219939         1.0
D  1  1.0
  390.7592627852        1.0
D  1  1.0
  219.4559345263        1.0
D  1  1.0
  140.0521975848        1.0
D  1  1.0
  93.5515838624         1.0
D  1  1.0
  55.4992991446         1.0
D  1  1.0
  30.8011540318         1.0
D  1  1.0
  18.0205310275         1.0
D  1  1.0
  11.2580586889         1.0
D  1  1.0
  6.9324446898          1.0
D  1  1.0
  4.4904876928          1.0
D  1  1.0
  2.9857985245          1.0
D  1  1.0
  1.7381224889          1.0
D  1  1.0
  1.0521122709          1.0
D  1  1.0
  0.6098184068          1.0
D  1  1.0
  0.3353195397          1.0
D  1  1.0
  0.1850986318          1.0
D  1  1.0
  0.1203529377          1.0
D  1  1.0
  0.0736803466          1.0
F  1  1.0
  4634.9911797159       1.0
F  1  1.0
  3040.2465171842       1.0
F  1  1.0
  1821.9639180311       1.0
F  1  1.0
  1289.8693596333       1.0
F  1  1.0
  785.7068934567        1.0
F  1  1.0
  478.3498462674        1.0
F  1  1.0
  308.9558384046        1.0
F  1  1.0
  192.1082705176        1.0
F  1  1.0
  118.4058403022        1.0
F  1  1.0
  70.5816030617         1.0
F  1  1.0
  42.2993489396         1.0
F  1  1.0
  23.4785114496         1.0
F  1  1.0
  15.1806168079         1.0
F  1  1.0
  9.0344456591          1.0
F  1  1.0
  5.457966272           1.0
F  1  1.0
  3.3383947531          1.0
F  1  1.0
  2.2603538968          1.0
F  1  1.0
  1.5925171236          1.0
F  1  1.0
  1.0565704765          1.0
F  1  1.0
  0.7266629055          1.0
F  1  1.0
  0.5141856159          1.0
F  1  1.0
  0.3599075646          1.0
F  1  1.0
  0.2133982542          1.0
F  1  1.0
  0.1235214549          1.0
F  1  1.0
  0.0833675247          1.0
G  1  1.0
  4304.2496885073       1.0
G  1  1.0
  1950.8681564061       1.0
G  1  1.0
  1091.8487571734       1.0
G  1  1.0
  607.5385652528        1.0
G  1  1.0
  348.4296194361        1.0
G  1  1.0
  170.7470049212        1.0
G  1  1.0
  99.9948803418         1.0
G  1  1.0
  68.9220638524         1.0
G  1  1.0
  48.0730998157         1.0
G  1  1.0
  31.8890188779         1.0
G  1  1.0
  19.2694723404         1.0
G  1  1.0
  10.5318524015         1.0
G  1  1.0
  6.8318400379          1.0
G  1  1.0
  4.2692443679          1.0
G  1  1.0
  2.2624359513          1.0
G  1  1.0
  1.4072017064          1.0
G  1  1.0
  0.8668125984          1.0
G  1  1.0
  0.5559178018          1.0
G  1  1.0
  0.3914417555          1.0
G  1  1.0
  0.2750496455          1.0
G  1  1.0
  0.1556877798          1.0
G  1  1.0
  0.0880165565          1.0
G  1  1.0
  0.0622551656          1.0
H  1  1.0
  1117.7485260961       1.0
H  1  1.0
  599.4361290092        1.0
H  1  1.0
  387.2462379158        1.0
H  1  1.0
  252.4534247468        1.0
H  1  1.0
  171.9963067383        1.0
H  1  1.0
  116.2364910575        1.0
H  1  1.0
  60.1403281196         1.0
H  1  1.0
  34.8936852266         1.0
H  1  1.0
  23.8216778319         1.0
H  1  1.0
  13.1094806016         1.0
H  1  1.0
  7.260322169           1.0
H  1  1.0
  4.8031046533          1.0
H  1  1.0
  3.0559102451          1.0
H  1  1.0
  2.0307121439          1.0
H  1  1.0
  1.3718629123          1.0
H  1  1.0
  0.8896382594          1.0
H  1  1.0
  0.5942217698          1.0
H  1  1.0
  0.3743017643          1.0
H  1  1.0
  0.189878733           1.0
H  1  1.0
  0.0902226383          1.0
I  1  1.0
  810.7378382632        1.0
I  1  1.0
  487.5346723878        1.0
I  1  1.0
  302.4206542789        1.0
I  1  1.0
  196.1563108541        1.0
I  1  1.0
  130.2453643472        1.0
I  1  1.0
  78.8262728071         1.0
I  1  1.0
  44.1472705865         1.0
I  1  1.0
  27.8934846481         1.0
I  1  1.0
  19.2524800217         1.0
I  1  1.0
  12.6570441082         1.0
I  1  1.0
  7.0928153691          1.0
I  1  1.0
  3.4649036936          1.0
I  1  1.0
  1.9312646937          1.0
I  1  1.0
  1.2265769401          1.0
I  1  1.0
  0.7990514001          1.0
I  1  1.0
  0.5520297802          1.0
I  1  1.0
  0.3789317085          1.0
I  1  1.0
  0.26513063            1.0
I  1  1.0
  0.1866294483          1.0
I  1  1.0
  0.1012051966          1.0
J  1  1.0
  103.7891729598        1.0
J  1  1.0
  70.4824173263         1.0
J  1  1.0
  44.0760268121         1.0
J  1  1.0
  18.6355758542         1.0
J  1  1.0
  10.4563624842         1.0
J  1  1.0
  5.9336284894          1.0
J  1  1.0
  3.7638425292          1.0
J  1  1.0
  2.2809763533          1.0
J  1  1.0
  1.3951582074          1.0
J  1  1.0
  0.8766849664          1.0
J  1  1.0
  0.250428739           1.0
K  1  1.0
  84.0974911361         1.0
K  1  1.0
  20.2069875904         1.0
K  1  1.0
  13.0853571226         1.0
K  1  1.0
  8.4860873987          1.0
K  1  1.0
  5.4566173096          1.0
K  1  1.0
  3.4421084031          1.0
K  1  1.0
  0.9945860823          1.0
L  1  1.0
  9.4559166071          1.0
L  1  1.0
  6.0224783796          1.0
****
Gd     0
S  1  1.0
  2022871.44            1.0
S  1  1.0
  738102.3490154311     1.0
S  1  1.0
  270894.339055778      1.0
S  1  1.0
  123974.7797839221     1.0
S  1  1.0
  59737.8831901342      1.0
S  1  1.0
  32473.2717683801      1.0
S  1  1.0
  17557.7871822107      1.0
S  1  1.0
  7951.6407830134       1.0
S  1  1.0
  4819.8731296634       1.0
S  1  1.0
  2093.5858119696       1.0
S  1  1.0
  1272.0092874491       1.0
S  1  1.0
  745.4335297862        1.0
S  1  1.0
  318.098043075         1.0
S  1  1.0
  209.3122983232        1.0
S  1  1.0
  135.7707511223        1.0
S  1  1.0
  57.3952153936         1.0
S  1  1.0
  34.2264307372         1.0
S  1  1.0
  23.3007801963         1.0
S  1  1.0
  15.0119230138         1.0
S  1  1.0
  9.117230899           1.0
S  1  1.0
  5.519285677           1.0
S  1  1.0
  3.5364610341          1.0
S  1  1.0
  2.4225480711          1.0
S  1  1.0
  1.7014250543          1.0
S  1  1.0
  1.2027611329          1.0
S  1  1.0
  0.8520426095          1.0
S  1  1.0
  0.5861419672          1.0
S  1  1.0
  0.408103759           1.0
S  1  1.0
  0.2704184211          1.0
S  1  1.0
  0.1596442096          1.0
S  1  1.0
  0.1136993917          1.0
S  1  1.0
  0.0727706905          1.0
S  1  1.0
  0.0412581817          1.0
S  1  1.0
  0.0234679939          1.0
S  1  1.0
  0.0146953809          1.0
S  1  1.0
  0.0097487973          1.0
P  1  1.0
  13204289.559081651    1.0
P  1  1.0
  2592103.7777265697    1.0
P  1  1.0
  1062225.010573147     1.0
P  1  1.0
  510056.5039703206     1.0
P  1  1.0
  220612.1336015063     1.0
P  1  1.0
  94663.1203495328      1.0
P  1  1.0
  32804.1879714439      1.0
P  1  1.0
  22068.6602264422      1.0
P  1  1.0
  9757.0230218303       1.0
P  1  1.0
  4074.6634237071       1.0
P  1  1.0
  2398.9185237509       1.0
P  1  1.0
  1440.988282669        1.0
P  1  1.0
  895.5691939911        1.0
P  1  1.0
  515.084002549         1.0
P  1  1.0
  292.6473747322        1.0
P  1  1.0
  179.2220101787        1.0
P  1  1.0
  107.8783050999        1.0
P  1  1.0
  59.6159079504         1.0
P  1  1.0
  33.15312846           1.0
P  1  1.0
  20.2321700987         1.0
P  1  1.0
  13.1536017092         1.0
P  1  1.0
  7.7541672132          1.0
P  1  1.0
  5.1843401065          1.0
P  1  1.0
  3.3645236106          1.0
P  1  1.0
  1.9805960671          1.0
P  1  1.0
  1.1676445208          1.0
P  1  1.0
  0.7461159648          1.0
P  1  1.0
  0.5069329545          1.0
P  1  1.0
  0.3147688652          1.0
P  1  1.0
  0.1946875528          1.0
P  1  1.0
  0.1184011228          1.0
P  1  1.0
  0.0815560776          1.0
P  1  1.0
  0.0543044362          1.0
P  1  1.0
  0.0313941077          1.0
P  1  1.0
  0.0173311953          1.0
D  1  1.0
  7586773.47471931      1.0
D  1  1.0
  2198731.443178141     1.0
D  1  1.0
  708726.1608829141     1.0
D  1  1.0
  413524.8917904472     1.0
D  1  1.0
  168575.6504           1.0
D  1  1.0
  70054.1398863774      1.0
D  1  1.0
  39374.8867123403      1.0
D  1  1.0
  20994.6254758946      1.0
D  1  1.0
  14356.5791181967      1.0
D  1  1.0
  8734.2209589046       1.0
D  1  1.0
  4536.1299634728       1.0
D  1  1.0
  2852.0583274918       1.0
D  1  1.0
  1922.9175989714       1.0
D  1  1.0
  1208.5968084764       1.0
D  1  1.0
  742.9567846604        1.0
D  1  1.0
  466.4711591778        1.0
D  1  1.0
  265.407986369         1.0
D  1  1.0
  170.9982529718        1.0
D  1  1.0
  117.413989018         1.0
D  1  1.0
  81.1302041834         1.0
D  1  1.0
  53.5657568556         1.0
D  1  1.0
  34.8443049992         1.0
D  1  1.0
  24.3603775672         1.0
D  1  1.0
  13.9020939357         1.0
D  1  1.0
  7.2147420905          1.0
D  1  1.0
  4.5592557121          1.0
D  1  1.0
  2.5180730379          1.0
D  1  1.0
  1.6120040875          1.0
D  1  1.0
  1.0890059373          1.0
D  1  1.0
  0.6838375138          1.0
D  1  1.0
  0.4183181396          1.0
D  1  1.0
  0.2788692205          1.0
D  1  1.0
  0.1856232592          1.0
D  1  1.0
  0.1224292532          1.0
D  1  1.0
  0.0874261691          1.0
D  1  1.0
  0.0578713155          1.0
D  1  1.0
  0.0398380072          1.0
D  1  1.0
  0.0249569212          1.0
F  1  1.0
  141335.9067911085     1.0
F  1  1.0
  91278.5233182377      1.0
F  1  1.0
  45538.836512079       1.0
F  1  1.0
  27177.9278744685      1.0
F  1  1.0
  17213.847845155       1.0
F  1  1.0
  9960.5359334021       1.0
F  1  1.0
  4639.1249223758       1.0
F  1  1.0
  3289.1219063326       1.0
F  1  1.0
  1962.9561374197       1.0
F  1  1.0
  1182.2583407483       1.0
F  1  1.0
  756.2707075905        1.0
F  1  1.0
  515.0744762794        1.0
F  1  1.0
  354.9101734523        1.0
F  1  1.0
  236.2520456109        1.0
F  1  1.0
  148.50032191          1.0
F  1  1.0
  94.9941209842         1.0
F  1  1.0
  56.308155105          1.0
F  1  1.0
  29.3067901166         1.0
F  1  1.0
  17.3352964454         1.0
F  1  1.0
  12.0898117499         1.0
F  1  1.0
  8.605488499           1.0
F  1  1.0
  5.4479629168          1.0
F  1  1.0
  3.3753095422          1.0
F  1  1.0
  1.6657604607          1.0
F  1  1.0
  1.0044465078          1.0
F  1  1.0
  0.6424300188          1.0
F  1  1.0
  0.4305657539          1.0
F  1  1.0
  0.27002978            1.0
F  1  1.0
  0.1738120743          1.0
F  1  1.0
  0.1185817338          1.0
F  1  1.0
  0.0650387538          1.0
G  1  1.0
  5139.6863003466       1.0
G  1  1.0
  3559.5320463926       1.0
G  1  1.0
  1681.8422919994       1.0
G  1  1.0
  1133.4900837992       1.0
G  1  1.0
  630.8845270498        1.0
G  1  1.0
  391.5046446498        1.0
G  1  1.0
  278.6302875261        1.0
G  1  1.0
  195.6526315558        1.0
G  1  1.0
  136.2025478515        1.0
G  1  1.0
  85.3675038921         1.0
G  1  1.0
  44.3036796882         1.0
G  1  1.0
  25.930860645          1.0
G  1  1.0
  16.4974056952         1.0
G  1  1.0
  11.4104826761         1.0
G  1  1.0
  8.0364224236          1.0
G  1  1.0
  5.0462044911          1.0
G  1  1.0
  2.9807477968          1.0
G  1  1.0
  1.7182259529          1.0
G  1  1.0
  0.9891323812          1.0
G  1  1.0
  0.6963408986          1.0
G  1  1.0
  0.4533966644          1.0
G  1  1.0
  0.2537922158          1.0
G  1  1.0
  0.1472565423          1.0
G  1  1.0
  0.0943831111          1.0
H  1  1.0
  711.3963580982        1.0
H  1  1.0
  507.4805639515        1.0
H  1  1.0
  342.2974174815        1.0
H  1  1.0
  196.6424570452        1.0
H  1  1.0
  135.4564589443        1.0
H  1  1.0
  95.2075150629         1.0
H  1  1.0
  66.6535142367         1.0
H  1  1.0
  47.1633037708         1.0
H  1  1.0
  31.0483239211         1.0
H  1  1.0
  18.798798458          1.0
H  1  1.0
  11.3196912104         1.0
H  1  1.0
  6.6910378082          1.0
H  1  1.0
  4.4538911698          1.0
H  1  1.0
  3.0123530412          1.0
H  1  1.0
  1.8592791564          1.0
H  1  1.0
  1.1600571688          1.0
H  1  1.0
  0.7410509884          1.0
H  1  1.0
  0.4813024392          1.0
H  1  1.0
  0.3187029998          1.0
H  1  1.0
  0.2105685444          1.0
H  1  1.0
  0.1397610489          1.0
I  1  1.0
  612.1324033121        1.0
I  1  1.0
  361.724446041         1.0
I  1  1.0
  258.1487501107        1.0
I  1  1.0
  163.3501599335        1.0
I  1  1.0
  98.4814836513         1.0
I  1  1.0
  66.7892143838         1.0
I  1  1.0
  44.8032664231         1.0
I  1  1.0
  31.3001960101         1.0
I  1  1.0
  22.0153960624         1.0
I  1  1.0
  13.1644685554         1.0
I  1  1.0
  6.8649746421          1.0
I  1  1.0
  3.6423137899          1.0
I  1  1.0
  2.2881733627          1.0
I  1  1.0
  1.5294994272          1.0
I  1  1.0
  0.9993578048          1.0
I  1  1.0
  0.707147244           1.0
I  1  1.0
  0.4135976102          1.0
I  1  1.0
  0.2569255191          1.0
I  1  1.0
  0.1662420308          1.0
J  1  1.0
  93.0093891657         1.0
J  1  1.0
  51.5516963364         1.0
J  1  1.0
  24.9898127783         1.0
J  1  1.0
  14.6809763866         1.0
J  1  1.0
  9.5205401059          1.0
J  1  1.0
  6.1141554949          1.0
J  1  1.0
  3.9173882449          1.0
J  1  1.0
  2.527311448           1.0
J  1  1.0
  1.5074413966          1.0
J  1  1.0
  0.8845226322          1.0
K  1  1.0
  21.3579860872         1.0
K  1  1.0
  12.1908683662         1.0
K  1  1.0
  7.0285108145          1.0
K  1  1.0
  4.6159330727          1.0
K  1  1.0
  3.0274848687          1.0
K  1  1.0
  1.1125399091          1.0
L  1  1.0
  13.6245601853         1.0
L  1  1.0
  8.4846213156          1.0
****
Tb     0
S  1  1.0
  5422455.24270784      1.0
S  1  1.0
  1825224.4803023904    1.0
S  1  1.0
  739489.5109293739     1.0
S  1  1.0
  240719.4942942375     1.0
S  1  1.0
  124703.7537974906     1.0
S  1  1.0
  32602.6035071457      1.0
S  1  1.0
  16711.0708359297      1.0
S  1  1.0
  8689.0977468433       1.0
S  1  1.0
  4967.5154229955       1.0
S  1  1.0
  2138.4173310066       1.0
S  1  1.0
  1301.9279664734       1.0
S  1  1.0
  678.5181659819        1.0
S  1  1.0
  356.3998247121        1.0
S  1  1.0
  213.4523973674        1.0
S  1  1.0
  138.5320327515        1.0
S  1  1.0
  96.6157826813         1.0
S  1  1.0
  63.657130881          1.0
S  1  1.0
  33.0174515173         1.0
S  1  1.0
  18.6658395521         1.0
S  1  1.0
  11.4269069195         1.0
S  1  1.0
  7.31539771            1.0
S  1  1.0
  4.7097412832          1.0
S  1  1.0
  3.0143473569          1.0
S  1  1.0
  2.0880742058          1.0
S  1  1.0
  1.4838142491          1.0
S  1  1.0
  0.899526645           1.0
S  1  1.0
  0.5729175295          1.0
S  1  1.0
  0.3589414998          1.0
S  1  1.0
  0.2116808429          1.0
S  1  1.0
  0.1440988656          1.0
S  1  1.0
  0.099928122           1.0
S  1  1.0
  0.0652575533          1.0
S  1  1.0
  0.0441129705          1.0
S  1  1.0
  0.029779797           1.0
S  1  1.0
  0.0209325818          1.0
S  1  1.0
  0.0137630189          1.0
S  1  1.0
  0.0091838038          1.0
P  1  1.0
  3905686.930530396     1.0
P  1  1.0
  1624049.3886366645    1.0
P  1  1.0
  883656.6059924039     1.0
P  1  1.0
  349490.783795302      1.0
P  1  1.0
  157644.0019559665     1.0
P  1  1.0
  53530.8678696519      1.0
P  1  1.0
  31045.4030507926      1.0
P  1  1.0
  12322.7086990814      1.0
P  1  1.0
  7162.3897782692       1.0
P  1  1.0
  3027.8480858867       1.0
P  1  1.0
  1764.1049688445       1.0
P  1  1.0
  1069.4224919405       1.0
P  1  1.0
  751.7730722933        1.0
P  1  1.0
  361.4771376126        1.0
P  1  1.0
  237.5028438996        1.0
P  1  1.0
  148.1135672231        1.0
P  1  1.0
  94.2164655048         1.0
P  1  1.0
  58.2622416356         1.0
P  1  1.0
  36.9968548431         1.0
P  1  1.0
  19.9577349926         1.0
P  1  1.0
  11.0264704569         1.0
P  1  1.0
  7.4668902082          1.0
P  1  1.0
  4.4270717869          1.0
P  1  1.0
  2.8163312819          1.0
P  1  1.0
  1.8565990536          1.0
P  1  1.0
  1.1257899785          1.0
P  1  1.0
  0.7130460677          1.0
P  1  1.0
  0.4428102866          1.0
P  1  1.0
  0.2627402449          1.0
P  1  1.0
  0.1652062286          1.0
P  1  1.0
  0.1014397888          1.0
P  1  1.0
  0.0582691835          1.0
P  1  1.0
  0.037067992           1.0
P  1  1.0
  0.0261980643          1.0
P  1  1.0
  0.0163267622          1.0
D  1  1.0
  7651198.052422624     1.0
D  1  1.0
  2216278.7897689003    1.0
D  1  1.0
  718586.4848897762     1.0
D  1  1.0
  272148.1736792124     1.0
D  1  1.0
  160905.6738600474     1.0
D  1  1.0
  91738.2518902206      1.0
D  1  1.0
  50711.9006438715      1.0
D  1  1.0
  26043.4616979728      1.0
D  1  1.0
  16134.4383684516      1.0
D  1  1.0
  10446.7336819618      1.0
D  1  1.0
  4230.9302706237       1.0
D  1  1.0
  2499.0094521766       1.0
D  1  1.0
  1527.5074196146       1.0
D  1  1.0
  925.0144057332        1.0
D  1  1.0
  578.5017927595        1.0
D  1  1.0
  331.7515306252        1.0
D  1  1.0
  221.0118219901        1.0
D  1  1.0
  151.4902220056        1.0
D  1  1.0
  98.6190835746         1.0
D  1  1.0
  62.4775601159         1.0
D  1  1.0
  39.5547490475         1.0
D  1  1.0
  26.5125951469         1.0
D  1  1.0
  16.9258530523         1.0
D  1  1.0
  11.9246026489         1.0
D  1  1.0
  8.4598091464          1.0
D  1  1.0
  5.354162132           1.0
D  1  1.0
  3.1120290225          1.0
D  1  1.0
  1.7119235863          1.0
D  1  1.0
  0.9896735136          1.0
D  1  1.0
  0.6612652582          1.0
D  1  1.0
  0.4104753786          1.0
D  1  1.0
  0.2481766655          1.0
D  1  1.0
  0.1727185169          1.0
D  1  1.0
  0.1167034097          1.0
D  1  1.0
  0.0698402429          1.0
D  1  1.0
  0.0399025576          1.0
D  1  1.0
  0.0235105376          1.0
F  1  1.0
  6759.6725980174       1.0
F  1  1.0
  4626.0306826898       1.0
F  1  1.0
  2320.1030328584       1.0
F  1  1.0
  1471.3051566889       1.0
F  1  1.0
  924.3795919292        1.0
F  1  1.0
  631.4603903745        1.0
F  1  1.0
  389.5026510822        1.0
F  1  1.0
  219.8467798709        1.0
F  1  1.0
  148.9458458855        1.0
F  1  1.0
  96.6404115873         1.0
F  1  1.0
  68.7095756467         1.0
F  1  1.0
  43.034223559          1.0
F  1  1.0
  23.7887842723         1.0
F  1  1.0
  12.8435379434         1.0
F  1  1.0
  7.4925445223          1.0
F  1  1.0
  5.2916882276          1.0
F  1  1.0
  3.5326378911          1.0
F  1  1.0
  2.1499319029          1.0
F  1  1.0
  1.2354501169          1.0
F  1  1.0
  0.7781895625          1.0
F  1  1.0
  0.5417128344          1.0
F  1  1.0
  0.3850428102          1.0
F  1  1.0
  0.2664993712          1.0
F  1  1.0
  0.1598498263          1.0
F  1  1.0
  0.0974720635          1.0
F  1  1.0
  0.0605759015          1.0
G  1  1.0
  126192.4791527356     1.0
G  1  1.0
  42117.5507576136      1.0
G  1  1.0
  21838.7347082103      1.0
G  1  1.0
  11291.8028709056      1.0
G  1  1.0
  6717.4728822228       1.0
G  1  1.0
  4519.5281610348       1.0
G  1  1.0
  2841.1850869878       1.0
G  1  1.0
  1698.4766141468       1.0
G  1  1.0
  1021.8241204083       1.0
G  1  1.0
  554.7831458134        1.0
G  1  1.0
  330.4819957531        1.0
G  1  1.0
  213.4760604873        1.0
G  1  1.0
  143.3805410384        1.0
G  1  1.0
  99.5236680726         1.0
G  1  1.0
  67.934239384          1.0
G  1  1.0
  43.6519850593         1.0
G  1  1.0
  23.8180638039         1.0
G  1  1.0
  13.8582664662         1.0
G  1  1.0
  8.5822749145          1.0
G  1  1.0
  5.2259909366          1.0
G  1  1.0
  2.6833324696          1.0
G  1  1.0
  1.650285913           1.0
G  1  1.0
  1.1593276818          1.0
G  1  1.0
  0.7899425232          1.0
G  1  1.0
  0.4858289286          1.0
G  1  1.0
  0.3287810514          1.0
G  1  1.0
  0.2253510143          1.0
G  1  1.0
  0.1452214379          1.0
G  1  1.0
  0.0871240075          1.0
H  1  1.0
  2187.5814745655       1.0
H  1  1.0
  841.4045308924        1.0
H  1  1.0
  507.9095438194        1.0
H  1  1.0
  286.6253174106        1.0
H  1  1.0
  174.4650583312        1.0
H  1  1.0
  98.5192994045         1.0
H  1  1.0
  60.8211062651         1.0
H  1  1.0
  38.5802140453         1.0
H  1  1.0
  26.1286495126         1.0
H  1  1.0
  15.9531540499         1.0
H  1  1.0
  9.6847662162          1.0
H  1  1.0
  5.7436674947          1.0
H  1  1.0
  3.5428431582          1.0
H  1  1.0
  2.1692854324          1.0
H  1  1.0
  1.3268345908          1.0
H  1  1.0
  0.8171711715          1.0
H  1  1.0
  0.5632773341          1.0
H  1  1.0
  0.3364327149          1.0
H  1  1.0
  0.1781501481          1.0
H  1  1.0
  0.0969416334          1.0
I  1  1.0
  613.2103450834        1.0
I  1  1.0
  375.8155444757        1.0
I  1  1.0
  224.928572291         1.0
I  1  1.0
  145.962405941         1.0
I  1  1.0
  104.225735748         1.0
I  1  1.0
  67.9271640361         1.0
I  1  1.0
  46.5926854375         1.0
I  1  1.0
  31.4234191157         1.0
I  1  1.0
  21.1241266012         1.0
I  1  1.0
  13.6030673318         1.0
I  1  1.0
  9.5348164658          1.0
I  1  1.0
  6.3157464387          1.0
I  1  1.0
  3.9103064657          1.0
I  1  1.0
  2.4226070146          1.0
I  1  1.0
  1.4515313472          1.0
I  1  1.0
  0.9624471976          1.0
I  1  1.0
  0.6585293866          1.0
I  1  1.0
  0.3781151834          1.0
I  1  1.0
  0.2065184055          1.0
I  1  1.0
  0.1111610432          1.0
J  1  1.0
  111.3485079324        1.0
J  1  1.0
  63.9783158093         1.0
J  1  1.0
  20.1422623556         1.0
J  1  1.0
  11.9736871186         1.0
J  1  1.0
  6.9945316851          1.0
J  1  1.0
  4.2184079444          1.0
J  1  1.0
  2.8652862216          1.0
J  1  1.0
  1.7256645292          1.0
J  1  1.0
  0.9697465051          1.0
J  1  1.0
  0.6110429679          1.0
K  1  1.0
  86.6892023662         1.0
K  1  1.0
  16.5425905646         1.0
K  1  1.0
  10.8330184063         1.0
K  1  1.0
  7.6138140071          1.0
K  1  1.0
  5.018229676           1.0
K  1  1.0
  3.0648950971          1.0
K  1  1.0
  0.6904109712          1.0
L  1  1.0
  10.9867703834         1.0
L  1  1.0
  6.0526537552          1.0
****
Dy     0
S  1  1.0
  1841865.0026654485    1.0
S  1  1.0
  849089.0658171996     1.0
S  1  1.0
  236856.0850839794     1.0
S  1  1.0
  130285.0814920947     1.0
S  1  1.0
  63110.1287732452      1.0
S  1  1.0
  32977.033375328       1.0
S  1  1.0
  14842.7075182769      1.0
S  1  1.0
  7404.8696864878       1.0
S  1  1.0
  5060.0917529764       1.0
S  1  1.0
  2184.7577866281       1.0
S  1  1.0
  1322.3691851585       1.0
S  1  1.0
  681.1987072324        1.0
S  1  1.0
  369.7003568967        1.0
S  1  1.0
  218.6883803938        1.0
S  1  1.0
  144.2181578429        1.0
S  1  1.0
  67.5698933368         1.0
S  1  1.0
  44.0207880277         1.0
S  1  1.0
  29.368307775          1.0
S  1  1.0
  18.5017557568         1.0
S  1  1.0
  10.8435397961         1.0
S  1  1.0
  6.5672191118          1.0
S  1  1.0
  3.6137508411          1.0
S  1  1.0
  2.1959499677          1.0
S  1  1.0
  1.5248494932          1.0
S  1  1.0
  0.9693990285          1.0
S  1  1.0
  0.6474683522          1.0
S  1  1.0
  0.3924841285          1.0
S  1  1.0
  0.2216674478          1.0
S  1  1.0
  0.1381914084          1.0
S  1  1.0
  0.0927191872          1.0
S  1  1.0
  0.066157059           1.0
S  1  1.0
  0.0429914674          1.0
S  1  1.0
  0.0278996356          1.0
S  1  1.0
  0.0174378953          1.0
S  1  1.0
  0.0098163934          1.0
P  1  1.0
  7798584.57332046      1.0
P  1  1.0
  2245713.526054017     1.0
P  1  1.0
  1201957.3091571084    1.0
P  1  1.0
  360404.2455973644     1.0
P  1  1.0
  114136.6207810411     1.0
P  1  1.0
  64552.0837771543      1.0
P  1  1.0
  26073.238840028       1.0
P  1  1.0
  14781.7735950944      1.0
P  1  1.0
  8821.6287968307       1.0
P  1  1.0
  5770.1198732209       1.0
P  1  1.0
  2710.7915540172       1.0
P  1  1.0
  1738.5569760156       1.0
P  1  1.0
  1108.7038372599       1.0
P  1  1.0
  632.5104865268        1.0
P  1  1.0
  370.407290903         1.0
P  1  1.0
  258.2788018433        1.0
P  1  1.0
  159.3714965183        1.0
P  1  1.0
  90.3266449162         1.0
P  1  1.0
  57.0986494358         1.0
P  1  1.0
  34.2660070383         1.0
P  1  1.0
  18.7544095388         1.0
P  1  1.0
  11.7181353568         1.0
P  1  1.0
  6.6918013744          1.0
P  1  1.0
  3.9436206427          1.0
P  1  1.0
  2.5928580673          1.0
P  1  1.0
  1.8053537246          1.0
P  1  1.0
  1.1737826654          1.0
P  1  1.0
  0.7427948428          1.0
P  1  1.0
  0.4374836502          1.0
P  1  1.0
  0.2680341786          1.0
P  1  1.0
  0.1730838163          1.0
P  1  1.0
  0.0970329017          1.0
P  1  1.0
  0.0556830927          1.0
P  1  1.0
  0.0315030155          1.0
P  1  1.0
  0.017451366           1.0
D  1  1.0
  37140.6655501133      1.0
D  1  1.0
  11960.0082273297      1.0
D  1  1.0
  6826.0044591202       1.0
D  1  1.0
  3649.4328604377       1.0
D  1  1.0
  2472.679262643        1.0
D  1  1.0
  1622.2365098053       1.0
D  1  1.0
  1113.1190673371       1.0
D  1  1.0
  537.7384200077        1.0
D  1  1.0
  379.6059146303        1.0
D  1  1.0
  258.4622712085        1.0
D  1  1.0
  143.0547590068        1.0
D  1  1.0
  78.9932637164         1.0
D  1  1.0
  53.1559941475         1.0
D  1  1.0
  36.0803349042         1.0
D  1  1.0
  23.8760166228         1.0
D  1  1.0
  15.3723041321         1.0
D  1  1.0
  9.1296949351          1.0
D  1  1.0
  4.6746690414          1.0
D  1  1.0
  2.770245779           1.0
D  1  1.0
  1.5910037262          1.0
D  1  1.0
  0.8476730385          1.0
D  1  1.0
  0.4915537726          1.0
D  1  1.0
  0.2812960456          1.0
D  1  1.0
  0.1616760094          1.0
D  1  1.0
  0.1132638383          1.0
D  1  1.0
  0.0759858779          1.0
D  1  1.0
  0.0470493616          1.0
D  1  1.0
  0.025129967           1.0
F  1  1.0
  9148.9898630477       1.0
F  1  1.0
  5824.645343019        1.0
F  1  1.0
  3959.5402849197       1.0
F  1  1.0
  2431.3830811475       1.0
F  1  1.0
  1477.3674320389       1.0
F  1  1.0
  1010.9990942064       1.0
F  1  1.0
  692.7616057474        1.0
F  1  1.0
  427.8050756671        1.0
F  1  1.0
  260.8515172237        1.0
F  1  1.0
  159.0128957862        1.0
F  1  1.0
  97.0393405715         1.0
F  1  1.0
  59.2042222864         1.0
F  1  1.0
  39.8414243918         1.0
F  1  1.0
  23.8599638697         1.0
F  1  1.0
  13.7777828827         1.0
F  1  1.0
  8.4659718297          1.0
F  1  1.0
  5.2329310411          1.0
F  1  1.0
  3.5054536452          1.0
F  1  1.0
  2.1808931974          1.0
F  1  1.0
  1.3807456564          1.0
F  1  1.0
  0.9219016862          1.0
F  1  1.0
  0.5721477239          1.0
F  1  1.0
  0.3655189418          1.0
F  1  1.0
  0.2549294775          1.0
F  1  1.0
  0.1576102415          1.0
F  1  1.0
  0.0628270314          1.0
G  1  1.0
  8919.0180989068       1.0
G  1  1.0
  4927.1888083393       1.0
G  1  1.0
  2999.9339401179       1.0
G  1  1.0
  1747.56232058         1.0
G  1  1.0
  1046.6505681844       1.0
G  1  1.0
  687.5560518678        1.0
G  1  1.0
  423.4012939028        1.0
G  1  1.0
  265.3996097953        1.0
G  1  1.0
  161.9720699825        1.0
G  1  1.0
  109.21480976          1.0
G  1  1.0
  70.4997422798         1.0
G  1  1.0
  43.1131273454         1.0
G  1  1.0
  24.9795680359         1.0
G  1  1.0
  14.9002491997         1.0
G  1  1.0
  8.8355140367          1.0
G  1  1.0
  4.3049248987          1.0
G  1  1.0
  2.5216181431          1.0
G  1  1.0
  1.6979589627          1.0
G  1  1.0
  1.1448292416          1.0
G  1  1.0
  0.756650001           1.0
G  1  1.0
  0.5025363665          1.0
G  1  1.0
  0.26216176            1.0
G  1  1.0
  0.137778148           1.0
G  1  1.0
  0.0769224187          1.0
H  1  1.0
  974.9716940345        1.0
H  1  1.0
  678.168167677         1.0
H  1  1.0
  426.485327108         1.0
H  1  1.0
  259.6256406461        1.0
H  1  1.0
  181.1042141127        1.0
H  1  1.0
  122.6108280663        1.0
H  1  1.0
  85.5866914834         1.0
H  1  1.0
  58.725047966          1.0
H  1  1.0
  38.6944811957         1.0
H  1  1.0
  25.4937820319         1.0
H  1  1.0
  15.4870267086         1.0
H  1  1.0
  9.4273327209          1.0
H  1  1.0
  6.2951542504          1.0
H  1  1.0
  4.3255237658          1.0
H  1  1.0
  2.6241219228          1.0
H  1  1.0
  1.3735463623          1.0
H  1  1.0
  0.8987580571          1.0
H  1  1.0
  0.5637634322          1.0
H  1  1.0
  0.2826289399          1.0
H  1  1.0
  0.1765719229          1.0
H  1  1.0
  0.0998018672          1.0
I  1  1.0
  916.4585556474        1.0
I  1  1.0
  604.3897247976        1.0
I  1  1.0
  361.2089222454        1.0
I  1  1.0
  212.1004866405        1.0
I  1  1.0
  129.6583689649        1.0
I  1  1.0
  80.3801843389         1.0
I  1  1.0
  49.8594566742         1.0
I  1  1.0
  28.3065078726         1.0
I  1  1.0
  16.9912945577         1.0
I  1  1.0
  10.484037607          1.0
I  1  1.0
  6.4727607862          1.0
I  1  1.0
  4.0960576722          1.0
I  1  1.0
  2.2811679983          1.0
I  1  1.0
  1.2088931566          1.0
I  1  1.0
  0.6618003347          1.0
I  1  1.0
  0.3627711373          1.0
I  1  1.0
  0.1972826703          1.0
I  1  1.0
  0.1155242534          1.0
J  1  1.0
  136.8669942025        1.0
J  1  1.0
  82.6793637228         1.0
J  1  1.0
  27.3576061438         1.0
J  1  1.0
  17.3972128598         1.0
J  1  1.0
  12.0405494628         1.0
J  1  1.0
  8.5448380729          1.0
J  1  1.0
  6.007761243           1.0
J  1  1.0
  3.8093985751          1.0
J  1  1.0
  2.4500761322          1.0
J  1  1.0
  1.0115730821          1.0
J  1  1.0
  0.6379369474          1.0
K  1  1.0
  93.8173992859         1.0
K  1  1.0
  19.8760869724         1.0
K  1  1.0
  13.4574069696         1.0
K  1  1.0
  9.5365523234          1.0
K  1  1.0
  6.7034648452          1.0
K  1  1.0
  4.3222370657          1.0
K  1  1.0
  2.9261957307          1.0
K  1  1.0
  0.709088945           1.0
L  1  1.0
  11.5601944699         1.0
L  1  1.0
  7.1210201152          1.0
****
Ho     0
S  1  1.0
  867852.63287169       1.0
S  1  1.0
  239611.6538620916     1.0
S  1  1.0
  112661.3234528706     1.0
S  1  1.0
  38925.7922200013      1.0
S  1  1.0
  18268.1442326426      1.0
S  1  1.0
  8313.216105867        1.0
S  1  1.0
  4708.8527344139       1.0
S  1  1.0
  2825.2428299482       1.0
S  1  1.0
  1213.658616208        1.0
S  1  1.0
  771.5626058318        1.0
S  1  1.0
  510.4515064985        1.0
S  1  1.0
  214.0547513851        1.0
S  1  1.0
  127.8531377784        1.0
S  1  1.0
  80.7222503353         1.0
S  1  1.0
  54.8893465378         1.0
S  1  1.0
  35.095262463          1.0
S  1  1.0
  19.2649931715         1.0
S  1  1.0
  11.3600820787         1.0
S  1  1.0
  6.6682471943          1.0
S  1  1.0
  3.5579148562          1.0
S  1  1.0
  2.2524988246          1.0
S  1  1.0
  1.3663787086          1.0
S  1  1.0
  0.8307617191          1.0
S  1  1.0
  0.561610252           1.0
S  1  1.0
  0.3622005362          1.0
S  1  1.0
  0.224961133           1.0
S  1  1.0
  0.1359085327          1.0
S  1  1.0
  0.0813652172          1.0
S  1  1.0
  0.0395003656          1.0
S  1  1.0
  0.0232284206          1.0
S  1  1.0
  0.0153862826          1.0
S  1  1.0
  0.0100464922          1.0
P  1  1.0
  6676176.515521875     1.0
P  1  1.0
  2246172.864098007     1.0
P  1  1.0
  1246579.8230906827    1.0
P  1  1.0
  324973.842044181      1.0
P  1  1.0
  131425.8719926055     1.0
P  1  1.0
  60566.779341517       1.0
P  1  1.0
  24845.3427456863      1.0
P  1  1.0
  16083.1953678535      1.0
P  1  1.0
  7214.9862676691       1.0
P  1  1.0
  3339.0985694209       1.0
P  1  1.0
  2289.0996371309       1.0
P  1  1.0
  1313.904898981        1.0
P  1  1.0
  723.9161807884        1.0
P  1  1.0
  444.8809552246        1.0
P  1  1.0
  236.6580934297        1.0
P  1  1.0
  137.9586725472        1.0
P  1  1.0
  81.7235871869         1.0
P  1  1.0
  48.1364305911         1.0
P  1  1.0
  34.0683197545         1.0
P  1  1.0
  21.5505700423         1.0
P  1  1.0
  11.3369864394         1.0
P  1  1.0
  6.880351696           1.0
P  1  1.0
  4.4182933664          1.0
P  1  1.0
  2.9451894075          1.0
P  1  1.0
  1.835852007           1.0
P  1  1.0
  0.9612175638          1.0
P  1  1.0
  0.4922435028          1.0
P  1  1.0
  0.3180760102          1.0
P  1  1.0
  0.2079697795          1.0
P  1  1.0
  0.1254018587          1.0
P  1  1.0
  0.0708071429          1.0
P  1  1.0
  0.0402036856          1.0
P  1  1.0
  0.0281931678          1.0
P  1  1.0
  0.0178604306          1.0
D  1  1.0
  4086331.556872789     1.0
D  1  1.0
  1266262.6902926522    1.0
D  1  1.0
  450891.3636496568     1.0
D  1  1.0
  255033.337239886      1.0
D  1  1.0
  149124.1616975266     1.0
D  1  1.0
  90786.9137367862      1.0
D  1  1.0
  51474.626596844       1.0
D  1  1.0
  29172.6259434878      1.0
D  1  1.0
  17461.9735949309      1.0
D  1  1.0
  7516.5441193448       1.0
D  1  1.0
  4498.2541480194       1.0
D  1  1.0
  2773.9357001355       1.0
D  1  1.0
  1669.0708338372       1.0
D  1  1.0
  1042.9185979053       1.0
D  1  1.0
  698.4484925508        1.0
D  1  1.0
  463.1529546774        1.0
D  1  1.0
  314.1226814588        1.0
D  1  1.0
  188.917950943         1.0
D  1  1.0
  106.3787062742        1.0
D  1  1.0
  65.0450416195         1.0
D  1  1.0
  38.3791912353         1.0
D  1  1.0
  22.919935802          1.0
D  1  1.0
  14.17968821           1.0
D  1  1.0
  7.4144930889          1.0
D  1  1.0
  4.5530693911          1.0
D  1  1.0
  2.8462743794          1.0
D  1  1.0
  1.5600124743          1.0
D  1  1.0
  0.9050908036          1.0
D  1  1.0
  0.5838598914          1.0
D  1  1.0
  0.353754212           1.0
D  1  1.0
  0.1966371413          1.0
D  1  1.0
  0.1325252557          1.0
D  1  1.0
  0.0844078942          1.0
D  1  1.0
  0.0486410314          1.0
D  1  1.0
  0.02571902            1.0
F  1  1.0
  10348211.540105347    1.0
F  1  1.0
  2987319.8709104205    1.0
F  1  1.0
  848319.8924566216     1.0
F  1  1.0
  402987.5414174676     1.0
F  1  1.0
  164584.9322310274     1.0
F  1  1.0
  104176.4262898139     1.0
F  1  1.0
  51198.3300441988      1.0
F  1  1.0
  31397.3666005674      1.0
F  1  1.0
  19577.1437073846      1.0
F  1  1.0
  12244.5771420832      1.0
F  1  1.0
  7558.4562051522       1.0
F  1  1.0
  4679.8163026324       1.0
F  1  1.0
  2921.571055949        1.0
F  1  1.0
  1590.6851968438       1.0
F  1  1.0
  895.8878141123        1.0
F  1  1.0
  496.5345309995        1.0
F  1  1.0
  320.7954433985        1.0
F  1  1.0
  196.0478512849        1.0
F  1  1.0
  121.0870114603        1.0
F  1  1.0
  77.5184722029         1.0
F  1  1.0
  49.5028114718         1.0
F  1  1.0
  30.8178668783         1.0
F  1  1.0
  21.2393189276         1.0
F  1  1.0
  14.8314755373         1.0
F  1  1.0
  8.8456652196          1.0
F  1  1.0
  5.3568357356          1.0
F  1  1.0
  3.7333201279          1.0
F  1  1.0
  2.488140521           1.0
F  1  1.0
  1.701563919           1.0
F  1  1.0
  1.0580072529          1.0
F  1  1.0
  0.6375020707          1.0
F  1  1.0
  0.4444875633          1.0
F  1  1.0
  0.3113005358          1.0
F  1  1.0
  0.197930193           1.0
F  1  1.0
  0.1237458302          1.0
F  1  1.0
  0.0640373409          1.0
G  1  1.0
  5914.3033582615       1.0
G  1  1.0
  3612.7586419271       1.0
G  1  1.0
  1537.8009940213       1.0
G  1  1.0
  1041.7119085915       1.0
G  1  1.0
  613.6498032683        1.0
G  1  1.0
  341.9796128332        1.0
G  1  1.0
  197.4329349836        1.0
G  1  1.0
  109.2898435263        1.0
G  1  1.0
  61.6817217144         1.0
G  1  1.0
  32.3073726007         1.0
G  1  1.0
  19.0703289291         1.0
G  1  1.0
  11.5613604796         1.0
G  1  1.0
  6.4615059428          1.0
G  1  1.0
  3.9859222891          1.0
G  1  1.0
  2.6069689916          1.0
G  1  1.0
  1.756709751           1.0
G  1  1.0
  1.2318379065          1.0
G  1  1.0
  0.8260163231          1.0
G  1  1.0
  0.4904471797          1.0
G  1  1.0
  0.2637023101          1.0
G  1  1.0
  0.1420117834          1.0
G  1  1.0
  0.0784691027          1.0
H  1  1.0
  2213.5544421473       1.0
H  1  1.0
  939.8416114794        1.0
H  1  1.0
  568.3159457124        1.0
H  1  1.0
  346.8994378349        1.0
H  1  1.0
  239.5121007489        1.0
H  1  1.0
  143.8270094671        1.0
H  1  1.0
  86.4333929336         1.0
H  1  1.0
  52.0066344901         1.0
H  1  1.0
  34.1054993661         1.0
H  1  1.0
  21.2492713545         1.0
H  1  1.0
  12.733661731          1.0
H  1  1.0
  7.6563234637          1.0
H  1  1.0
  4.8876258811          1.0
H  1  1.0
  3.0480958678          1.0
H  1  1.0
  1.8306949594          1.0
H  1  1.0
  1.0427310924          1.0
H  1  1.0
  0.5235019095          1.0
H  1  1.0
  0.2847522481          1.0
H  1  1.0
  0.1750044572          1.0
H  1  1.0
  0.1023034518          1.0
I  1  1.0
  1117.791383554        1.0
I  1  1.0
  659.8910743218        1.0
I  1  1.0
  419.8479091574        1.0
I  1  1.0
  220.5510619918        1.0
I  1  1.0
  106.4398848524        1.0
I  1  1.0
  65.534846084          1.0
I  1  1.0
  42.8584715485         1.0
I  1  1.0
  27.4554558989         1.0
I  1  1.0
  17.4459628291         1.0
I  1  1.0
  9.9391601835          1.0
I  1  1.0
  5.3316502144          1.0
I  1  1.0
  2.7632001305          1.0
I  1  1.0
  1.6253147522          1.0
I  1  1.0
  0.9885316788          1.0
I  1  1.0
  0.6641429842          1.0
I  1  1.0
  0.3737774076          1.0
I  1  1.0
  0.1988099244          1.0
I  1  1.0
  0.1194495796          1.0
J  1  1.0
  172.3563944145        1.0
J  1  1.0
  97.1590752262         1.0
J  1  1.0
  54.2117597247         1.0
J  1  1.0
  30.8702549973         1.0
J  1  1.0
  17.6359731891         1.0
J  1  1.0
  9.8366637651          1.0
J  1  1.0
  6.261354002           1.0
J  1  1.0
  3.9157565637          1.0
J  1  1.0
  2.3943687235          1.0
J  1  1.0
  1.0579441585          1.0
K  1  1.0
  98.7891299339         1.0
K  1  1.0
  24.0830815455         1.0
K  1  1.0
  13.6155740288         1.0
K  1  1.0
  8.6875631011          1.0
K  1  1.0
  6.0103839664          1.0
K  1  1.0
  3.6343749973          1.0
K  1  1.0
  0.7622249902          1.0
L  1  1.0
  13.2870991736         1.0
L  1  1.0
  9.4159775019          1.0
****
Er     0
S  1  1.0
  7806740.162522256     1.0
S  1  1.0
  2956514.041279265     1.0
S  1  1.0
  989611.6675241466     1.0
S  1  1.0
  474956.3102005386     1.0
S  1  1.0
  182969.3705389994     1.0
S  1  1.0
  64427.3437638004      1.0
S  1  1.0
  24527.3189977688      1.0
S  1  1.0
  15209.6072993672      1.0
S  1  1.0
  8445.0557264089       1.0
S  1  1.0
  3630.0434974028       1.0
S  1  1.0
  1521.2213416271       1.0
S  1  1.0
  775.7569009019        1.0
S  1  1.0
  478.4536142571        1.0
S  1  1.0
  206.3625836844        1.0
S  1  1.0
  144.7818374334        1.0
S  1  1.0
  87.7206436661         1.0
S  1  1.0
  58.9600872054         1.0
S  1  1.0
  37.493143164          1.0
S  1  1.0
  22.9166985373         1.0
S  1  1.0
  12.7169597609         1.0
S  1  1.0
  6.9622747158          1.0
S  1  1.0
  3.7176399883          1.0
S  1  1.0
  2.334549757           1.0
S  1  1.0
  1.5109885495          1.0
S  1  1.0
  0.9375114242          1.0
S  1  1.0
  0.5131288984          1.0
S  1  1.0
  0.305287924           1.0
S  1  1.0
  0.1910707449          1.0
S  1  1.0
  0.1359784395          1.0
S  1  1.0
  0.0915900426          1.0
S  1  1.0
  0.0565481321          1.0
S  1  1.0
  0.0346066197          1.0
S  1  1.0
  0.0228738138          1.0
S  1  1.0
  0.0149277353          1.0
S  1  1.0
  0.0098339309          1.0
P  1  1.0
  6676422.220239969     1.0
P  1  1.0
  1412778.894888284     1.0
P  1  1.0
  516316.6750534147     1.0
P  1  1.0
  330172.4629800247     1.0
P  1  1.0
  154001.8485263604     1.0
P  1  1.0
  62667.5995351406      1.0
P  1  1.0
  28565.0521967962      1.0
P  1  1.0
  16632.7053967479      1.0
P  1  1.0
  11362.833674326       1.0
P  1  1.0
  4744.6098651232       1.0
P  1  1.0
  2676.7265228567       1.0
P  1  1.0
  1376.0330704554       1.0
P  1  1.0
  747.7299220684        1.0
P  1  1.0
  449.460645115         1.0
P  1  1.0
  299.0478547571        1.0
P  1  1.0
  189.7032483665        1.0
P  1  1.0
  114.0318921016        1.0
P  1  1.0
  78.6481372092         1.0
P  1  1.0
  54.2159562081         1.0
P  1  1.0
  31.3551522303         1.0
P  1  1.0
  19.9124692755         1.0
P  1  1.0
  13.1713953552         1.0
P  1  1.0
  8.730245307           1.0
P  1  1.0
  5.8540172488          1.0
P  1  1.0
  3.5371979527          1.0
P  1  1.0
  2.2095411328          1.0
P  1  1.0
  1.3204214376          1.0
P  1  1.0
  0.7668697706          1.0
P  1  1.0
  0.4896952763          1.0
P  1  1.0
  0.313883436           1.0
P  1  1.0
  0.2102302431          1.0
P  1  1.0
  0.1401925235          1.0
P  1  1.0
  0.0741582784          1.0
P  1  1.0
  0.0411874878          1.0
P  1  1.0
  0.027606711           1.0
P  1  1.0
  0.0174825439          1.0
D  1  1.0
  4215854.928233672     1.0
D  1  1.0
  1361401.69199443      1.0
D  1  1.0
  835386.5594590585     1.0
D  1  1.0
  477222.0294826925     1.0
D  1  1.0
  262208.8017789128     1.0
D  1  1.0
  103223.1005578608     1.0
D  1  1.0
  61017.0740362781      1.0
D  1  1.0
  24062.6827599399      1.0
D  1  1.0
  16361.4120772421      1.0
D  1  1.0
  9005.662741901        1.0
D  1  1.0
  5135.6135462909       1.0
D  1  1.0
  3224.0039588762       1.0
D  1  1.0
  1928.5588652437       1.0
D  1  1.0
  1106.6003402735       1.0
D  1  1.0
  723.6718169551        1.0
D  1  1.0
  487.9755612287        1.0
D  1  1.0
  347.9890444436        1.0
D  1  1.0
  222.163818901         1.0
D  1  1.0
  128.5786286013        1.0
D  1  1.0
  82.7078395886         1.0
D  1  1.0
  51.6350459989         1.0
D  1  1.0
  30.906406623          1.0
D  1  1.0
  20.9023623259         1.0
D  1  1.0
  14.6602981761         1.0
D  1  1.0
  8.9743681544          1.0
D  1  1.0
  6.1146238552          1.0
D  1  1.0
  3.9275741222          1.0
D  1  1.0
  2.4410699657          1.0
D  1  1.0
  1.7101658826          1.0
D  1  1.0
  1.1019453726          1.0
D  1  1.0
  0.6992636621          1.0
D  1  1.0
  0.4445909593          1.0
D  1  1.0
  0.2770240003          1.0
D  1  1.0
  0.1721487205          1.0
D  1  1.0
  0.1050336437          1.0
D  1  1.0
  0.0694841456          1.0
D  1  1.0
  0.047875333           1.0
D  1  1.0
  0.0251748632          1.0
F  1  1.0
  169330.6343388751     1.0
F  1  1.0
  56197.9516601977      1.0
F  1  1.0
  27516.8666250868      1.0
F  1  1.0
  17250.3679155789      1.0
F  1  1.0
  11277.9381652082      1.0
F  1  1.0
  7291.7993117459       1.0
F  1  1.0
  4308.503183567        1.0
F  1  1.0
  2827.4711420759       1.0
F  1  1.0
  1337.5494802383       1.0
F  1  1.0
  911.1479668606        1.0
F  1  1.0
  640.2742046585        1.0
F  1  1.0
  445.1634571917        1.0
F  1  1.0
  279.0416399122        1.0
F  1  1.0
  173.5902987917        1.0
F  1  1.0
  101.2806537083        1.0
F  1  1.0
  71.2749331452         1.0
F  1  1.0
  46.0477766282         1.0
F  1  1.0
  27.4395777436         1.0
F  1  1.0
  17.8102358416         1.0
F  1  1.0
  10.849757698          1.0
F  1  1.0
  7.5916397224          1.0
F  1  1.0
  5.113510049           1.0
F  1  1.0
  3.4489331712          1.0
F  1  1.0
  2.0878926916          1.0
F  1  1.0
  1.4045757732          1.0
F  1  1.0
  0.9820517046          1.0
F  1  1.0
  0.6712153686          1.0
F  1  1.0
  0.451324199           1.0
F  1  1.0
  0.3162548589          1.0
F  1  1.0
  0.1956349676          1.0
F  1  1.0
  0.1129689864          1.0
F  1  1.0
  0.0645893125          1.0
G  1  1.0
  38292.0916545836      1.0
G  1  1.0
  22623.4522207075      1.0
G  1  1.0
  14296.8717743832      1.0
G  1  1.0
  9885.7764423118       1.0
G  1  1.0
  5986.6293870752       1.0
G  1  1.0
  3319.5854921585       1.0
G  1  1.0
  1949.0609522195       1.0
G  1  1.0
  1344.5288222567       1.0
G  1  1.0
  938.7892779038        1.0
G  1  1.0
  599.3926566796        1.0
G  1  1.0
  368.8324267274        1.0
G  1  1.0
  242.9347723012        1.0
G  1  1.0
  148.7005374741        1.0
G  1  1.0
  101.231928816         1.0
G  1  1.0
  72.2397747902         1.0
G  1  1.0
  50.415004705          1.0
G  1  1.0
  35.8963740489         1.0
G  1  1.0
  25.2920640401         1.0
G  1  1.0
  16.9356929641         1.0
G  1  1.0
  11.5636811145         1.0
G  1  1.0
  7.814171924           1.0
G  1  1.0
  4.8451996244          1.0
G  1  1.0
  3.3802443109          1.0
G  1  1.0
  2.0491460739          1.0
G  1  1.0
  1.227771459           1.0
G  1  1.0
  0.6766328654          1.0
G  1  1.0
  0.3904915642          1.0
G  1  1.0
  0.218785881           1.0
G  1  1.0
  0.1219865738          1.0
G  1  1.0
  0.0795374258          1.0
H  1  1.0
  1732.7610099958       1.0
H  1  1.0
  1098.8140815332       1.0
H  1  1.0
  584.1483211438        1.0
H  1  1.0
  326.8341143095        1.0
H  1  1.0
  213.2555945642        1.0
H  1  1.0
  130.2117287707        1.0
H  1  1.0
  68.6888264989         1.0
H  1  1.0
  46.9983204795         1.0
H  1  1.0
  33.1184445636         1.0
H  1  1.0
  22.623293726          1.0
H  1  1.0
  16.0633624322         1.0
H  1  1.0
  9.9129837908          1.0
H  1  1.0
  6.7876177362          1.0
H  1  1.0
  4.7834785871          1.0
H  1  1.0
  3.1896821506          1.0
H  1  1.0
  2.0501384156          1.0
H  1  1.0
  1.2872986091          1.0
H  1  1.0
  0.821330234           1.0
H  1  1.0
  0.5080298273          1.0
H  1  1.0
  0.2981157101          1.0
H  1  1.0
  0.1771829552          1.0
H  1  1.0
  0.1044897887          1.0
I  1  1.0
  1159.299199929        1.0
I  1  1.0
  706.8701182807        1.0
I  1  1.0
  385.0802408566        1.0
I  1  1.0
  202.7581188714        1.0
I  1  1.0
  131.1489517209        1.0
I  1  1.0
  89.5473447751         1.0
I  1  1.0
  57.9497574533         1.0
I  1  1.0
  33.605033674          1.0
I  1  1.0
  20.2685854678         1.0
I  1  1.0
  14.3658693964         1.0
I  1  1.0
  9.7606087278          1.0
I  1  1.0
  6.4616915718          1.0
I  1  1.0
  4.4343467817          1.0
I  1  1.0
  3.1312017335          1.0
I  1  1.0
  2.1662599337          1.0
I  1  1.0
  1.2798286008          1.0
I  1  1.0
  0.8356979667          1.0
I  1  1.0
  0.584265367           1.0
I  1  1.0
  0.36075172            1.0
I  1  1.0
  0.1989466789          1.0
I  1  1.0
  0.1229997974          1.0
J  1  1.0
  180.225235127         1.0
J  1  1.0
  110.6672316883        1.0
J  1  1.0
  74.1168259481         1.0
J  1  1.0
  27.1577050021         1.0
J  1  1.0
  16.5017664258         1.0
J  1  1.0
  11.4019666838         1.0
J  1  1.0
  7.9764013998          1.0
J  1  1.0
  5.289847982           1.0
J  1  1.0
  3.1985651549          1.0
J  1  1.0
  0.7538487878          1.0
K  1  1.0
  101.7942833763        1.0
K  1  1.0
  33.6367815066         1.0
K  1  1.0
  19.0628737576         1.0
K  1  1.0
  10.7567862276         1.0
K  1  1.0
  6.5798042567          1.0
K  1  1.0
  3.8625470368          1.0
L  1  1.0
  14.0708696406         1.0
L  1  1.0
  9.1314812906          1.0
****
Tm     0
S  1  1.0
  5884753.559403781     1.0
S  1  1.0
  2978517.0734447194    1.0
S  1  1.0
  1006572.1932974563    1.0
S  1  1.0
  276350.9329630176     1.0
S  1  1.0
[truncated: 242,052 more chars]
