# Supplementary material for: Physics-Driven Construction of Compact Primitive Gaussian Density Fitting Basis Sets
Source: J Chem Theory Comput. 2025 Oct 25;21(21):10863–78. doi: 10.1021/acs.jctc.5c01219 (PMC12613328; doi:10.1021/acs.jctc.5c01219)
Supplement: Supplementary file 1 [file ct5c01219_si_002.zip › supplementary_info/MADF-DFBSs/relativistic/dyall_ae2z-madf.g94]

!-------------------------------------------------------------------------------
!       Basis set: dyall-ae2z-MADF generated from OBS:dyall-ae2z 
!            Role: Density fitting
!     MADF params: \tau_1 = 1e-7, \tau_2 = 1e-5, and zeta = 1.4
!           Atoms: H, He, Li, Be, B, C, N, O, F, Ne, Na, Mg, Al
!                  Si, P, S, Cl, Ar, K, Ca, Sc, Ti, V, Cr, Mn
!                  Fe, Co, Ni, Cu, Zn, Ga, Ge, As, Se, Br, Kr, Rb
!                  Sr, Y, Zr, Nb, Mo, Tc, Ru, Rh, Pd, Ag, Cd, In
!                  Sn, Sb, Te, I, Xe, Cs, Ba, La, Ce, Pr, Nd, Pm
!                  Sm, Eu, Gd, Tb, Dy, Ho, Er, Tm, Yb, Lu, Hf, Ta
!                  W, Re, Os, Ir, Pt, Au, Hg, Tl, Pb, Bi, Po, At
!                  Rn, Fr, Ra, Ac, Th, Pa, U, Np, Pu, Am and Cm.
!         Authors: Kshitijkumar A. Surjuse and Edward F. Valeev 
!-------------------------------------------------------------------------------


H     0
S  1  1.0
  24.9143016            1.0
S  1  1.0
  14.0667056004         1.0
S  1  1.0
  5.66764844            1.0
S  1  1.0
  3.305632082           1.0
S  1  1.0
  1.600328278           1.0
S  1  1.0
  0.9708117126          1.0
S  1  1.0
  0.4374296442          1.0
S  1  1.0
  0.179953354           1.0
P  1  1.0
  12.959599697          1.0
P  1  1.0
  3.336273117           1.0
P  1  1.0
  1.302613036           1.0
P  1  1.0
  0.6570737075          1.0
D  1  1.0
  1.004897794           1.0
****
He     0
S  1  1.0
  253.991517625         1.0
S  1  1.0
  39.7363856528         1.0
S  1  1.0
  15.99680598           1.0
S  1  1.0
  9.2803497617          1.0
S  1  1.0
  4.42771858            1.0
S  1  1.0
  2.6421267862          1.0
S  1  1.0
  1.334743206           1.0
S  1  1.0
  0.9333246474          1.0
S  1  1.0
  0.418011744           1.0
P  1  1.0
  36.49230969           1.0
P  1  1.0
  9.27068748            1.0
P  1  1.0
  3.48614378            1.0
P  1  1.0
  1.65601481            1.0
D  1  1.0
  2.54456898            1.0
****
Li     0
S  1  1.0
  227.676546            1.0
S  1  1.0
  132.4279197988        1.0
S  1  1.0
  64.3461314            1.0
S  1  1.0
  38.2818312793         1.0
S  1  1.0
  20.8680102            1.0
S  1  1.0
  12.6000386163         1.0
S  1  1.0
  7.36804494            1.0
S  1  1.0
  4.4364903391          1.0
S  1  1.0
  2.7987124173          1.0
S  1  1.0
  1.6345510906          1.0
S  1  1.0
  1.0530486336          1.0
S  1  1.0
  0.6206985653          1.0
S  1  1.0
  0.2869460328          1.0
S  1  1.0
  0.1717431899          1.0
S  1  1.0
  0.0977676134          1.0
S  1  1.0
  0.0593327482          1.0
S  1  1.0
  0.0349520897          1.0
S  1  1.0
  0.0244876471          1.0
P  1  1.0
  35.5914891489         1.0
P  1  1.0
  16.68949206           1.0
P  1  1.0
  11.0217261344         1.0
P  1  1.0
  7.2929389289          1.0
P  1  1.0
  4.3385372066          1.0
P  1  1.0
  2.73738312            1.0
P  1  1.0
  1.5433225338          1.0
P  1  1.0
  0.9424975344          1.0
P  1  1.0
  0.5805764006          1.0
P  1  1.0
  0.3574736993          1.0
P  1  1.0
  0.1739257899          1.0
P  1  1.0
  0.1045299892          1.0
P  1  1.0
  0.0673226701          1.0
P  1  1.0
  0.0448237221          1.0
D  1  1.0
  12.51097392           1.0
D  1  1.0
  7.027086909           1.0
D  1  1.0
  2.74142246            1.0
D  1  1.0
  1.5848997702          1.0
D  1  1.0
  0.734581844           1.0
D  1  1.0
  0.440254469           1.0
D  1  1.0
  0.238405736           1.0
D  1  1.0
  0.1499500046          1.0
D  1  1.0
  0.0894773496          1.0
D  1  1.0
  0.0626883765          1.0
D  1  1.0
  0.0358994034          1.0
****
Be     0
S  1  1.0
  433.045044            1.0
S  1  1.0
  251.9008300249        1.0
S  1  1.0
  122.3406168           1.0
S  1  1.0
  72.8469476818         1.0
S  1  1.0
  39.7673398            1.0
S  1  1.0
  24.0763253718         1.0
S  1  1.0
  14.17771314           1.0
S  1  1.0
  8.7660642208          1.0
S  1  1.0
  5.7925579702          1.0
S  1  1.0
  3.73630433            1.0
S  1  1.0
  2.4866206932          1.0
S  1  1.0
  1.3142098668          1.0
S  1  1.0
  0.6628504633          1.0
S  1  1.0
  0.397010092           1.0
S  1  1.0
  0.2307351238          1.0
S  1  1.0
  0.1362049017          1.0
S  1  1.0
  0.0798839492          1.0
S  1  1.0
  0.0545884094          1.0
P  1  1.0
  68.3833555208         1.0
P  1  1.0
  33.06368              1.0
P  1  1.0
  21.0130004981         1.0
P  1  1.0
  14.7743313059         1.0
P  1  1.0
  10.3630371653         1.0
P  1  1.0
  6.5507101565          1.0
P  1  1.0
  3.3032329151          1.0
P  1  1.0
  1.9834834426          1.0
P  1  1.0
  1.2162389401          1.0
P  1  1.0
  0.730745334           1.0
P  1  1.0
  0.4139200635          1.0
P  1  1.0
  0.2433003371          1.0
P  1  1.0
  0.1519227907          1.0
P  1  1.0
  0.0966038012          1.0
D  1  1.0
  23.0495820526         1.0
D  1  1.0
  14.8646752247         1.0
D  1  1.0
  6.6030434428          1.0
D  1  1.0
  2.9242452437          1.0
D  1  1.0
  1.696897186           1.0
D  1  1.0
  1.054997816           1.0
D  1  1.0
  0.56889172            1.0
D  1  1.0
  0.3549919383          1.0
D  1  1.0
  0.2198541419          1.0
D  1  1.0
  0.139746328           1.0
D  1  1.0
  0.074989746           1.0
F  1  1.0
  0.555663125           1.0
F  1  1.0
  0.3536295087          1.0
G  1  1.0
  0.54243453            1.0
****
B     0
S  1  1.0
  626.463436            1.0
S  1  1.0
  364.3779617301        1.0
S  1  1.0
  176.7946766           1.0
S  1  1.0
  105.3088250987        1.0
S  1  1.0
  57.4757446            1.0
S  1  1.0
  34.8622104242         1.0
S  1  1.0
  19.0350798982         1.0
S  1  1.0
  12.6442214734         1.0
S  1  1.0
  8.5290033631          1.0
S  1  1.0
  4.8233675173          1.0
S  1  1.0
  2.8847044002          1.0
S  1  1.0
  1.8926144387          1.0
S  1  1.0
  1.1726237656          1.0
S  1  1.0
  0.7052378387          1.0
S  1  1.0
  0.4136318048          1.0
S  1  1.0
  0.240754969           1.0
S  1  1.0
  0.1543199035          1.0
S  1  1.0
  0.0962741301          1.0
P  1  1.0
  100.6824802345        1.0
P  1  1.0
  51.2680552            1.0
P  1  1.0
  28.0479769304         1.0
P  1  1.0
  17.6095141103         1.0
P  1  1.0
  10.1211209343         1.0
P  1  1.0
  6.9113875911          1.0
P  1  1.0
  4.9212130754          1.0
P  1  1.0
  3.3857944999          1.0
P  1  1.0
  1.6298998153          1.0
P  1  1.0
  0.9382617456          1.0
P  1  1.0
  0.6582822076          1.0
P  1  1.0
  0.4390926102          1.0
P  1  1.0
  0.2432932331          1.0
P  1  1.0
  0.1693654226          1.0
D  1  1.0
  45.0603658            1.0
D  1  1.0
  17.514968928          1.0
D  1  1.0
  10.4319851695         1.0
D  1  1.0
  5.9919502878          1.0
D  1  1.0
  4.2501583578          1.0
D  1  1.0
  3.00191684            1.0
D  1  1.0
  1.7335723909          1.0
D  1  1.0
  1.019148766           1.0
D  1  1.0
  0.6198111879          1.0
D  1  1.0
  0.3775563728          1.0
D  1  1.0
  0.2464617731          1.0
D  1  1.0
  0.1297824442          1.0
F  1  1.0
  0.856085593           1.0
F  1  1.0
  0.4732785212          1.0
G  1  1.0
  0.69302242            1.0
****
C     0
S  1  1.0
  1410.5869816747       1.0
S  1  1.0
  565.48622             1.0
S  1  1.0
  328.684621142         1.0
S  1  1.0
  159.2161764           1.0
S  1  1.0
  94.6127248671         1.0
S  1  1.0
  51.36509              1.0
S  1  1.0
  30.9505488359         1.0
S  1  1.0
  14.9834703575         1.0
S  1  1.0
  9.597274473           1.0
S  1  1.0
  6.3595924656          1.0
S  1  1.0
  3.6166631063          1.0
S  1  1.0
  1.8134311639          1.0
S  1  1.0
  1.106505601           1.0
S  1  1.0
  0.6730370458          1.0
S  1  1.0
  0.3976959075          1.0
S  1  1.0
  0.2393498932          1.0
S  1  1.0
  0.146569796           1.0
P  1  1.0
  97.781484516          1.0
P  1  1.0
  59.7129145            1.0
P  1  1.0
  40.1052101148         1.0
P  1  1.0
  26.6045723972         1.0
P  1  1.0
  17.5781858436         1.0
P  1  1.0
  10.1596679509         1.0
P  1  1.0
  6.5651765719          1.0
P  1  1.0
  3.7929418143          1.0
P  1  1.0
  2.3560416583          1.0
P  1  1.0
  1.6337580674          1.0
P  1  1.0
  1.0456250702          1.0
P  1  1.0
  0.6788164856          1.0
P  1  1.0
  0.3829884677          1.0
P  1  1.0
  0.2420779213          1.0
P  1  1.0
  0.1333616343          1.0
D  1  1.0
  73.8632484881         1.0
D  1  1.0
  38.4841477854         1.0
D  1  1.0
  15.55673716           1.0
D  1  1.0
  9.0153365044          1.0
D  1  1.0
  6.3782155781          1.0
D  1  1.0
  4.2444785036          1.0
D  1  1.0
  2.7050592333          1.0
D  1  1.0
  1.5218270623          1.0
D  1  1.0
  0.9747466602          1.0
D  1  1.0
  0.5892599658          1.0
D  1  1.0
  0.3752186777          1.0
D  1  1.0
  0.1920407534          1.0
F  1  1.0
  1.34607219            1.0
F  1  1.0
  0.7478658817          1.0
G  1  1.0
  1.104723942           1.0
****
N     0
S  1  1.0
  1979.4792120929       1.0
S  1  1.0
  791.877528            1.0
S  1  1.0
  460.1779012041        1.0
S  1  1.0
  222.614172            1.0
S  1  1.0
  132.2895656948        1.0
S  1  1.0
  71.7919382            1.0
S  1  1.0
  43.2787140235         1.0
S  1  1.0
  20.9817138624         1.0
S  1  1.0
  13.4505774278         1.0
S  1  1.0
  8.9308866043          1.0
S  1  1.0
  5.0867757288          1.0
S  1  1.0
  2.5857052688          1.0
S  1  1.0
  1.5733430051          1.0
S  1  1.0
  0.9535447588          1.0
S  1  1.0
  0.5628032591          1.0
S  1  1.0
  0.3415080294          1.0
S  1  1.0
  0.2050484684          1.0
P  1  1.0
  136.7577031049        1.0
P  1  1.0
  83.5139232            1.0
P  1  1.0
  56.1265529235         1.0
P  1  1.0
  37.3460964048         1.0
P  1  1.0
  24.6387450646         1.0
P  1  1.0
  14.2634245552         1.0
P  1  1.0
  9.2367588186          1.0
P  1  1.0
  5.4174228436          1.0
P  1  1.0
  3.3450811563          1.0
P  1  1.0
  2.3327260603          1.0
P  1  1.0
  1.487530964           1.0
P  1  1.0
  0.967137723           1.0
P  1  1.0
  0.6022754604          1.0
P  1  1.0
  0.3370636071          1.0
P  1  1.0
  0.1829868278          1.0
D  1  1.0
  103.3401380697        1.0
D  1  1.0
  53.8873941302         1.0
D  1  1.0
  36.9062921253         1.0
D  1  1.0
  21.8638854            1.0
D  1  1.0
  12.6815758895         1.0
D  1  1.0
  9.002881142           1.0
D  1  1.0
  6.0200190505          1.0
D  1  1.0
  3.8512206452          1.0
D  1  1.0
  2.1907338769          1.0
D  1  1.0
  1.4016482102          1.0
D  1  1.0
  0.8603441334          1.0
D  1  1.0
  0.524924079           1.0
D  1  1.0
  0.263501032           1.0
F  1  1.0
  1.956247785           1.0
F  1  1.0
  1.1070792181          1.0
G  1  1.0
  1.65384493            1.0
****
O     0
S  1  1.0
  2651.3658815518       1.0
S  1  1.0
  1058.120158           1.0
S  1  1.0
  614.7397563765        1.0
S  1  1.0
  296.925096            1.0
S  1  1.0
  176.4362892424        1.0
S  1  1.0
  95.6834626            1.0
S  1  1.0
  57.6864321786         1.0
S  1  1.0
  27.9572931672         1.0
S  1  1.0
  17.9550504704         1.0
S  1  1.0
  11.92136686           1.0
S  1  1.0
  6.7971184454          1.0
S  1  1.0
  3.4876495454          1.0
S  1  1.0
  2.1170585487          1.0
S  1  1.0
  1.2798592843          1.0
S  1  1.0
  0.8611824046          1.0
S  1  1.0
  0.5211301383          1.0
S  1  1.0
  0.2719956387          1.0
P  1  1.0
  182.3405230102        1.0
P  1  1.0
  111.1827058           1.0
P  1  1.0
  74.6994319517         1.0
P  1  1.0
  49.7394424264         1.0
P  1  1.0
  32.8400533722         1.0
P  1  1.0
  19.0373795961         1.0
P  1  1.0
  12.3313713919         1.0
P  1  1.0
  7.249836193           1.0
P  1  1.0
  4.492350956           1.0
P  1  1.0
  3.1529295775          1.0
P  1  1.0
  2.0015637641          1.0
P  1  1.0
  1.3046875608          1.0
P  1  1.0
  0.8385603604          1.0
P  1  1.0
  0.4459151677          1.0
P  1  1.0
  0.2390737569          1.0
D  1  1.0
  137.6833808614        1.0
D  1  1.0
  49.207874225          1.0
D  1  1.0
  29.1660958            1.0
D  1  1.0
  16.9434033616         1.0
D  1  1.0
  12.0667929966         1.0
D  1  1.0
  8.1033865107          1.0
D  1  1.0
  5.2811643223          1.0
D  1  1.0
  2.9852827932          1.0
D  1  1.0
  1.8192456853          1.0
D  1  1.0
  1.193744473           1.0
D  1  1.0
  0.696308835           1.0
D  1  1.0
  0.34426621            1.0
F  1  1.0
  2.69548732            1.0
F  1  1.0
  1.5595423223          1.0
G  1  1.0
  2.35532264            1.0
****
F     0
S  1  1.0
  3431.565917188        1.0
S  1  1.0
  1365.825374           1.0
S  1  1.0
  793.2704907485        1.0
S  1  1.0
  382.490646            1.0
S  1  1.0
  227.2473098345        1.0
S  1  1.0
  123.1239276           1.0
S  1  1.0
  74.2212516916         1.0
S  1  1.0
  35.9274657529         1.0
S  1  1.0
  23.1226605225         1.0
S  1  1.0
  15.3367289849         1.0
S  1  1.0
  8.7509162797          1.0
S  1  1.0
  4.5208020613          1.0
S  1  1.0
  2.7385102248          1.0
S  1  1.0
  1.6525274911          1.0
S  1  1.0
  0.9519804845          1.0
S  1  1.0
  0.5674274185          1.0
S  1  1.0
  0.347483809           1.0
P  1  1.0
  234.7214838444        1.0
P  1  1.0
  142.8001716           1.0
P  1  1.0
  96.1074440765         1.0
P  1  1.0
  63.6969878169         1.0
P  1  1.0
  42.2047362135         1.0
P  1  1.0
  24.4919205607         1.0
P  1  1.0
  15.8543789886         1.0
P  1  1.0
  9.3482742249          1.0
P  1  1.0
  5.7993018014          1.0
P  1  1.0
  4.0990053048          1.0
P  1  1.0
  2.5884771329          1.0
P  1  1.0
  1.6521782662          1.0
P  1  1.0
  1.0536838882          1.0
P  1  1.0
  0.568793467           1.0
P  1  1.0
  0.3017041764          1.0
D  1  1.0
  177.0190974317        1.0
D  1  1.0
  92.0031089273         1.0
D  1  1.0
  63.3083493412         1.0
D  1  1.0
  37.4764428            1.0
D  1  1.0
  18.4376676641         1.0
D  1  1.0
  10.5048856241         1.0
D  1  1.0
  6.827714323           1.0
D  1  1.0
  3.9126783007          1.0
D  1  1.0
  2.2235557             1.0
D  1  1.0
  1.3745920965          1.0
D  1  1.0
  0.889558551           1.0
D  1  1.0
  0.434454014           1.0
F  1  1.0
  7.33477784            1.0
F  1  1.0
  3.57771002            1.0
F  1  1.0
  2.1206583915          1.0
G  1  1.0
  3.23623922            1.0
****
Ne     0
S  1  1.0
  4325.8180347749       1.0
S  1  1.0
  1716.69476            1.0
S  1  1.0
  996.7177851767        1.0
S  1  1.0
  479.662094            1.0
S  1  1.0
  284.9215320271        1.0
S  1  1.0
  154.1971438           1.0
S  1  1.0
  92.9305802836         1.0
S  1  1.0
  44.9107647108         1.0
S  1  1.0
  28.9646097832         1.0
S  1  1.0
  10.9514848168         1.0
S  1  1.0
  5.6866436129          1.0
S  1  1.0
  3.4385649035          1.0
S  1  1.0
  2.0719693142          1.0
S  1  1.0
  1.2116712137          1.0
S  1  1.0
  0.7073249651          1.0
S  1  1.0
  0.4315947508          1.0
P  1  1.0
  294.1009571115        1.0
P  1  1.0
  178.4551009           1.0
P  1  1.0
  119.970215106         1.0
P  1  1.0
  79.5931511952         1.0
P  1  1.0
  52.7591713316         1.0
P  1  1.0
  30.6380700178         1.0
P  1  1.0
  19.8123534785         1.0
P  1  1.0
  11.7181856264         1.0
P  1  1.0
  7.2679229439          1.0
P  1  1.0
  5.1771188322          1.0
P  1  1.0
  3.2490418443          1.0
P  1  1.0
  2.0367286995          1.0
P  1  1.0
  1.2631772975          1.0
P  1  1.0
  0.705793269           1.0
D  1  1.0
  221.4859911351        1.0
D  1  1.0
  114.8093323644        1.0
D  1  1.0
  79.2623648275         1.0
D  1  1.0
  46.8110008            1.0
D  1  1.0
  23.1194808823         1.0
D  1  1.0
  13.2375116194         1.0
D  1  1.0
  8.570965962           1.0
D  1  1.0
  4.9822351914          1.0
D  1  1.0
  2.8954530708          1.0
D  1  1.0
  1.766901832           1.0
D  1  1.0
  1.104882562           1.0
D  1  1.0
  0.53411454            1.0
F  1  1.0
  9.33123655            1.0
F  1  1.0
  4.62166715            1.0
F  1  1.0
  2.8109940446          1.0
G  1  1.0
  4.33281736            1.0
****
Na     0
S  1  1.0
  5976.9891804355       1.0
S  1  1.0
  2362.21278            1.0
S  1  1.0
  1370.9637633954       1.0
S  1  1.0
  658.047878            1.0
S  1  1.0
  390.9133805245        1.0
S  1  1.0
  211.28976             1.0
S  1  1.0
  127.3988647433        1.0
S  1  1.0
  67.3080153287         1.0
S  1  1.0
  45.3589431683         1.0
S  1  1.0
  27.6272453685         1.0
S  1  1.0
  16.4378558937         1.0
S  1  1.0
  9.0054244748          1.0
S  1  1.0
  5.5838226223          1.0
S  1  1.0
  2.758373585           1.0
S  1  1.0
  1.6591724649          1.0
S  1  1.0
  0.9806904296          1.0
S  1  1.0
  0.5742140068          1.0
S  1  1.0
  0.3140442075          1.0
S  1  1.0
  0.1680962745          1.0
S  1  1.0
  0.0910544733          1.0
S  1  1.0
  0.0486361855          1.0
S  1  1.0
  0.0334868657          1.0
S  1  1.0
  0.0160457162          1.0
P  1  1.0
  1265.3027293797       1.0
P  1  1.0
  409.6212912958        1.0
P  1  1.0
  225.869051538         1.0
P  1  1.0
  128.4041189233        1.0
P  1  1.0
  76.6472360044         1.0
P  1  1.0
  48.4603525569         1.0
P  1  1.0
  30.0560860084         1.0
P  1  1.0
  18.6252089725         1.0
P  1  1.0
  12.0631269539         1.0
P  1  1.0
  6.9921917532          1.0
P  1  1.0
  4.2260721041          1.0
P  1  1.0
  2.5293310897          1.0
P  1  1.0
  1.5069986719          1.0
P  1  1.0
  0.8524928304          1.0
P  1  1.0
  0.4777765074          1.0
P  1  1.0
  0.3311751318          1.0
P  1  1.0
  0.2153604016          1.0
P  1  1.0
  0.1308484159          1.0
P  1  1.0
  0.0829582216          1.0
P  1  1.0
  0.0510417868          1.0
D  1  1.0
  171.2109666133        1.0
D  1  1.0
  112.0979083361        1.0
D  1  1.0
  70.0590536            1.0
D  1  1.0
  41.4825739978         1.0
D  1  1.0
  24.6958059008         1.0
D  1  1.0
  13.4295294302         1.0
D  1  1.0
  8.1854722628          1.0
D  1  1.0
  4.8586678637          1.0
D  1  1.0
  3.4331647699          1.0
D  1  1.0
  2.1169090032          1.0
D  1  1.0
  1.3096437792          1.0
D  1  1.0
  0.8413755174          1.0
D  1  1.0
  0.5554675543          1.0
D  1  1.0
  0.364525254           1.0
D  1  1.0
  0.2240161638          1.0
D  1  1.0
  0.1303757188          1.0
D  1  1.0
  0.0857263761          1.0
D  1  1.0
  0.0410770334          1.0
F  1  1.0
  6.7596498             1.0
F  1  1.0
  4.5695893994          1.0
F  1  1.0
  3.1941064092          1.0
F  1  1.0
  0.9880278677          1.0
G  1  1.0
  5.9329053             1.0
G  1  1.0
  1.15522568            1.0
****
Mg     0
S  1  1.0
  120843.0832           1.0
S  1  1.0
  65171.5333148694      1.0
S  1  1.0
  17225.3907            1.0
S  1  1.0
  9687.5629263497       1.0
S  1  1.0
  3804.05348            1.0
S  1  1.0
  2206.6510903151       1.0
S  1  1.0
  1055.155292           1.0
S  1  1.0
  627.1251690512        1.0
S  1  1.0
  338.640322            1.0
S  1  1.0
  203.2421881034        1.0
S  1  1.0
  105.1627672645        1.0
S  1  1.0
  65.5878302688         1.0
S  1  1.0
  40.2948899773         1.0
S  1  1.0
  22.3124011489         1.0
S  1  1.0
  10.9078665375         1.0
S  1  1.0
  6.7563542589          1.0
S  1  1.0
  3.8286542226          1.0
S  1  1.0
  2.5388682552          1.0
S  1  1.0
  1.4151238018          1.0
S  1  1.0
  0.7927110247          1.0
S  1  1.0
  0.4829406119          1.0
S  1  1.0
  0.2515800888          1.0
S  1  1.0
  0.12891435            1.0
S  1  1.0
  0.0728943062          1.0
S  1  1.0
  0.0304572134          1.0
P  1  1.0
  639.1605018975        1.0
P  1  1.0
  376.708149            1.0
P  1  1.0
  248.0442334996        1.0
P  1  1.0
  163.8698393021        1.0
P  1  1.0
  109.8710379123        1.0
P  1  1.0
  64.3304692193         1.0
P  1  1.0
  40.9402176734         1.0
P  1  1.0
  26.1958595874         1.0
P  1  1.0
  16.7850758917         1.0
P  1  1.0
  10.4719157564         1.0
P  1  1.0
  6.7465113062          1.0
P  1  1.0
  4.3577189669          1.0
P  1  1.0
  2.9947819934          1.0
P  1  1.0
  2.1161151147          1.0
P  1  1.0
  1.2591450154          1.0
P  1  1.0
  0.75955568            1.0
P  1  1.0
  0.5405809238          1.0
P  1  1.0
  0.3829374707          1.0
P  1  1.0
  0.2595232541          1.0
P  1  1.0
  0.1396919975          1.0
P  1  1.0
  0.0791492271          1.0
D  1  1.0
  235.1598804707        1.0
D  1  1.0
  165.8994387659        1.0
D  1  1.0
  96.291586             1.0
D  1  1.0
  56.4850732192         1.0
D  1  1.0
  38.5287580787         1.0
D  1  1.0
  24.9755642778         1.0
D  1  1.0
  15.4412892292         1.0
D  1  1.0
  10.919237298          1.0
D  1  1.0
  6.4677694328          1.0
D  1  1.0
  4.1108851484          1.0
D  1  1.0
  2.411992962           1.0
D  1  1.0
  1.5395652886          1.0
D  1  1.0
  1.0205102391          1.0
D  1  1.0
  0.6212516607          1.0
D  1  1.0
  0.3243225346          1.0
D  1  1.0
  0.1747088311          1.0
D  1  1.0
  0.0779704662          1.0
F  1  1.0
  17.0877672649         1.0
F  1  1.0
  9.1889985             1.0
F  1  1.0
  5.0566508012          1.0
F  1  1.0
  3.0449768294          1.0
F  1  1.0
  2.139248759           1.0
F  1  1.0
  1.4783575227          1.0
F  1  1.0
  0.467335312           1.0
G  1  1.0
  7.76335886            1.0
G  1  1.0
  1.72813198            1.0
G  1  1.0
  0.392880338           1.0
****
Al     0
S  1  1.0
  164431.578            1.0
S  1  1.0
  88606.9306225823      1.0
S  1  1.0
  23191.5298            1.0
S  1  1.0
  13032.9172009335      1.0
S  1  1.0
  5089.06172            1.0
S  1  1.0
  2950.1706703786       1.0
S  1  1.0
  1405.590434           1.0
S  1  1.0
  835.0385881459        1.0
S  1  1.0
  449.933358            1.0
S  1  1.0
  269.3128990864        1.0
S  1  1.0
  138.0693575732        1.0
S  1  1.0
  86.9949362857         1.0
S  1  1.0
  53.2162399649         1.0
S  1  1.0
  29.2616692275         1.0
S  1  1.0
  12.1738753558         1.0
S  1  1.0
  7.4472446443          1.0
S  1  1.0
  4.986636275           1.0
S  1  1.0
  3.2595361237          1.0
S  1  1.0
  2.1633746439          1.0
S  1  1.0
  1.1930461812          1.0
S  1  1.0
  0.7539540687          1.0
S  1  1.0
  0.4165724747          1.0
S  1  1.0
  0.2595156663          1.0
S  1  1.0
  0.1465301841          1.0
S  1  1.0
  0.0995712326          1.0
S  1  1.0
  0.0469463524          1.0
P  1  1.0
  848.247036228         1.0
P  1  1.0
  495.004755            1.0
P  1  1.0
  323.8117191975        1.0
P  1  1.0
  215.2053977126        1.0
P  1  1.0
  144.6084951486        1.0
P  1  1.0
  87.5506176829         1.0
P  1  1.0
  53.3718102251         1.0
P  1  1.0
  34.5440791578         1.0
P  1  1.0
  21.9167183201         1.0
P  1  1.0
  11.7505976906         1.0
P  1  1.0
  7.5007330155          1.0
P  1  1.0
  5.3498298172          1.0
P  1  1.0
  3.7819717664          1.0
P  1  1.0
  2.3013449097          1.0
P  1  1.0
  1.2572217797          1.0
P  1  1.0
  0.7388059576          1.0
P  1  1.0
  0.4482262907          1.0
P  1  1.0
  0.253130869           1.0
P  1  1.0
  0.1516091678          1.0
P  1  1.0
  0.0834601821          1.0
D  1  1.0
  306.2074332121        1.0
D  1  1.0
  217.9286328088        1.0
D  1  1.0
  125.288712            1.0
D  1  1.0
  74.4524716486         1.0
D  1  1.0
  49.9168912851         1.0
D  1  1.0
  32.7421130263         1.0
D  1  1.0
  21.0913674281         1.0
D  1  1.0
  14.773459556          1.0
D  1  1.0
  8.3316110158          1.0
D  1  1.0
  5.0794519054          1.0
D  1  1.0
  3.1776670972          1.0
D  1  1.0
  2.0350569882          1.0
D  1  1.0
  1.247752825           1.0
D  1  1.0
  0.8166151363          1.0
D  1  1.0
  0.3947002535          1.0
D  1  1.0
  0.2791843677          1.0
D  1  1.0
  0.1939273299          1.0
D  1  1.0
  0.1201826622          1.0
F  1  1.0
  22.0329277202         1.0
F  1  1.0
  11.58005388           1.0
F  1  1.0
  7.6239888116          1.0
F  1  1.0
  5.0624512769          1.0
F  1  1.0
  3.2245298993          1.0
F  1  1.0
  1.7309566532          1.0
F  1  1.0
  0.2815621152          1.0
G  1  1.0
  9.1852023             1.0
G  1  1.0
  1.921007888           1.0
G  1  1.0
  0.386403016           1.0
****
Si     0
S  1  1.0
  16320.3142945383      1.0
S  1  1.0
  6338.81658            1.0
S  1  1.0
  3672.2840138419       1.0
S  1  1.0
  1743.438114           1.0
S  1  1.0
  1035.1682636292       1.0
S  1  1.0
  556.382462            1.0
S  1  1.0
  324.1874302218        1.0
S  1  1.0
  169.7734195177        1.0
S  1  1.0
  107.2776760131        1.0
S  1  1.0
  65.348110942          1.0
S  1  1.0
  35.8893981935         1.0
S  1  1.0
  14.9221542209         1.0
S  1  1.0
  9.1359336695          1.0
S  1  1.0
  6.1507507809          1.0
S  1  1.0
  4.0249685676          1.0
S  1  1.0
  2.8188558274          1.0
S  1  1.0
  1.4987180347          1.0
S  1  1.0
  0.9646671562          1.0
S  1  1.0
  0.5566968417          1.0
S  1  1.0
  0.359874464           1.0
S  1  1.0
  0.2071953819          1.0
S  1  1.0
  0.1404699719          1.0
S  1  1.0
  0.066461755           1.0
P  1  1.0
  1049.9072561336       1.0
P  1  1.0
  519.9388650683        1.0
P  1  1.0
  277.9331852738        1.0
P  1  1.0
  177.2595539136        1.0
P  1  1.0
  107.4878720547        1.0
P  1  1.0
  65.3127848251         1.0
P  1  1.0
  41.4045639303         1.0
P  1  1.0
  26.8721604111         1.0
P  1  1.0
  14.4298699896         1.0
P  1  1.0
  9.263512768           1.0
P  1  1.0
  6.6061734265          1.0
P  1  1.0
  4.6828947954          1.0
P  1  1.0
  2.8759659809          1.0
P  1  1.0
  1.4061596879          1.0
P  1  1.0
  0.7742170507          1.0
P  1  1.0
  0.54855212            1.0
P  1  1.0
  0.3574256253          1.0
P  1  1.0
  0.2145724621          1.0
P  1  1.0
  0.1181542311          1.0
D  1  1.0
  317.1071403985        1.0
D  1  1.0
  153.1625086           1.0
D  1  1.0
  91.2863908602         1.0
D  1  1.0
  61.0780491347         1.0
D  1  1.0
  41.9998595151         1.0
D  1  1.0
  29.0151313605         1.0
D  1  1.0
  18.1433633687         1.0
D  1  1.0
  10.2866222042         1.0
D  1  1.0
  7.1295844713          1.0
D  1  1.0
  5.0115026957          1.0
D  1  1.0
  3.0386693571          1.0
D  1  1.0
  1.6923446318          1.0
D  1  1.0
  1.1194487243          1.0
D  1  1.0
  0.5580862839          1.0
D  1  1.0
  0.3941620579          1.0
D  1  1.0
  0.274897505           1.0
D  1  1.0
  0.1701420928          1.0
F  1  1.0
  27.0516163146         1.0
F  1  1.0
  14.29318864           1.0
F  1  1.0
  9.458285278           1.0
F  1  1.0
  6.3649432444          1.0
F  1  1.0
  2.2712030293          1.0
F  1  1.0
  0.569446481           1.0
F  1  1.0
  0.3992025419          1.0
G  1  1.0
  11.38687876           1.0
G  1  1.0
  2.54164842            1.0
G  1  1.0
  0.547957512           1.0
****
P     0
S  1  1.0
  35353.728             1.0
S  1  1.0
  19838.7723240322      1.0
S  1  1.0
  7664.36502            1.0
S  1  1.0
  4437.3138853208       1.0
S  1  1.0
  2099.09668            1.0
S  1  1.0
  1245.6187948498       1.0
S  1  1.0
  667.770262            1.0
S  1  1.0
  386.2023244982        1.0
S  1  1.0
  236.077788            1.0
S  1  1.0
  148.2069597306        1.0
S  1  1.0
  77.5220761149         1.0
S  1  1.0
  42.3494541869         1.0
S  1  1.0
  20.7631493811         1.0
S  1  1.0
  12.6540844766         1.0
S  1  1.0
  7.3021384239          1.0
S  1  1.0
  4.1119983801          1.0
S  1  1.0
  1.8751968313          1.0
S  1  1.0
  1.1620769062          1.0
S  1  1.0
  0.7039624805          1.0
S  1  1.0
  0.4739097934          1.0
S  1  1.0
  0.2741042973          1.0
S  1  1.0
  0.1871847754          1.0
S  1  1.0
  0.0879028398          1.0
P  1  1.0
  4048.1644227917       1.0
P  1  1.0
  719.754407            1.0
P  1  1.0
  444.0485295541        1.0
P  1  1.0
  240.9886668789        1.0
P  1  1.0
  135.5600767077        1.0
P  1  1.0
  96.4010808582         1.0
P  1  1.0
  59.1712307978         1.0
P  1  1.0
  31.3751196924         1.0
P  1  1.0
  20.5459964252         1.0
P  1  1.0
  13.1907928493         1.0
P  1  1.0
  9.1626469618          1.0
P  1  1.0
  6.32809642            1.0
P  1  1.0
  3.4976565986          1.0
P  1  1.0
  1.7531898066          1.0
P  1  1.0
  0.8510169544          1.0
P  1  1.0
  0.4734391747          1.0
P  1  1.0
  0.286288424           1.0
P  1  1.0
  0.1562717153          1.0
D  1  1.0
  372.6810778266        1.0
D  1  1.0
  178.3652806           1.0
D  1  1.0
  107.5802110926        1.0
D  1  1.0
  71.2718821401         1.0
D  1  1.0
  43.5152279834         1.0
D  1  1.0
  24.0069160219         1.0
D  1  1.0
  12.1336266446         1.0
D  1  1.0
  7.5102795941          1.0
D  1  1.0
  4.8365591261          1.0
D  1  1.0
  3.2764979216          1.0
D  1  1.0
  2.2989867631          1.0
D  1  1.0
  1.491379844           1.0
D  1  1.0
  0.7419530766          1.0
D  1  1.0
  0.5264409561          1.0
D  1  1.0
  0.3693959509          1.0
D  1  1.0
  0.22503127            1.0
F  1  1.0
  16.95597505           1.0
F  1  1.0
  10.9942383484         1.0
F  1  1.0
  7.7393032213          1.0
F  1  1.0
  1.8559926611          1.0
F  1  1.0
  0.757864606           1.0
F  1  1.0
  0.5377412113          1.0
G  1  1.0
  13.8208873            1.0
G  1  1.0
  3.25988158            1.0
G  1  1.0
  0.739921418           1.0
****
S     0
S  1  1.0
  23681.7329059007      1.0
S  1  1.0
  9099.65342            1.0
S  1  1.0
  5264.7830432538       1.0
S  1  1.0
  2481.43878            1.0
S  1  1.0
  1471.634759912        1.0
S  1  1.0
  786.84664             1.0
S  1  1.0
  475.9021050092        1.0
S  1  1.0
  304.6226736614        1.0
S  1  1.0
  175.002844075         1.0
S  1  1.0
  106.0196294           1.0
S  1  1.0
  75.6826253714         1.0
S  1  1.0
  47.7812739705         1.0
S  1  1.0
  24.7640153572         1.0
S  1  1.0
  14.5911415479         1.0
S  1  1.0
  8.3578208355          1.0
S  1  1.0
  5.3061921426          1.0
S  1  1.0
  3.3073366641          1.0
S  1  1.0
  2.2140724235          1.0
S  1  1.0
  1.3028020859          1.0
S  1  1.0
  0.9146588934          1.0
S  1  1.0
  0.6507541815          1.0
S  1  1.0
  0.3433793625          1.0
S  1  1.0
  0.2368691408          1.0
S  1  1.0
  0.1096251586          1.0
P  1  1.0
  821.489988            1.0
P  1  1.0
  494.0203536815        1.0
P  1  1.0
  269.3014086266        1.0
P  1  1.0
  157.1636721622        1.0
P  1  1.0
  98.092275974          1.0
P  1  1.0
  61.5692216541         1.0
P  1  1.0
  34.7790828968         1.0
P  1  1.0
  23.3943704669         1.0
P  1  1.0
  14.7163310122         1.0
P  1  1.0
  9.4926463049          1.0
P  1  1.0
  4.9765874594          1.0
P  1  1.0
  2.8427494242          1.0
P  1  1.0
  1.6246319296          1.0
P  1  1.0
  1.0070391597          1.0
P  1  1.0
  0.4846762493          1.0
P  1  1.0
  0.3136455936          1.0
P  1  1.0
  0.1948891708          1.0
D  1  1.0
  471.3592481713        1.0
D  1  1.0
  331.3680971614        1.0
D  1  1.0
  197.4537944           1.0
D  1  1.0
  119.9284766043        1.0
D  1  1.0
  67.6283806065         1.0
D  1  1.0
  37.132641548          1.0
D  1  1.0
  23.148056293          1.0
D  1  1.0
  13.2670046749         1.0
D  1  1.0
  9.0002396144          1.0
D  1  1.0
  6.073330001           1.0
D  1  1.0
  3.9607828831          1.0
D  1  1.0
  2.6170885735          1.0
D  1  1.0
  1.7910339042          1.0
D  1  1.0
  0.7910676744          1.0
D  1  1.0
  0.4748051176          1.0
D  1  1.0
  0.280640406           1.0
F  1  1.0
  19.3642609            1.0
F  1  1.0
  10.6052388104         1.0
F  1  1.0
  4.047443861           1.0
F  1  1.0
  2.284974707           1.0
F  1  1.0
  0.7314235697          1.0
G  1  1.0
  16.519447             1.0
G  1  1.0
  4.04287666            1.0
G  1  1.0
  0.95966684            1.0
****
Cl     0
S  1  1.0
  27901.6954107463      1.0
S  1  1.0
  10662.73678           1.0
S  1  1.0
  6164.9957911974       1.0
S  1  1.0
  2894.94428            1.0
S  1  1.0
  1715.8418817663       1.0
S  1  1.0
  914.938444            1.0
S  1  1.0
  553.0860733714        1.0
S  1  1.0
  338.752461595         1.0
S  1  1.0
  196.7692380983        1.0
S  1  1.0
  122.674573            1.0
S  1  1.0
  74.1068990897         1.0
S  1  1.0
  49.020754953          1.0
S  1  1.0
  28.6358525214         1.0
S  1  1.0
  15.5348795187         1.0
S  1  1.0
  9.29123377            1.0
S  1  1.0
  5.7836298125          1.0
S  1  1.0
  3.2404810964          1.0
S  1  1.0
  2.1488089636          1.0
S  1  1.0
  1.233432334           1.0
S  1  1.0
  0.8084964757          1.0
S  1  1.0
  0.4093117342          1.0
S  1  1.0
  0.2856280078          1.0
S  1  1.0
  0.1292980289          1.0
P  1  1.0
  913.888387            1.0
P  1  1.0
  562.8051914366        1.0
P  1  1.0
  359.1032526212        1.0
P  1  1.0
  255.6112091265        1.0
P  1  1.0
  157.5444262843        1.0
P  1  1.0
  101.7894456653        1.0
P  1  1.0
  68.5041185982         1.0
P  1  1.0
  41.0089509903         1.0
P  1  1.0
  27.2662490186         1.0
P  1  1.0
  13.577828512          1.0
P  1  1.0
  7.741039916           1.0
P  1  1.0
  4.8364018818          1.0
P  1  1.0
  3.0375212907          1.0
P  1  1.0
  1.8192282097          1.0
P  1  1.0
  1.1862989285          1.0
P  1  1.0
  0.5826222826          1.0
P  1  1.0
  0.3839630012          1.0
P  1  1.0
  0.2298631625          1.0
D  1  1.0
  517.0101132937        1.0
D  1  1.0
  353.7554069439        1.0
D  1  1.0
  210.105008            1.0
D  1  1.0
  130.3749316608        1.0
D  1  1.0
  75.3771568506         1.0
D  1  1.0
  39.7221948394         1.0
D  1  1.0
  24.7854480285         1.0
D  1  1.0
  14.4703531193         1.0
D  1  1.0
  9.7712722834          1.0
D  1  1.0
  6.9606623907          1.0
D  1  1.0
  4.1662013029          1.0
D  1  1.0
  2.1381564115          1.0
D  1  1.0
  0.9592769031          1.0
D  1  1.0
  0.5885029268          1.0
D  1  1.0
  0.331002954           1.0
F  1  1.0
  38.2042162081         1.0
F  1  1.0
  21.51318352           1.0
F  1  1.0
  12.8280904034         1.0
F  1  1.0
  7.6147532612          1.0
F  1  1.0
  2.7010319692          1.0
F  1  1.0
  0.9031260861          1.0
G  1  1.0
  19.53492584           1.0
G  1  1.0
  4.9042511             1.0
G  1  1.0
  1.206310814           1.0
****
Ar     0
S  1  1.0
  32536.9820331563      1.0
S  1  1.0
  12365.94846           1.0
S  1  1.0
  7144.9251733889       1.0
S  1  1.0
  3342.47184            1.0
S  1  1.0
  1979.8976054957       1.0
S  1  1.0
  1052.84061            1.0
S  1  1.0
  636.115386837         1.0
S  1  1.0
  377.8568600505        1.0
S  1  1.0
  222.062905011         1.0
S  1  1.0
  140.4763188           1.0
S  1  1.0
  83.6685982602         1.0
S  1  1.0
  52.0319627724         1.0
S  1  1.0
  32.5350733385         1.0
S  1  1.0
  16.7486249238         1.0
S  1  1.0
  9.2464060793          1.0
S  1  1.0
  5.8612047977          1.0
S  1  1.0
  3.1151796805          1.0
S  1  1.0
  2.01763809            1.0
S  1  1.0
  1.3530883325          1.0
S  1  1.0
  0.8323142694          1.0
S  1  1.0
  0.4743009564          1.0
S  1  1.0
  0.3348899044          1.0
S  1  1.0
  0.1479680703          1.0
P  1  1.0
  1021.202441           1.0
P  1  1.0
  588.1697629259        1.0
P  1  1.0
  389.1718567726        1.0
P  1  1.0
  240.8704517315        1.0
P  1  1.0
  128.9819708243        1.0
P  1  1.0
  76.0800073222         1.0
P  1  1.0
  45.101933932          1.0
P  1  1.0
  30.5700550971         1.0
P  1  1.0
  18.1401626127         1.0
P  1  1.0
  12.5398642334         1.0
P  1  1.0
  7.7928452409          1.0
P  1  1.0
  5.0127834104          1.0
P  1  1.0
  3.4888181168          1.0
P  1  1.0
  2.4694743003          1.0
P  1  1.0
  1.5190682311          1.0
P  1  1.0
  0.7567908013          1.0
P  1  1.0
  0.4720518421          1.0
P  1  1.0
  0.2630543472          1.0
D  1  1.0
  561.1772306754        1.0
D  1  1.0
  383.8630072245        1.0
D  1  1.0
  208.4734418324        1.0
D  1  1.0
  79.0034226215         1.0
D  1  1.0
  42.793611982          1.0
D  1  1.0
  27.377355351          1.0
D  1  1.0
  15.5668279849         1.0
D  1  1.0
  8.519818363           1.0
D  1  1.0
  5.6708796998          1.0
D  1  1.0
  3.5282613776          1.0
D  1  1.0
  2.2032146055          1.0
D  1  1.0
  1.3057842314          1.0
D  1  1.0
  0.8515952587          1.0
D  1  1.0
  0.37879826            1.0
F  1  1.0
  41.7496154113         1.0
F  1  1.0
  24.0419839            1.0
F  1  1.0
  17.1127985267         1.0
F  1  1.0
  7.69398762            1.0
F  1  1.0
  2.8651864307          1.0
F  1  1.0
  1.0881474723          1.0
G  1  1.0
  22.7882282            1.0
G  1  1.0
  5.84928008            1.0
G  1  1.0
  1.481093478           1.0
****
K     0
S  1  1.0
  1046693.592           1.0
S  1  1.0
  560541.014896116      1.0
S  1  1.0
  135695.3864           1.0
S  1  1.0
  75770.6202699058      1.0
S  1  1.0
  28201.5146            1.0
S  1  1.0
  16253.8789643029      1.0
S  1  1.0
  7495.76008            1.0
S  1  1.0
  4430.9166474394       1.0
S  1  1.0
  2331.9946             1.0
S  1  1.0
  1407.5106752316       1.0
S  1  1.0
  810.2215156828        1.0
S  1  1.0
  501.7708823679        1.0
S  1  1.0
  306.549752            1.0
S  1  1.0
  191.027953232         1.0
S  1  1.0
  108.4439959325        1.0
S  1  1.0
  60.7261822084         1.0
S  1  1.0
  31.9704332701         1.0
S  1  1.0
  18.1582308192         1.0
S  1  1.0
  10.1001702323         1.0
S  1  1.0
  6.2202345358          1.0
S  1  1.0
  4.0244645273          1.0
S  1  1.0
  2.0576497653          1.0
S  1  1.0
  1.0547486147          1.0
S  1  1.0
  0.6937803824          1.0
S  1  1.0
  0.4835657064          1.0
S  1  1.0
  0.3164171476          1.0
S  1  1.0
  0.1632379271          1.0
S  1  1.0
  0.0905164883          1.0
S  1  1.0
  0.0503246495          1.0
S  1  1.0
  0.0329616643          1.0
S  1  1.0
  0.0213215351          1.0
S  1  1.0
  0.0113914614          1.0
P  1  1.0
  14681.5991037342      1.0
P  1  1.0
  4311.8234157089       1.0
P  1  1.0
  2202.17466            1.0
P  1  1.0
  1272.6393872003       1.0
P  1  1.0
  813.6684407393        1.0
P  1  1.0
  511.8818481356        1.0
P  1  1.0
  273.4617582867        1.0
P  1  1.0
  148.4346724082        1.0
P  1  1.0
  89.6098713774         1.0
P  1  1.0
  60.0925819859         1.0
P  1  1.0
  41.6325852392         1.0
P  1  1.0
  28.6692899213         1.0
P  1  1.0
  20.3330780689         1.0
P  1  1.0
  12.158326909          1.0
P  1  1.0
  8.2473896895          1.0
P  1  1.0
  5.5264997938          1.0
P  1  1.0
  3.9285960767          1.0
P  1  1.0
  2.6281984438          1.0
P  1  1.0
  1.6297422964          1.0
P  1  1.0
  0.9928374642          1.0
P  1  1.0
  0.5663459186          1.0
P  1  1.0
  0.3047410469          1.0
P  1  1.0
  0.1875823758          1.0
P  1  1.0
  0.1330294123          1.0
P  1  1.0
  0.0888027665          1.0
P  1  1.0
  0.0537061435          1.0
P  1  1.0
  0.0348078027          1.0
D  1  1.0
  2072.35472            1.0
D  1  1.0
  1148.5639380603       1.0
D  1  1.0
  439.4680214033        1.0
D  1  1.0
  277.5092388207        1.0
D  1  1.0
  162.2414236781        1.0
D  1  1.0
  89.2413813388         1.0
D  1  1.0
  59.5203297255         1.0
D  1  1.0
  33.5577150322         1.0
D  1  1.0
  16.4880328054         1.0
D  1  1.0
  10.0306310171         1.0
D  1  1.0
  5.2698520513          1.0
D  1  1.0
  3.525157385           1.0
D  1  1.0
  1.9311321334          1.0
D  1  1.0
  1.0439676418          1.0
D  1  1.0
  0.7202996735          1.0
D  1  1.0
  0.436365913           1.0
D  1  1.0
  0.3045859633          1.0
D  1  1.0
  0.20683846            1.0
D  1  1.0
  0.1300913342          1.0
D  1  1.0
  0.0800041184          1.0
D  1  1.0
  0.0545831298          1.0
D  1  1.0
  0.0291621412          1.0
F  1  1.0
  40.1255094            1.0
F  1  1.0
  24.9678441394         1.0
F  1  1.0
  15.9429450516         1.0
F  1  1.0
  2.571180272           1.0
F  1  1.0
  1.7474526647          1.0
F  1  1.0
  1.0984857332          1.0
F  1  1.0
  0.5497898663          1.0
G  1  1.0
  26.760838             1.0
G  1  1.0
  1.897149464           1.0
G  1  1.0
  0.65217494            1.0
****
Ca     0
S  1  1.0
  1268588.06            1.0
S  1  1.0
  678835.3452880541     1.0
S  1  1.0
  162628.6822           1.0
S  1  1.0
  90726.7111822399      1.0
S  1  1.0
  33529.5848            1.0
S  1  1.0
  19307.7555401493      1.0
S  1  1.0
  8859.45954            1.0
S  1  1.0
  5232.9138557409       1.0
S  1  1.0
  2743.9752             1.0
S  1  1.0
  1655.0540260714       1.0
S  1  1.0
  958.4771559401        1.0
S  1  1.0
  591.0106330786        1.0
S  1  1.0
  358.615256            1.0
S  1  1.0
  223.7222320759        1.0
S  1  1.0
  127.74810165          1.0
S  1  1.0
  71.0363809633         1.0
S  1  1.0
  37.6237237067         1.0
S  1  1.0
  21.3307561085         1.0
S  1  1.0
  11.8699098923         1.0
S  1  1.0
  7.5504951967          1.0
S  1  1.0
  4.6350707656          1.0
S  1  1.0
  2.4815769093          1.0
S  1  1.0
  1.5091115138          1.0
S  1  1.0
  0.9975250134          1.0
S  1  1.0
  0.5333108307          1.0
S  1  1.0
  0.3596460811          1.0
S  1  1.0
  0.2304911893          1.0
S  1  1.0
  0.1367210802          1.0
S  1  1.0
  0.0894981953          1.0
S  1  1.0
  0.0586771335          1.0
S  1  1.0
  0.0401750081          1.0
S  1  1.0
  0.0205552009          1.0
P  1  1.0
  17457.2793457452      1.0
P  1  1.0
  5101.7989511596       1.0
P  1  1.0
  2608.5154             1.0
P  1  1.0
  1507.8772814099       1.0
P  1  1.0
  970.180995772         1.0
P  1  1.0
  604.0511492166        1.0
P  1  1.0
  318.7702400582        1.0
P  1  1.0
  171.7843578976        1.0
P  1  1.0
  94.2225511912         1.0
P  1  1.0
  50.7841680919         1.0
P  1  1.0
  28.384059658          1.0
P  1  1.0
  14.1662136372         1.0
P  1  1.0
  9.5585100164          1.0
P  1  1.0
  5.7896056907          1.0
P  1  1.0
  3.8594416587          1.0
P  1  1.0
  2.5884204382          1.0
P  1  1.0
  1.7936950407          1.0
P  1  1.0
  1.2258178751          1.0
P  1  1.0
  0.8333770241          1.0
P  1  1.0
  0.543379684           1.0
P  1  1.0
  0.3087877243          1.0
P  1  1.0
  0.1942129386          1.0
P  1  1.0
  0.1303792517          1.0
P  1  1.0
  0.0788783094          1.0
P  1  1.0
  0.0526067839          1.0
P  1  1.0
  0.0365425794          1.0
D  1  1.0
  952.8088415008        1.0
D  1  1.0
  517.9046224621        1.0
D  1  1.0
  201.1881152192        1.0
D  1  1.0
  105.5191264909        1.0
D  1  1.0
  70.0441616603         1.0
D  1  1.0
  39.3375134105         1.0
D  1  1.0
  22.0952247571         1.0
D  1  1.0
  12.0860670378         1.0
D  1  1.0
  6.2736068558          1.0
D  1  1.0
  4.2213518861          1.0
D  1  1.0
  2.2846579704          1.0
D  1  1.0
  1.4195434047          1.0
D  1  1.0
  0.8533161833          1.0
D  1  1.0
  0.5699398986          1.0
D  1  1.0
  0.3487147776          1.0
D  1  1.0
  0.1949885896          1.0
D  1  1.0
  0.1116792151          1.0
D  1  1.0
  0.0526213144          1.0
F  1  1.0
  46.845711             1.0
F  1  1.0
  29.0858006982         1.0
F  1  1.0
  18.3086449867         1.0
F  1  1.0
  12.9662966499         1.0
F  1  1.0
  5.853332631           1.0
F  1  1.0
  3.18580808            1.0
F  1  1.0
  2.2483491943          1.0
F  1  1.0
  1.3881248258          1.0
F  1  1.0
  0.8846155039          1.0
F  1  1.0
  0.283138051           1.0
G  1  1.0
  30.438978             1.0
G  1  1.0
  2.3564148             1.0
G  1  1.0
  0.92031666            1.0
G  1  1.0
  0.264162262           1.0
****
Sc     0
S  1  1.0
  1483476.854           1.0
S  1  1.0
  793296.4751551771     1.0
S  1  1.0
  188380.7072           1.0
S  1  1.0
  105008.6763284366     1.0
S  1  1.0
  38565.4326            1.0
S  1  1.0
  22190.1150380653      1.0
S  1  1.0
  10135.99156           1.0
S  1  1.0
  5982.5929368996       1.0
S  1  1.0
  3126.53664            1.0
S  1  1.0
  1884.5979682695       1.0
S  1  1.0
  1092.9492354025       1.0
S  1  1.0
  626.2019629915        1.0
S  1  1.0
  406.306936            1.0
S  1  1.0
  253.5025557812        1.0
S  1  1.0
  142.001234064         1.0
S  1  1.0
  80.3470272277         1.0
S  1  1.0
  42.5979701182         1.0
S  1  1.0
  24.15862912           1.0
S  1  1.0
  13.4767131967         1.0
S  1  1.0
  8.5033277706          1.0
S  1  1.0
  5.4691786612          1.0
S  1  1.0
  2.891123121           1.0
S  1  1.0
  1.8378286759          1.0
S  1  1.0
  1.0971225556          1.0
S  1  1.0
  0.6701559656          1.0
S  1  1.0
  0.3983458396          1.0
S  1  1.0
  0.2548964086          1.0
S  1  1.0
  0.1572785253          1.0
S  1  1.0
  0.097293681           1.0
S  1  1.0
  0.0639167016          1.0
S  1  1.0
  0.0433076265          1.0
S  1  1.0
  0.0226873449          1.0
P  1  1.0
  2978.8769             1.0
P  1  1.0
  1721.5229012007       1.0
P  1  1.0
  1109.8516831645       1.0
P  1  1.0
  688.2530109069        1.0
P  1  1.0
  362.2942777182        1.0
P  1  1.0
  196.2505921985        1.0
P  1  1.0
  122.5916889611        1.0
P  1  1.0
  77.6943486381         1.0
P  1  1.0
  43.7188653335         1.0
P  1  1.0
  23.9506023242         1.0
P  1  1.0
  15.7137818054         1.0
P  1  1.0
  10.4855772077         1.0
P  1  1.0
  6.6502924026          1.0
P  1  1.0
  4.1631068655          1.0
P  1  1.0
  2.0062079846          1.0
P  1  1.0
  1.2369825448          1.0
P  1  1.0
  0.8010699617          1.0
P  1  1.0
  0.4429544372          1.0
P  1  1.0
  0.268425356           1.0
P  1  1.0
  0.1794972565          1.0
P  1  1.0
  0.1243806865          1.0
P  1  1.0
  0.0853837364          1.0
P  1  1.0
  0.059923009           1.0
D  1  1.0
  5083.2721746806       1.0
D  1  1.0
  2831.21716            1.0
D  1  1.0
  1606.572381892        1.0
D  1  1.0
  980.7546545425        1.0
D  1  1.0
  592.0054057481        1.0
D  1  1.0
  373.822699556         1.0
D  1  1.0
  224.1477238411        1.0
D  1  1.0
  134.0562439           1.0
D  1  1.0
  90.6787983793         1.0
D  1  1.0
  60.9290076545         1.0
D  1  1.0
  39.2017688667         1.0
D  1  1.0
  23.5380435746         1.0
D  1  1.0
  15.5394564713         1.0
D  1  1.0
  9.0670067408          1.0
D  1  1.0
  5.3082230498          1.0
D  1  1.0
  3.4129880031          1.0
D  1  1.0
  2.2624263724          1.0
D  1  1.0
  1.4492913825          1.0
D  1  1.0
  0.8402684112          1.0
D  1  1.0
  0.5350775777          1.0
D  1  1.0
  0.3649243629          1.0
D  1  1.0
  0.2317567439          1.0
D  1  1.0
  0.1615180747          1.0
D  1  1.0
  0.0984700258          1.0
D  1  1.0
  0.058079603           1.0
F  1  1.0
  228.0875126181        1.0
F  1  1.0
  70.8794749629         1.0
F  1  1.0
  37.2397572062         1.0
F  1  1.0
  24.9777457986         1.0
F  1  1.0
  15.481827002          1.0
F  1  1.0
  10.4484170672         1.0
F  1  1.0
  7.0283218468          1.0
F  1  1.0
  4.9007682373          1.0
F  1  1.0
  3.0800142276          1.0
F  1  1.0
  1.9381439787          1.0
F  1  1.0
  1.3205175205          1.0
F  1  1.0
  0.82240347            1.0
F  1  1.0
  0.4961405138          1.0
F  1  1.0
  0.2791384621          1.0
F  1  1.0
  0.1608877224          1.0
F  1  1.0
  0.1144316222          1.0
G  1  1.0
  52.4854402            1.0
G  1  1.0
  24.808560211          1.0
G  1  1.0
  14.3985729814         1.0
G  1  1.0
  8.6130439434          1.0
G  1  1.0
  5.4262464013          1.0
G  1  1.0
  2.7914972952          1.0
G  1  1.0
  1.689799194           1.0
G  1  1.0
  1.0205195989          1.0
G  1  1.0
  0.6042670007          1.0
G  1  1.0
  0.3545833276          1.0
G  1  1.0
  0.2115100514          1.0
H  1  1.0
  0.4230359952          1.0
H  1  1.0
  0.255632114           1.0
****
Ti     0
S  1  1.0
  11505.20012           1.0
S  1  1.0
  6785.8837669114       1.0
S  1  1.0
  3534.46042            1.0
S  1  1.0
  2129.1221727162       1.0
S  1  1.0
  1240.9746806887       1.0
S  1  1.0
  727.4011386403        1.0
S  1  1.0
  456.695316            1.0
S  1  1.0
  285.2127399213        1.0
S  1  1.0
  160.2512083241        1.0
S  1  1.0
  50.7581382112         1.0
S  1  1.0
  27.2760885473         1.0
S  1  1.0
  15.2421478039         1.0
S  1  1.0
  8.0213564445          1.0
S  1  1.0
  4.9043027022          1.0
S  1  1.0
  3.3006242333          1.0
S  1  1.0
  2.1976220524          1.0
S  1  1.0
  1.2794993019          1.0
S  1  1.0
  0.8168526539          1.0
S  1  1.0
  0.5125693108          1.0
S  1  1.0
  0.3267083825          1.0
S  1  1.0
  0.1920902391          1.0
S  1  1.0
  0.1182197616          1.0
S  1  1.0
  0.0616608519          1.0
P  1  1.0
  3386.81037            1.0
P  1  1.0
  1954.1696751524       1.0
P  1  1.0
  1079.1943931326       1.0
P  1  1.0
  662.5793411356        1.0
P  1  1.0
  410.8336763882        1.0
P  1  1.0
  222.1998608585        1.0
P  1  1.0
  134.5162632867        1.0
P  1  1.0
  85.8555502265         1.0
P  1  1.0
  49.9146919856         1.0
P  1  1.0
  30.1892005695         1.0
P  1  1.0
  19.4054777095         1.0
P  1  1.0
  10.8803441341         1.0
P  1  1.0
  7.0074025643          1.0
P  1  1.0
  4.2983026212          1.0
P  1  1.0
  2.2881902886          1.0
P  1  1.0
  1.5530604743          1.0
P  1  1.0
  1.0457691041          1.0
P  1  1.0
  0.5844550962          1.0
P  1  1.0
  0.3383835837          1.0
P  1  1.0
  0.2232232288          1.0
P  1  1.0
  0.1071716544          1.0
P  1  1.0
  0.0643411708          1.0
D  1  1.0
  3239.16032            1.0
D  1  1.0
  1834.1951708779       1.0
D  1  1.0
  1122.7573483728       1.0
D  1  1.0
  670.9206840625        1.0
D  1  1.0
  424.567975097         1.0
D  1  1.0
  254.7731492281        1.0
D  1  1.0
  135.2730805454        1.0
D  1  1.0
  90.3406912694         1.0
D  1  1.0
  63.098743346          1.0
D  1  1.0
  43.308819945          1.0
D  1  1.0
  29.2508804902         1.0
D  1  1.0
  17.5140810909         1.0
D  1  1.0
  9.5686190429          1.0
D  1  1.0
  5.6441542736          1.0
D  1  1.0
  3.3356267894          1.0
D  1  1.0
  2.2386109145          1.0
D  1  1.0
  1.5728344315          1.0
D  1  1.0
  0.9167560565          1.0
D  1  1.0
  0.5590875179          1.0
D  1  1.0
  0.3449213507          1.0
D  1  1.0
  0.1554915818          1.0
D  1  1.0
  0.0629659552          1.0
F  1  1.0
  609.0888343016        1.0
F  1  1.0
  377.5637412789        1.0
F  1  1.0
  258.0292977885        1.0
F  1  1.0
  129.7257301168        1.0
F  1  1.0
  81.9943162963         1.0
F  1  1.0
  44.2065468009         1.0
F  1  1.0
  25.991282369          1.0
F  1  1.0
  15.3285796591         1.0
F  1  1.0
  8.7696616108          1.0
F  1  1.0
  5.94851263            1.0
F  1  1.0
  3.9023098597          1.0
F  1  1.0
  2.5559143054          1.0
F  1  1.0
  1.637829523           1.0
F  1  1.0
  0.9482771476          1.0
F  1  1.0
  0.5832544493          1.0
F  1  1.0
  0.4011527919          1.0
F  1  1.0
  0.2374549624          1.0
F  1  1.0
  0.1492419936          1.0
G  1  1.0
  65.8070496            1.0
G  1  1.0
  32.6268087856         1.0
G  1  1.0
  17.4668408874         1.0
G  1  1.0
  12.2874955            1.0
G  1  1.0
  7.6259557455          1.0
G  1  1.0
  3.6085365841          1.0
G  1  1.0
  2.0937645554          1.0
G  1  1.0
  1.416811209           1.0
G  1  1.0
  0.9978015209          1.0
G  1  1.0
  0.7118918165          1.0
G  1  1.0
  0.4925942143          1.0
G  1  1.0
  0.2513330138          1.0
H  1  1.0
  1.979549003           1.0
H  1  1.0
  1.379589387           1.0
H  1  1.0
  0.3233270431          1.0
I  1  1.0
  0.388552522           1.0
****
V     0
S  1  1.0
  1977891.812           1.0
S  1  1.0
  1056415.6390708536    1.0
S  1  1.0
  246851.492            1.0
S  1  1.0
  137392.1234068498     1.0
S  1  1.0
  49856.8962            1.0
S  1  1.0
  28643.2012069856      1.0
S  1  1.0
  12968.005             1.0
S  1  1.0
  7643.2663132873       1.0
S  1  1.0
  3967.84166            1.0
S  1  1.0
  1399.6092495639       1.0
S  1  1.0
  819.7785807987        1.0
S  1  1.0
  509.763124            1.0
S  1  1.0
  295.3027951076        1.0
S  1  1.0
  179.6033674183        1.0
S  1  1.0
  96.7068884381         1.0
S  1  1.0
  66.7362906641         1.0
S  1  1.0
  41.5940674648         1.0
S  1  1.0
  22.7194441935         1.0
S  1  1.0
  12.6318132073         1.0
S  1  1.0
  6.6533428059          1.0
S  1  1.0
  3.7824791508          1.0
S  1  1.0
  2.544386937           1.0
S  1  1.0
  1.7121448483          1.0
S  1  1.0
  1.129380182           1.0
S  1  1.0
  0.6937947602          1.0
S  1  1.0
  0.4256245956          1.0
S  1  1.0
  0.2001818247          1.0
S  1  1.0
  0.1376656048          1.0
S  1  1.0
  0.0767924768          1.0
S  1  1.0
  0.0546361972          1.0
S  1  1.0
  0.0263741162          1.0
P  1  1.0
  3824.89012            1.0
P  1  1.0
  2224.8461440622       1.0
P  1  1.0
  1222.5241657571       1.0
P  1  1.0
  742.581585655         1.0
P  1  1.0
  462.7151999153        1.0
P  1  1.0
  253.8470049863        1.0
P  1  1.0
  150.9966003176        1.0
P  1  1.0
  97.6172758339         1.0
P  1  1.0
  56.2198753844         1.0
P  1  1.0
  34.1366302486         1.0
P  1  1.0
  20.6232855412         1.0
P  1  1.0
  13.4489723562         1.0
P  1  1.0
  9.2123579175          1.0
P  1  1.0
  6.4771814754          1.0
P  1  1.0
  4.567936321           1.0
P  1  1.0
  3.2337977211          1.0
P  1  1.0
  1.8723271894          1.0
P  1  1.0
  1.0897981595          1.0
P  1  1.0
  0.623465382           1.0
P  1  1.0
  0.4378188725          1.0
P  1  1.0
  0.2947348904          1.0
P  1  1.0
  0.1970031493          1.0
P  1  1.0
  0.1134768644          1.0
P  1  1.0
  0.0692753884          1.0
D  1  1.0
  1276.5978660216       1.0
D  1  1.0
  754.6708044759        1.0
D  1  1.0
  478.9238227624        1.0
D  1  1.0
  289.0439572113        1.0
D  1  1.0
  152.3930343172        1.0
D  1  1.0
  101.37713935          1.0
D  1  1.0
  71.7418975175         1.0
D  1  1.0
  42.9407947666         1.0
D  1  1.0
  24.1365969146         1.0
D  1  1.0
  13.4547254318         1.0
D  1  1.0
  8.1059000167          1.0
D  1  1.0
  4.8366399867          1.0
D  1  1.0
  2.8075526167          1.0
D  1  1.0
  1.8726650153          1.0
D  1  1.0
  1.1893872369          1.0
D  1  1.0
  0.6987629883          1.0
D  1  1.0
  0.4235191116          1.0
D  1  1.0
  0.2201927228          1.0
D  1  1.0
  0.1557593808          1.0
D  1  1.0
  0.0675177376          1.0
F  1  1.0
  427.2160898281        1.0
F  1  1.0
  289.6852055337        1.0
F  1  1.0
  147.0959820207        1.0
F  1  1.0
  93.2610192725         1.0
F  1  1.0
  51.4545631381         1.0
F  1  1.0
  30.6277418071         1.0
F  1  1.0
  20.2590331559         1.0
F  1  1.0
  12.4199600284         1.0
F  1  1.0
  7.1561197355          1.0
F  1  1.0
  4.255688469           1.0
F  1  1.0
  2.0945230164          1.0
F  1  1.0
  1.2695925741          1.0
F  1  1.0
  0.8912285013          1.0
F  1  1.0
  0.551208629           1.0
F  1  1.0
  0.2844216649          1.0
F  1  1.0
  0.1799854628          1.0
G  1  1.0
  78.0615078            1.0
G  1  1.0
  38.5726816979         1.0
G  1  1.0
  17.3029232311         1.0
G  1  1.0
  9.3416458245          1.0
G  1  1.0
  4.5445261441          1.0
G  1  1.0
  2.9928100151          1.0
G  1  1.0
  1.9435136706          1.0
G  1  1.0
  1.1374327174          1.0
G  1  1.0
  0.6689592685          1.0
G  1  1.0
  0.3062241962          1.0
H  1  1.0
  2.49257097            1.0
H  1  1.0
  1.7662319578          1.0
H  1  1.0
  0.3963938667          1.0
I  1  1.0
  0.474937654           1.0
****
Cr     0
S  1  1.0
  2260579.02            1.0
S  1  1.0
  1206745.2378309332    1.0
S  1  1.0
  279910.018            1.0
S  1  1.0
  155678.9166864932     1.0
S  1  1.0
  56168.9896            1.0
S  1  1.0
  32245.5259368866      1.0
S  1  1.0
  14535.54888           1.0
S  1  1.0
  8561.1632940286       1.0
S  1  1.0
  4429.65706            1.0
S  1  1.0
  2664.9874217826       1.0
S  1  1.0
  1569.7722673284       1.0
S  1  1.0
  904.2391481435        1.0
S  1  1.0
  565.81924             1.0
S  1  1.0
  328.1302165014        1.0
S  1  1.0
  200.1402811129        1.0
S  1  1.0
  107.7422317737        1.0
S  1  1.0
  66.5980589498         1.0
S  1  1.0
  44.0265493173         1.0
S  1  1.0
  25.3167152914         1.0
S  1  1.0
  13.3027931312         1.0
S  1  1.0
  7.6226237307          1.0
S  1  1.0
  3.7786048275          1.0
S  1  1.0
  2.2233681128          1.0
S  1  1.0
  1.2909590462          1.0
S  1  1.0
  0.7598665472          1.0
S  1  1.0
  0.4832596419          1.0
S  1  1.0
  0.2182345372          1.0
S  1  1.0
  0.1372553106          1.0
S  1  1.0
  0.0693813604          1.0
S  1  1.0
  0.0280691108          1.0
P  1  1.0
  29245.688011319       1.0
P  1  1.0
  8393.2953558082       1.0
P  1  1.0
  4295.87831            1.0
P  1  1.0
  2467.3307784529       1.0
P  1  1.0
  1627.398735636        1.0
P  1  1.0
  987.7337223744        1.0
P  1  1.0
  518.1390792683        1.0
P  1  1.0
  284.3540762224        1.0
P  1  1.0
  168.4902243992        1.0
P  1  1.0
  108.8408036909        1.0
P  1  1.0
  62.6542672301         1.0
P  1  1.0
  37.3767636658         1.0
P  1  1.0
  26.1781830638         1.0
P  1  1.0
  18.6411132017         1.0
P  1  1.0
  12.591909012          1.0
P  1  1.0
  7.7615329226          1.0
P  1  1.0
  5.0434105846          1.0
P  1  1.0
  3.5615085342          1.0
P  1  1.0
  2.4289703668          1.0
P  1  1.0
  1.5232829465          1.0
P  1  1.0
  0.9541476377          1.0
P  1  1.0
  0.6136830377          1.0
P  1  1.0
  0.3406355312          1.0
P  1  1.0
  0.2145423955          1.0
P  1  1.0
  0.1253836704          1.0
P  1  1.0
  0.0739931069          1.0
P  1  1.0
  0.0499006414          1.0
D  1  1.0
  2348.7666787235       1.0
D  1  1.0
  843.8040155628        1.0
D  1  1.0
  537.0819263286        1.0
D  1  1.0
  323.4862668137        1.0
D  1  1.0
  170.4686729662        1.0
D  1  1.0
  116.1942768954        1.0
D  1  1.0
  80.7141204155         1.0
D  1  1.0
  45.1319124572         1.0
D  1  1.0
  27.1203468678         1.0
D  1  1.0
  15.3612441863         1.0
D  1  1.0
  9.3227302512          1.0
D  1  1.0
  5.5757665524          1.0
D  1  1.0
  3.2286531875          1.0
D  1  1.0
  1.8349756243          1.0
D  1  1.0
  1.1563492494          1.0
D  1  1.0
  0.77216917            1.0
D  1  1.0
  0.4893662694          1.0
D  1  1.0
  0.2450402597          1.0
D  1  1.0
  0.1685275983          1.0
D  1  1.0
  0.0718569236          1.0
F  1  1.0
  323.3369944741        1.0
F  1  1.0
  104.7133807383        1.0
F  1  1.0
  58.8080780557         1.0
F  1  1.0
  35.4548281592         1.0
F  1  1.0
  22.9375182929         1.0
F  1  1.0
  12.8113395651         1.0
F  1  1.0
  7.2143233218          1.0
F  1  1.0
  4.2057472907          1.0
F  1  1.0
  2.4394176268          1.0
F  1  1.0
  1.5138489251          1.0
F  1  1.0
  1.0134896603          1.0
F  1  1.0
  0.6341417442          1.0
F  1  1.0
  0.3213832988          1.0
F  1  1.0
  0.223355103           1.0
G  1  1.0
  90.2125026            1.0
G  1  1.0
  45.1732854683         1.0
G  1  1.0
  19.9504371506         1.0
G  1  1.0
  10.759212474          1.0
G  1  1.0
  5.3575397936          1.0
G  1  1.0
  3.0330961341          1.0
G  1  1.0
  1.8667768832          1.0
G  1  1.0
  1.2581563903          1.0
G  1  1.0
  0.7607851069          1.0
G  1  1.0
  0.3241974226          1.0
H  1  1.0
  2.6797149295          1.0
H  1  1.0
  1.6858143197          1.0
H  1  1.0
  0.818484679           1.0
H  1  1.0
  0.4383051429          1.0
I  1  1.0
  2.77940844            1.0
I  1  1.0
  0.5161832             1.0
****
Mn     0
S  1  1.0
  2567417.06            1.0
S  1  1.0
  1369870.3504107953    1.0
S  1  1.0
  315640.24             1.0
S  1  1.0
  175430.9823406341     1.0
S  1  1.0
  62950.9992            1.0
S  1  1.0
  36112.959466607       1.0
S  1  1.0
  16210.32656           1.0
S  1  1.0
  9541.0379353696       1.0
S  1  1.0
  4920.65238            1.0
S  1  1.0
  2958.5269157756       1.0
S  1  1.0
  1752.1036559795       1.0
S  1  1.0
  1005.5607903517       1.0
S  1  1.0
  624.952558            1.0
S  1  1.0
  362.810757189         1.0
S  1  1.0
  221.9164419933        1.0
S  1  1.0
  118.7110162081        1.0
S  1  1.0
  73.9303760012         1.0
S  1  1.0
  48.6806309876         1.0
S  1  1.0
  27.9067116823         1.0
S  1  1.0
  15.2706149177         1.0
S  1  1.0
  8.5085218015          1.0
S  1  1.0
  4.4466062466          1.0
S  1  1.0
  2.2944448725          1.0
S  1  1.0
  1.3932355425          1.0
S  1  1.0
  0.8594842904          1.0
S  1  1.0
  0.5537052231          1.0
S  1  1.0
  0.2736487505          1.0
S  1  1.0
  0.1480109462          1.0
S  1  1.0
  0.0915030105          1.0
S  1  1.0
  0.0635031589          1.0
S  1  1.0
  0.0297046435          1.0
P  1  1.0
  4801.59116            1.0
P  1  1.0
  2796.7605930455       1.0
P  1  1.0
  1302.7194300828       1.0
P  1  1.0
  927.9694497612        1.0
P  1  1.0
  577.3032812125        1.0
P  1  1.0
  339.1102769419        1.0
P  1  1.0
  187.0433956728        1.0
P  1  1.0
  120.9130042962        1.0
P  1  1.0
  69.4709321772         1.0
P  1  1.0
  42.0946821816         1.0
P  1  1.0
  28.0551673775         1.0
P  1  1.0
  17.5072148848         1.0
P  1  1.0
  11.3629592149         1.0
P  1  1.0
  7.4193669973          1.0
P  1  1.0
  5.0031910026          1.0
P  1  1.0
  3.190921864           1.0
P  1  1.0
  2.0515986719          1.0
P  1  1.0
  1.4489960473          1.0
P  1  1.0
  0.9808065334          1.0
P  1  1.0
  0.603957992           1.0
P  1  1.0
  0.3902802761          1.0
P  1  1.0
  0.2039175221          1.0
P  1  1.0
  0.1319533979          1.0
P  1  1.0
  0.0785759789          1.0
P  1  1.0
  0.0528082551          1.0
D  1  1.0
  2631.3415738791       1.0
D  1  1.0
  938.6127126991        1.0
D  1  1.0
  599.2644957338        1.0
D  1  1.0
  352.026985159         1.0
D  1  1.0
  189.5744875561        1.0
D  1  1.0
  118.9453048849        1.0
D  1  1.0
  69.965483972          1.0
D  1  1.0
  38.318263464          1.0
D  1  1.0
  24.7050056223         1.0
D  1  1.0
  15.3299410074         1.0
D  1  1.0
  9.5149171521          1.0
D  1  1.0
  6.3610170995          1.0
D  1  1.0
  3.7243452761          1.0
D  1  1.0
  2.3750268605          1.0
D  1  1.0
  1.4539439221          1.0
D  1  1.0
  0.884024331           1.0
D  1  1.0
  0.5652936675          1.0
D  1  1.0
  0.2827256817          1.0
D  1  1.0
  0.193462247           1.0
D  1  1.0
  0.0760438874          1.0
F  1  1.0
  313.4609159541        1.0
F  1  1.0
  184.5801534356        1.0
F  1  1.0
  116.6594078044        1.0
F  1  1.0
  66.1310177976         1.0
F  1  1.0
  40.1801724468         1.0
F  1  1.0
  25.4303569098         1.0
F  1  1.0
  14.6478269001         1.0
F  1  1.0
  8.1282419029          1.0
F  1  1.0
  4.6683870286          1.0
F  1  1.0
  2.6629072788          1.0
F  1  1.0
  1.8221014626          1.0
F  1  1.0
  1.2557964218          1.0
F  1  1.0
  0.7274156075          1.0
F  1  1.0
  0.3785279598          1.0
F  1  1.0
  0.2601742804          1.0
G  1  1.0
  102.5626972           1.0
G  1  1.0
  51.3842301212         1.0
G  1  1.0
  25.0172103437         1.0
G  1  1.0
  12.222481814          1.0
G  1  1.0
  6.156860707           1.0
G  1  1.0
  3.5862700235          1.0
G  1  1.0
  2.1560350839          1.0
G  1  1.0
  1.4884809514          1.0
G  1  1.0
  0.8768431595          1.0
G  1  1.0
  0.3842271045          1.0
H  1  1.0
  5.9976964944          1.0
H  1  1.0
  3.1694553988          1.0
H  1  1.0
  1.9932643294          1.0
H  1  1.0
  0.5253891159          1.0
I  1  1.0
  3.31712942            1.0
****
Fe     0
S  1  1.0
  2902374.14            1.0
S  1  1.0
  1547874.7243136459    1.0
S  1  1.0
  354414.29             1.0
S  1  1.0
  196850.4730893601     1.0
S  1  1.0
  70261.8656            1.0
S  1  1.0
  40278.3960123974      1.0
S  1  1.0
  18004.65424           1.0
S  1  1.0
  10589.9211632844      1.0
S  1  1.0
  5443.91478            1.0
S  1  1.0
  1947.5992157909       1.0
S  1  1.0
  1127.8493101545       1.0
S  1  1.0
  687.441436            1.0
S  1  1.0
  416.6715317483        1.0
S  1  1.0
  256.9542104143        1.0
S  1  1.0
  169.5375040637        1.0
S  1  1.0
  102.6834052998        1.0
S  1  1.0
  62.0304301984         1.0
S  1  1.0
  30.8343100619         1.0
S  1  1.0
  16.7666924388         1.0
S  1  1.0
  9.3759444805          1.0
S  1  1.0
  4.9230828618          1.0
S  1  1.0
  3.0483025682          1.0
S  1  1.0
  1.7511138088          1.0
S  1  1.0
  0.9701884318          1.0
S  1  1.0
  0.6209499972          1.0
S  1  1.0
  0.3359625587          1.0
S  1  1.0
  0.2328038946          1.0
S  1  1.0
  0.1587973243          1.0
S  1  1.0
  0.1129329293          1.0
S  1  1.0
  0.0764244839          1.0
S  1  1.0
  0.0312941386          1.0
P  1  1.0
  5345.09518            1.0
P  1  1.0
  3112.0675470485       1.0
P  1  1.0
  1450.2500632392       1.0
P  1  1.0
  1024.2833075655       1.0
P  1  1.0
  640.4345215303        1.0
P  1  1.0
  375.6491158764        1.0
P  1  1.0
  206.7111935013        1.0
P  1  1.0
  133.5164276642        1.0
P  1  1.0
  76.8554490012         1.0
P  1  1.0
  46.778503155          1.0
P  1  1.0
  29.6373402332         1.0
P  1  1.0
  19.1523759451         1.0
P  1  1.0
  12.6837673347         1.0
P  1  1.0
  7.9892086841          1.0
P  1  1.0
  4.526704757           1.0
P  1  1.0
  2.7260119559          1.0
P  1  1.0
  1.6107347049          1.0
P  1  1.0
  1.0896014013          1.0
P  1  1.0
  0.6671809356          1.0
P  1  1.0
  0.4378912909          1.0
P  1  1.0
  0.2207042013          1.0
P  1  1.0
  0.1341007984          1.0
P  1  1.0
  0.0830721447          1.0
P  1  1.0
  0.0556340242          1.0
D  1  1.0
  2949.4668308394       1.0
D  1  1.0
  1039.5409612266       1.0
D  1  1.0
  665.7010142723        1.0
D  1  1.0
  414.9146193237        1.0
D  1  1.0
  209.8823050708        1.0
D  1  1.0
  131.472954347         1.0
D  1  1.0
  78.0609320533         1.0
D  1  1.0
  42.3552330814         1.0
D  1  1.0
  27.2268440483         1.0
D  1  1.0
  15.3814497678         1.0
D  1  1.0
  9.1295284654          1.0
D  1  1.0
  6.2928001766          1.0
D  1  1.0
  3.9818073753          1.0
D  1  1.0
  2.4923113022          1.0
D  1  1.0
  1.535930841           1.0
D  1  1.0
  0.9613285191          1.0
D  1  1.0
  0.6348379181          1.0
D  1  1.0
  0.3137181818          1.0
D  1  1.0
  0.1952667842          1.0
D  1  1.0
  0.0801129948          1.0
F  1  1.0
  204.9063317421        1.0
F  1  1.0
  129.2476268392        1.0
F  1  1.0
  86.8326952063         1.0
F  1  1.0
  52.7310708829         1.0
F  1  1.0
  28.2490679627         1.0
F  1  1.0
  19.224333522          1.0
F  1  1.0
  12.9407789445         1.0
F  1  1.0
  8.371959986           1.0
F  1  1.0
  5.5202009362          1.0
F  1  1.0
  3.882720676           1.0
F  1  1.0
  2.5766561445          1.0
F  1  1.0
  1.5087636614          1.0
F  1  1.0
  0.825563572           1.0
F  1  1.0
  0.4140704397          1.0
F  1  1.0
  0.2865445192          1.0
G  1  1.0
  115.2464278           1.0
G  1  1.0
  57.6866846513         1.0
G  1  1.0
  28.0920403022         1.0
G  1  1.0
  13.7286125103         1.0
G  1  1.0
  6.9797822717          1.0
G  1  1.0
  4.0718585197          1.0
G  1  1.0
  2.4195690903          1.0
G  1  1.0
  1.5996709389          1.0
G  1  1.0
  0.9469519227          1.0
G  1  1.0
  0.4210856338          1.0
H  1  1.0
  6.8112975984          1.0
H  1  1.0
  3.6776013131          1.0
H  1  1.0
  2.2970448147          1.0
H  1  1.0
  0.5746881404          1.0
I  1  1.0
  3.8774315             1.0
****
Co     0
S  1  1.0
  3263385.52            1.0
S  1  1.0
  1739696.9692786566    1.0
S  1  1.0
  396122.87             1.0
S  1  1.0
  219879.5511122118     1.0
S  1  1.0
  78089.8512            1.0
S  1  1.0
  44735.4123853181      1.0
S  1  1.0
  19916.5359            1.0
S  1  1.0
  11706.6845336654      1.0
S  1  1.0
  5998.98678            1.0
S  1  1.0
  2156.7463305244       1.0
S  1  1.0
  1247.4467722358       1.0
S  1  1.0
  753.241766            1.0
S  1  1.0
  457.6023959044        1.0
S  1  1.0
  283.499381962         1.0
S  1  1.0
  185.5479142588        1.0
S  1  1.0
  112.6437174777        1.0
S  1  1.0
  68.0352370855         1.0
S  1  1.0
  33.9080848264         1.0
S  1  1.0
  18.6777169227         1.0
S  1  1.0
  10.1834032142         1.0
S  1  1.0
  5.4443630443          1.0
S  1  1.0
  3.372339666           1.0
S  1  1.0
  2.1835702964          1.0
S  1  1.0
  1.5457860482          1.0
S  1  1.0
  1.0758320279          1.0
S  1  1.0
  0.6846607904          1.0
S  1  1.0
  0.4284901514          1.0
S  1  1.0
  0.2886756122          1.0
S  1  1.0
  0.1696861387          1.0
S  1  1.0
  0.1189300001          1.0
S  1  1.0
  0.081067463           1.0
S  1  1.0
  0.0328459559          1.0
P  1  1.0
  5927.76082            1.0
P  1  1.0
  3445.6880976014       1.0
P  1  1.0
  1608.3726663308       1.0
P  1  1.0
  1126.1705658378       1.0
P  1  1.0
  707.7255680295        1.0
P  1  1.0
  409.5779671759        1.0
P  1  1.0
  227.533550654         1.0
P  1  1.0
  146.6261062859        1.0
P  1  1.0
  99.5741862097         1.0
P  1  1.0
  60.8151946056         1.0
P  1  1.0
  32.8106899603         1.0
P  1  1.0
  20.8460565484         1.0
P  1  1.0
  12.0971569386         1.0
P  1  1.0
  6.897045368           1.0
P  1  1.0
  3.7986701052          1.0
P  1  1.0
  2.38542184            1.0
P  1  1.0
  1.5601905388          1.0
P  1  1.0
  0.8940127701          1.0
P  1  1.0
  0.5078920981          1.0
P  1  1.0
  0.2342092322          1.0
P  1  1.0
  0.1443535199          1.0
P  1  1.0
  0.0875098313          1.0
D  1  1.0
  3270.2553317606       1.0
D  1  1.0
  1146.7544177693       1.0
D  1  1.0
  736.6278460651        1.0
D  1  1.0
  457.9302347027        1.0
D  1  1.0
  231.3761476585        1.0
D  1  1.0
  144.5981138331        1.0
D  1  1.0
  86.1867516328         1.0
D  1  1.0
  46.8674851391         1.0
D  1  1.0
  30.0744909552         1.0
D  1  1.0
  19.8162031639         1.0
D  1  1.0
  12.0468770298         1.0
D  1  1.0
  7.073397679           1.0
D  1  1.0
  4.7558667932          1.0
D  1  1.0
  3.3619035265          1.0
D  1  1.0
  2.2056065569          1.0
D  1  1.0
  1.375871401           1.0
D  1  1.0
  0.8137937585          1.0
D  1  1.0
  0.3421357463          1.0
D  1  1.0
  0.2111534876          1.0
D  1  1.0
  0.0840856472          1.0
F  1  1.0
  377.9200651468        1.0
F  1  1.0
  142.80947905          1.0
F  1  1.0
  96.4104877229         1.0
F  1  1.0
  58.4209092063         1.0
F  1  1.0
  31.2066278872         1.0
F  1  1.0
  18.6476494024         1.0
F  1  1.0
  10.137551756          1.0
F  1  1.0
  6.1847627085          1.0
F  1  1.0
  4.3836202921          1.0
F  1  1.0
  2.7990813374          1.0
F  1  1.0
  1.5203429725          1.0
F  1  1.0
  0.91634348            1.0
F  1  1.0
  0.4496235836          1.0
F  1  1.0
  0.3147557347          1.0
G  1  1.0
  128.3358804           1.0
G  1  1.0
  64.1513653926         1.0
G  1  1.0
  31.278113097          1.0
G  1  1.0
  14.7564691325         1.0
G  1  1.0
  7.8307315966          1.0
G  1  1.0
  4.5768808639          1.0
G  1  1.0
  2.7581492888          1.0
G  1  1.0
  1.815213778           1.0
G  1  1.0
  1.0523845161          1.0
G  1  1.0
  0.4625575939          1.0
H  1  1.0
  7.6547239913          1.0
H  1  1.0
  4.206961708           1.0
H  1  1.0
  2.7213157203          1.0
H  1  1.0
  0.6304001751          1.0
I  1  1.0
  4.46331744            1.0
****
Ni     0
S  1  1.0
  3658239.82            1.0
S  1  1.0
  1949408.188746309     1.0
S  1  1.0
  441428.248            1.0
S  1  1.0
  244876.1533695184     1.0
S  1  1.0
  86533.5362            1.0
S  1  1.0
  49538.7370315408      1.0
S  1  1.0
  21965.6164            1.0
S  1  1.0
  12902.4846495398      1.0
S  1  1.0
  6590.6037             1.0
S  1  1.0
  2380.823501256        1.0
S  1  1.0
  1376.2118259758       1.0
S  1  1.0
  822.760718            1.0
S  1  1.0
  500.9395960116        1.0
S  1  1.0
  311.7269583969        1.0
S  1  1.0
  202.2321441497        1.0
S  1  1.0
  123.1458770657        1.0
S  1  1.0
  68.9572512189         1.0
S  1  1.0
  37.1347456024         1.0
S  1  1.0
  20.561456867          1.0
S  1  1.0
  11.1476475885         1.0
S  1  1.0
  6.0035868511          1.0
S  1  1.0
  3.7102443815          1.0
S  1  1.0
  2.1428838539          1.0
S  1  1.0
  1.1850660403          1.0
S  1  1.0
  0.7556441924          1.0
S  1  1.0
  0.4806127071          1.0
S  1  1.0
  0.3144013679          1.0
S  1  1.0
  0.180730571           1.0
S  1  1.0
  0.1284130172          1.0
S  1  1.0
  0.0857142109          1.0
S  1  1.0
  0.0343656756          1.0
P  1  1.0
  6553.64312            1.0
P  1  1.0
  3818.0729768846       1.0
P  1  1.0
  1762.264084932        1.0
P  1  1.0
  1237.2880437367       1.0
P  1  1.0
  779.4321316151        1.0
P  1  1.0
  451.1024924689        1.0
P  1  1.0
  283.8960274066        1.0
P  1  1.0
  183.3532495202        1.0
P  1  1.0
  109.2581774261        1.0
P  1  1.0
  66.3050042496         1.0
P  1  1.0
  36.5571400801         1.0
P  1  1.0
  22.849843088          1.0
P  1  1.0
  13.3578034252         1.0
P  1  1.0
  7.6104571476          1.0
P  1  1.0
  4.2293646253          1.0
P  1  1.0
  2.3862657461          1.0
P  1  1.0
  1.3272581517          1.0
P  1  1.0
  0.8778356828          1.0
P  1  1.0
  0.5581825692          1.0
P  1  1.0
  0.285061635           1.0
P  1  1.0
  0.1972302473          1.0
P  1  1.0
  0.1362779867          1.0
P  1  1.0
  0.0610945344          1.0
D  1  1.0
  3657.3525610813       1.0
D  1  1.0
  1260.815081196        1.0
D  1  1.0
  812.2903447608        1.0
D  1  1.0
  502.1519389088        1.0
D  1  1.0
  254.1155358343        1.0
D  1  1.0
  158.4005527495        1.0
D  1  1.0
  95.8278066077         1.0
D  1  1.0
  53.2046007697         1.0
D  1  1.0
  33.0545280698         1.0
D  1  1.0
  19.0627785845         1.0
D  1  1.0
  11.0030888917         1.0
D  1  1.0
  7.5917820964          1.0
D  1  1.0
  5.2780249586          1.0
D  1  1.0
  3.1894376554          1.0
D  1  1.0
  1.7071347213          1.0
D  1  1.0
  0.8959512501          1.0
D  1  1.0
  0.416486634           1.0
D  1  1.0
  0.2917093692          1.0
D  1  1.0
  0.1962403008          1.0
D  1  1.0
  0.0879761296          1.0
F  1  1.0
  412.8477198444        1.0
F  1  1.0
  249.0682124868        1.0
F  1  1.0
  156.7946946147        1.0
F  1  1.0
  106.3671692132        1.0
F  1  1.0
  64.0968654365         1.0
F  1  1.0
  29.6580532959         1.0
F  1  1.0
  18.0996539589         1.0
F  1  1.0
  11.2210819054         1.0
F  1  1.0
  6.8670287552          1.0
F  1  1.0
  4.1844084673          1.0
F  1  1.0
  2.5080550617          1.0
F  1  1.0
  1.6410118683          1.0
F  1  1.0
  1.0083820648          1.0
F  1  1.0
  0.4898358317          1.0
F  1  1.0
  0.3426387969          1.0
G  1  1.0
  141.8750996           1.0
G  1  1.0
  70.896520601          1.0
G  1  1.0
  34.5849914432         1.0
G  1  1.0
  19.3444062916         1.0
G  1  1.0
  13.7490057186         1.0
G  1  1.0
  8.712589843           1.0
G  1  1.0
  5.8099263118          1.0
G  1  1.0
  3.9496100121          1.0
G  1  1.0
  2.278528742           1.0
G  1  1.0
  1.1592886712          1.0
G  1  1.0
  0.498074645           1.0
H  1  1.0
  8.5276356263          1.0
H  1  1.0
  4.7604008884          1.0
H  1  1.0
  3.0709960567          1.0
H  1  1.0
  0.6844890054          1.0
I  1  1.0
  5.07828712            1.0
****
Cu     0
S  1  1.0
  4075179.56            1.0
S  1  1.0
  2170906.7457803497    1.0
S  1  1.0
  489492.398            1.0
S  1  1.0
  271391.0454965235     1.0
S  1  1.0
  95481.4688            1.0
S  1  1.0
  54626.8823918286      1.0
S  1  1.0
  24131.0326            1.0
S  1  1.0
  14165.5261193181      1.0
S  1  1.0
  7213.91406            1.0
S  1  1.0
  2619.7292688368       1.0
S  1  1.0
  1510.5598842796       1.0
S  1  1.0
  895.596948            1.0
S  1  1.0
  546.5473303244        1.0
S  1  1.0
  341.6782360218        1.0
S  1  1.0
  219.6101542234        1.0
S  1  1.0
  134.1845792487        1.0
S  1  1.0
  75.5176643511         1.0
S  1  1.0
  40.5962921536         1.0
S  1  1.0
  22.2585421836         1.0
S  1  1.0
  12.1548429235         1.0
S  1  1.0
  6.5818646128          1.0
S  1  1.0
  4.0625249088          1.0
S  1  1.0
  2.7259814687          1.0
S  1  1.0
  1.9174488938          1.0
S  1  1.0
  1.2981085239          1.0
S  1  1.0
  0.8294752482          1.0
S  1  1.0
  0.5311048756          1.0
S  1  1.0
  0.3251179092          1.0
S  1  1.0
  0.191964309           1.0
S  1  1.0
  0.1356097222          1.0
S  1  1.0
  0.090375189           1.0
S  1  1.0
  0.0358572345          1.0
P  1  1.0
  7222.09492            1.0
P  1  1.0
  4419.4536452729       1.0
P  1  1.0
  1948.515893806        1.0
P  1  1.0
  1351.0235414457       1.0
P  1  1.0
  855.7199811903        1.0
P  1  1.0
  495.6444968632        1.0
P  1  1.0
  310.6430867866        1.0
P  1  1.0
  199.8197815631        1.0
P  1  1.0
  119.4786488165        1.0
P  1  1.0
  72.2770418033         1.0
P  1  1.0
  39.9068847565         1.0
P  1  1.0
  24.9862694055         1.0
P  1  1.0
  14.6196777487         1.0
P  1  1.0
  8.3427554197          1.0
P  1  1.0
  4.8070900219          1.0
P  1  1.0
  3.2402754454          1.0
P  1  1.0
  2.2675023016          1.0
P  1  1.0
  1.4592805241          1.0
P  1  1.0
  0.9598567208          1.0
P  1  1.0
  0.6069270607          1.0
P  1  1.0
  0.2390944728          1.0
P  1  1.0
  0.1440921682          1.0
P  1  1.0
  0.0962827562          1.0
D  1  1.0
  4050.6142015225       1.0
D  1  1.0
  1381.5718884029       1.0
D  1  1.0
  892.9447555538        1.0
D  1  1.0
  550.2049646262        1.0
D  1  1.0
  278.1424553509        1.0
D  1  1.0
  171.8099743707        1.0
D  1  1.0
  104.6692014272        1.0
D  1  1.0
  67.6265525881         1.0
D  1  1.0
  42.2595605791         1.0
D  1  1.0
  23.5184818671         1.0
D  1  1.0
  15.2669418789         1.0
D  1  1.0
  9.4420107903          1.0
D  1  1.0
  5.8046699216          1.0
D  1  1.0
  3.4874607145          1.0
D  1  1.0
  2.1387090577          1.0
D  1  1.0
  1.2755886912          1.0
D  1  1.0
  0.8429632026          1.0
D  1  1.0
  0.454019309           1.0
D  1  1.0
  0.3088809852          1.0
D  1  1.0
  0.2074927222          1.0
D  1  1.0
  0.0917945204          1.0
F  1  1.0
  273.0205314093        1.0
F  1  1.0
  171.4519980093        1.0
F  1  1.0
  116.7242879348        1.0
F  1  1.0
  79.3472472442         1.0
F  1  1.0
  54.2012706665         1.0
F  1  1.0
  37.5563581175         1.0
F  1  1.0
  24.7574383952         1.0
F  1  1.0
  15.7415537274         1.0
F  1  1.0
  10.8016683694         1.0
F  1  1.0
  7.5551538196          1.0
F  1  1.0
  4.6130238673          1.0
F  1  1.0
  2.7434967417          1.0
F  1  1.0
  1.7325000452          1.0
F  1  1.0
  1.0959315779          1.0
F  1  1.0
  0.4210357428          1.0
G  1  1.0
  155.893754            1.0
G  1  1.0
  78.0949722491         1.0
G  1  1.0
  38.0139180265         1.0
G  1  1.0
  21.2859889084         1.0
G  1  1.0
  15.0609489616         1.0
G  1  1.0
  9.1250700117          1.0
G  1  1.0
  5.3951727573          1.0
G  1  1.0
  3.4122779367          1.0
G  1  1.0
  2.1923966443          1.0
G  1  1.0
  1.2494543424          1.0
G  1  1.0
  0.5125881129          1.0
H  1  1.0
  9.4095958196          1.0
H  1  1.0
  5.3174737657          1.0
H  1  1.0
  3.4117052977          1.0
H  1  1.0
  0.7000972113          1.0
I  1  1.0
  5.69265426            1.0
****
Zn     0
S  1  1.0
  4534949.8             1.0
S  1  1.0
  2415073.845438587     1.0
S  1  1.0
  542210.354            1.0
S  1  1.0
  300455.4124047894     1.0
S  1  1.0
  105238.5876           1.0
S  1  1.0
  60170.8930876375      1.0
S  1  1.0
  26479.0812            1.0
S  1  1.0
  15533.9566003857      1.0
S  1  1.0
  7886.42502            1.0
S  1  1.0
  2889.6752575654       1.0
S  1  1.0
  1652.0806167172       1.0
S  1  1.0
  973.527038            1.0
S  1  1.0
  596.4692769159        1.0
S  1  1.0
  388.3405179065        1.0
S  1  1.0
  238.1539561184        1.0
S  1  1.0
  125.4469897432        1.0
S  1  1.0
  78.2136112745         1.0
S  1  1.0
  44.6456427139         1.0
S  1  1.0
  24.1719418701         1.0
S  1  1.0
  13.3524575531         1.0
S  1  1.0
  7.29999755            1.0
S  1  1.0
  4.5179652466          1.0
S  1  1.0
  2.8540502635          1.0
S  1  1.0
  1.792322234           1.0
S  1  1.0
  1.0853496063          1.0
S  1  1.0
  0.6844946788          1.0
S  1  1.0
  0.3552184012          1.0
S  1  1.0
  0.1547351537          1.0
S  1  1.0
  0.0955341582          1.0
S  1  1.0
  0.03729223            1.0
P  1  1.0
  7979.18699            1.0
P  1  1.0
  4897.281873462        1.0
P  1  1.0
  2173.9700907262       1.0
P  1  1.0
  1475.2267963592       1.0
P  1  1.0
  943.5749271625        1.0
P  1  1.0
  545.8884421246        1.0
P  1  1.0
  341.3201972891        1.0
P  1  1.0
  217.5182826032        1.0
P  1  1.0
  131.3445427609        1.0
P  1  1.0
  87.9979261831         1.0
P  1  1.0
  57.8578259694         1.0
P  1  1.0
  38.6691779339         1.0
P  1  1.0
  27.5857290658         1.0
P  1  1.0
  17.7090887904         1.0
P  1  1.0
  11.2004463171         1.0
P  1  1.0
  7.6686771513          1.0
P  1  1.0
  5.1367123822          1.0
P  1  1.0
  3.3158320495          1.0
P  1  1.0
  1.962749042           1.0
P  1  1.0
  1.1900509333          1.0
P  1  1.0
  0.6656927213          1.0
P  1  1.0
  0.3138430979          1.0
P  1  1.0
  0.2153838505          1.0
P  1  1.0
  0.1520154843          1.0
P  1  1.0
  0.1011015733          1.0
D  1  1.0
  4499.6684428273       1.0
D  1  1.0
  1518.2055937629       1.0
D  1  1.0
  986.8028665613        1.0
D  1  1.0
  605.5028537372        1.0
D  1  1.0
  306.3180472437        1.0
D  1  1.0
  185.3056584017        1.0
D  1  1.0
  116.0693014336        1.0
D  1  1.0
  74.9817918506         1.0
D  1  1.0
  46.1473014775         1.0
D  1  1.0
  28.2227785077         1.0
D  1  1.0
  18.1329805899         1.0
D  1  1.0
  9.4807479738          1.0
D  1  1.0
  5.8664661131          1.0
D  1  1.0
  3.9031020236          1.0
D  1  1.0
  2.2846350331          1.0
D  1  1.0
  1.4621623051          1.0
D  1  1.0
  0.9597582754          1.0
D  1  1.0
  0.3873315476          1.0
D  1  1.0
  0.2189022974          1.0
D  1  1.0
  0.0954681088          1.0
F  1  1.0
  302.5968689881        1.0
F  1  1.0
  189.9027426636        1.0
F  1  1.0
  132.380289313         1.0
F  1  1.0
  73.6709099898         1.0
F  1  1.0
  41.7063721797         1.0
F  1  1.0
  28.5746773753         1.0
F  1  1.0
  17.2525298635         1.0
F  1  1.0
  10.2432408279         1.0
F  1  1.0
  5.0903522944          1.0
F  1  1.0
  3.2423347495          1.0
F  1  1.0
  1.9434220248          1.0
F  1  1.0
  1.2361178939          1.0
F  1  1.0
  0.4963885496          1.0
G  1  1.0
  178.8435194           1.0
G  1  1.0
  89.6309414807         1.0
G  1  1.0
  43.9676456268         1.0
G  1  1.0
  24.5509370045         1.0
G  1  1.0
  14.524212784          1.0
G  1  1.0
  8.9264618831          1.0
G  1  1.0
  6.1666167648          1.0
G  1  1.0
  4.0070855854          1.0
G  1  1.0
  2.6483382438          1.0
G  1  1.0
  1.511875883           1.0
G  1  1.0
  0.6070772397          1.0
H  1  1.0
  10.9132708648         1.0
H  1  1.0
  6.1791680498          1.0
H  1  1.0
  3.9789357034          1.0
H  1  1.0
  0.8279857968          1.0
I  1  1.0
  6.59412428            1.0
****
Ga     0
S  1  1.0
  5067875.6             1.0
S  1  1.0
  2698220.1459545004    1.0
S  1  1.0
  603791.172            1.0
S  1  1.0
  334411.5312381537     1.0
S  1  1.0
  116657.13             1.0
S  1  1.0
  66658.6268984888      1.0
S  1  1.0
  29226.416             1.0
S  1  1.0
  17134.8208909886      1.0
S  1  1.0
  8672.63904            1.0
S  1  1.0
  5000.3651174313       1.0
S  1  1.0
  2546.1984253329       1.0
S  1  1.0
  1580.3495519662       1.0
S  1  1.0
  672.88239893          1.0
S  1  1.0
  433.075085711         1.0
S  1  1.0
  260.1769881473        1.0
S  1  1.0
  147.9221823858        1.0
S  1  1.0
  93.7021564992         1.0
S  1  1.0
  52.7595198162         1.0
S  1  1.0
  35.1738103471         1.0
S  1  1.0
  21.426712443          1.0
S  1  1.0
  13.5904216471         1.0
S  1  1.0
  8.0942829248          1.0
S  1  1.0
  4.5299889052          1.0
S  1  1.0
  2.9458971766          1.0
S  1  1.0
  1.4873529837          1.0
S  1  1.0
  0.8779614722          1.0
S  1  1.0
  0.5848833617          1.0
S  1  1.0
  0.3688107405          1.0
S  1  1.0
  0.2308161103          1.0
S  1  1.0
  0.1323743943          1.0
S  1  1.0
  0.0927276734          1.0
S  1  1.0
  0.0509033259          1.0
P  1  1.0
  17333.0657120193      1.0
P  1  1.0
  8043.1041516869       1.0
P  1  1.0
  4273.3382713202       1.0
P  1  1.0
  2624.0547259002       1.0
P  1  1.0
  1638.1548265482       1.0
P  1  1.0
  1000.6669529825       1.0
P  1  1.0
  587.6103986221        1.0
P  1  1.0
  414.5782947798        1.0
P  1  1.0
  270.5762173402        1.0
P  1  1.0
  153.240210666         1.0
P  1  1.0
  86.6819853153         1.0
P  1  1.0
  51.4213380258         1.0
P  1  1.0
  30.0505123164         1.0
P  1  1.0
  20.1066094759         1.0
P  1  1.0
  13.061177369          1.0
P  1  1.0
  7.3714626889          1.0
P  1  1.0
  4.7973291881          1.0
P  1  1.0
  3.1458899044          1.0
P  1  1.0
  2.2374659304          1.0
P  1  1.0
  1.5245711286          1.0
P  1  1.0
  1.0233250433          1.0
P  1  1.0
  0.6659165974          1.0
P  1  1.0
  0.4329908445          1.0
P  1  1.0
  0.2798913625          1.0
P  1  1.0
  0.150580179           1.0
P  1  1.0
  0.0904948015          1.0
D  1  1.0
  2082.51138            1.0
D  1  1.0
  1262.295802189        1.0
D  1  1.0
  852.0069249894        1.0
D  1  1.0
  593.8556484458        1.0
D  1  1.0
  378.4346105793        1.0
D  1  1.0
  226.6281764286        1.0
D  1  1.0
  153.9809720256        1.0
D  1  1.0
  105.7172737775        1.0
D  1  1.0
  72.5669649055         1.0
D  1  1.0
  42.9460255905         1.0
D  1  1.0
  26.1559699089         1.0
D  1  1.0
  16.7448650422         1.0
D  1  1.0
  8.9690888358          1.0
D  1  1.0
  4.9301249336          1.0
D  1  1.0
  2.7089561529          1.0
D  1  1.0
  1.3185394516          1.0
D  1  1.0
  0.7820860393          1.0
D  1  1.0
  0.5268120297          1.0
D  1  1.0
  0.3531379143          1.0
D  1  1.0
  0.2219408832          1.0
D  1  1.0
  0.1303125142          1.0
F  1  1.0
  332.7536066178        1.0
F  1  1.0
  224.2830508023        1.0
F  1  1.0
  151.0317819966        1.0
F  1  1.0
  97.3627350105         1.0
F  1  1.0
  51.5203371834         1.0
F  1  1.0
  33.8746247078         1.0
F  1  1.0
  21.8837284079         1.0
F  1  1.0
  13.5280361531         1.0
F  1  1.0
  8.4844846616          1.0
F  1  1.0
  4.687317591           1.0
F  1  1.0
  3.0149826588          1.0
F  1  1.0
  1.6866119059          1.0
F  1  1.0
  1.0090144658          1.0
F  1  1.0
  0.6890825222          1.0
F  1  1.0
  0.431210471           1.0
F  1  1.0
  0.2820324412          1.0
G  1  1.0
  278.1632735034        1.0
G  1  1.0
  138.4184844709        1.0
G  1  1.0
  72.1677538            1.0
G  1  1.0
  37.1538035711         1.0
G  1  1.0
  21.2467948034         1.0
G  1  1.0
  12.3245322911         1.0
G  1  1.0
  7.8482829877          1.0
G  1  1.0
  5.3875750414          1.0
G  1  1.0
  3.7285891754          1.0
G  1  1.0
  2.3340686498          1.0
G  1  1.0
  1.2915350775          1.0
G  1  1.0
  0.9188851699          1.0
G  1  1.0
  0.382779088           1.0
H  1  1.0
  9.01643046            1.0
H  1  1.0
  6.3015120981          1.0
H  1  1.0
  4.3459284466          1.0
H  1  1.0
  1.3391040983          1.0
I  1  1.0
  7.8748788             1.0
****
Ge     0
S  1  1.0
  73557.2361075374      1.0
S  1  1.0
  32138.3362            1.0
S  1  1.0
  18830.4831727012      1.0
S  1  1.0
  9502.71078            1.0
S  1  1.0
  5638.5093152396       1.0
S  1  1.0
  2580.4844237178       1.0
S  1  1.0
  1725.4843338946       1.0
S  1  1.0
  998.3353225504        1.0
S  1  1.0
  556.3223625699        1.0
S  1  1.0
  283.5702247168        1.0
S  1  1.0
  186.3302546471        1.0
S  1  1.0
  117.2561667609        1.0
S  1  1.0
  61.0344617921         1.0
S  1  1.0
  39.9727547169         1.0
S  1  1.0
  24.663807767          1.0
S  1  1.0
  14.8348980757         1.0
S  1  1.0
  8.3791905822          1.0
S  1  1.0
  4.989798156           1.0
S  1  1.0
  3.3278852577          1.0
S  1  1.0
  1.642824678           1.0
S  1  1.0
  0.9000039445          1.0
S  1  1.0
  0.5550356128          1.0
S  1  1.0
  0.3792271496          1.0
S  1  1.0
  0.2166264634          1.0
S  1  1.0
  0.1320218554          1.0
P  1  1.0
  19155.3034532944      1.0
P  1  1.0
  10583.19664           1.0
P  1  1.0
  4562.5128495219       1.0
P  1  1.0
  2944.5375391034       1.0
P  1  1.0
  1797.5647520922       1.0
P  1  1.0
  1121.1866115725       1.0
P  1  1.0
  655.9378051847        1.0
P  1  1.0
  400.0561572123        1.0
P  1  1.0
  222.7539437688        1.0
P  1  1.0
  132.722289521         1.0
P  1  1.0
  80.6787908637         1.0
P  1  1.0
  50.3200672678         1.0
P  1  1.0
  32.5698556647         1.0
P  1  1.0
  20.3598704234         1.0
P  1  1.0
  13.4157598042         1.0
P  1  1.0
  9.3384236579          1.0
P  1  1.0
  5.6737322371          1.0
P  1  1.0
  3.4226012768          1.0
P  1  1.0
  2.116450303           1.0
P  1  1.0
  1.2107151811          1.0
P  1  1.0
  0.6774683059          1.0
P  1  1.0
  0.3210516262          1.0
P  1  1.0
  0.1924187002          1.0
P  1  1.0
  0.1169044772          1.0
D  1  1.0
  2341.86836            1.0
D  1  1.0
  1644.2864740364       1.0
D  1  1.0
  1094.3809406821       1.0
D  1  1.0
  655.5449144537        1.0
D  1  1.0
  423.1524311585        1.0
D  1  1.0
  253.1387554121        1.0
D  1  1.0
  156.5892891558        1.0
D  1  1.0
  87.1797404816         1.0
D  1  1.0
  48.6161675075         1.0
D  1  1.0
  32.0695739604         1.0
D  1  1.0
  20.3920970517         1.0
D  1  1.0
  10.8248738929         1.0
D  1  1.0
  6.418837472           1.0
D  1  1.0
  4.0999662057          1.0
D  1  1.0
  2.7099983236          1.0
D  1  1.0
  1.7216910282          1.0
D  1  1.0
  1.0324107275          1.0
D  1  1.0
  0.5800097041          1.0
D  1  1.0
  0.3550787033          1.0
D  1  1.0
  0.2509126544          1.0
D  1  1.0
  0.1683424472          1.0
F  1  1.0
  534.541576626         1.0
F  1  1.0
  219.9748448612        1.0
F  1  1.0
  137.7256739776        1.0
F  1  1.0
  97.4470945041         1.0
F  1  1.0
  58.9425403426         1.0
F  1  1.0
  40.3111486499         1.0
F  1  1.0
  28.3970720035         1.0
F  1  1.0
  19.9369568817         1.0
F  1  1.0
  11.6696147665         1.0
F  1  1.0
  6.0702506362          1.0
F  1  1.0
  3.5809005083          1.0
F  1  1.0
  2.2715335221          1.0
F  1  1.0
  1.5050033233          1.0
F  1  1.0
  0.9881666509          1.0
F  1  1.0
  0.537517744           1.0
F  1  1.0
  0.3595887333          1.0
G  1  1.0
  316.4041597013        1.0
G  1  1.0
  159.835995983         1.0
G  1  1.0
  83.7064412            1.0
G  1  1.0
  45.829868987          1.0
G  1  1.0
  26.5742698314         1.0
G  1  1.0
  14.5399348833         1.0
G  1  1.0
  7.5015101904          1.0
G  1  1.0
  4.410715265           1.0
G  1  1.0
  2.8350108648          1.0
G  1  1.0
  1.5312586162          1.0
G  1  1.0
  1.0690717589          1.0
G  1  1.0
  0.487102854           1.0
H  1  1.0
  10.63052424           1.0
H  1  1.0
  7.4702083813          1.0
H  1  1.0
  5.1730957557          1.0
H  1  1.0
  1.7459859652          1.0
I  1  1.0
  9.2854258             1.0
****
As     0
S  1  1.0
  6248666.72            1.0
S  1  1.0
  3325542.5419142814    1.0
S  1  1.0
  740178.73             1.0
S  1  1.0
  409573.655977017      1.0
S  1  1.0
  141814.7668           1.0
S  1  1.0
  35239.0422            1.0
S  1  1.0
  20634.5026909421      1.0
S  1  1.0
  10381.9236            1.0
S  1  1.0
  6209.7161447086       1.0
S  1  1.0
  2864.3244665667       1.0
S  1  1.0
  1878.3734209984       1.0
S  1  1.0
  1092.3388697138       1.0
S  1  1.0
  608.4516084023        1.0
S  1  1.0
  308.0716346937        1.0
S  1  1.0
  183.2020621847        1.0
S  1  1.0
  121.5007829638        1.0
S  1  1.0
  67.2043300231         1.0
S  1  1.0
  44.0653012899         1.0
S  1  1.0
  27.462056916          1.0
S  1  1.0
  14.699565498          1.0
S  1  1.0
  8.8758433935          1.0
S  1  1.0
  5.4935336432          1.0
S  1  1.0
  3.6639882964          1.0
S  1  1.0
  1.9006210963          1.0
S  1  1.0
  1.2627388323          1.0
S  1  1.0
  0.7985539775          1.0
S  1  1.0
  0.4658902158          1.0
S  1  1.0
  0.2659461584          1.0
S  1  1.0
  0.1631095759          1.0
S  1  1.0
  0.0822544875          1.0
P  1  1.0
  21105.302866972       1.0
P  1  1.0
  11799.62555           1.0
P  1  1.0
  5068.7110813293       1.0
P  1  1.0
  3290.7041333915       1.0
P  1  1.0
  1696.6145744334       1.0
P  1  1.0
  1070.379595343        1.0
P  1  1.0
  690.8294974328        1.0
P  1  1.0
  444.0889683513        1.0
P  1  1.0
  263.3458139266        1.0
P  1  1.0
  180.7674477277        1.0
P  1  1.0
  107.6531209903        1.0
P  1  1.0
  65.288821355          1.0
P  1  1.0
  35.6145868002         1.0
P  1  1.0
  20.9267396181         1.0
P  1  1.0
  13.6276827561         1.0
P  1  1.0
  9.285546956           1.0
P  1  1.0
  6.2176831478          1.0
P  1  1.0
  3.3970000809          1.0
P  1  1.0
  2.0378909223          1.0
P  1  1.0
  1.3132185106          1.0
P  1  1.0
  0.7362950191          1.0
P  1  1.0
  0.3896239019          1.0
P  1  1.0
  0.2392719526          1.0
P  1  1.0
  0.1462302             1.0
D  1  1.0
  2621.4618             1.0
D  1  1.0
  1588.0360948886       1.0
D  1  1.0
  1076.0722160415       1.0
D  1  1.0
  725.5226127896        1.0
D  1  1.0
  470.7044368095        1.0
D  1  1.0
  284.1698873743        1.0
D  1  1.0
  183.6825687693        1.0
D  1  1.0
  128.9472725214        1.0
D  1  1.0
  83.1169213901         1.0
D  1  1.0
  53.5881278687         1.0
D  1  1.0
  35.3938374942         1.0
D  1  1.0
  22.6165994846         1.0
D  1  1.0
  13.6275776681         1.0
D  1  1.0
  8.9420132052          1.0
D  1  1.0
  6.0019478956          1.0
D  1  1.0
  3.5842288075          1.0
D  1  1.0
  1.80653763            1.0
D  1  1.0
  0.9442702662          1.0
D  1  1.0
  0.6641690014          1.0
D  1  1.0
  0.4388112548          1.0
D  1  1.0
  0.3123741869          1.0
D  1  1.0
  0.210571488           1.0
F  1  1.0
  1559.4297083176       1.0
F  1  1.0
  1064.3542084776       1.0
F  1  1.0
  590.145689982         1.0
F  1  1.0
  415.804194938         1.0
F  1  1.0
  281.7710028904        1.0
F  1  1.0
  174.4720777375        1.0
F  1  1.0
  109.2780629104        1.0
F  1  1.0
  74.5279820013         1.0
F  1  1.0
  52.9817584792         1.0
F  1  1.0
  30.9469687876         1.0
F  1  1.0
  18.0218948347         1.0
F  1  1.0
  10.3626846022         1.0
F  1  1.0
  7.1284712764          1.0
F  1  1.0
  4.696872499           1.0
F  1  1.0
  2.6959565726          1.0
F  1  1.0
  1.7395226722          1.0
F  1  1.0
  1.2290054198          1.0
F  1  1.0
  0.661810518           1.0
F  1  1.0
  0.4473039145          1.0
G  1  1.0
  357.046944164         1.0
G  1  1.0
  164.2300133477        1.0
G  1  1.0
  95.9399276            1.0
G  1  1.0
  61.395422063          1.0
G  1  1.0
  40.192993567          1.0
G  1  1.0
  26.213359777          1.0
G  1  1.0
  16.7752048427         1.0
G  1  1.0
  8.6602689492          1.0
G  1  1.0
  5.1204802028          1.0
G  1  1.0
  3.3775690481          1.0
G  1  1.0
  1.6821314696          1.0
G  1  1.0
  0.605426388           1.0
H  1  1.0
  12.30435592           1.0
H  1  1.0
  8.6688261196          1.0
H  1  1.0
  6.0143558107          1.0
H  1  1.0
  2.1933362366          1.0
I  1  1.0
  10.695973             1.0
****
Se     0
S  1  1.0
  6883657.74            1.0
S  1  1.0
  3663056.325057229     1.0
S  1  1.0
  814136.276            1.0
S  1  1.0
  450326.6224802074     1.0
S  1  1.0
  155448.9698           1.0
S  1  1.0
  38485.2252            1.0
S  1  1.0
  22522.4944965471      1.0
S  1  1.0
  11300.49458           1.0
S  1  1.0
  6758.4252843308       1.0
S  1  1.0
  3158.168584384        1.0
S  1  1.0
  2037.6797878681       1.0
S  1  1.0
  1189.3902570502       1.0
S  1  1.0
  651.7480911335        1.0
S  1  1.0
  319.4149450997        1.0
S  1  1.0
  200.6990225761        1.0
S  1  1.0
  129.9064239774        1.0
S  1  1.0
  74.8721772073         1.0
S  1  1.0
  42.0881697056         1.0
S  1  1.0
  27.3992470517         1.0
S  1  1.0
  16.2985986191         1.0
S  1  1.0
  9.7134496916          1.0
S  1  1.0
  5.5187539222          1.0
S  1  1.0
  3.7512752841          1.0
S  1  1.0
  2.2123528874          1.0
S  1  1.0
  1.4502260365          1.0
S  1  1.0
  0.9271742445          1.0
S  1  1.0
  0.5575326135          1.0
S  1  1.0
  0.3182647565          1.0
S  1  1.0
  0.1961612101          1.0
S  1  1.0
  0.0996408086          1.0
P  1  1.0
  13064.94565           1.0
P  1  1.0
  5620.4136390038       1.0
P  1  1.0
  3648.4849255856       1.0
P  1  1.0
  1860.4118007229       1.0
P  1  1.0
  1183.4513549243       1.0
P  1  1.0
  768.2408937872        1.0
P  1  1.0
  488.377851222         1.0
P  1  1.0
  251.9373827563        1.0
P  1  1.0
  162.4938652438        1.0
P  1  1.0
  112.0840046948        1.0
P  1  1.0
  70.518233348          1.0
P  1  1.0
  38.0003829566         1.0
P  1  1.0
  23.0736664703         1.0
P  1  1.0
  14.041299533          1.0
P  1  1.0
  8.02073283            1.0
P  1  1.0
  4.5509328661          1.0
P  1  1.0
  2.9032201527          1.0
P  1  1.0
  1.8203938594          1.0
P  1  1.0
  1.1518558702          1.0
P  1  1.0
  0.7498161006          1.0
P  1  1.0
  0.4665178147          1.0
P  1  1.0
  0.2890557011          1.0
P  1  1.0
  0.1771392153          1.0
D  1  1.0
  2907.10208            1.0
D  1  1.0
  1750.9872550807       1.0
D  1  1.0
  1194.9284039278       1.0
D  1  1.0
  793.6748427007        1.0
D  1  1.0
  511.3457180403        1.0
D  1  1.0
  313.1855525581        1.0
D  1  1.0
  205.8760475531        1.0
D  1  1.0
  136.6555740762        1.0
D  1  1.0
  91.5276578305         1.0
D  1  1.0
  59.8645841524         1.0
D  1  1.0
  40.1337002147         1.0
D  1  1.0
  27.0496893817         1.0
D  1  1.0
  17.3407777333         1.0
D  1  1.0
  11.3902648635         1.0
D  1  1.0
  6.6916239383          1.0
D  1  1.0
  4.0800074807          1.0
D  1  1.0
  2.3526393698          1.0
D  1  1.0
  1.3528335391          1.0
D  1  1.0
  0.8938814295          1.0
D  1  1.0
  0.4464919735          1.0
D  1  1.0
  0.25508047            1.0
F  1  1.0
  647.2507140295        1.0
F  1  1.0
  459.2654131059        1.0
F  1  1.0
  286.9515508891        1.0
F  1  1.0
  179.2441968667        1.0
F  1  1.0
  119.3804046288        1.0
F  1  1.0
  71.7301688949         1.0
F  1  1.0
  43.2475021273         1.0
F  1  1.0
  26.4021419615         1.0
F  1  1.0
  17.7517955465         1.0
F  1  1.0
  12.0021384073         1.0
F  1  1.0
  7.9637829115          1.0
F  1  1.0
  5.2947136372          1.0
F  1  1.0
  3.106766263           1.0
F  1  1.0
  1.8801085134          1.0
F  1  1.0
  1.3128426621          1.0
F  1  1.0
  0.794117264           1.0
F  1  1.0
  0.540593622           1.0
G  1  1.0
  398.7528996491        1.0
G  1  1.0
  183.8982373398        1.0
G  1  1.0
  108.63826             1.0
G  1  1.0
  66.6944327769         1.0
G  1  1.0
  44.0207737104         1.0
G  1  1.0
  29.1723230375         1.0
G  1  1.0
  19.3738081241         1.0
G  1  1.0
  9.8566681788          1.0
G  1  1.0
  5.8235953371          1.0
G  1  1.0
  3.7863174427          1.0
G  1  1.0
  2.0371679282          1.0
G  1  1.0
  0.731441938           1.0
H  1  1.0
  14.01768614           1.0
H  1  1.0
  9.8868738813          1.0
H  1  1.0
  6.8649259418          1.0
H  1  1.0
  2.6686658506          1.0
I  1  1.0
  12.10652              1.0
****
Br     0
S  1  1.0
  4032507.1283612526    1.0
S  1  1.0
  894355.99             1.0
S  1  1.0
  494495.1382781974     1.0
S  1  1.0
  170123.442            1.0
S  1  1.0
  96992.0734148387      1.0
S  1  1.0
  41954.794             1.0
S  1  1.0
  24538.3611303782      1.0
S  1  1.0
  7336.3489130239       1.0
S  1  1.0
  3621.715864996        1.0
S  1  1.0
  2470.1130840735       1.0
S  1  1.0
  1354.6711430777       1.0
S  1  1.0
  617.0761071386        1.0
S  1  1.0
  345.1244822012        1.0
S  1  1.0
  218.070513659         1.0
S  1  1.0
  139.8103998228        1.0
S  1  1.0
  94.8847886282         1.0
S  1  1.0
  61.7491214598         1.0
S  1  1.0
  33.8313541472         1.0
S  1  1.0
  17.6068020851         1.0
S  1  1.0
  10.596374988          1.0
S  1  1.0
  5.7959294784          1.0
S  1  1.0
  3.4065785243          1.0
S  1  1.0
  2.1608886362          1.0
S  1  1.0
  1.3692694533          1.0
S  1  1.0
  0.771736451           1.0
S  1  1.0
  0.373337392           1.0
S  1  1.0
  0.23082064            1.0
S  1  1.0
  0.1177811906          1.0
P  1  1.0
  12469.8201621457      1.0
P  1  1.0
  4011.299224021        1.0
P  1  1.0
  2029.0279028493       1.0
P  1  1.0
  1295.8356011043       1.0
P  1  1.0
  843.1778492848        1.0
P  1  1.0
  534.9081633014        1.0
P  1  1.0
  274.6346211746        1.0
P  1  1.0
  185.2632089896        1.0
P  1  1.0
  132.2109721217        1.0
P  1  1.0
  83.6782643703         1.0
P  1  1.0
  50.0817997663         1.0
P  1  1.0
  32.6290384716         1.0
P  1  1.0
  18.316480227          1.0
P  1  1.0
  11.1482829494         1.0
P  1  1.0
  7.293106238           1.0
P  1  1.0
  4.6136719051          1.0
P  1  1.0
  2.5558213493          1.0
P  1  1.0
  1.6040335048          1.0
P  1  1.0
  1.0372795693          1.0
P  1  1.0
  0.5470922632          1.0
P  1  1.0
  0.3414759118          1.0
P  1  1.0
  0.2093887833          1.0
D  1  1.0
  3190.58424            1.0
D  1  1.0
  1910.5275468541       1.0
D  1  1.0
  1125.2265566014       1.0
D  1  1.0
  592.1277465342        1.0
D  1  1.0
  339.7058933647        1.0
D  1  1.0
  205.8516347932        1.0
D  1  1.0
  113.2711231349        1.0
D  1  1.0
  60.7715639424         1.0
D  1  1.0
  37.5720418353         1.0
D  1  1.0
  23.0496706342         1.0
D  1  1.0
  15.6442482451         1.0
D  1  1.0
  10.7579402333         1.0
D  1  1.0
  7.3370103763          1.0
D  1  1.0
  4.7530968294          1.0
D  1  1.0
  3.3612713382          1.0
D  1  1.0
  2.2658455232          1.0
D  1  1.0
  1.5829489733          1.0
D  1  1.0
  1.0504801451          1.0
D  1  1.0
  0.5714446956          1.0
D  1  1.0
  0.301519848           1.0
F  1  1.0
  705.6183324081        1.0
F  1  1.0
  355.1722401145        1.0
F  1  1.0
  251.6810081428        1.0
F  1  1.0
  152.5286462995        1.0
F  1  1.0
  93.0805785509         1.0
F  1  1.0
  61.1748226528         1.0
F  1  1.0
  38.2339964624         1.0
F  1  1.0
  22.6487056705         1.0
F  1  1.0
  12.7640394821         1.0
F  1  1.0
  7.8109971885          1.0
F  1  1.0
  5.5543331639          1.0
F  1  1.0
  3.5765592712          1.0
F  1  1.0
  1.7903564227          1.0
F  1  1.0
  0.932809263           1.0
F  1  1.0
  0.6388270886          1.0
G  1  1.0
  243.306211119         1.0
G  1  1.0
  171.4445995859        1.0
G  1  1.0
  121.8107792           1.0
G  1  1.0
  74.7947151743         1.0
G  1  1.0
  49.4575336334         1.0
G  1  1.0
  32.1024899739         1.0
G  1  1.0
  21.7852461795         1.0
G  1  1.0
  10.5240194524         1.0
G  1  1.0
  6.5561543172          1.0
G  1  1.0
  4.3571379913          1.0
G  1  1.0
  2.1913605639          1.0
G  1  1.0
  0.864317904           1.0
H  1  1.0
  15.77059108           1.0
H  1  1.0
  11.1222776238         1.0
H  1  1.0
  7.7230657385          1.0
H  1  1.0
  3.1629315375          1.0
I  1  1.0
  13.517067             1.0
****
Kr     0
S  1  1.0
  105611.5681352038     1.0
S  1  1.0
  45555.2696            1.0
S  1  1.0
  26630.136701015       1.0
S  1  1.0
  7943.2625878017       1.0
S  1  1.0
  3951.6620613053       1.0
S  1  1.0
  2664.8957413048       1.0
S  1  1.0
  1269.8984619174       1.0
S  1  1.0
  754.9836922432        1.0
S  1  1.0
  371.0954425587        1.0
S  1  1.0
  234.8607972895        1.0
S  1  1.0
  149.9243856379        1.0
S  1  1.0
  102.7817918298        1.0
S  1  1.0
  66.7922558223         1.0
S  1  1.0
  36.3760075056         1.0
S  1  1.0
  20.0393167006         1.0
S  1  1.0
  11.4248731331         1.0
S  1  1.0
  7.2089213064          1.0
S  1  1.0
  4.4689003619          1.0
S  1  1.0
  3.0093040436          1.0
S  1  1.0
  1.5942787357          1.0
S  1  1.0
  0.8397711493          1.0
S  1  1.0
  0.4265322757          1.0
S  1  1.0
  0.2569382745          1.0
S  1  1.0
  0.1365408773          1.0
P  1  1.0
  13620.3653157083      1.0
P  1  1.0
  4368.0352948418       1.0
P  1  1.0
  2343.0337025968       1.0
P  1  1.0
  1458.5127892231       1.0
P  1  1.0
  911.1340339214        1.0
P  1  1.0
  576.7673823153        1.0
P  1  1.0
  304.7542925421        1.0
P  1  1.0
  184.5574908999        1.0
P  1  1.0
  116.940965167         1.0
P  1  1.0
  78.1256778499         1.0
P  1  1.0
  44.8305341713         1.0
P  1  1.0
  24.3464910834         1.0
P  1  1.0
  13.86666263           1.0
P  1  1.0
  7.788189216           1.0
P  1  1.0
  4.7399475212          1.0
P  1  1.0
  3.0760058214          1.0
P  1  1.0
  2.1251703861          1.0
P  1  1.0
  1.4791198306          1.0
P  1  1.0
  1.0055798224          1.0
P  1  1.0
  0.625300198           1.0
P  1  1.0
  0.376373462           1.0
P  1  1.0
  0.2427393375          1.0
D  1  1.0
  3462.62166            1.0
D  1  1.0
  2068.1884418175       1.0
D  1  1.0
  1219.8395240477       1.0
D  1  1.0
  752.4102697452        1.0
D  1  1.0
  486.1017281608        1.0
D  1  1.0
  345.4378814886        1.0
D  1  1.0
  219.251744981         1.0
D  1  1.0
  125.0113721486        1.0
D  1  1.0
  76.6216240884         1.0
D  1  1.0
  46.1826715281         1.0
D  1  1.0
  23.0398946341         1.0
D  1  1.0
  12.5970995196         1.0
D  1  1.0
  7.1299990697          1.0
D  1  1.0
  4.4651907527          1.0
D  1  1.0
  3.0151393922          1.0
D  1  1.0
  1.9300521345          1.0
D  1  1.0
  1.2336534556          1.0
D  1  1.0
  0.865164868           1.0
D  1  1.0
  0.5494343004          1.0
D  1  1.0
  0.349544646           1.0
F  1  1.0
  762.0627042764        1.0
F  1  1.0
  385.9212564783        1.0
F  1  1.0
  273.0068681821        1.0
F  1  1.0
  164.9382449532        1.0
F  1  1.0
  101.151300653         1.0
F  1  1.0
  66.3530027619         1.0
F  1  1.0
  44.2956403135         1.0
F  1  1.0
  28.8412825668         1.0
F  1  1.0
  20.4050614869         1.0
F  1  1.0
  13.7392618555         1.0
F  1  1.0
  8.7448167969          1.0
F  1  1.0
  6.2070587435          1.0
F  1  1.0
  3.9443309602          1.0
F  1  1.0
  2.0269729384          1.0
F  1  1.0
  1.040233067           1.0
F  1  1.0
  0.6945431879          1.0
G  1  1.0
  265.4949881312        1.0
G  1  1.0
  187.8150282309        1.0
G  1  1.0
  132.9139602           1.0
G  1  1.0
  90.8853237            1.0
G  1  1.0
  56.8154641037         1.0
G  1  1.0
  31.3709889784         1.0
G  1  1.0
  21.0412298974         1.0
G  1  1.0
  11.8873418494         1.0
G  1  1.0
  7.2596948392          1.0
G  1  1.0
  4.8559609268          1.0
G  1  1.0
  2.5126450253          1.0
G  1  1.0
  0.930502474           1.0
H  1  1.0
  17.34474227           1.0
H  1  1.0
  12.2916375476         1.0
H  1  1.0
  7.2453542909          1.0
H  1  1.0
  3.6511189386          1.0
I  1  1.0
  14.927614             1.0
****
Rb     0
S  1  1.0
  5903705.36            1.0
S  1  1.0
  1174836.488           1.0
S  1  1.0
  670325.3208932446     1.0
S  1  1.0
  170595.0936064008     1.0
S  1  1.0
  84918.7634            1.0
S  1  1.0
  27763.4434            1.0
S  1  1.0
  16817.431689353       1.0
S  1  1.0
  8629.0143507066       1.0
S  1  1.0
  5462.624396869        1.0
S  1  1.0
  2247.9025348139       1.0
S  1  1.0
  1372.4643045018       1.0
S  1  1.0
  769.6172438789        1.0
S  1  1.0
  331.5540991477        1.0
S  1  1.0
  215.266557778         1.0
S  1  1.0
  143.5127336275        1.0
S  1  1.0
  66.9049608022         1.0
S  1  1.0
  44.7789814118         1.0
S  1  1.0
  30.9880071438         1.0
S  1  1.0
  21.8821350598         1.0
S  1  1.0
  13.4939770068         1.0
S  1  1.0
  8.3644759199          1.0
S  1  1.0
  4.9617094743          1.0
S  1  1.0
  2.82493865            1.0
S  1  1.0
  1.5559402624          1.0
S  1  1.0
  0.7838943877          1.0
S  1  1.0
  0.4092318004          1.0
S  1  1.0
  0.2374412365          1.0
S  1  1.0
  0.1437965173          1.0
S  1  1.0
  0.0923554641          1.0
S  1  1.0
  0.053063988           1.0
S  1  1.0
  0.0275973889          1.0
S  1  1.0
  0.0181715385          1.0
S  1  1.0
  0.0101026038          1.0
P  1  1.0
  2961450.769878455     1.0
P  1  1.0
  596975.2922367357     1.0
P  1  1.0
  155432.5593624734     1.0
P  1  1.0
  51472.3248528018      1.0
P  1  1.0
  31266.7094            1.0
P  1  1.0
  13393.2903323232      1.0
P  1  1.0
  8711.6546914837       1.0
P  1  1.0
  4760.8294468811       1.0
P  1  1.0
  3052.4471424039       1.0
P  1  1.0
  2054.4185500263       1.0
P  1  1.0
  987.9505039769        1.0
P  1  1.0
  563.4949059754        1.0
P  1  1.0
  319.1882969194        1.0
P  1  1.0
  208.1866271658        1.0
P  1  1.0
  140.5583399488        1.0
P  1  1.0
  93.2909821064         1.0
P  1  1.0
  60.2587502735         1.0
P  1  1.0
  38.6028644668         1.0
P  1  1.0
  25.3634888362         1.0
P  1  1.0
  15.2785633844         1.0
P  1  1.0
  9.2358221079          1.0
P  1  1.0
  6.1825636833          1.0
P  1  1.0
  3.9328113249          1.0
P  1  1.0
  2.3553560143          1.0
P  1  1.0
  1.5077780484          1.0
P  1  1.0
  1.0033375343          1.0
P  1  1.0
  0.5993274547          1.0
P  1  1.0
  0.2811566516          1.0
P  1  1.0
  0.1565959974          1.0
P  1  1.0
  0.0921812979          1.0
P  1  1.0
  0.0654102133          1.0
P  1  1.0
  0.0460429685          1.0
P  1  1.0
  0.0297752131          1.0
P  1  1.0
  0.0179601844          1.0
D  1  1.0
  146253.4565009809     1.0
D  1  1.0
  38527.4508099927      1.0
D  1  1.0
  19171.1064171476      1.0
D  1  1.0
  12198.9464587258      1.0
D  1  1.0
  5706.7653039817       1.0
D  1  1.0
  3646.5025036964       1.0
D  1  1.0
  2173.2761295437       1.0
D  1  1.0
  1055.4559060707       1.0
D  1  1.0
  651.8295292759        1.0
D  1  1.0
  430.0480801188        1.0
D  1  1.0
  289.5880232826        1.0
D  1  1.0
  158.0532693324        1.0
D  1  1.0
  87.6371124059         1.0
D  1  1.0
  59.9859195016         1.0
D  1  1.0
  35.7452826689         1.0
D  1  1.0
  19.3262192639         1.0
D  1  1.0
  10.76510833           1.0
D  1  1.0
  6.2944328975          1.0
D  1  1.0
  3.3223957064          1.0
D  1  1.0
  1.8063611772          1.0
D  1  1.0
  1.1931307834          1.0
D  1  1.0
  0.7374171391          1.0
D  1  1.0
  0.4780967199          1.0
D  1  1.0
  0.3317742049          1.0
D  1  1.0
  0.2334491169          1.0
D  1  1.0
  0.132741069           1.0
D  1  1.0
  0.0671756116          1.0
D  1  1.0
  0.0465191386          1.0
D  1  1.0
  0.0258626656          1.0
F  1  1.0
  830.4038862077        1.0
F  1  1.0
  466.1019796275        1.0
F  1  1.0
  292.9321015609        1.0
F  1  1.0
  149.7363124568        1.0
F  1  1.0
  93.1385114111         1.0
F  1  1.0
  60.8626360204         1.0
F  1  1.0
  39.9105045053         1.0
F  1  1.0
  22.8608460761         1.0
F  1  1.0
  13.9051916734         1.0
F  1  1.0
  8.7346440606          1.0
F  1  1.0
  4.8076115582          1.0
F  1  1.0
  3.1300390841          1.0
F  1  1.0
  2.2110646185          1.0
F  1  1.0
  1.556061245           1.0
F  1  1.0
  0.9889794175          1.0
F  1  1.0
  0.6102989009          1.0
F  1  1.0
  0.3960047738          1.0
F  1  1.0
  0.2753067436          1.0
G  1  1.0
  323.9160836111        1.0
G  1  1.0
  230.937436            1.0
G  1  1.0
  142.2571956934        1.0
G  1  1.0
  94.8861836813         1.0
G  1  1.0
  53.8443428832         1.0
G  1  1.0
  32.029812121          1.0
G  1  1.0
  20.284231533          1.0
G  1  1.0
  14.1960714039         1.0
G  1  1.0
  7.9592345457          1.0
G  1  1.0
  4.3413354321          1.0
G  1  1.0
  2.89839974            1.0
G  1  1.0
  1.7887350567          1.0
G  1  1.0
  0.7678806977          1.0
G  1  1.0
  0.50448168            1.0
H  1  1.0
  26.2204192            1.0
H  1  1.0
  14.8964246958         1.0
H  1  1.0
  10.1362465115         1.0
I  1  1.0
  16.0793258            1.0
****
Sr     0
S  1  1.0
  6356408.82            1.0
S  1  1.0
  1273538.39            1.0
S  1  1.0
  726891.2814101895     1.0
S  1  1.0
  185452.9163698975     1.0
S  1  1.0
  92378.4778            1.0
S  1  1.0
  30196.403             1.0
S  1  1.0
  18323.9100446638      1.0
S  1  1.0
  8859.5668230082       1.0
S  1  1.0
  5936.3599946998       1.0
S  1  1.0
  2573.4299171726       1.0
S  1  1.0
  1397.4844808563       1.0
S  1  1.0
  844.673634926         1.0
S  1  1.0
  454.7509192134        1.0
S  1  1.0
  252.5903132785        1.0
S  1  1.0
  154.5175090217        1.0
S  1  1.0
  104.9225140979        1.0
S  1  1.0
  68.0789123099         1.0
S  1  1.0
  39.1419796605         1.0
S  1  1.0
  21.4861080312         1.0
S  1  1.0
  11.0892135276         1.0
S  1  1.0
  6.4151207397          1.0
S  1  1.0
  4.3075567768          1.0
S  1  1.0
  2.9070663087          1.0
S  1  1.0
  2.0204236459          1.0
S  1  1.0
  1.1141093132          1.0
S  1  1.0
  0.6972519762          1.0
S  1  1.0
  0.4033337261          1.0
S  1  1.0
  0.223032005           1.0
S  1  1.0
  0.1359335746          1.0
S  1  1.0
  0.0743860459          1.0
S  1  1.0
  0.0515002742          1.0
S  1  1.0
  0.0330262843          1.0
S  1  1.0
  0.0173976809          1.0
P  1  1.0
  3189387.1100951703    1.0
P  1  1.0
  647900.2958722978     1.0
P  1  1.0
  169671.7626040688     1.0
P  1  1.0
  56645.6991961688      1.0
P  1  1.0
  30859.3178430378      1.0
P  1  1.0
  17625.6814069097      1.0
P  1  1.0
  9915.9796311444       1.0
P  1  1.0
  5818.7841397706       1.0
P  1  1.0
  2859.4922932909       1.0
P  1  1.0
  1229.1407857403       1.0
P  1  1.0
  814.6291108963        1.0
P  1  1.0
  528.3273381119        1.0
P  1  1.0
  311.5711855699        1.0
P  1  1.0
  176.4341717067        1.0
P  1  1.0
  105.0293367177        1.0
P  1  1.0
  67.0334548674         1.0
P  1  1.0
  43.0306967857         1.0
P  1  1.0
  25.5185862513         1.0
P  1  1.0
  13.0691960894         1.0
P  1  1.0
  8.3806806373          1.0
P  1  1.0
  5.5269114751          1.0
P  1  1.0
  3.4614435127          1.0
P  1  1.0
  2.4675871163          1.0
P  1  1.0
  1.4929459176          1.0
P  1  1.0
  0.9806594824          1.0
P  1  1.0
  0.655932343           1.0
P  1  1.0
  0.4527506363          1.0
P  1  1.0
  0.3118734367          1.0
P  1  1.0
  0.2000776425          1.0
P  1  1.0
  0.1320122343          1.0
P  1  1.0
  0.083007624           1.0
P  1  1.0
  0.0515413             1.0
P  1  1.0
  0.0309292104          1.0
D  1  1.0
  22339.6348517201      1.0
D  1  1.0
  6379.328685402        1.0
D  1  1.0
  4182.6571041537       1.0
D  1  1.0
  2378.1186951035       1.0
D  1  1.0
  1311.0498872993       1.0
D  1  1.0
  928.8538329813        1.0
D  1  1.0
  567.6843302231        1.0
D  1  1.0
  320.3121434409        1.0
D  1  1.0
  190.6257857468        1.0
D  1  1.0
  122.7947994805        1.0
D  1  1.0
  82.5808748029         1.0
D  1  1.0
  57.3030999784         1.0
D  1  1.0
  35.5731980216         1.0
D  1  1.0
  21.1873597034         1.0
D  1  1.0
  10.4768206841         1.0
D  1  1.0
  7.1710110535          1.0
D  1  1.0
  5.0008589775          1.0
D  1  1.0
  2.9104238026          1.0
D  1  1.0
  1.5456487842          1.0
D  1  1.0
  0.9342138669          1.0
D  1  1.0
  0.5943931278          1.0
D  1  1.0
  0.3479955485          1.0
D  1  1.0
  0.1905952855          1.0
D  1  1.0
  0.1118320506          1.0
D  1  1.0
  0.044538063           1.0
F  1  1.0
  1240.0523531355       1.0
F  1  1.0
  761.4424202271        1.0
F  1  1.0
  322.0613232786        1.0
F  1  1.0
  165.8002263713        1.0
F  1  1.0
  102.1512807344        1.0
F  1  1.0
  63.0836835288         1.0
F  1  1.0
  43.5509203643         1.0
F  1  1.0
  29.3433723923         1.0
F  1  1.0
  18.4707983117         1.0
F  1  1.0
  12.9520619519         1.0
F  1  1.0
  8.0338960659          1.0
F  1  1.0
  4.7605106889          1.0
F  1  1.0
  2.9130179194          1.0
F  1  1.0
  1.7534474927          1.0
F  1  1.0
  1.2480295725          1.0
F  1  1.0
  0.8612819412          1.0
F  1  1.0
  0.5893164433          1.0
F  1  1.0
  0.385324024           1.0
F  1  1.0
  0.268326318           1.0
F  1  1.0
  0.1588271175          1.0
G  1  1.0
  509.6463452724        1.0
G  1  1.0
  361.6671902783        1.0
G  1  1.0
  254.730572            1.0
G  1  1.0
  156.0756567546        1.0
G  1  1.0
  104.7070196215        1.0
G  1  1.0
  59.7035370471         1.0
G  1  1.0
  35.5597943681         1.0
G  1  1.0
  19.9603248294         1.0
G  1  1.0
  13.5135614493         1.0
G  1  1.0
  8.7154894746          1.0
G  1  1.0
  5.54107984            1.0
G  1  1.0
  3.6960324114          1.0
G  1  1.0
  1.899760841           1.0
G  1  1.0
  0.9071066283          1.0
G  1  1.0
  0.6402926112          1.0
G  1  1.0
  0.451254788           1.0
G  1  1.0
  0.231547376           1.0
H  1  1.0
  28.9413911            1.0
H  1  1.0
  14.4385545618         1.0
I  1  1.0
  17.6340426            1.0
****
Y     0
S  1  1.0
  10691609.54           1.0
S  1  1.0
  2273771.48            1.0
S  1  1.0
  1303636.1034662419    1.0
S  1  1.0
  343307.7657870883     1.0
S  1  1.0
  173797.9492           1.0
S  1  1.0
  57449.767             1.0
S  1  1.0
  34923.9118121341      1.0
S  1  1.0
  19192.503629378       1.0
S  1  1.0
  8560.7780749056       1.0
S  1  1.0
  3197.5552413962       1.0
S  1  1.0
  1411.300836           1.0
S  1  1.0
  902.7455248053        1.0
S  1  1.0
  529.6008722154        1.0
S  1  1.0
  312.8281804253        1.0
S  1  1.0
  182.232368135         1.0
S  1  1.0
  125.7045713495        1.0
S  1  1.0
  73.371522145          1.0
S  1  1.0
  45.9542935901         1.0
S  1  1.0
  26.995689774          1.0
S  1  1.0
  16.1056444449         1.0
S  1  1.0
  10.3210086217         1.0
S  1  1.0
  5.8478123417          1.0
S  1  1.0
  3.7472243696          1.0
S  1  1.0
  2.5627159623          1.0
S  1  1.0
  1.5514890212          1.0
S  1  1.0
  0.998225832           1.0
S  1  1.0
  0.6516956786          1.0
S  1  1.0
  0.4204614276          1.0
S  1  1.0
  0.2467744431          1.0
S  1  1.0
  0.1369174329          1.0
S  1  1.0
  0.0849052709          1.0
S  1  1.0
  0.0577420353          1.0
S  1  1.0
  0.0382385428          1.0
S  1  1.0
  0.0212431207          1.0
P  1  1.0
  1149389.170789497     1.0
P  1  1.0
  98912.811962263       1.0
P  1  1.0
  51496.9076            1.0
P  1  1.0
  26765.1114786892      1.0
P  1  1.0
  11202.4638838029      1.0
P  1  1.0
  7991.65839            1.0
P  1  1.0
  4489.912389408        1.0
P  1  1.0
  2560.9696550582       1.0
P  1  1.0
  1099.9752268281       1.0
P  1  1.0
  731.4417171232        1.0
P  1  1.0
  438.399850118         1.0
P  1  1.0
  267.2716044995        1.0
P  1  1.0
  148.907514843         1.0
P  1  1.0
  88.5554837736         1.0
P  1  1.0
  53.5677038823         1.0
P  1  1.0
  34.0123576012         1.0
P  1  1.0
  23.5960587296         1.0
P  1  1.0
  14.1313781078         1.0
P  1  1.0
  8.8411104293          1.0
P  1  1.0
  5.8713806583          1.0
P  1  1.0
  3.9720134956          1.0
P  1  1.0
  2.6612243749          1.0
P  1  1.0
  1.803817847           1.0
P  1  1.0
  1.1406463641          1.0
P  1  1.0
  0.6724498             1.0
P  1  1.0
  0.4584419688          1.0
P  1  1.0
  0.3191376864          1.0
P  1  1.0
  0.2267550236          1.0
P  1  1.0
  0.1509698586          1.0
P  1  1.0
  0.0990008141          1.0
P  1  1.0
  0.0643592429          1.0
P  1  1.0
  0.0377655479          1.0
D  1  1.0
  4658.0387706318       1.0
D  1  1.0
  2326.4441232059       1.0
D  1  1.0
  1599.2589120951       1.0
D  1  1.0
  1042.726309782        1.0
D  1  1.0
  632.7715661781        1.0
D  1  1.0
  377.1010312896        1.0
D  1  1.0
  217.9140710269        1.0
D  1  1.0
  128.5521450657        1.0
D  1  1.0
  76.5725557843         1.0
D  1  1.0
  43.3244962142         1.0
D  1  1.0
  25.2563763269         1.0
D  1  1.0
  16.3937411423         1.0
D  1  1.0
  10.6003781429         1.0
D  1  1.0
  6.4844816527          1.0
D  1  1.0
  3.8286504197          1.0
D  1  1.0
  2.2411323135          1.0
D  1  1.0
  1.5024483894          1.0
D  1  1.0
  1.0548316958          1.0
D  1  1.0
  0.6659279022          1.0
D  1  1.0
  0.4062329432          1.0
D  1  1.0
  0.2243702916          1.0
D  1  1.0
  0.13678723            1.0
D  1  1.0
  0.0854225632          1.0
D  1  1.0
  0.054382389           1.0
F  1  1.0
  1027.8338998649       1.0
F  1  1.0
  632.99238608          1.0
F  1  1.0
  367.0725023326        1.0
F  1  1.0
  196.8116212971        1.0
F  1  1.0
  105.5956054033        1.0
F  1  1.0
  56.6029313172         1.0
F  1  1.0
  34.1827110434         1.0
F  1  1.0
  22.5539347228         1.0
F  1  1.0
  15.2203473617         1.0
F  1  1.0
  9.0439023073          1.0
F  1  1.0
  5.7875550567          1.0
F  1  1.0
  3.9996809578          1.0
F  1  1.0
  2.8230557965          1.0
F  1  1.0
  1.9089082945          1.0
F  1  1.0
  1.263999851           1.0
F  1  1.0
  0.8658196231          1.0
F  1  1.0
  0.6001999225          1.0
F  1  1.0
  0.4285807428          1.0
F  1  1.0
  0.2932684966          1.0
F  1  1.0
  0.1313285652          1.0
G  1  1.0
  631.2209166378        1.0
G  1  1.0
  361.8880401977        1.0
G  1  1.0
  193.711733974         1.0
G  1  1.0
  128.0069699544        1.0
G  1  1.0
  74.641251263          1.0
G  1  1.0
  42.8743541439         1.0
G  1  1.0
  24.8048065086         1.0
G  1  1.0
  15.6028010845         1.0
G  1  1.0
  9.292761747           1.0
G  1  1.0
  4.9334631242          1.0
G  1  1.0
  2.8373864419          1.0
G  1  1.0
  1.8618691052          1.0
G  1  1.0
  1.0642927699          1.0
G  1  1.0
  0.737901272           1.0
G  1  1.0
  0.4872180222          1.0
G  1  1.0
  0.3444998551          1.0
G  1  1.0
  0.1435378007          1.0
H  1  1.0
  34.8504588            1.0
H  1  1.0
  23.0486529236         1.0
H  1  1.0
  15.7220886996         1.0
H  1  1.0
  9.6703239429          1.0
H  1  1.0
  0.6108465769          1.0
H  1  1.0
  0.1790230957          1.0
I  1  1.0
  19.4119274            1.0
****
Zr     0
S  1  1.0
  11289832.9            1.0
S  1  1.0
  2419908.02            1.0
S  1  1.0
  1388181.5365752694    1.0
S  1  1.0
  366963.1469928551     1.0
S  1  1.0
  186085.357            1.0
S  1  1.0
  61557.8966            1.0
S  1  1.0
  37421.0563682505      1.0
S  1  1.0
  13654.7371228324      1.0
S  1  1.0
  5367.9186756027       1.0
S  1  1.0
  3469.6104285436       1.0
S  1  1.0
  2227.8025105455       1.0
S  1  1.0
  968.1823278318        1.0
S  1  1.0
  573.7586279953        1.0
S  1  1.0
  334.7785503455        1.0
S  1  1.0
  152.14130895          1.0
S  1  1.0
  78.8983238136         1.0
S  1  1.0
  49.1254969133         1.0
S  1  1.0
  29.0396091337         1.0
S  1  1.0
  17.2388913515         1.0
S  1  1.0
  10.9994676655         1.0
S  1  1.0
  7.3277096365          1.0
S  1  1.0
  4.8885096025          1.0
S  1  1.0
  3.2743787982          1.0
S  1  1.0
  2.2189957156          1.0
S  1  1.0
  1.4525701263          1.0
S  1  1.0
  0.9408644719          1.0
S  1  1.0
  0.4932879209          1.0
S  1  1.0
  0.2737835147          1.0
S  1  1.0
  0.1749499979          1.0
S  1  1.0
  0.1065367548          1.0
S  1  1.0
  0.0558707071          1.0
S  1  1.0
  0.0230927065          1.0
P  1  1.0
  5658840.038918278     1.0
P  1  1.0
  1223835.568747364     1.0
P  1  1.0
  326754.0387196888     1.0
P  1  1.0
  106360.7960896139     1.0
P  1  1.0
  56093.7059            1.0
P  1  1.0
  31881.7297939212      1.0
P  1  1.0
  13098.8327330243      1.0
P  1  1.0
  8674.3505             1.0
P  1  1.0
  4901.2880592236       1.0
P  1  1.0
  2788.7941296362       1.0
P  1  1.0
  1478.5472343135       1.0
P  1  1.0
  789.7007439387        1.0
P  1  1.0
  462.6711076917        1.0
P  1  1.0
  293.8114533951        1.0
P  1  1.0
  195.0500048434        1.0
P  1  1.0
  134.8331856978        1.0
P  1  1.0
  89.7083640024         1.0
P  1  1.0
  59.1833612754         1.0
P  1  1.0
  36.3598980258         1.0
P  1  1.0
  20.1306106408         1.0
P  1  1.0
  11.3505574681         1.0
P  1  1.0
  6.2147793961          1.0
P  1  1.0
  3.748974791           1.0
P  1  1.0
  2.2556483958          1.0
P  1  1.0
  1.2025810601          1.0
P  1  1.0
  0.7495254966          1.0
P  1  1.0
  0.5132884042          1.0
P  1  1.0
  0.3152778587          1.0
P  1  1.0
  0.1821053726          1.0
P  1  1.0
  0.0986698743          1.0
P  1  1.0
  0.065867372           1.0
P  1  1.0
  0.0410537004          1.0
D  1  1.0
  5089.4722719217       1.0
D  1  1.0
  2535.3132986778       1.0
D  1  1.0
  1726.981898522        1.0
D  1  1.0
  1131.3179754026       1.0
D  1  1.0
  669.8730530885        1.0
D  1  1.0
  380.0547928559        1.0
D  1  1.0
  234.1852486253        1.0
D  1  1.0
  148.467373793         1.0
D  1  1.0
  99.7788498523         1.0
D  1  1.0
  62.3279691054         1.0
D  1  1.0
  35.6759713805         1.0
D  1  1.0
  20.7277165674         1.0
D  1  1.0
  11.009646201          1.0
D  1  1.0
  6.411621669           1.0
D  1  1.0
  4.2452415626          1.0
D  1  1.0
  2.6262867231          1.0
D  1  1.0
  1.5910002232          1.0
D  1  1.0
  0.9748932151          1.0
D  1  1.0
  0.5906097646          1.0
D  1  1.0
  0.2946362094          1.0
D  1  1.0
  0.1787941192          1.0
D  1  1.0
  0.114406904           1.0
D  1  1.0
  0.0591173286          1.0
F  1  1.0
  949.493045432         1.0
F  1  1.0
  388.4528894984        1.0
F  1  1.0
  248.4492439306        1.0
F  1  1.0
  175.5745712059        1.0
F  1  1.0
  110.9295242333        1.0
F  1  1.0
  60.6339676608         1.0
F  1  1.0
  36.5510709986         1.0
F  1  1.0
  24.002982179          1.0
F  1  1.0
  16.236494784          1.0
F  1  1.0
  10.0765194079         1.0
F  1  1.0
  6.684950552           1.0
F  1  1.0
  4.2457437084          1.0
F  1  1.0
  2.6111633084          1.0
F  1  1.0
  1.8511428624          1.0
F  1  1.0
  1.2595763443          1.0
F  1  1.0
  0.8551187729          1.0
F  1  1.0
  0.4734502643          1.0
F  1  1.0
  0.3318312799          1.0
F  1  1.0
  0.1545967011          1.0
G  1  1.0
  671.9484216587        1.0
G  1  1.0
  386.9841874189        1.0
G  1  1.0
  206.1144211837        1.0
G  1  1.0
  138.5137653412        1.0
G  1  1.0
  79.6053539942         1.0
G  1  1.0
  45.8212500964         1.0
G  1  1.0
  25.9056359724         1.0
G  1  1.0
  15.605564657          1.0
G  1  1.0
  8.7451797157          1.0
G  1  1.0
  5.3320407406          1.0
G  1  1.0
  2.8893328434          1.0
G  1  1.0
  1.9664225844          1.0
G  1  1.0
  1.3326228017          1.0
G  1  1.0
  0.9399963216          1.0
G  1  1.0
  0.6666826728          1.0
G  1  1.0
  0.4600724408          1.0
G  1  1.0
  0.1793480073          1.0
H  1  1.0
  37.3479454            1.0
H  1  1.0
  24.7095191214         1.0
H  1  1.0
  17.0980821            1.0
H  1  1.0
  10.5555823196         1.0
H  1  1.0
  0.9153701711          1.0
H  1  1.0
  0.2286756177          1.0
I  1  1.0
  21.181622             1.0
****
Nb     0
S  1  1.0
  11755957.3            1.0
S  1  1.0
  2540623.72            1.0
S  1  1.0
  1458320.2164310396    1.0
S  1  1.0
  387129.5376986874     1.0
S  1  1.0
  196704.8306           1.0
S  1  1.0
  65142.717             1.0
S  1  1.0
  39602.6088202492      1.0
S  1  1.0
  19096.5414704129      1.0
S  1  1.0
  10395.626515212       1.0
S  1  1.0
  5681.9537925944       1.0
S  1  1.0
  2366.6043787996       1.0
S  1  1.0
  1024.9399809503       1.0
S  1  1.0
  609.0906112422        1.0
S  1  1.0
  365.5741859358        1.0
S  1  1.0
  250.4363007748        1.0
S  1  1.0
  162.0637850741        1.0
S  1  1.0
  83.5428440603         1.0
S  1  1.0
  47.6375188098         1.0
S  1  1.0
  31.9666140093         1.0
S  1  1.0
  22.0625298389         1.0
S  1  1.0
  14.8247234523         1.0
S  1  1.0
  8.326630642           1.0
S  1  1.0
  4.9383094105          1.0
S  1  1.0
  3.0829798972          1.0
S  1  1.0
  1.9444167516          1.0
S  1  1.0
  1.2281284566          1.0
S  1  1.0
  0.8184121982          1.0
S  1  1.0
  0.5366675832          1.0
S  1  1.0
  0.3132334314          1.0
S  1  1.0
  0.2158524858          1.0
S  1  1.0
  0.1273106217          1.0
S  1  1.0
  0.0661581528          1.0
S  1  1.0
  0.0449797029          1.0
S  1  1.0
  0.0245946025          1.0
P  1  1.0
  5892999.272185006     1.0
P  1  1.0
  1285285.849525286     1.0
P  1  1.0
  344910.7847267582     1.0
P  1  1.0
  112705.9827200431     1.0
P  1  1.0
  59904.3389            1.0
P  1  1.0
  31867.0174786576      1.0
P  1  1.0
  13944.1109811449      1.0
P  1  1.0
  9236.94369            1.0
P  1  1.0
  5192.463767041        1.0
P  1  1.0
  3009.2707967434       1.0
P  1  1.0
  1289.2142167196       1.0
P  1  1.0
  826.0315260648        1.0
P  1  1.0
  553.685974745         1.0
P  1  1.0
  366.3537022807        1.0
P  1  1.0
  216.2218953409        1.0
P  1  1.0
  129.0597177992        1.0
P  1  1.0
  86.3748713836         1.0
P  1  1.0
  52.4509262364         1.0
P  1  1.0
  30.6139009783         1.0
P  1  1.0
  19.1903057359         1.0
P  1  1.0
  11.1025009571         1.0
P  1  1.0
  6.9683844517          1.0
P  1  1.0
  4.7714925904          1.0
P  1  1.0
  3.1175168141          1.0
P  1  1.0
  1.8425018881          1.0
P  1  1.0
  1.1192016411          1.0
P  1  1.0
  0.7024998173          1.0
P  1  1.0
  0.4510887118          1.0
P  1  1.0
  0.3044541758          1.0
P  1  1.0
  0.1916158326          1.0
P  1  1.0
  0.1153163186          1.0
P  1  1.0
  0.0694316178          1.0
P  1  1.0
  0.0437237378          1.0
D  1  1.0
  30201.7398345739      1.0
D  1  1.0
  18948.3640955164      1.0
D  1  1.0
  5406.695867978        1.0
D  1  1.0
  3843.0492379229       1.0
D  1  1.0
  2689.0714000032       1.0
D  1  1.0
  1581.9522617331       1.0
D  1  1.0
  845.333997715         1.0
D  1  1.0
  493.2166774822        1.0
D  1  1.0
  304.2964140791        1.0
D  1  1.0
  182.4684831074        1.0
D  1  1.0
  124.6493402844        1.0
D  1  1.0
  75.8184971257         1.0
D  1  1.0
  46.2741465548         1.0
D  1  1.0
  32.0197446541         1.0
D  1  1.0
  21.1001266184         1.0
D  1  1.0
  13.0355365663         1.0
D  1  1.0
  8.2068000907          1.0
D  1  1.0
  5.8552871048          1.0
D  1  1.0
  3.9463774911          1.0
D  1  1.0
  2.3829937904          1.0
D  1  1.0
  1.408778941           1.0
D  1  1.0
  0.9781089117          1.0
D  1  1.0
  0.6205925228          1.0
D  1  1.0
  0.3372588898          1.0
D  1  1.0
  0.2407439534          1.0
D  1  1.0
  0.1577336382          1.0
D  1  1.0
  0.1028476093          1.0
D  1  1.0
  0.0629621824          1.0
F  1  1.0
  852.2229360419        1.0
F  1  1.0
  532.5097530526        1.0
F  1  1.0
  346.71637067          1.0
F  1  1.0
  246.3166343668        1.0
F  1  1.0
  166.5789291367        1.0
F  1  1.0
  104.1974792711        1.0
F  1  1.0
  65.2934536799         1.0
F  1  1.0
  38.7049012999         1.0
F  1  1.0
  24.5249473617         1.0
F  1  1.0
  15.5530930506         1.0
F  1  1.0
  9.0820782084          1.0
F  1  1.0
  4.961831921           1.0
F  1  1.0
  3.2659282698          1.0
F  1  1.0
  2.2437357933          1.0
F  1  1.0
  1.4268911548          1.0
F  1  1.0
  0.8183272362          1.0
F  1  1.0
  0.4822008654          1.0
F  1  1.0
  0.314441082           1.0
F  1  1.0
  0.1550441056          1.0
G  1  1.0
  651.9090842231        1.0
G  1  1.0
  384.035841507         1.0
G  1  1.0
  200.2740299511        1.0
G  1  1.0
  131.5195395961        1.0
G  1  1.0
  75.7031093575         1.0
G  1  1.0
  45.3733914535         1.0
G  1  1.0
  28.9592499952         1.0
G  1  1.0
  20.2115598038         1.0
G  1  1.0
  11.4575011296         1.0
G  1  1.0
  7.132756121           1.0
G  1  1.0
  4.9953178072          1.0
G  1  1.0
  2.7638199094          1.0
G  1  1.0
  1.8541543892          1.0
G  1  1.0
  1.0884189233          1.0
G  1  1.0
  0.7684219252          1.0
G  1  1.0
  0.4553340049          1.0
G  1  1.0
  0.1693010611          1.0
H  1  1.0
  37.3378512            1.0
H  1  1.0
  21.1221709787         1.0
H  1  1.0
  11.4784828361         1.0
H  1  1.0
  1.425261911           1.0
H  1  1.0
  0.9144855969          1.0
H  1  1.0
  0.2109716902          1.0
I  1  1.0
  23.020114             1.0
I  1  1.0
  0.23780498            1.0
****
Mo     0
S  1  1.0
  6836177.949530022     1.0
S  1  1.0
  1527883.3016515933    1.0
S  1  1.0
  695073.014            1.0
S  1  1.0
  207778.422            1.0
S  1  1.0
  124214.4973305648     1.0
S  1  1.0
  41914.9151015427      1.0
S  1  1.0
  15027.816825736       1.0
S  1  1.0
  6020.5069324378       1.0
S  1  1.0
  3978.1367043424       1.0
S  1  1.0
  2225.3795024794       1.0
S  1  1.0
  1133.7214925525       1.0
S  1  1.0
  689.1572152008        1.0
S  1  1.0
  389.1915173503        1.0
S  1  1.0
  266.4844703189        1.0
S  1  1.0
  172.8112282006        1.0
S  1  1.0
  87.2556046354         1.0
S  1  1.0
  48.1369251109         1.0
S  1  1.0
  26.83865531           1.0
S  1  1.0
  15.5070549286         1.0
S  1  1.0
  9.9476379613          1.0
S  1  1.0
  6.453760836           1.0
S  1  1.0
  4.3624133254          1.0
S  1  1.0
  2.4452342378          1.0
S  1  1.0
  1.3327672985          1.0
S  1  1.0
  0.8871622746          1.0
S  1  1.0
  0.5460909099          1.0
S  1  1.0
  0.3448013487          1.0
S  1  1.0
  0.2216860459          1.0
S  1  1.0
  0.1310414949          1.0
S  1  1.0
  0.08018455            1.0
S  1  1.0
  0.0570478308          1.0
S  1  1.0
  0.026047848           1.0
P  1  1.0
  6109341.335063141     1.0
P  1  1.0
  1346391.639469647     1.0
P  1  1.0
  363883.4468331304     1.0
P  1  1.0
  119709.9924961066     1.0
P  1  1.0
  64688.3945            1.0
P  1  1.0
  36942.5122933392      1.0
P  1  1.0
  23012.3286818261      1.0
P  1  1.0
  9951.6274             1.0
P  1  1.0
  6087.0011682369       1.0
P  1  1.0
  2249.1250411712       1.0
P  1  1.0
  1565.7013143124       1.0
P  1  1.0
  848.2652190615        1.0
P  1  1.0
  508.6986309498        1.0
P  1  1.0
  314.3120481133        1.0
P  1  1.0
  163.7885106637        1.0
P  1  1.0
  90.006791189          1.0
P  1  1.0
  50.9033404563         1.0
P  1  1.0
  31.9853542145         1.0
P  1  1.0
  18.2498719283         1.0
P  1  1.0
  9.7137525967          1.0
P  1  1.0
  6.0862981062          1.0
P  1  1.0
  3.7343693574          1.0
P  1  1.0
  2.2032757148          1.0
P  1  1.0
  1.3925846737          1.0
P  1  1.0
  0.8710923479          1.0
P  1  1.0
  0.6110684395          1.0
P  1  1.0
  0.4130896122          1.0
P  1  1.0
  0.2713212717          1.0
P  1  1.0
  0.190975459           1.0
P  1  1.0
  0.1254302181          1.0
P  1  1.0
  0.0740020857          1.0
P  1  1.0
  0.0463072854          1.0
D  1  1.0
  6524.21194            1.0
D  1  1.0
  4658.8692798979       1.0
D  1  1.0
  1715.8705124268       1.0
D  1  1.0
  925.822500991         1.0
D  1  1.0
  525.2656946216        1.0
D  1  1.0
  321.1503000114        1.0
D  1  1.0
  191.1030761309        1.0
D  1  1.0
  129.5638916007        1.0
D  1  1.0
  84.8785678156         1.0
D  1  1.0
  55.2259902996         1.0
D  1  1.0
  35.6753286984         1.0
D  1  1.0
  23.6945948505         1.0
D  1  1.0
  16.1384088514         1.0
D  1  1.0
  10.7973272302         1.0
D  1  1.0
  6.2848486206          1.0
D  1  1.0
  3.8903030064          1.0
D  1  1.0
  2.7054594363          1.0
D  1  1.0
  1.7790847402          1.0
D  1  1.0
  1.1504398919          1.0
D  1  1.0
  0.6966204395          1.0
D  1  1.0
  0.4090182297          1.0
D  1  1.0
  0.1735639768          1.0
D  1  1.0
  0.1104945894          1.0
D  1  1.0
  0.066682491           1.0
F  1  1.0
  907.2063336083        1.0
F  1  1.0
  568.2592148554        1.0
F  1  1.0
  372.3131876541        1.0
F  1  1.0
  261.6452579597        1.0
F  1  1.0
  171.4863968995        1.0
F  1  1.0
  110.5270525919        1.0
F  1  1.0
  77.9513961557         1.0
F  1  1.0
  52.1160895814         1.0
F  1  1.0
  33.9964045652         1.0
F  1  1.0
  21.074318974          1.0
F  1  1.0
  13.2241544792         1.0
F  1  1.0
  7.0088963163          1.0
F  1  1.0
  4.0711547805          1.0
F  1  1.0
  2.8908468694          1.0
F  1  1.0
  1.9515906032          1.0
F  1  1.0
  1.2496356042          1.0
F  1  1.0
  0.8092343746          1.0
F  1  1.0
  0.5187350893          1.0
F  1  1.0
  0.3573434105          1.0
F  1  1.0
  0.1663857874          1.0
G  1  1.0
  485.7051170693        1.0
G  1  1.0
  343.455206            1.0
G  1  1.0
  210.3005918255        1.0
G  1  1.0
  139.1237316147        1.0
G  1  1.0
  80.5539057722         1.0
G  1  1.0
  48.2000746887         1.0
G  1  1.0
  30.8809455588         1.0
G  1  1.0
  21.5381504618         1.0
G  1  1.0
  11.8323029206         1.0
G  1  1.0
  6.1177473551          1.0
G  1  1.0
  3.0443124104          1.0
G  1  1.0
  2.0262951999          1.0
G  1  1.0
  1.2206900306          1.0
G  1  1.0
  0.7354298223          1.0
G  1  1.0
  0.4387251568          1.0
G  1  1.0
  0.201430035           1.0
H  1  1.0
  39.7718032            1.0
H  1  1.0
  22.6407999326         1.0
H  1  1.0
  12.4105053425         1.0
H  1  1.0
  1.636900921           1.0
H  1  1.0
  1.0789081636          1.0
H  1  1.0
  0.250255828           1.0
I  1  1.0
  24.923024             1.0
I  1  1.0
  0.28445232            1.0
****
Tc     0
S  1  1.0
  12842467.86           1.0
S  1  1.0
  1623944.0068886455    1.0
S  1  1.0
  435181.986118925      1.0
S  1  1.0
  222153.166            1.0
S  1  1.0
  73774.7164            1.0
S  1  1.0
  44859.1391950292      1.0
S  1  1.0
  16447.9280050868      1.0
S  1  1.0
  10295.79384           1.0
S  1  1.0
  6442.4557324495       1.0
S  1  1.0
  2626.0782508059       1.0
S  1  1.0
  1131.0528136762       1.0
S  1  1.0
  720.7235641552        1.0
S  1  1.0
  454.8449303808        1.0
S  1  1.0
  307.5313518387        1.0
S  1  1.0
  181.8122974491        1.0
S  1  1.0
  99.70179831           1.0
S  1  1.0
  54.2349940037         1.0
S  1  1.0
  31.9483324774         1.0
S  1  1.0
  18.1928431495         1.0
S  1  1.0
  9.9261758602          1.0
S  1  1.0
  6.0691332393          1.0
S  1  1.0
  4.0576662064          1.0
S  1  1.0
  2.6890786179          1.0
S  1  1.0
  1.5576940233          1.0
S  1  1.0
  1.067395733           1.0
S  1  1.0
  0.6305903311          1.0
S  1  1.0
  0.3109971001          1.0
S  1  1.0
  0.1677148809          1.0
S  1  1.0
  0.0819365192          1.0
S  1  1.0
  0.0569854618          1.0
S  1  1.0
  0.0275300782          1.0
P  1  1.0
  6440045.060598944     1.0
P  1  1.0
  1431377.0571546315    1.0
P  1  1.0
  389266.7331815272     1.0
P  1  1.0
  128965.7286997167     1.0
P  1  1.0
  71199.7869            1.0
P  1  1.0
  41036.8041464975      1.0
P  1  1.0
  22130.1397080142      1.0
P  1  1.0
  12462.5126986104      1.0
P  1  1.0
  6758.5218485169       1.0
P  1  1.0
  3748.8262761971       1.0
P  1  1.0
  2173.4807152981       1.0
P  1  1.0
  1014.5338911472       1.0
P  1  1.0
  638.0952048692        1.0
P  1  1.0
  410.2601751674        1.0
P  1  1.0
  264.7544917249        1.0
P  1  1.0
  177.3912205136        1.0
P  1  1.0
  100.0829322443        1.0
P  1  1.0
  57.7771452129         1.0
P  1  1.0
  35.2470744957         1.0
P  1  1.0
  24.7827786247         1.0
P  1  1.0
  17.3841520658         1.0
P  1  1.0
  9.0513454283          1.0
P  1  1.0
  5.828679176           1.0
P  1  1.0
  3.6398359104          1.0
P  1  1.0
  2.1668654095          1.0
P  1  1.0
  1.4875434908          1.0
P  1  1.0
  1.0418612081          1.0
P  1  1.0
  0.7320298977          1.0
P  1  1.0
  0.4936612306          1.0
P  1  1.0
  0.341235338           1.0
P  1  1.0
  0.2326580001          1.0
P  1  1.0
  0.1451188314          1.0
P  1  1.0
  0.0863712153          1.0
P  1  1.0
  0.0489423613          1.0
D  1  1.0
  3236.4896679279       1.0
D  1  1.0
  2201.3783355011       1.0
D  1  1.0
  1447.0927564318       1.0
D  1  1.0
  974.3033396061        1.0
D  1  1.0
  638.8214782786        1.0
D  1  1.0
  357.6358614146        1.0
D  1  1.0
  230.978776705         1.0
D  1  1.0
  151.9693686165        1.0
D  1  1.0
  96.3339528778         1.0
D  1  1.0
  60.9833685977         1.0
D  1  1.0
  34.8174478731         1.0
D  1  1.0
  21.1623068488         1.0
D  1  1.0
  13.953720556          1.0
D  1  1.0
  8.8779175136          1.0
D  1  1.0
  5.7052210321          1.0
D  1  1.0
  3.5375409421          1.0
D  1  1.0
  2.0505573393          1.0
D  1  1.0
  1.2895237348          1.0
D  1  1.0
  0.7911769539          1.0
D  1  1.0
  0.4254129957          1.0
D  1  1.0
  0.2328410033          1.0
D  1  1.0
  0.1539885746          1.0
D  1  1.0
  0.0704770002          1.0
F  1  1.0
  1159.0929478733       1.0
F  1  1.0
  808.2623982042        1.0
F  1  1.0
  498.6753977435        1.0
F  1  1.0
  298.0946270588        1.0
F  1  1.0
  208.6175183638        1.0
F  1  1.0
  133.3837377059        1.0
F  1  1.0
  78.4527905618         1.0
F  1  1.0
  43.664386881          1.0
F  1  1.0
  24.7101557894         1.0
F  1  1.0
  14.833979735          1.0
F  1  1.0
  9.6484019503          1.0
F  1  1.0
  5.9035757766          1.0
F  1  1.0
  3.1368739779          1.0
F  1  1.0
  1.8872855115          1.0
F  1  1.0
  1.2276810855          1.0
F  1  1.0
  0.8235865593          1.0
F  1  1.0
  0.548842528           1.0
F  1  1.0
  0.2919668707          1.0
F  1  1.0
  0.2015303449          1.0
G  1  1.0
  797.9749942131        1.0
G  1  1.0
  466.2096209356        1.0
G  1  1.0
  243.9740610148        1.0
G  1  1.0
  160.4887140327        1.0
G  1  1.0
  99.2389015427         1.0
G  1  1.0
  70.7551796458         1.0
G  1  1.0
  47.8142388372         1.0
G  1  1.0
  31.4587743222         1.0
G  1  1.0
  21.5905866069         1.0
G  1  1.0
  15.1726302385         1.0
G  1  1.0
  10.8254125719         1.0
G  1  1.0
  7.0202296129          1.0
G  1  1.0
  3.684927852           1.0
G  1  1.0
  2.3217626874          1.0
G  1  1.0
  1.4063924371          1.0
G  1  1.0
  0.8476468548          1.0
G  1  1.0
  0.5953228136          1.0
G  1  1.0
  0.2924418282          1.0
H  1  1.0
  45.1258658            1.0
H  1  1.0
  25.3222118416         1.0
H  1  1.0
  13.5592889285         1.0
H  1  1.0
  2.00135805            1.0
H  1  1.0
  1.3312088452          1.0
H  1  1.0
  0.794907472           1.0
H  1  1.0
  0.3860214507          1.0
I  1  1.0
  26.891352             1.0
I  1  1.0
  0.45163746            1.0
****
Ru     0
S  1  1.0
  7419978.35656749      1.0
S  1  1.0
  1684097.6822761751    1.0
S  1  1.0
  772051.452            1.0
S  1  1.0
  231927.902            1.0
S  1  1.0
  138707.6695132225     1.0
S  1  1.0
  46904.4699090676      1.0
S  1  1.0
  17240.801199168       1.0
S  1  1.0
  6740.7883162384       1.0
S  1  1.0
  4602.2496461117       1.0
S  1  1.0
  2128.3312884834       1.0
S  1  1.0
  1186.8746652463       1.0
S  1  1.0
  756.1369542618        1.0
S  1  1.0
  301.5432617729        1.0
S  1  1.0
  208.2175835679        1.0
S  1  1.0
  104.0482190849        1.0
S  1  1.0
  56.2211672426         1.0
S  1  1.0
  38.015377645          1.0
S  1  1.0
  26.5899571607         1.0
S  1  1.0
  17.5898791823         1.0
S  1  1.0
  11.2475628557         1.0
S  1  1.0
  7.0980075119          1.0
S  1  1.0
  4.551239377           1.0
S  1  1.0
  2.9326012806          1.0
S  1  1.0
  1.7046069978          1.0
S  1  1.0
  1.0290955597          1.0
S  1  1.0
  0.6499106726          1.0
S  1  1.0
  0.4078448639          1.0
S  1  1.0
  0.2818588899          1.0
S  1  1.0
  0.1918237074          1.0
S  1  1.0
  0.1316568592          1.0
S  1  1.0
  0.0914283328          1.0
S  1  1.0
  0.0638788739          1.0
S  1  1.0
  0.0286771233          1.0
P  1  1.0
  135133.2443863908     1.0
P  1  1.0
  75411.9491            1.0
P  1  1.0
  28004.7188673081      1.0
P  1  1.0
  13108.5958449554      1.0
P  1  1.0
  7238.7296824392       1.0
P  1  1.0
  3982.2475629333       1.0
P  1  1.0
  2288.022147919        1.0
P  1  1.0
  1407.2609035083       1.0
P  1  1.0
  838.9514546536        1.0
P  1  1.0
  586.2890221817        1.0
P  1  1.0
  354.7691333754        1.0
P  1  1.0
  187.7827803787        1.0
P  1  1.0
  106.8489971856        1.0
P  1  1.0
  66.1432409228         1.0
P  1  1.0
  39.9716134942         1.0
P  1  1.0
  25.9941903462         1.0
P  1  1.0
  17.2549726909         1.0
P  1  1.0
  10.7494212688         1.0
P  1  1.0
  6.7261834038          1.0
P  1  1.0
  3.7854117523          1.0
P  1  1.0
  2.3742933489          1.0
P  1  1.0
  1.5537994984          1.0
P  1  1.0
  0.949141112           1.0
P  1  1.0
  0.5713567306          1.0
P  1  1.0
  0.3905411115          1.0
P  1  1.0
  0.2581996949          1.0
P  1  1.0
  0.1433371968          1.0
P  1  1.0
  0.1007332012          1.0
P  1  1.0
  0.0603052017          1.0
D  1  1.0
  3413.8346388273       1.0
D  1  1.0
  2301.728880829        1.0
D  1  1.0
  1508.5285951312       1.0
D  1  1.0
  897.8165778052        1.0
D  1  1.0
  530.5689086099        1.0
D  1  1.0
  322.1044590053        1.0
D  1  1.0
  223.5771544928        1.0
D  1  1.0
  147.8290618599        1.0
D  1  1.0
  98.9163518977         1.0
D  1  1.0
  60.5447312789         1.0
D  1  1.0
  35.4670832115         1.0
D  1  1.0
  21.5390306096         1.0
D  1  1.0
  11.9635274878         1.0
D  1  1.0
  7.6698726568          1.0
D  1  1.0
  5.1449939403          1.0
D  1  1.0
  3.4260172744          1.0
D  1  1.0
  2.0673660614          1.0
D  1  1.0
  1.342087818           1.0
D  1  1.0
  0.8870403703          1.0
D  1  1.0
  0.5546195043          1.0
D  1  1.0
  0.3377024718          1.0
D  1  1.0
  0.2335739063          1.0
D  1  1.0
  0.1640303476          1.0
D  1  1.0
  0.0734134356          1.0
F  1  1.0
  1115.4544767883       1.0
F  1  1.0
  641.3425786919        1.0
F  1  1.0
  417.4687113508        1.0
F  1  1.0
  295.5481008681        1.0
F  1  1.0
  199.0013369479        1.0
F  1  1.0
  106.4506120942        1.0
F  1  1.0
  58.8504197335         1.0
F  1  1.0
  36.7239774033         1.0
F  1  1.0
  22.8759316478         1.0
F  1  1.0
  14.2807105124         1.0
F  1  1.0
  10.0236327068         1.0
F  1  1.0
  6.6929766731          1.0
F  1  1.0
  4.264387378           1.0
F  1  1.0
  2.6794483028          1.0
F  1  1.0
  1.7471311716          1.0
F  1  1.0
  1.1564373498          1.0
F  1  1.0
  0.8103303936          1.0
F  1  1.0
  0.509278696           1.0
F  1  1.0
  0.2114951039          1.0
G  1  1.0
  552.5039563789        1.0
G  1  1.0
  385.015074            1.0
G  1  1.0
  237.1011729111        1.0
G  1  1.0
  156.026108958         1.0
G  1  1.0
  91.212641648          1.0
G  1  1.0
  56.8255197858         1.0
G  1  1.0
  39.2827104062         1.0
G  1  1.0
  21.6595229526         1.0
G  1  1.0
  12.1934785621         1.0
G  1  1.0
  6.8286885814          1.0
G  1  1.0
  4.081571887           1.0
G  1  1.0
  2.6388032111          1.0
G  1  1.0
  1.4713465332          1.0
G  1  1.0
  0.8949681623          1.0
G  1  1.0
  0.5437102199          1.0
G  1  1.0
  0.2584267907          1.0
H  1  1.0
  45.0790252            1.0
H  1  1.0
  23.6688972848         1.0
H  1  1.0
  2.06282578            1.0
H  1  1.0
  1.4687822849          1.0
H  1  1.0
  0.617858753           1.0
H  1  1.0
  0.3305433059          1.0
I  1  1.0
  28.929502             1.0
I  1  1.0
  1.86689148            1.0
I  1  1.0
  0.38101892            1.0
****
Rh     0
S  1  1.0
  13733979.68           1.0
S  1  1.0
  3068542.84            1.0
S  1  1.0
  477188.6184350424     1.0
S  1  1.0
  244607.366            1.0
S  1  1.0
  81430.7398            1.0
S  1  1.0
  30563.2795979866      1.0
S  1  1.0
  17683.1192519626      1.0
S  1  1.0
  11375.84314           1.0
S  1  1.0
  4942.7189390778       1.0
S  1  1.0
  1997.171796           1.0
S  1  1.0
  1193.1639061812       1.0
S  1  1.0
  694.9400654453        1.0
S  1  1.0
  308.6594234704        1.0
S  1  1.0
  207.0656008658        1.0
S  1  1.0
  109.0258742892        1.0
S  1  1.0
  52.4903917979         1.0
S  1  1.0
  28.2379361237         1.0
S  1  1.0
  19.3085997686         1.0
S  1  1.0
  11.9758241742         1.0
S  1  1.0
  7.8250667659          1.0
S  1  1.0
  5.0810627365          1.0
S  1  1.0
  3.3062056029          1.0
S  1  1.0
  1.7689280158          1.0
S  1  1.0
  1.1059080788          1.0
S  1  1.0
  0.6993468447          1.0
S  1  1.0
  0.3651540413          1.0
S  1  1.0
  0.2148604891          1.0
S  1  1.0
  0.1416223178          1.0
S  1  1.0
  0.0968452078          1.0
S  1  1.0
  0.0685542614          1.0
S  1  1.0
  0.029899291           1.0
P  1  1.0
  30858.1467050994      1.0
P  1  1.0
  13981.9479404182      1.0
P  1  1.0
  7808.6253266194       1.0
P  1  1.0
  4335.0028367802       1.0
P  1  1.0
  2574.0462897108       1.0
P  1  1.0
  1173.9850892198       1.0
P  1  1.0
  718.5377497516        1.0
P  1  1.0
  431.9257279827        1.0
P  1  1.0
  200.3454033552        1.0
P  1  1.0
  123.6930537824        1.0
P  1  1.0
  81.6014905238         1.0
P  1  1.0
  48.7211728838         1.0
P  1  1.0
  32.2292982509         1.0
P  1  1.0
  21.2973598764         1.0
P  1  1.0
  13.7275937382         1.0
P  1  1.0
  9.3402701014          1.0
P  1  1.0
  5.2934042353          1.0
P  1  1.0
  3.6621514662          1.0
P  1  1.0
  2.547185838           1.0
P  1  1.0
  1.6718347259          1.0
P  1  1.0
  1.0261615279          1.0
P  1  1.0
  0.6144022695          1.0
P  1  1.0
  0.4250904355          1.0
P  1  1.0
  0.2734869231          1.0
P  1  1.0
  0.1265995612          1.0
D  1  1.0
  8481.12874            1.0
D  1  1.0
  3691.8767017723       1.0
D  1  1.0
  2452.7992544049       1.0
D  1  1.0
  1644.7105547989       1.0
D  1  1.0
  955.39913501          1.0
D  1  1.0
  558.0065953576        1.0
D  1  1.0
  338.6532031632        1.0
D  1  1.0
  199.5053470195        1.0
D  1  1.0
  121.9063652652        1.0
D  1  1.0
  70.7335224909         1.0
D  1  1.0
  46.734490696          1.0
D  1  1.0
  30.2885282385         1.0
D  1  1.0
  19.5511545058         1.0
D  1  1.0
  13.6573607757         1.0
D  1  1.0
  9.0789382271          1.0
D  1  1.0
  5.5040362123          1.0
D  1  1.0
  3.672807284           1.0
D  1  1.0
  2.2963902518          1.0
D  1  1.0
  1.4498890532          1.0
D  1  1.0
  1.0109346621          1.0
D  1  1.0
  0.6917175616          1.0
D  1  1.0
  0.4212649734          1.0
D  1  1.0
  0.2255361419          1.0
D  1  1.0
  0.154491762           1.0
D  1  1.0
  0.076542185           1.0
F  1  1.0
  1192.2913749443       1.0
F  1  1.0
  681.5771467765        1.0
F  1  1.0
  460.6760562506        1.0
F  1  1.0
  270.3507362041        1.0
F  1  1.0
  162.6262427556        1.0
F  1  1.0
  111.5510701486        1.0
F  1  1.0
  68.993079492          1.0
F  1  1.0
  39.2550454808         1.0
F  1  1.0
  25.3647444443         1.0
F  1  1.0
  16.767006964          1.0
F  1  1.0
  11.2981013516         1.0
F  1  1.0
  7.7738965954          1.0
F  1  1.0
  5.4010238039          1.0
F  1  1.0
  3.1642849122          1.0
F  1  1.0
  1.8432471372          1.0
F  1  1.0
  1.2190182499          1.0
F  1  1.0
  0.8355365942          1.0
F  1  1.0
  0.5514148238          1.0
F  1  1.0
  0.2876544083          1.0
F  1  1.0
  0.2002847496          1.0
G  1  1.0
  699.6956666979        1.0
G  1  1.0
  408.524638            1.0
G  1  1.0
  252.1335833077        1.0
G  1  1.0
  165.5730544362        1.0
G  1  1.0
  97.1340363684         1.0
G  1  1.0
  60.5767557032         1.0
G  1  1.0
  41.7458774023         1.0
G  1  1.0
  23.8331680559         1.0
G  1  1.0
  13.2092799669         1.0
G  1  1.0
  8.6454293166          1.0
G  1  1.0
  5.2183623962          1.0
G  1  1.0
  2.8426844706          1.0
G  1  1.0
  1.7722570535          1.0
G  1  1.0
  1.0097701199          1.0
G  1  1.0
  0.5976896236          1.0
G  1  1.0
  0.2877438298          1.0
H  1  1.0
  48.0050833            1.0
H  1  1.0
  25.3160940328         1.0
H  1  1.0
  3.5175407303          1.0
H  1  1.0
  2.0554028017          1.0
H  1  1.0
  1.315950513           1.0
H  1  1.0
  0.682118523           1.0
H  1  1.0
  0.3721348662          1.0
I  1  1.0
  31.033384             1.0
I  1  1.0
  2.1408496             1.0
I  1  1.0
  0.4312694             1.0
****
Pd     0
S  1  1.0
  14177371.26           1.0
S  1  1.0
  3194224.26            1.0
S  1  1.0
  499403.4108756438     1.0
S  1  1.0
  256614.444            1.0
S  1  1.0
  85561.0636            1.0
S  1  1.0
  32389.3863134488      1.0
S  1  1.0
  18435.1080777205      1.0
S  1  1.0
  11964.45226           1.0
S  1  1.0
  5221.2921559552       1.0
S  1  1.0
  2099.84768            1.0
S  1  1.0
  1255.6563709201       1.0
S  1  1.0
  731.4150415369        1.0
S  1  1.0
  475.8446790358        1.0
S  1  1.0
  277.4191634345        1.0
S  1  1.0
  178.525482397         1.0
S  1  1.0
  116.3893332315        1.0
S  1  1.0
  61.1449245343         1.0
S  1  1.0
  36.1284520122         1.0
S  1  1.0
  24.6456772908         1.0
S  1  1.0
  16.369404507          1.0
S  1  1.0
  9.4022549487          1.0
S  1  1.0
  5.6682352215          1.0
S  1  1.0
  3.3082103095          1.0
S  1  1.0
  1.9320859889          1.0
S  1  1.0
  1.3050995408          1.0
S  1  1.0
  0.8122289568          1.0
S  1  1.0
  0.4567538828          1.0
S  1  1.0
  0.2384777507          1.0
S  1  1.0
  0.1183040627          1.0
S  1  1.0
  0.0685899824          1.0
S  1  1.0
  0.0308911559          1.0
P  1  1.0
  1620755.9461197061    1.0
P  1  1.0
  448260.9724290016     1.0
P  1  1.0
  150777.8833901483     1.0
P  1  1.0
  86184.6799            1.0
P  1  1.0
  53028.8500984078      1.0
P  1  1.0
  22943.078268071       1.0
P  1  1.0
  9737.0672365402       1.0
P  1  1.0
  4588.8692929666       1.0
P  1  1.0
  2709.4147539447       1.0
P  1  1.0
  1836.7296182668       1.0
P  1  1.0
  1233.959296616        1.0
P  1  1.0
  724.3924782166        1.0
P  1  1.0
  422.0466528058        1.0
P  1  1.0
  263.9643547216        1.0
P  1  1.0
  179.0937390967        1.0
P  1  1.0
  118.783705708         1.0
P  1  1.0
  64.9350333821         1.0
P  1  1.0
  36.635512847          1.0
P  1  1.0
  24.4846498776         1.0
P  1  1.0
  16.2192383774         1.0
P  1  1.0
  9.3665497914          1.0
P  1  1.0
  5.7715748452          1.0
P  1  1.0
  3.5770461571          1.0
P  1  1.0
  2.2190399342          1.0
P  1  1.0
  1.5754224306          1.0
P  1  1.0
  0.9945074333          1.0
P  1  1.0
  0.6514284636          1.0
P  1  1.0
  0.4038714808          1.0
P  1  1.0
  0.258312266           1.0
P  1  1.0
  0.1569130554          1.0
P  1  1.0
  0.0889958781          1.0
P  1  1.0
  0.0549176106          1.0
D  1  1.0
  3889.0331075875       1.0
D  1  1.0
  2571.0240813412       1.0
D  1  1.0
  1805.7894741533       1.0
D  1  1.0
  1142.443914188        1.0
D  1  1.0
  721.2986798555        1.0
D  1  1.0
  408.1849613818        1.0
D  1  1.0
  260.7639566624        1.0
D  1  1.0
  180.2341349744        1.0
D  1  1.0
  110.1159310962        1.0
D  1  1.0
  64.1526157922         1.0
D  1  1.0
  39.7118374615         1.0
D  1  1.0
  23.5695381793         1.0
D  1  1.0
  15.4594483426         1.0
D  1  1.0
  10.715857722          1.0
D  1  1.0
  6.4192717386          1.0
D  1  1.0
  4.4441909979          1.0
D  1  1.0
  2.9114740579          1.0
D  1  1.0
  1.8358385017          1.0
D  1  1.0
  1.0386512133          1.0
D  1  1.0
  0.5626298505          1.0
D  1  1.0
  0.3298051661          1.0
D  1  1.0
  0.2177369006          1.0
D  1  1.0
  0.1424076416          1.0
D  1  1.0
  0.0790813592          1.0
F  1  1.0
  1189.0185113205       1.0
F  1  1.0
  678.0592147027        1.0
F  1  1.0
  462.6687616845        1.0
F  1  1.0
  315.6044570469        1.0
F  1  1.0
  204.9831381734        1.0
F  1  1.0
  137.3664673184        1.0
F  1  1.0
  93.1285404296         1.0
F  1  1.0
  53.3722658281         1.0
F  1  1.0
  31.2912782494         1.0
F  1  1.0
  19.4764249746         1.0
F  1  1.0
  12.5701956599         1.0
F  1  1.0
  8.1004965205          1.0
F  1  1.0
  5.2327259635          1.0
F  1  1.0
  2.9893364588          1.0
F  1  1.0
  2.0964750365          1.0
F  1  1.0
  1.2946249982          1.0
F  1  1.0
  0.7095808966          1.0
F  1  1.0
  0.4307659312          1.0
F  1  1.0
  0.2030763221          1.0
G  1  1.0
  702.39443365          1.0
G  1  1.0
  403.822838            1.0
G  1  1.0
  234.0101936871        1.0
G  1  1.0
  163.7591540341        1.0
G  1  1.0
  97.9507104371         1.0
G  1  1.0
  61.6715183845         1.0
G  1  1.0
  38.1279133989         1.0
G  1  1.0
  26.11061338           1.0
G  1  1.0
  14.6805254217         1.0
G  1  1.0
  7.9539849388          1.0
G  1  1.0
  4.5814379765          1.0
G  1  1.0
  2.6752455656          1.0
G  1  1.0
  1.6993026293          1.0
G  1  1.0
  0.9747880543          1.0
G  1  1.0
  0.5289758267          1.0
G  1  1.0
  0.2346233019          1.0
H  1  1.0
  48.5914282            1.0
H  1  1.0
  26.3204098223         1.0
H  1  1.0
  3.3773544341          1.0
H  1  1.0
  2.1611669517          1.0
H  1  1.0
  1.400885059           1.0
H  1  1.0
  0.592682861           1.0
H  1  1.0
  0.2960189381          1.0
I  1  1.0
  2.3435962             1.0
I  1  1.0
  0.33457452            1.0
****
Ag     0
S  1  1.0
  14687704.24           1.0
S  1  1.0
  1920491.9630604335    1.0
S  1  1.0
  523391.5703034248     1.0
S  1  1.0
  269458.99             1.0
S  1  1.0
  89943.4312            1.0
S  1  1.0
  54710.0939779248      1.0
S  1  1.0
  18874.6585311594      1.0
S  1  1.0
  7869.3989068922       1.0
S  1  1.0
  3520.9102058646       1.0
S  1  1.0
  2447.9323368039       1.0
S  1  1.0
  1408.4892283334       1.0
S  1  1.0
  797.9905212468        1.0
S  1  1.0
  476.6627684428        1.0
S  1  1.0
  255.5735254986        1.0
S  1  1.0
  124.9631048113        1.0
S  1  1.0
  70.7720309422         1.0
S  1  1.0
  47.3589416121         1.0
S  1  1.0
  30.3922494069         1.0
S  1  1.0
  17.2330950165         1.0
S  1  1.0
  11.1834691545         1.0
S  1  1.0
  7.5854753883          1.0
S  1  1.0
  4.4161462676          1.0
S  1  1.0
  2.2325318998          1.0
S  1  1.0
  1.3097843508          1.0
S  1  1.0
  0.8037536401          1.0
S  1  1.0
  0.5108180919          1.0
S  1  1.0
  0.3140811672          1.0
S  1  1.0
  0.1683994952          1.0
S  1  1.0
  0.0858038049          1.0
S  1  1.0
  0.0322243005          1.0
P  1  1.0
  7370795.9754702365    1.0
P  1  1.0
  1693245.2403644496    1.0
P  1  1.0
  471623.2258567342     1.0
P  1  1.0
  160131.2134806683     1.0
P  1  1.0
  67038.1048138552      1.0
P  1  1.0
  25353.0393200099      1.0
P  1  1.0
  15816.1289547097      1.0
P  1  1.0
  9696.4075484397       1.0
P  1  1.0
  5307.8720934472       1.0
P  1  1.0
  2967.1085783754       1.0
P  1  1.0
  1305.471239607        1.0
P  1  1.0
  811.3743113894        1.0
P  1  1.0
  453.7789403769        1.0
P  1  1.0
  226.9605945004        1.0
P  1  1.0
  137.6533957241        1.0
P  1  1.0
  85.5777139317         1.0
P  1  1.0
  50.3646293063         1.0
P  1  1.0
  32.9745229015         1.0
P  1  1.0
  21.7262786198         1.0
P  1  1.0
  14.6181426316         1.0
P  1  1.0
  9.7246059717          1.0
P  1  1.0
  6.0429068671          1.0
P  1  1.0
  4.1762543191          1.0
P  1  1.0
  2.9337046542          1.0
P  1  1.0
  1.9264352433          1.0
P  1  1.0
  1.2122773061          1.0
P  1  1.0
  0.624620101           1.0
P  1  1.0
  0.2856286826          1.0
P  1  1.0
  0.1557095337          1.0
P  1  1.0
  0.067749322           1.0
D  1  1.0
  16631.7464031374      1.0
D  1  1.0
  7890.1543984242       1.0
D  1  1.0
  3906.3879080027       1.0
D  1  1.0
  2453.6762422604       1.0
D  1  1.0
  1458.348715649        1.0
D  1  1.0
  767.9090422623        1.0
D  1  1.0
  485.0475981456        1.0
D  1  1.0
  341.6635661511        1.0
D  1  1.0
  226.5806946255        1.0
D  1  1.0
  140.5611744311        1.0
D  1  1.0
  79.8534187278         1.0
D  1  1.0
  51.6445514845         1.0
D  1  1.0
  33.8288026922         1.0
D  1  1.0
  21.0628914257         1.0
D  1  1.0
  14.0445232002         1.0
D  1  1.0
  9.7411769744          1.0
D  1  1.0
  5.7540716945          1.0
D  1  1.0
  3.2980413701          1.0
D  1  1.0
  1.9930539833          1.0
D  1  1.0
  1.0184712858          1.0
D  1  1.0
  0.6267307083          1.0
D  1  1.0
  0.4404608856          1.0
D  1  1.0
  0.2598676688          1.0
D  1  1.0
  0.1849418988          1.0
D  1  1.0
  0.0824942094          1.0
F  1  1.0
  1360.8777922469       1.0
F  1  1.0
  763.3472954403        1.0
F  1  1.0
  526.4820896628        1.0
F  1  1.0
  307.0693547368        1.0
F  1  1.0
  183.3460975785        1.0
F  1  1.0
  126.6989911119        1.0
F  1  1.0
  82.5248745327         1.0
F  1  1.0
  55.3771673434         1.0
F  1  1.0
  33.6289369297         1.0
F  1  1.0
  19.0298184982         1.0
F  1  1.0
  12.8872247138         1.0
F  1  1.0
  8.8717947597          1.0
F  1  1.0
  5.4448023732          1.0
F  1  1.0
  3.4315380712          1.0
F  1  1.0
  2.1935145541          1.0
F  1  1.0
  1.5184721511          1.0
F  1  1.0
  0.9599212107          1.0
F  1  1.0
  0.6284925966          1.0
F  1  1.0
  0.3463072752          1.0
F  1  1.0
  0.2402746652          1.0
G  1  1.0
  798.0321012268        1.0
G  1  1.0
  460.395214            1.0
G  1  1.0
  285.2192530335        1.0
G  1  1.0
  186.6079062206        1.0
G  1  1.0
  110.0901659238        1.0
G  1  1.0
  68.7335319037         1.0
G  1  1.0
  43.7258432562         1.0
G  1  1.0
  29.4786889966         1.0
G  1  1.0
  20.5970019383         1.0
G  1  1.0
  14.5686634742         1.0
G  1  1.0
  9.9083929004          1.0
G  1  1.0
  6.8668817055          1.0
G  1  1.0
  4.6450953662          1.0
G  1  1.0
  3.2903173644          1.0
G  1  1.0
  2.161436558           1.0
G  1  1.0
  1.5224043199          1.0
G  1  1.0
  1.0872833078          1.0
G  1  1.0
  0.7121116421          1.0
G  1  1.0
  0.3506911546          1.0
H  1  1.0
  54.354956             1.0
H  1  1.0
  28.8412912307         1.0
H  1  1.0
  4.0778335383          1.0
H  1  1.0
  2.5443853293          1.0
H  1  1.0
  1.6926926306          1.0
H  1  1.0
  0.819482882           1.0
H  1  1.0
  0.462117561           1.0
I  1  1.0
  2.7135276             1.0
I  1  1.0
  0.54091926            1.0
****
Cd     0
S  1  1.0
  8503035.157128898     1.0
S  1  1.0
  1995962.141633686     1.0
S  1  1.0
  931375.152            1.0
S  1  1.0
  283269.256            1.0
S  1  1.0
  169619.243473193      1.0
S  1  1.0
  55364.4871461182      1.0
S  1  1.0
  21047.9697527904      1.0
S  1  1.0
  8298.6467668181       1.0
S  1  1.0
  4691.8658153352       1.0
S  1  1.0
  2671.7211190649       1.0
S  1  1.0
  1514.2270879437       1.0
S  1  1.0
  859.6296978451        1.0
S  1  1.0
  512.4160351901        1.0
S  1  1.0
  274.1837624485        1.0
S  1  1.0
  153.9437650272        1.0
S  1  1.0
  68.2485363586         1.0
S  1  1.0
  42.8335957807         1.0
S  1  1.0
  27.2479678595         1.0
S  1  1.0
  18.3944887158         1.0
S  1  1.0
  10.7352502545         1.0
S  1  1.0
  7.3659104387          1.0
S  1  1.0
  4.9983971659          1.0
S  1  1.0
  3.1137693201          1.0
S  1  1.0
  2.055009412           1.0
S  1  1.0
  1.4445436537          1.0
S  1  1.0
  0.9037890165          1.0
S  1  1.0
  0.5102176977          1.0
S  1  1.0
  0.2992333448          1.0
S  1  1.0
  0.2007184958          1.0
S  1  1.0
  0.1093506869          1.0
S  1  1.0
  0.0736015353          1.0
S  1  1.0
  0.0335267691          1.0
P  1  1.0
  1760329.512830479     1.0
P  1  1.0
  170252.7234131075     1.0
P  1  1.0
  103294.8222           1.0
P  1  1.0
  43165.7532322911      1.0
P  1  1.0
  17026.157671612       1.0
P  1  1.0
  10835.3791211798      1.0
P  1  1.0
  5987.9791896237       1.0
P  1  1.0
  3191.5129556791       1.0
P  1  1.0
  1991.7286847257       1.0
P  1  1.0
  900.4149441516        1.0
P  1  1.0
  558.5423630766        1.0
P  1  1.0
  373.0931414609        1.0
P  1  1.0
  246.1700215247        1.0
P  1  1.0
  156.0699212587        1.0
P  1  1.0
  109.3157313718        1.0
P  1  1.0
  72.5991378555         1.0
P  1  1.0
  48.6606296168         1.0
P  1  1.0
  34.3685139436         1.0
P  1  1.0
  23.0834304636         1.0
P  1  1.0
  14.2592275458         1.0
P  1  1.0
  8.0472649703          1.0
P  1  1.0
  5.1329205881          1.0
P  1  1.0
  3.00453454            1.0
P  1  1.0
  1.641689061           1.0
P  1  1.0
  0.9188203025          1.0
P  1  1.0
  0.5834535996          1.0
P  1  1.0
  0.4100826205          1.0
P  1  1.0
  0.2557465978          1.0
P  1  1.0
  0.1621508722          1.0
P  1  1.0
  0.0908508919          1.0
P  1  1.0
  0.059603145           1.0
D  1  1.0
  10312.9709443873      1.0
D  1  1.0
  3110.0051607158       1.0
D  1  1.0
  1664.3558513858       1.0
D  1  1.0
  1054.6887540427       1.0
D  1  1.0
  628.8406054536        1.0
D  1  1.0
  324.1484840891        1.0
D  1  1.0
  193.0662466467        1.0
D  1  1.0
  127.5887878027        1.0
D  1  1.0
  73.7162844314         1.0
D  1  1.0
  38.863678027          1.0
D  1  1.0
  24.8625239381         1.0
D  1  1.0
  16.6170576697         1.0
D  1  1.0
  10.2597505719         1.0
D  1  1.0
  6.1251614931          1.0
D  1  1.0
  4.2946354406          1.0
D  1  1.0
  2.9328503819          1.0
D  1  1.0
  1.9089778856          1.0
D  1  1.0
  1.24663898            1.0
D  1  1.0
  0.6852529349          1.0
D  1  1.0
  0.314647063           1.0
D  1  1.0
  0.201709592           1.0
D  1  1.0
  0.0858285288          1.0
F  1  1.0
  1693.4544241522       1.0
F  1  1.0
  912.2868091075        1.0
F  1  1.0
  570.5613111764        1.0
F  1  1.0
  341.4028445472        1.0
F  1  1.0
  205.004084221         1.0
F  1  1.0
  128.9439395386        1.0
F  1  1.0
  89.7570388423         1.0
F  1  1.0
  52.9592519209         1.0
F  1  1.0
  32.1760697546         1.0
F  1  1.0
  21.8585842198         1.0
F  1  1.0
  14.0756738138         1.0
F  1  1.0
  9.0686796971          1.0
F  1  1.0
  5.933692378           1.0
F  1  1.0
  3.8694299327          1.0
F  1  1.0
  2.5190405756          1.0
F  1  1.0
  1.6167698553          1.0
F  1  1.0
  0.9058532719          1.0
F  1  1.0
  0.479176086           1.0
F  1  1.0
  0.3214062953          1.0
G  1  1.0
  889.7816590593        1.0
G  1  1.0
  516.408196            1.0
G  1  1.0
  318.5249374307        1.0
G  1  1.0
  209.2022636918        1.0
G  1  1.0
  122.4567372095        1.0
G  1  1.0
  64.7838084513         1.0
G  1  1.0
  34.354756488          1.0
G  1  1.0
  18.1634175268         1.0
G  1  1.0
  9.5603220876          1.0
G  1  1.0
  5.7824375467          1.0
G  1  1.0
  3.8414645388          1.0
G  1  1.0
  2.4841096075          1.0
G  1  1.0
  1.6173792385          1.0
G  1  1.0
  1.0155829745          1.0
G  1  1.0
  0.4963271837          1.0
H  1  1.0
  60.0852562            1.0
H  1  1.0
  34.4289613925         1.0
H  1  1.0
  20.3968038564         1.0
H  1  1.0
  2.9300315218          1.0
H  1  1.0
  1.9200192865          1.0
H  1  1.0
  1.05813383            1.0
H  1  1.0
  0.6452701819          1.0
I  1  1.0
  37.771922             1.0
I  1  1.0
  3.0915064             1.0
I  1  1.0
  0.77229472            1.0
****
In     0
S  1  1.0
  15694939.06           1.0
S  1  1.0
  3636902.96            1.0
S  1  1.0
  579412.4665045235     1.0
S  1  1.0
  300366.972            1.0
S  1  1.0
  109680.7703411258     1.0
S  1  1.0
  36556.7184            1.0
S  1  1.0
  14158.94646           1.0
S  1  1.0
  5795.12514            1.0
S  1  1.0
  3685.7759445682       1.0
S  1  1.0
  2039.6430558509       1.0
S  1  1.0
  856.5861626673        1.0
S  1  1.0
  534.4894699734        1.0
S  1  1.0
  309.0957278934        1.0
S  1  1.0
  176.7381292379        1.0
S  1  1.0
  96.7713137341         1.0
S  1  1.0
  56.9615927712         1.0
S  1  1.0
  40.2394524931         1.0
S  1  1.0
  24.5426030664         1.0
S  1  1.0
  17.1295810253         1.0
S  1  1.0
  12.2276558816         1.0
S  1  1.0
  7.3196450076          1.0
S  1  1.0
  4.4103121232          1.0
S  1  1.0
  2.9263780121          1.0
S  1  1.0
  1.8412880766          1.0
S  1  1.0
  1.1817429736          1.0
S  1  1.0
  0.6891338775          1.0
S  1  1.0
  0.357888344           1.0
S  1  1.0
  0.2147719561          1.0
S  1  1.0
  0.1358856505          1.0
S  1  1.0
  0.0833527584          1.0
S  1  1.0
  0.0429777559          1.0
P  1  1.0
  27863.9214974409      1.0
P  1  1.0
  12676.7191789878      1.0
P  1  1.0
  5283.8829712028       1.0
P  1  1.0
  3398.7205835702       1.0
P  1  1.0
  1978.7330330448       1.0
P  1  1.0
  1068.2623382756       1.0
P  1  1.0
  604.3608764736        1.0
P  1  1.0
  423.2918456383        1.0
P  1  1.0
  294.341455349         1.0
P  1  1.0
  199.759624283         1.0
P  1  1.0
  122.9340120005        1.0
P  1  1.0
  61.710857639          1.0
P  1  1.0
  35.0573956172         1.0
P  1  1.0
  22.9813927927         1.0
P  1  1.0
  12.8639805815         1.0
P  1  1.0
  7.9792317401          1.0
P  1  1.0
  5.5744755972          1.0
P  1  1.0
  3.9092155869          1.0
P  1  1.0
  2.468321884           1.0
P  1  1.0
  1.5293124551          1.0
P  1  1.0
  1.0171120376          1.0
P  1  1.0
  0.6566169297          1.0
P  1  1.0
  0.35834642            1.0
P  1  1.0
  0.2050579681          1.0
P  1  1.0
  0.1215467743          1.0
P  1  1.0
  0.0764048994          1.0
D  1  1.0
  3146.4583207161       1.0
D  1  1.0
  2084.2422303555       1.0
D  1  1.0
  1232.9437553424       1.0
D  1  1.0
  706.0431732376        1.0
D  1  1.0
  419.613032264         1.0
D  1  1.0
  253.2635445318        1.0
D  1  1.0
  175.4738610041        1.0
D  1  1.0
  120.8839080466        1.0
D  1  1.0
  73.1693495596         1.0
D  1  1.0
  41.3313673808         1.0
D  1  1.0
  27.6579743537         1.0
D  1  1.0
  18.5510407573         1.0
D  1  1.0
  13.1638828434         1.0
D  1  1.0
  8.3882202667          1.0
D  1  1.0
  5.4728912717          1.0
D  1  1.0
  3.4796402253          1.0
D  1  1.0
  2.1541550054          1.0
D  1  1.0
  1.4129276967          1.0
D  1  1.0
  0.8586774946          1.0
D  1  1.0
  0.5644656698          1.0
D  1  1.0
  0.3527258096          1.0
D  1  1.0
  0.2242603229          1.0
D  1  1.0
  0.1100230552          1.0
F  1  1.0
  1614.3878033644       1.0
F  1  1.0
  906.4402449101        1.0
F  1  1.0
  538.8753074825        1.0
F  1  1.0
  336.1421413104        1.0
F  1  1.0
  198.8608909711        1.0
F  1  1.0
  125.4668373495        1.0
F  1  1.0
  82.8631198364         1.0
F  1  1.0
  54.2622268825         1.0
F  1  1.0
  32.7810480486         1.0
F  1  1.0
  19.8655687336         1.0
F  1  1.0
  13.6429254095         1.0
F  1  1.0
  8.3304217906          1.0
F  1  1.0
  5.1410689601          1.0
F  1  1.0
  3.2258579703          1.0
F  1  1.0
  1.9915463784          1.0
F  1  1.0
  1.2396215085          1.0
F  1  1.0
  0.5792499319          1.0
F  1  1.0
  0.339175075           1.0
F  1  1.0
  0.2243364613          1.0
G  1  1.0
  662.0256209988        1.0
G  1  1.0
  430.8216902059        1.0
G  1  1.0
  279.962319485         1.0
G  1  1.0
  166.495645182         1.0
G  1  1.0
  110.6235955758        1.0
G  1  1.0
  72.7958713174         1.0
G  1  1.0
  44.6609900355         1.0
G  1  1.0
  26.7318019184         1.0
G  1  1.0
  16.8732651286         1.0
G  1  1.0
  11.9665262569         1.0
G  1  1.0
  8.36865809            1.0
G  1  1.0
  5.8831451759          1.0
G  1  1.0
  3.7095084001          1.0
G  1  1.0
  2.6063425702          1.0
G  1  1.0
  1.5319260857          1.0
G  1  1.0
  0.7156128262          1.0
G  1  1.0
  0.30176584            1.0
H  1  1.0
  51.2938496319         1.0
H  1  1.0
  29.8823411314         1.0
H  1  1.0
  4.33936418            1.0
H  1  1.0
  3.0514422427          1.0
H  1  1.0
  1.8721958465          1.0
H  1  1.0
  0.8636203869          1.0
I  1  1.0
  40.153158             1.0
I  1  1.0
  3.4579236             1.0
I  1  1.0
  1.16357916            1.0
****
Sn     0
S  1  1.0
  49703051.85278577     1.0
S  1  1.0
  9131057.490028482     1.0
S  1  1.0
  2184866.8452390125    1.0
S  1  1.0
  1030329.188           1.0
S  1  1.0
  315835.746            1.0
S  1  1.0
  179317.8917048566     1.0
S  1  1.0
  65519.5906311298      1.0
S  1  1.0
  23846.3187305152      1.0
S  1  1.0
  8318.7617687487       1.0
S  1  1.0
  5307.7725673116       1.0
S  1  1.0
  2966.4325627869       1.0
S  1  1.0
  1084.3426510488       1.0
S  1  1.0
  675.8314867561        1.0
S  1  1.0
  346.1743094692        1.0
S  1  1.0
  191.4608095652        1.0
S  1  1.0
  104.1809202802        1.0
S  1  1.0
  65.0434153062         1.0
S  1  1.0
  43.3631828327         1.0
S  1  1.0
  26.2545124491         1.0
S  1  1.0
  17.4122664976         1.0
S  1  1.0
  10.9772064336         1.0
S  1  1.0
  6.0890766362          1.0
S  1  1.0
  3.7504508553          1.0
S  1  1.0
  2.1257038275          1.0
S  1  1.0
  1.3831085403          1.0
S  1  1.0
  0.790732917           1.0
S  1  1.0
  0.4202624177          1.0
S  1  1.0
  0.2711869473          1.0
S  1  1.0
  0.1648946452          1.0
S  1  1.0
  0.1005332648          1.0
S  1  1.0
  0.053263707           1.0
P  1  1.0
  8163738.261200685     1.0
P  1  1.0
  1983669.574744948     1.0
P  1  1.0
  604822.0003684742     1.0
P  1  1.0
  332942.553            1.0
P  1  1.0
  151320.8944238578     1.0
P  1  1.0
  86160.4124196342      1.0
P  1  1.0
  50859.0734136204      1.0
P  1  1.0
  20448.2676123601      1.0
P  1  1.0
  14279.5899674887      1.0
P  1  1.0
  8630.1301266418       1.0
P  1  1.0
  4057.2052984538       1.0
P  1  1.0
  2170.985463124        1.0
P  1  1.0
  1315.7937094695       1.0
P  1  1.0
  908.8782677334        1.0
P  1  1.0
  542.7831388348        1.0
P  1  1.0
  315.729401887         1.0
P  1  1.0
  184.4049378983        1.0
P  1  1.0
  113.3728132699        1.0
P  1  1.0
  71.3665808438         1.0
P  1  1.0
  39.1607604638         1.0
P  1  1.0
  22.6959024433         1.0
P  1  1.0
  14.2169630423         1.0
P  1  1.0
  9.2444508198          1.0
P  1  1.0
  5.93077018            1.0
P  1  1.0
  3.675926432           1.0
P  1  1.0
  2.0014801364          1.0
P  1  1.0
  1.2150880254          1.0
P  1  1.0
  0.7586159344          1.0
P  1  1.0
  0.4373920462          1.0
P  1  1.0
  0.294399493           1.0
P  1  1.0
  0.2082931096          1.0
P  1  1.0
  0.1430873243          1.0
P  1  1.0
  0.0946910347          1.0
D  1  1.0
  7146.3210888102       1.0
D  1  1.0
  4062.229744659        1.0
D  1  1.0
  2312.2107251778       1.0
D  1  1.0
  1343.6894747838       1.0
D  1  1.0
  768.9416742285        1.0
D  1  1.0
  464.4813418013        1.0
D  1  1.0
  269.7123256366        1.0
D  1  1.0
  162.2943148024        1.0
D  1  1.0
  105.2514729937        1.0
D  1  1.0
  71.791392476          1.0
D  1  1.0
  50.0278445158         1.0
D  1  1.0
  31.2341891243         1.0
D  1  1.0
  20.6488421495         1.0
D  1  1.0
  14.0592541006         1.0
D  1  1.0
  9.162104628           1.0
D  1  1.0
  5.2289311406          1.0
D  1  1.0
  2.8618958538          1.0
D  1  1.0
  1.7003315084          1.0
D  1  1.0
  1.2042013721          1.0
D  1  1.0
  0.7831144527          1.0
D  1  1.0
  0.4256830087          1.0
D  1  1.0
  0.2429487044          1.0
D  1  1.0
  0.13635509            1.0
F  1  1.0
  2102.8571820302       1.0
F  1  1.0
  1298.5863623642       1.0
F  1  1.0
  790.6984078868        1.0
F  1  1.0
  545.7358309462        1.0
F  1  1.0
  338.3052799463        1.0
F  1  1.0
  208.5270279262        1.0
F  1  1.0
  126.2206376001        1.0
F  1  1.0
  68.2830396707         1.0
F  1  1.0
  36.1981732372         1.0
F  1  1.0
  20.8612543832         1.0
F  1  1.0
  12.421256522          1.0
F  1  1.0
  8.1795569052          1.0
F  1  1.0
  5.7909164563          1.0
F  1  1.0
  3.6440051292          1.0
F  1  1.0
  2.3488878898          1.0
F  1  1.0
  1.3506198699          1.0
F  1  1.0
  0.7223161274          1.0
F  1  1.0
  0.405810854           1.0
F  1  1.0
  0.2747248833          1.0
G  1  1.0
  733.5103894619        1.0
G  1  1.0
  478.2599838639        1.0
G  1  1.0
  309.5672145638        1.0
G  1  1.0
  183.2054996428        1.0
G  1  1.0
  122.5527856831        1.0
G  1  1.0
  80.6168897564         1.0
G  1  1.0
  49.3675485209         1.0
G  1  1.0
  32.8705721358         1.0
G  1  1.0
  21.6914031794         1.0
G  1  1.0
  14.0872964779         1.0
G  1  1.0
  9.4641443             1.0
G  1  1.0
  6.6500011781          1.0
G  1  1.0
  3.3377178513          1.0
G  1  1.0
  1.7054206998          1.0
G  1  1.0
  0.8694797103          1.0
G  1  1.0
  0.36886152            1.0
H  1  1.0
  56.4748415885         1.0
H  1  1.0
  32.1368316852         1.0
H  1  1.0
  4.94308302            1.0
H  1  1.0
  3.5128212237          1.0
H  1  1.0
  2.2459577405          1.0
H  1  1.0
  1.0715422618          1.0
I  1  1.0
  3.9319896             1.0
I  1  1.0
  1.45408382            1.0
****
Sb     0
S  1  1.0
  9480017.868344381     1.0
S  1  1.0
  2287284.26597991      1.0
S  1  1.0
  1083557.55            1.0
S  1  1.0
  333271.782            1.0
S  1  1.0
  193114.5527011674     1.0
S  1  1.0
  61095.8350677983      1.0
S  1  1.0
  25200.0250000977      1.0
S  1  1.0
  8808.2294599228       1.0
S  1  1.0
  5704.9665197156       1.0
S  1  1.0
  3245.1832218368       1.0
S  1  1.0
  1773.3051137937       1.0
S  1  1.0
  634.4449156994        1.0
S  1  1.0
  423.0814071459        1.0
S  1  1.0
  258.2021782952        1.0
S  1  1.0
  160.6246369896        1.0
S  1  1.0
  102.4921642291        1.0
S  1  1.0
  61.6990541962         1.0
S  1  1.0
  39.9811986495         1.0
S  1  1.0
  19.3612408092         1.0
S  1  1.0
  12.6245504007         1.0
S  1  1.0
  8.3706398454          1.0
S  1  1.0
  5.6760816298          1.0
S  1  1.0
  3.8916285246          1.0
S  1  1.0
  2.3108978928          1.0
S  1  1.0
  1.4969169404          1.0
S  1  1.0
  0.9220245573          1.0
S  1  1.0
  0.4686340003          1.0
S  1  1.0
  0.3230302374          1.0
S  1  1.0
  0.1964384896          1.0
S  1  1.0
  0.1203070902          1.0
S  1  1.0
  0.0647507008          1.0
P  1  1.0
  46673.5584904927      1.0
P  1  1.0
  25077.0437146167      1.0
P  1  1.0
  15583.4939241186      1.0
P  1  1.0
  9863.8795500705       1.0
P  1  1.0
  4174.8936594664       1.0
P  1  1.0
  2533.0357057348       1.0
P  1  1.0
  1104.0782201736       1.0
P  1  1.0
  767.7403764177        1.0
P  1  1.0
  448.5960287486        1.0
P  1  1.0
  265.053463567         1.0
P  1  1.0
  171.7935168893        1.0
P  1  1.0
  114.3094952802        1.0
P  1  1.0
  78.9278255824         1.0
P  1  1.0
  53.517960831          1.0
P  1  1.0
  35.2240242149         1.0
P  1  1.0
  21.2282437878         1.0
P  1  1.0
  12.7701890825         1.0
P  1  1.0
  7.3365024914          1.0
P  1  1.0
  4.1156724021          1.0
P  1  1.0
  2.2159107777          1.0
P  1  1.0
  1.3689286385          1.0
P  1  1.0
  0.8538402623          1.0
P  1  1.0
  0.518562094           1.0
P  1  1.0
  0.3552013843          1.0
P  1  1.0
  0.2485556445          1.0
P  1  1.0
  0.1722159846          1.0
P  1  1.0
  0.1151123569          1.0
D  1  1.0
  7619.10785913         1.0
D  1  1.0
  2984.0841695558       1.0
D  1  1.0
  1626.1133176387       1.0
D  1  1.0
  1097.8720623888       1.0
D  1  1.0
  738.1538347971        1.0
D  1  1.0
  513.5105793707        1.0
D  1  1.0
  286.2257894681        1.0
D  1  1.0
  179.1160068486        1.0
D  1  1.0
  116.1213409905        1.0
D  1  1.0
  76.9298356087         1.0
D  1  1.0
  48.3948397034         1.0
D  1  1.0
  31.0093777245         1.0
D  1  1.0
  19.5127293853         1.0
D  1  1.0
  10.869677117          1.0
D  1  1.0
  7.0370010341          1.0
D  1  1.0
  4.6103999163          1.0
D  1  1.0
  2.4371441426          1.0
D  1  1.0
  1.6819223874          1.0
D  1  1.0
  1.1603548309          1.0
D  1  1.0
  0.7635716257          1.0
D  1  1.0
  0.5117768958          1.0
D  1  1.0
  0.2913087977          1.0
D  1  1.0
  0.165761794           1.0
F  1  1.0
  1588.689865843        1.0
F  1  1.0
  1086.3107395354       1.0
F  1  1.0
  669.1946478525        1.0
F  1  1.0
  416.4785787346        1.0
F  1  1.0
  278.9306407084        1.0
F  1  1.0
  181.6442201955        1.0
F  1  1.0
  119.4890972891        1.0
F  1  1.0
  75.5468384288         1.0
F  1  1.0
  39.4092107926         1.0
F  1  1.0
  22.1409738193         1.0
F  1  1.0
  13.6933541434         1.0
F  1  1.0
  9.009372639           1.0
F  1  1.0
  6.3215705819          1.0
F  1  1.0
  4.0508090722          1.0
F  1  1.0
  2.5333515869          1.0
F  1  1.0
  1.7337096863          1.0
F  1  1.0
  1.1789527735          1.0
F  1  1.0
  0.7347826266          1.0
F  1  1.0
  0.484036737           1.0
F  1  1.0
  0.3301441809          1.0
G  1  1.0
  1270.4645110017       1.0
G  1  1.0
  809.8310629092        1.0
G  1  1.0
  527.6372788863        1.0
G  1  1.0
  340.8605506787        1.0
G  1  1.0
  201.8044178943        1.0
G  1  1.0
  134.7996736285        1.0
G  1  1.0
  88.7395026011         1.0
G  1  1.0
  54.0760096647         1.0
G  1  1.0
  30.8596675375         1.0
G  1  1.0
  16.2277722473         1.0
G  1  1.0
  9.0683364093          1.0
G  1  1.0
  3.8070586166          1.0
G  1  1.0
  2.0642983879          1.0
G  1  1.0
  1.0423717517          1.0
G  1  1.0
  0.4424696             1.0
H  1  1.0
  80.2994037027         1.0
H  1  1.0
  54.2466258            1.0
H  1  1.0
  34.6881413054         1.0
H  1  1.0
  19.3583458551         1.0
H  1  1.0
  4.7110090493          1.0
H  1  1.0
  2.5702866972          1.0
H  1  1.0
  1.2975322676          1.0
I  1  1.0
  4.4060558             1.0
I  1  1.0
  1.77036154            1.0
****
Te     0
S  1  1.0
  9623870.515846457     1.0
S  1  1.0
  2350361.6996618547    1.0
S  1  1.0
  1121299.968           1.0
S  1  1.0
  346847.266            1.0
S  1  1.0
  208096.2304398228     1.0
S  1  1.0
  63852.6842898742      1.0
S  1  1.0
  26642.2117048836      1.0
S  1  1.0
  9244.0871137988       1.0
S  1  1.0
  5592.3889580078       1.0
S  1  1.0
  3305.4843634604       1.0
S  1  1.0
  1876.0123331096       1.0
S  1  1.0
  1117.132616631        1.0
S  1  1.0
  639.8079022372        1.0
S  1  1.0
  383.5707350361        1.0
S  1  1.0
  214.6481371902        1.0
S  1  1.0
  131.9103642578        1.0
S  1  1.0
  88.9346895076         1.0
S  1  1.0
  55.293481223          1.0
S  1  1.0
  35.1663542721         1.0
S  1  1.0
  21.910076411          1.0
S  1  1.0
  13.2503805567         1.0
S  1  1.0
  7.574976935           1.0
S  1  1.0
  4.6466219623          1.0
S  1  1.0
  2.5865778408          1.0
S  1  1.0
  1.7164701312          1.0
S  1  1.0
  1.0253924502          1.0
S  1  1.0
  0.5372948167          1.0
S  1  1.0
  0.3767266881          1.0
S  1  1.0
  0.2292413031          1.0
S  1  1.0
  0.140936177           1.0
S  1  1.0
  0.07669897            1.0
P  1  1.0
  346066.8064831198     1.0
P  1  1.0
  193964.3305945958     1.0
P  1  1.0
  105639.052841569      1.0
P  1  1.0
  37710.0127261788      1.0
P  1  1.0
  19912.2265072906      1.0
P  1  1.0
  10909.0966517006      1.0
P  1  1.0
  4777.4597349475       1.0
P  1  1.0
  2315.8993678363       1.0
P  1  1.0
  1547.3245205987       1.0
P  1  1.0
  1002.8621718711       1.0
P  1  1.0
  483.4855812711        1.0
P  1  1.0
  327.9876604294        1.0
P  1  1.0
  219.5046916909        1.0
P  1  1.0
  142.860717741         1.0
P  1  1.0
  101.8984012584        1.0
P  1  1.0
  70.1166050869         1.0
P  1  1.0
  46.7288554162         1.0
P  1  1.0
  29.652745152          1.0
P  1  1.0
  17.5947285193         1.0
P  1  1.0
  10.8668664563         1.0
P  1  1.0
  6.1178940944          1.0
P  1  1.0
  3.3321824126          1.0
P  1  1.0
  1.8261729201          1.0
P  1  1.0
  1.1093003893          1.0
P  1  1.0
  0.6999311604          1.0
P  1  1.0
  0.4152722069          1.0
P  1  1.0
  0.2907677099          1.0
P  1  1.0
  0.202426124           1.0
P  1  1.0
  0.1363537244          1.0
D  1  1.0
  4885.4997073554       1.0
D  1  1.0
  3375.6670457969       1.0
D  1  1.0
  2204.8097250028       1.0
D  1  1.0
  1409.591054338        1.0
D  1  1.0
  960.6549580693        1.0
D  1  1.0
  567.9520400396        1.0
D  1  1.0
  312.8446591634        1.0
D  1  1.0
  195.0675654126        1.0
D  1  1.0
  123.6096523427        1.0
D  1  1.0
  67.6739040105         1.0
D  1  1.0
  45.3258565367         1.0
D  1  1.0
  28.0605968676         1.0
D  1  1.0
  17.9013321313         1.0
D  1  1.0
  10.9997105323         1.0
D  1  1.0
  7.6065975135          1.0
D  1  1.0
  5.0897095849          1.0
D  1  1.0
  3.0011142045          1.0
D  1  1.0
  1.9698566491          1.0
D  1  1.0
  1.3457752119          1.0
D  1  1.0
  0.9553793752          1.0
D  1  1.0
  0.5981470535          1.0
D  1  1.0
  0.3415671268          1.0
D  1  1.0
  0.1963493632          1.0
F  1  1.0
  2572.5955336936       1.0
F  1  1.0
  938.0576747068        1.0
F  1  1.0
  639.0766371609        1.0
F  1  1.0
  407.7014993846        1.0
F  1  1.0
  251.954044691         1.0
F  1  1.0
  161.0393215241        1.0
F  1  1.0
  110.4427414626        1.0
F  1  1.0
  68.3808047955         1.0
F  1  1.0
  34.1714419721         1.0
F  1  1.0
  20.2824371996         1.0
F  1  1.0
  11.3771821653         1.0
F  1  1.0
  6.9524653059          1.0
F  1  1.0
  4.4557288109          1.0
F  1  1.0
  2.910164556           1.0
F  1  1.0
  1.707263789           1.0
F  1  1.0
  0.9848591155          1.0
F  1  1.0
  0.565849081           1.0
F  1  1.0
  0.3875784433          1.0
G  1  1.0
  887.4476594634        1.0
G  1  1.0
  577.8787286186        1.0
G  1  1.0
  372.5919745576        1.0
G  1  1.0
  220.6484179513        1.0
G  1  1.0
  127.3274876993        1.0
G  1  1.0
  75.389186222          1.0
G  1  1.0
  51.9195839578         1.0
G  1  1.0
  35.7352797894         1.0
G  1  1.0
  25.2787984188         1.0
G  1  1.0
  17.5976647055         1.0
G  1  1.0
  11.7491218            1.0
G  1  1.0
  8.3109085917          1.0
G  1  1.0
  4.2469516098          1.0
G  1  1.0
  2.174540849           1.0
G  1  1.0
  1.2214015021          1.0
G  1  1.0
  0.51870826            1.0
H  1  1.0
  87.5515904606         1.0
H  1  1.0
  58.6005777            1.0
H  1  1.0
  35.053368648          1.0
H  1  1.0
  5.2614369701          1.0
H  1  1.0
  2.8991955365          1.0
H  1  1.0
  1.5320364929          1.0
I  1  1.0
  4.1266794058          1.0
I  1  1.0
  2.0989998             1.0
****
I     0
S  1  1.0
  52579276.73002511     1.0
S  1  1.0
  10058541.716888638    1.0
S  1  1.0
  2471461.2576757455    1.0
S  1  1.0
  1182889.572           1.0
S  1  1.0
  366710.696            1.0
S  1  1.0
  220483.0928987408     1.0
S  1  1.0
  75694.2798660981      1.0
S  1  1.0
  27507.2534855428      1.0
S  1  1.0
  11021.1655309136      1.0
S  1  1.0
  5982.0498552787       1.0
S  1  1.0
  3633.5830197037       1.0
S  1  1.0
  2073.915807253        1.0
S  1  1.0
  1270.3155534532       1.0
S  1  1.0
  684.9801279308        1.0
S  1  1.0
  291.7939195932        1.0
S  1  1.0
  185.4106598668        1.0
S  1  1.0
  112.1699604797        1.0
S  1  1.0
  58.6756203842         1.0
S  1  1.0
  37.6895728743         1.0
S  1  1.0
  25.8052173424         1.0
S  1  1.0
  17.7552120518         1.0
S  1  1.0
  10.8304107094         1.0
S  1  1.0
  6.4970532323          1.0
S  1  1.0
  4.4083946671          1.0
S  1  1.0
  2.518048207           1.0
S  1  1.0
  1.4017484103          1.0
S  1  1.0
  0.9852464175          1.0
S  1  1.0
  0.6015871502          1.0
S  1  1.0
  0.4190980805          1.0
S  1  1.0
  0.2631484707          1.0
S  1  1.0
  0.1622017323          1.0
S  1  1.0
  0.0890355102          1.0
P  1  1.0
  8994581.040364007     1.0
P  1  1.0
  2267242.6423104606    1.0
P  1  1.0
  719520.1989727928     1.0
P  1  1.0
  437172.883            1.0
P  1  1.0
  204171.1669300898     1.0
P  1  1.0
  116168.1463240819     1.0
P  1  1.0
  44165.9887965296      1.0
P  1  1.0
  19451.7622395175      1.0
P  1  1.0
  9970.9502435994       1.0
P  1  1.0
  5263.7609620907       1.0
P  1  1.0
  2989.2740325328       1.0
P  1  1.0
  1713.5496665507       1.0
P  1  1.0
  1063.104020995        1.0
P  1  1.0
  681.8877633604        1.0
P  1  1.0
  307.2078453175        1.0
P  1  1.0
  207.3242897682        1.0
P  1  1.0
  130.5269901572        1.0
P  1  1.0
  73.1089871214         1.0
P  1  1.0
  46.6411539777         1.0
P  1  1.0
  31.730029817          1.0
P  1  1.0
  18.5360211288         1.0
P  1  1.0
  10.9329513178         1.0
P  1  1.0
  6.6827705442          1.0
P  1  1.0
  3.5464382914          1.0
P  1  1.0
  1.9891676844          1.0
P  1  1.0
  1.2257992772          1.0
P  1  1.0
  0.7791884358          1.0
P  1  1.0
  0.4771604091          1.0
P  1  1.0
  0.3343642182          1.0
P  1  1.0
  0.2335444508          1.0
P  1  1.0
  0.1582853514          1.0
D  1  1.0
  17085.40934           1.0
D  1  1.0
  7582.5854737069       1.0
D  1  1.0
  4468.495157266        1.0
D  1  1.0
  2436.0582107559       1.0
D  1  1.0
  1612.1848747389       1.0
D  1  1.0
  1132.4638007415       1.0
D  1  1.0
  539.0811055087        1.0
D  1  1.0
  375.6830890245        1.0
D  1  1.0
  250.4464003205        1.0
D  1  1.0
  166.7526430145        1.0
D  1  1.0
  94.0966194292         1.0
D  1  1.0
  49.5421175491         1.0
D  1  1.0
  29.3016353528         1.0
D  1  1.0
  19.0413512869         1.0
D  1  1.0
  11.5414658423         1.0
D  1  1.0
  8.2431976294          1.0
D  1  1.0
  5.8598202087          1.0
D  1  1.0
  3.9069429492          1.0
D  1  1.0
  2.6685315766          1.0
D  1  1.0
  1.7166566359          1.0
D  1  1.0
  1.0196233757          1.0
D  1  1.0
  0.6869422324          1.0
D  1  1.0
  0.3933273812          1.0
D  1  1.0
  0.227930906           1.0
F  1  1.0
  2004.369495066        1.0
F  1  1.0
  1313.0083442624       1.0
F  1  1.0
  796.8747618144        1.0
F  1  1.0
  502.3793604678        1.0
F  1  1.0
  284.9566285916        1.0
F  1  1.0
  174.6642239224        1.0
F  1  1.0
  102.7911280091        1.0
F  1  1.0
  64.4248827487         1.0
F  1  1.0
  42.2646551362         1.0
F  1  1.0
  24.3588406194         1.0
F  1  1.0
  12.786524277          1.0
F  1  1.0
  7.6392098965          1.0
F  1  1.0
  4.6375758814          1.0
F  1  1.0
  2.7139826523          1.0
F  1  1.0
  1.4716662243          1.0
F  1  1.0
  0.987545757           1.0
F  1  1.0
  0.650231069           1.0
F  1  1.0
  0.446635634           1.0
G  1  1.0
  966.0139933493        1.0
G  1  1.0
  629.1119054285        1.0
G  1  1.0
  404.6736287178        1.0
G  1  1.0
  250.7816133116        1.0
G  1  1.0
  174.9612290268        1.0
G  1  1.0
  119.8811892           1.0
G  1  1.0
  81.5278468053         1.0
G  1  1.0
  54.7698918094         1.0
G  1  1.0
  38.90206915           1.0
G  1  1.0
  27.077433625          1.0
G  1  1.0
  19.0115881981         1.0
G  1  1.0
  11.2038262433         1.0
G  1  1.0
  4.7177240513          1.0
G  1  1.0
  2.488190987           1.0
G  1  1.0
  1.4226831023          1.0
G  1  1.0
  0.5970477             1.0
H  1  1.0
  63.029621             1.0
H  1  1.0
  35.7343599984         1.0
H  1  1.0
  21.612974024          1.0
H  1  1.0
  5.8178124605          1.0
H  1  1.0
  3.2311511532          1.0
H  1  1.0
  1.7712972387          1.0
I  1  1.0
  4.5661103078          1.0
I  1  1.0
  2.43387               1.0
****
Xe     0
S  1  1.0
  18085854.86           1.0
S  1  1.0
  4399188.12            1.0
S  1  1.0
  725470.0357161474     1.0
S  1  1.0
  230341.652879         1.0
S  1  1.0
  119894.6779001531     1.0
S  1  1.0
  47517.837             1.0
S  1  1.0
  17954.0287812829      1.0
S  1  1.0
  7448.3405069743       1.0
S  1  1.0
  3533.16596593         1.0
S  1  1.0
  2033.3177179763       1.0
S  1  1.0
  1303.4499237625       1.0
S  1  1.0
  567.8910160862        1.0
S  1  1.0
  385.5194366559        1.0
S  1  1.0
  247.0260414397        1.0
S  1  1.0
  96.8922877196         1.0
S  1  1.0
  63.2623723379         1.0
S  1  1.0
  39.9894145663         1.0
S  1  1.0
  27.663229161          1.0
S  1  1.0
  15.3970644231         1.0
S  1  1.0
  9.9313915724          1.0
S  1  1.0
  5.7171083362          1.0
S  1  1.0
  2.7370561833          1.0
S  1  1.0
  1.5261936932          1.0
S  1  1.0
  1.0812890418          1.0
S  1  1.0
  0.558499534           1.0
S  1  1.0
  0.2982886113          1.0
S  1  1.0
  0.1841930964          1.0
S  1  1.0
  0.1017361187          1.0
P  1  1.0
  70406.0542383903      1.0
P  1  1.0
  29651.2845002121      1.0
P  1  1.0
  18609.94944           1.0
P  1  1.0
  9806.7115180956       1.0
P  1  1.0
  5658.7521725564       1.0
P  1  1.0
  3225.3342153945       1.0
P  1  1.0
  1841.1433047184       1.0
P  1  1.0
  1150.3285171279       1.0
P  1  1.0
  679.6633363472        1.0
P  1  1.0
  383.1822376206        1.0
P  1  1.0
  236.1150321452        1.0
P  1  1.0
  139.8327983046        1.0
P  1  1.0
  79.7095244562         1.0
P  1  1.0
  50.2168344878         1.0
P  1  1.0
  34.4807213996         1.0
P  1  1.0
  20.6067065504         1.0
P  1  1.0
  13.9959985452         1.0
P  1  1.0
  8.9438662536          1.0
P  1  1.0
  5.8857925059          1.0
P  1  1.0
  3.9609694297          1.0
P  1  1.0
  2.4776627245          1.0
P  1  1.0
  1.4803583635          1.0
P  1  1.0
  0.9012481921          1.0
P  1  1.0
  0.5890949663          1.0
P  1  1.0
  0.3793183911          1.0
P  1  1.0
  0.2658142381          1.0
D  1  1.0
  4806.3485314327       1.0
D  1  1.0
  2875.605692148        1.0
D  1  1.0
  1853.4451852538       1.0
D  1  1.0
  1225.0579516787       1.0
D  1  1.0
  860.0812396214        1.0
D  1  1.0
  508.9503860746        1.0
D  1  1.0
  325.0187676251        1.0
D  1  1.0
  210.0003532622        1.0
D  1  1.0
  140.1681368369        1.0
D  1  1.0
  99.7715474374         1.0
D  1  1.0
  69.6537657999         1.0
D  1  1.0
  38.8215735495         1.0
D  1  1.0
  20.9772194093         1.0
D  1  1.0
  12.3903130076         1.0
D  1  1.0
  6.9462307043          1.0
D  1  1.0
  4.1733371977          1.0
D  1  1.0
  2.5347649267          1.0
D  1  1.0
  1.6062274864          1.0
D  1  1.0
  0.8624506444          1.0
D  1  1.0
  0.4469927957          1.0
D  1  1.0
  0.260444464           1.0
F  1  1.0
  1904.4289716683       1.0
F  1  1.0
  1259.3865980998       1.0
F  1  1.0
  863.9170294012        1.0
F  1  1.0
  544.0360490472        1.0
F  1  1.0
  355.067734945         1.0
F  1  1.0
  238.487889363         1.0
F  1  1.0
  148.2662552757        1.0
F  1  1.0
  89.6941317109         1.0
F  1  1.0
  55.3354886399         1.0
F  1  1.0
  32.031008167          1.0
F  1  1.0
  18.0342925653         1.0
F  1  1.0
  11.7909909475         1.0
F  1  1.0
  8.3992418717          1.0
F  1  1.0
  4.8357244274          1.0
F  1  1.0
  2.8667683777          1.0
F  1  1.0
  1.6928411955          1.0
F  1  1.0
  1.1459014987          1.0
F  1  1.0
  0.73744767            1.0
F  1  1.0
  0.5079417762          1.0
G  1  1.0
  1045.5376124314       1.0
G  1  1.0
  681.8507623749        1.0
G  1  1.0
  437.194657562         1.0
G  1  1.0
  263.4564891332        1.0
G  1  1.0
  182.8167498488        1.0
G  1  1.0
  114.9448518211        1.0
G  1  1.0
  79.2965181363         1.0
G  1  1.0
  52.6109627102         1.0
G  1  1.0
  32.4532594039         1.0
G  1  1.0
  20.412163093          1.0
G  1  1.0
  12.2412317678         1.0
G  1  1.0
  5.1782360985          1.0
G  1  1.0
  2.7395285041          1.0
G  1  1.0
  1.6107202442          1.0
G  1  1.0
  0.67848466            1.0
H  1  1.0
  67.565778             1.0
H  1  1.0
  38.128352599          1.0
H  1  1.0
  23.1875137041         1.0
H  1  1.0
  6.3823323585          1.0
H  1  1.0
  3.5656277419          1.0
H  1  1.0
  2.0122955611          1.0
I  1  1.0
  5.0053269575          1.0
I  1  1.0
  2.7689336             1.0
****
Cs     0
S  1  1.0
  6264670.24            1.0
S  1  1.0
  1102641.0110683634    1.0
S  1  1.0
  370712.0758072834     1.0
S  1  1.0
  129544.41821175       1.0
S  1  1.0
  68484.1948195494      1.0
S  1  1.0
  37765.0075490664      1.0
S  1  1.0
  19730.224111588       1.0
S  1  1.0
  8126.3027420884       1.0
S  1  1.0
  3596.5615968741       1.0
S  1  1.0
  2317.4476190752       1.0
S  1  1.0
  1413.5574302126       1.0
S  1  1.0
  641.1711919435        1.0
S  1  1.0
  334.8551711368        1.0
S  1  1.0
  177.6668744639        1.0
S  1  1.0
  105.9130098794        1.0
S  1  1.0
  62.9759801613         1.0
S  1  1.0
  37.3715033219         1.0
S  1  1.0
  25.9324661587         1.0
S  1  1.0
  14.4953947689         1.0
S  1  1.0
  8.756584859           1.0
S  1  1.0
  5.6989121859          1.0
S  1  1.0
  2.9350854198          1.0
S  1  1.0
  1.6986207497          1.0
S  1  1.0
  1.2024882499          1.0
S  1  1.0
  0.7485477116          1.0
S  1  1.0
  0.4247576552          1.0
S  1  1.0
  0.266175558           1.0
S  1  1.0
  0.183670478           1.0
S  1  1.0
  0.1177053316          1.0
S  1  1.0
  0.0661475685          1.0
S  1  1.0
  0.0371963484          1.0
S  1  1.0
  0.0227418672          1.0
S  1  1.0
  0.0148585796          1.0
S  1  1.0
  0.0085793987          1.0
P  1  1.0
  11572.687129473       1.0
P  1  1.0
  7288.4865061364       1.0
P  1  1.0
  4304.2824190851       1.0
P  1  1.0
  2585.8279855865       1.0
P  1  1.0
  1500.0005444706       1.0
P  1  1.0
  838.0103437442        1.0
P  1  1.0
  513.8162669383        1.0
P  1  1.0
  319.4232991548        1.0
P  1  1.0
  208.0674416972        1.0
P  1  1.0
  144.6126516955        1.0
P  1  1.0
  85.4478531568         1.0
P  1  1.0
  56.2230680514         1.0
P  1  1.0
  38.7615832991         1.0
P  1  1.0
  21.9727346054         1.0
P  1  1.0
  14.0923650178         1.0
P  1  1.0
  8.5689194946          1.0
P  1  1.0
  4.4477421304          1.0
P  1  1.0
  2.5380451039          1.0
P  1  1.0
  1.4826585174          1.0
P  1  1.0
  0.9071893232          1.0
P  1  1.0
  0.5340379795          1.0
P  1  1.0
  0.3458242396          1.0
P  1  1.0
  0.2107747             1.0
P  1  1.0
  0.1204209253          1.0
P  1  1.0
  0.0806356048          1.0
P  1  1.0
  0.0575190867          1.0
P  1  1.0
  0.0384223313          1.0
P  1  1.0
  0.024763741           1.0
D  1  1.0
  1019564.5555862712    1.0
D  1  1.0
  605084.2486240364     1.0
D  1  1.0
  162280.7382           1.0
D  1  1.0
  93013.5095732024      1.0
D  1  1.0
  56350.6881309674      1.0
D  1  1.0
  38022.464519374       1.0
D  1  1.0
  14703.386958074       1.0
D  1  1.0
  9546.4309199491       1.0
D  1  1.0
  6091.3803654427       1.0
D  1  1.0
  3584.7144674439       1.0
D  1  1.0
  2068.8752412126       1.0
D  1  1.0
  1259.6433877003       1.0
D  1  1.0
  756.3798705517        1.0
D  1  1.0
  438.0081862839        1.0
D  1  1.0
  215.3197235156        1.0
D  1  1.0
  134.6397346073        1.0
D  1  1.0
  94.2049954062         1.0
D  1  1.0
  64.2721957995         1.0
D  1  1.0
  39.7550493812         1.0
D  1  1.0
  27.9315506524         1.0
D  1  1.0
  18.2478041602         1.0
D  1  1.0
  11.2446525427         1.0
D  1  1.0
  7.5534700948          1.0
D  1  1.0
  4.7852503531          1.0
D  1  1.0
  3.212672899           1.0
D  1  1.0
  2.2693001022          1.0
D  1  1.0
  1.3975088187          1.0
D  1  1.0
  0.8922875335          1.0
D  1  1.0
  0.6355189848          1.0
D  1  1.0
  0.4003885706          1.0
D  1  1.0
  0.2196365334          1.0
D  1  1.0
  0.1504695844          1.0
D  1  1.0
  0.1003672612          1.0
D  1  1.0
  0.0541126672          1.0
D  1  1.0
  0.0380379639          1.0
D  1  1.0
  0.0219632606          1.0
F  1  1.0
  2585.8921063269       1.0
F  1  1.0
  1587.5810437032       1.0
F  1  1.0
  934.833531685         1.0
F  1  1.0
  589.1263401543        1.0
F  1  1.0
  392.5100057307        1.0
F  1  1.0
  269.7692833017        1.0
F  1  1.0
  177.9466054703        1.0
F  1  1.0
  104.24374067          1.0
F  1  1.0
  56.1300818119         1.0
F  1  1.0
  30.1593975747         1.0
F  1  1.0
  18.3087901522         1.0
F  1  1.0
  12.3533487788         1.0
F  1  1.0
  8.4539391553          1.0
F  1  1.0
  6.0143760422          1.0
F  1  1.0
  4.2547502468          1.0
F  1  1.0
  3.033557211           1.0
F  1  1.0
  1.9018405521          1.0
F  1  1.0
  1.0382674394          1.0
F  1  1.0
  0.5352005567          1.0
F  1  1.0
  0.306762098           1.0
F  1  1.0
  0.2099449433          1.0
F  1  1.0
  0.1493647203          1.0
G  1  1.0
  1771.9504546577       1.0
G  1  1.0
  1218.12562            1.0
G  1  1.0
  747.2890525664        1.0
G  1  1.0
  489.2035998136        1.0
G  1  1.0
  256.5254948152        1.0
G  1  1.0
  135.0163708406        1.0
G  1  1.0
  95.4396959263         1.0
G  1  1.0
  54.6921284078         1.0
G  1  1.0
  26.7543056349         1.0
G  1  1.0
  12.3100759017         1.0
G  1  1.0
  5.7775616729          1.0
G  1  1.0
  3.4930411867          1.0
G  1  1.0
  2.4062956508          1.0
G  1  1.0
  1.3303881497          1.0
G  1  1.0
  0.818471738           1.0
G  1  1.0
  0.539797697           1.0
G  1  1.0
  0.261123656           1.0
H  1  1.0
  73.0546867            1.0
H  1  1.0
  43.4401902421         1.0
H  1  1.0
  8.30599846            1.0
H  1  1.0
  5.5789785743          1.0
H  1  1.0
  3.867533532           1.0
I  1  1.0
  6.44151104            1.0
****
Ba     0
S  1  1.0
  6438161.92            1.0
S  1  1.0
  1144018.1352680356    1.0
S  1  1.0
  541213.0419761802     1.0
S  1  1.0
  260469.2652396916     1.0
S  1  1.0
  135803.3051151188     1.0
S  1  1.0
  51734.4388493014      1.0
S  1  1.0
  20572.1097873678      1.0
S  1  1.0
  8891.5928061955       1.0
S  1  1.0
  3875.9406475664       1.0
S  1  1.0
  2209.9012544867       1.0
S  1  1.0
  1549.0543372914       1.0
S  1  1.0
  701.9292702873        1.0
S  1  1.0
  387.6326028734        1.0
S  1  1.0
  256.7679008178        1.0
S  1  1.0
  118.5011586822        1.0
S  1  1.0
  74.1020830659         1.0
S  1  1.0
  47.9227101847         1.0
S  1  1.0
  29.3928056508         1.0
S  1  1.0
  18.1882045505         1.0
S  1  1.0
  10.9107577722         1.0
S  1  1.0
  6.0340160393          1.0
S  1  1.0
  3.2882405722          1.0
S  1  1.0
  1.5807893889          1.0
S  1  1.0
  0.8188880711          1.0
S  1  1.0
  0.502472843           1.0
S  1  1.0
  0.2870339736          1.0
S  1  1.0
  0.1927139996          1.0
S  1  1.0
  0.1311809212          1.0
S  1  1.0
  0.0737589945          1.0
S  1  1.0
  0.0432910797          1.0
S  1  1.0
  0.0285486391          1.0
S  1  1.0
  0.0158209679          1.0
P  1  1.0
  12437999.988721335    1.0
P  1  1.0
  3560409.6411110936    1.0
P  1  1.0
  1614920.605           1.0
P  1  1.0
  384145.7209793834     1.0
P  1  1.0
  205334.5772           1.0
P  1  1.0
  72072.8636193077      1.0
P  1  1.0
  41197.9859499438      1.0
P  1  1.0
  25005.4656787672      1.0
P  1  1.0
  13813.8522427554      1.0
P  1  1.0
  8075.2702757267       1.0
P  1  1.0
  3587.7622994873       1.0
P  1  1.0
  2166.0384849307       1.0
P  1  1.0
  1264.5412649346       1.0
P  1  1.0
  586.7663920656        1.0
P  1  1.0
  364.9119124428        1.0
P  1  1.0
  227.1409739792        1.0
P  1  1.0
  154.1234629352        1.0
P  1  1.0
  95.0450822949         1.0
P  1  1.0
  55.4268466981         1.0
P  1  1.0
  31.444572493          1.0
P  1  1.0
  19.046526734          1.0
P  1  1.0
  11.9321528924         1.0
P  1  1.0
  7.4134825786          1.0
P  1  1.0
  4.3486859388          1.0
P  1  1.0
  2.8885094482          1.0
P  1  1.0
  1.9666389443          1.0
P  1  1.0
  1.1902914562          1.0
P  1  1.0
  0.6448963133          1.0
P  1  1.0
  0.3909880109          1.0
P  1  1.0
  0.2566730332          1.0
P  1  1.0
  0.1679740292          1.0
P  1  1.0
  0.1059544508          1.0
P  1  1.0
  0.0698425115          1.0
P  1  1.0
  0.0448937372          1.0
P  1  1.0
  0.0281261651          1.0
D  1  1.0
  65667.8269076085      1.0
D  1  1.0
  42715.6234720184      1.0
D  1  1.0
  18263.1880456371      1.0
D  1  1.0
  10566.7620806584      1.0
D  1  1.0
  5814.3680150303       1.0
D  1  1.0
  3421.0560137003       1.0
D  1  1.0
  2142.0889612751       1.0
D  1  1.0
  1442.62258894         1.0
D  1  1.0
  897.7766252221        1.0
D  1  1.0
  589.3786823689        1.0
D  1  1.0
  402.3259783683        1.0
D  1  1.0
  271.118838417         1.0
D  1  1.0
  181.3509978967        1.0
D  1  1.0
  122.6597858676        1.0
D  1  1.0
  72.7770472564         1.0
D  1  1.0
  39.9620228627         1.0
D  1  1.0
  28.1473044202         1.0
D  1  1.0
  17.7015825813         1.0
D  1  1.0
  10.7485833566         1.0
D  1  1.0
  6.1842713498          1.0
D  1  1.0
  3.3483893214          1.0
D  1  1.0
  2.0195363469          1.0
D  1  1.0
  1.18944349            1.0
D  1  1.0
  0.6572520336          1.0
D  1  1.0
  0.4087523589          1.0
D  1  1.0
  0.2750981843          1.0
D  1  1.0
  0.1687738824          1.0
D  1  1.0
  0.0945297767          1.0
D  1  1.0
  0.0405016778          1.0
F  1  1.0
  4140.6488963752       1.0
F  1  1.0
  1482.8491018733       1.0
F  1  1.0
  885.6003250983        1.0
F  1  1.0
  518.0189492139        1.0
F  1  1.0
  306.0451200731        1.0
F  1  1.0
  194.9739343921        1.0
F  1  1.0
  130.3087211371        1.0
F  1  1.0
  82.3459806794         1.0
F  1  1.0
  51.7494667292         1.0
F  1  1.0
  36.6943810106         1.0
F  1  1.0
  22.789048103          1.0
F  1  1.0
  14.0458307113         1.0
F  1  1.0
  9.4007644837          1.0
F  1  1.0
  6.5199299675          1.0
F  1  1.0
  4.3279936053          1.0
F  1  1.0
  2.6585773379          1.0
F  1  1.0
  1.8754274062          1.0
F  1  1.0
  1.2149408839          1.0
F  1  1.0
  0.6141980193          1.0
F  1  1.0
  0.3594540184          1.0
F  1  1.0
  0.2291828925          1.0
F  1  1.0
  0.1322023361          1.0
G  1  1.0
  1972.7740327903       1.0
G  1  1.0
  1328.542686           1.0
G  1  1.0
  813.5284098448        1.0
G  1  1.0
  532.8508928153        1.0
G  1  1.0
  280.8460181898        1.0
G  1  1.0
  148.3170780307        1.0
G  1  1.0
  103.2909797878        1.0
G  1  1.0
  53.3118297523         1.0
G  1  1.0
  28.3319221702         1.0
G  1  1.0
  15.117367125          1.0
G  1  1.0
  6.4115822679          1.0
G  1  1.0
  3.8111200212          1.0
G  1  1.0
  2.6895794729          1.0
G  1  1.0
  1.5025499206          1.0
G  1  1.0
  0.959484424           1.0
G  1  1.0
  0.6074527406          1.0
G  1  1.0
  0.2886439956          1.0
G  1  1.0
  0.1906198056          1.0
H  1  1.0
  78.5310022            1.0
H  1  1.0
  51.7670645601         1.0
H  1  1.0
  33.3746607304         1.0
H  1  1.0
  9.1077911             1.0
H  1  1.0
  6.0878269776          1.0
H  1  1.0
  4.2234067945          1.0
I  1  1.0
  6.9866973             1.0
****
La     0
S  1  1.0
  6667019.72            1.0
S  1  1.0
  1182428.4257895495    1.0
S  1  1.0
  575489.7847791729     1.0
S  1  1.0
  232846.036            1.0
S  1  1.0
  75076.0271438826      1.0
S  1  1.0
  30605.836279119       1.0
S  1  1.0
  17209.7840900888      1.0
S  1  1.0
  5745.5103957221       1.0
S  1  1.0
  3773.9640339691       1.0
S  1  1.0
  2384.5096750007       1.0
S  1  1.0
  902.7714564774        1.0
S  1  1.0
  598.5323731299        1.0
S  1  1.0
  311.3095340166        1.0
S  1  1.0
  160.119286172         1.0
S  1  1.0
  89.1356533241         1.0
S  1  1.0
  55.9207354085         1.0
S  1  1.0
  34.4605588782         1.0
S  1  1.0
  18.443473015          1.0
S  1  1.0
  12.996437835          1.0
S  1  1.0
  8.2231423922          1.0
S  1  1.0
  4.4455526127          1.0
S  1  1.0
  2.6128711556          1.0
S  1  1.0
  1.7841186658          1.0
S  1  1.0
  1.0216046513          1.0
S  1  1.0
  0.6064663451          1.0
S  1  1.0
  0.3579412737          1.0
S  1  1.0
  0.2062248024          1.0
S  1  1.0
  0.1118706905          1.0
S  1  1.0
  0.0774493776          1.0
S  1  1.0
  0.0355221938          1.0
S  1  1.0
  0.0167510774          1.0
P  1  1.0
  3952452.307702488     1.0
P  1  1.0
  1435057.8969478707    1.0
P  1  1.0
  572432.6179563146     1.0
P  1  1.0
  319917.9969025271     1.0
P  1  1.0
  135569.9163012764     1.0
P  1  1.0
  87437.8410734578      1.0
P  1  1.0
  49298.4497192258      1.0
P  1  1.0
  19318.035307172       1.0
P  1  1.0
  11568.9178236604      1.0
P  1  1.0
  5063.5277196848       1.0
P  1  1.0
  2437.5928184789       1.0
P  1  1.0
  1696.1173931814       1.0
P  1  1.0
  1137.3619933291       1.0
P  1  1.0
  646.8582328869        1.0
P  1  1.0
  371.3000791252        1.0
P  1  1.0
  242.6322687834        1.0
P  1  1.0
  152.8699651983        1.0
P  1  1.0
  82.77450383           1.0
P  1  1.0
  45.0444827869         1.0
P  1  1.0
  24.4304720843         1.0
P  1  1.0
  16.714262609          1.0
P  1  1.0
  11.3645033509         1.0
P  1  1.0
  7.0944434344          1.0
P  1  1.0
  4.6677945098          1.0
P  1  1.0
  3.2473602017          1.0
P  1  1.0
  2.1280355834          1.0
P  1  1.0
  1.4315640899          1.0
P  1  1.0
  0.8913193468          1.0
P  1  1.0
  0.5310795978          1.0
P  1  1.0
  0.3057018817          1.0
P  1  1.0
  0.1874425519          1.0
P  1  1.0
  0.1262428812          1.0
P  1  1.0
  0.0725056368          1.0
P  1  1.0
  0.0500220791          1.0
P  1  1.0
  0.0297796932          1.0
D  1  1.0
  20957.4338871274      1.0
D  1  1.0
  11917.0160193349      1.0
D  1  1.0
  7029.4218034146       1.0
D  1  1.0
  4120.9639611597       1.0
D  1  1.0
  2685.0982463977       1.0
D  1  1.0
  1679.7979380965       1.0
D  1  1.0
  1089.4129916301       1.0
D  1  1.0
  729.3372039968        1.0
D  1  1.0
  470.2339835881        1.0
D  1  1.0
  321.5411718452        1.0
D  1  1.0
  226.8220794088        1.0
D  1  1.0
  142.3587825841        1.0
D  1  1.0
  83.4663676705         1.0
D  1  1.0
  53.687915134          1.0
D  1  1.0
  34.9328390467         1.0
D  1  1.0
  24.1728686173         1.0
D  1  1.0
  16.5955584795         1.0
D  1  1.0
  10.2264197012         1.0
D  1  1.0
  5.9420329788          1.0
D  1  1.0
  3.514037367           1.0
D  1  1.0
  2.04954387            1.0
D  1  1.0
  1.2914325746          1.0
D  1  1.0
  0.9004601831          1.0
D  1  1.0
  0.5828743041          1.0
D  1  1.0
  0.388639542           1.0
D  1  1.0
  0.2693792983          1.0
D  1  1.0
  0.1850255758          1.0
D  1  1.0
  0.1199564156          1.0
D  1  1.0
  0.0734572379          1.0
D  1  1.0
  0.0428827582          1.0
F  1  1.0
  3682.8579406371       1.0
F  1  1.0
  2192.7160183403       1.0
F  1  1.0
  1384.9223232381       1.0
F  1  1.0
  800.451855193         1.0
F  1  1.0
  488.4453782454        1.0
F  1  1.0
  265.7956255125        1.0
F  1  1.0
  165.836521624         1.0
F  1  1.0
  114.2025596392        1.0
F  1  1.0
  79.3467391363         1.0
F  1  1.0
  54.6181670017         1.0
F  1  1.0
  38.9170508425         1.0
F  1  1.0
  24.3711925951         1.0
F  1  1.0
  13.9317483393         1.0
F  1  1.0
  7.3780945823          1.0
F  1  1.0
  3.4969352037          1.0
F  1  1.0
  1.9405226792          1.0
F  1  1.0
  1.1736471694          1.0
F  1  1.0
  0.6560687521          1.0
F  1  1.0
  0.3720860587          1.0
F  1  1.0
  0.2518247536          1.0
F  1  1.0
  0.1122706723          1.0
G  1  1.0
  1558.924258           1.0
G  1  1.0
  606.1798871168        1.0
G  1  1.0
  368.5482140252        1.0
G  1  1.0
  241.8994892592        1.0
G  1  1.0
  160.5742339304        1.0
G  1  1.0
  110.4632088984        1.0
G  1  1.0
  66.5938393365         1.0
G  1  1.0
  39.0500173896         1.0
G  1  1.0
  24.1624017652         1.0
G  1  1.0
  13.4715075297         1.0
G  1  1.0
  8.0916574983          1.0
G  1  1.0
  5.0793222358          1.0
G  1  1.0
  3.2601571927          1.0
G  1  1.0
  2.197849695           1.0
G  1  1.0
  1.4940880598          1.0
G  1  1.0
  0.786830282           1.0
G  1  1.0
  0.481708278           1.0
G  1  1.0
  0.2978919258          1.0
G  1  1.0
  0.1301142815          1.0
H  1  1.0
  306.4101149564        1.0
H  1  1.0
  139.8579502121        1.0
H  1  1.0
  88.4791982            1.0
H  1  1.0
  50.2205009141         1.0
H  1  1.0
  32.2899306473         1.0
H  1  1.0
  15.5953956983         1.0
H  1  1.0
  10.56296001           1.0
H  1  1.0
  5.983828348           1.0
H  1  1.0
  3.7393780871          1.0
H  1  1.0
  1.6252945             1.0
H  1  1.0
  0.325381129           1.0
H  1  1.0
  0.1543838351          1.0
I  1  1.0
  61.8330348            1.0
I  1  1.0
  32.7949846432         1.0
I  1  1.0
  7.5524352             1.0
I  1  1.0
  0.16905398            1.0
****
Ce     0
S  1  1.0
  14580429.231012164    1.0
S  1  1.0
  4016766.3410730674    1.0
S  1  1.0
  2063556.24            1.0
S  1  1.0
  412410.7309608844     1.0
S  1  1.0
  149699.3514946963     1.0
S  1  1.0
  56667.4637302722      1.0
S  1  1.0
  22874.2330854945      1.0
S  1  1.0
  9661.7379258026       1.0
S  1  1.0
  4144.2524094797       1.0
S  1  1.0
  1753.0958390692       1.0
S  1  1.0
  919.75241093          1.0
S  1  1.0
  573.4315857521        1.0
S  1  1.0
  326.7472849924        1.0
S  1  1.0
  208.146073443         1.0
S  1  1.0
  147.433291631         1.0
S  1  1.0
  93.5792865263         1.0
S  1  1.0
  50.276187197          1.0
S  1  1.0
  27.6072317032         1.0
S  1  1.0
  15.2971962221         1.0
S  1  1.0
  8.6098836746          1.0
S  1  1.0
  4.7150156077          1.0
S  1  1.0
  2.7668977096          1.0
S  1  1.0
  1.5791945974          1.0
S  1  1.0
  0.9013972491          1.0
S  1  1.0
  0.5649989115          1.0
S  1  1.0
  0.3537903623          1.0
S  1  1.0
  0.2052928028          1.0
S  1  1.0
  0.1178925721          1.0
S  1  1.0
  0.0735009861          1.0
S  1  1.0
  0.0367963182          1.0
S  1  1.0
  0.0171594341          1.0
P  1  1.0
  13338363.914676908    1.0
P  1  1.0
  4094381.84069408      1.0
P  1  1.0
  2041579.8278512547    1.0
P  1  1.0
  615153.7079521546     1.0
P  1  1.0
  337385.2710782414     1.0
P  1  1.0
  144803.1021998776     1.0
P  1  1.0
  94245.6604113816      1.0
P  1  1.0
  50905.2362155768      1.0
P  1  1.0
  20653.2338417872      1.0
P  1  1.0
  9268.8031159046       1.0
P  1  1.0
  3991.3047967648       1.0
P  1  1.0
  2373.2783071684       1.0
P  1  1.0
  1362.7238231966       1.0
P  1  1.0
  863.4638719174        1.0
P  1  1.0
  506.5109474301        1.0
P  1  1.0
  322.9089489628        1.0
P  1  1.0
  210.7608689011        1.0
P  1  1.0
  130.9085088939        1.0
P  1  1.0
  77.4650575701         1.0
P  1  1.0
  50.4856618761         1.0
P  1  1.0
  34.168387748          1.0
P  1  1.0
  22.6681164412         1.0
P  1  1.0
  11.8084783458         1.0
P  1  1.0
  7.2902004777          1.0
P  1  1.0
  4.6236092579          1.0
P  1  1.0
  2.7952991929          1.0
P  1  1.0
  1.7530038375          1.0
P  1  1.0
  1.1357234567          1.0
P  1  1.0
  0.7348977806          1.0
P  1  1.0
  0.4813163856          1.0
P  1  1.0
  0.3238400473          1.0
P  1  1.0
  0.206367297           1.0
P  1  1.0
  0.1330920022          1.0
P  1  1.0
  0.0659232803          1.0
P  1  1.0
  0.0453501115          1.0
P  1  1.0
  0.0305056606          1.0
D  1  1.0
  22443.500472882       1.0
D  1  1.0
  7352.9776038205       1.0
D  1  1.0
  4557.0127888201       1.0
D  1  1.0
  2128.9269939449       1.0
D  1  1.0
  1311.4298955699       1.0
D  1  1.0
  797.8968313816        1.0
D  1  1.0
  419.4006486145        1.0
D  1  1.0
  246.1671173964        1.0
D  1  1.0
  145.2670525459        1.0
D  1  1.0
  92.7655727482         1.0
D  1  1.0
  64.6108211933         1.0
D  1  1.0
  44.084168956          1.0
D  1  1.0
  29.6515878006         1.0
D  1  1.0
  19.136549427          1.0
D  1  1.0
  11.9087757233         1.0
D  1  1.0
  8.385714812           1.0
D  1  1.0
  5.8107956607          1.0
D  1  1.0
  3.6776384588          1.0
D  1  1.0
  1.9964750957          1.0
D  1  1.0
  1.0427770023          1.0
D  1  1.0
  0.7017495309          1.0
D  1  1.0
  0.492545642           1.0
D  1  1.0
  0.3038272876          1.0
D  1  1.0
  0.1931863796          1.0
D  1  1.0
  0.1275480498          1.0
D  1  1.0
  0.0848584103          1.0
F  1  1.0
  3907.6490579192       1.0
F  1  1.0
  2293.2390484465       1.0
F  1  1.0
  1526.9833662175       1.0
F  1  1.0
  940.1734319052        1.0
F  1  1.0
  518.3760514285        1.0
F  1  1.0
  281.8776404248        1.0
F  1  1.0
  162.9557201887        1.0
F  1  1.0
  93.9411248049         1.0
F  1  1.0
  57.5489408679         1.0
F  1  1.0
  35.4263754211         1.0
F  1  1.0
  23.7835798616         1.0
F  1  1.0
  15.4577073394         1.0
F  1  1.0
  11.0011284176         1.0
F  1  1.0
  7.5122854037          1.0
F  1  1.0
  5.2098729035          1.0
F  1  1.0
  3.4523026735          1.0
F  1  1.0
  2.2685726515          1.0
F  1  1.0
  1.5534812775          1.0
F  1  1.0
  1.066770714           1.0
F  1  1.0
  0.594619006           1.0
F  1  1.0
  0.3764778731          1.0
F  1  1.0
  0.2501685086          1.0
F  1  1.0
  0.1171350221          1.0
G  1  1.0
  1270.6513215512       1.0
G  1  1.0
  687.0322752658        1.0
G  1  1.0
  388.7052110165        1.0
G  1  1.0
  219.5458855905        1.0
G  1  1.0
  124.6728190091        1.0
G  1  1.0
  71.3124997663         1.0
G  1  1.0
  48.4952842629         1.0
G  1  1.0
  31.1669834767         1.0
G  1  1.0
  19.0760163459         1.0
G  1  1.0
  12.2333023508         1.0
G  1  1.0
  7.2773493811          1.0
G  1  1.0
  3.9655696569          1.0
G  1  1.0
  2.5929175875          1.0
G  1  1.0
  1.7939136646          1.0
G  1  1.0
  1.19835559            1.0
G  1  1.0
  0.7331898828          1.0
G  1  1.0
  0.4769657005          1.0
G  1  1.0
  0.3085861238          1.0
G  1  1.0
  0.1364090857          1.0
H  1  1.0
  244.9728312266        1.0
H  1  1.0
  129.1216726145        1.0
H  1  1.0
  86.9145107272         1.0
H  1  1.0
  59.3583069289         1.0
H  1  1.0
  38.5336650467         1.0
H  1  1.0
  24.4140149246         1.0
H  1  1.0
  13.9251324642         1.0
H  1  1.0
  8.7060640238          1.0
H  1  1.0
  5.8080123311          1.0
H  1  1.0
  4.0482727079          1.0
H  1  1.0
  2.8435471031          1.0
H  1  1.0
  1.6651782491          1.0
H  1  1.0
  0.8898111531          1.0
H  1  1.0
  0.5670596336          1.0
H  1  1.0
  0.3939045899          1.0
H  1  1.0
  0.1629946002          1.0
I  1  1.0
  179.0537544           1.0
I  1  1.0
  87.9927515622         1.0
I  1  1.0
  61.2604957202         1.0
I  1  1.0
  38.0761352469         1.0
I  1  1.0
  25.8308827042         1.0
I  1  1.0
  13.131206809          1.0
I  1  1.0
  6.6871862711          1.0
I  1  1.0
  4.4637418383          1.0
I  1  1.0
  2.4378270546          1.0
I  1  1.0
  1.67618099            1.0
I  1  1.0
  1.032552559           1.0
I  1  1.0
  0.6225537548          1.0
I  1  1.0
  0.3873704313          1.0
I  1  1.0
  0.1804419926          1.0
J  1  1.0
  4.8890461359          1.0
J  1  1.0
  2.9193155132          1.0
J  1  1.0
  0.8224587561          1.0
****
Pr     0
S  1  1.0
  6976107.36            1.0
S  1  1.0
  1263086.8225608445    1.0
S  1  1.0
  423748.9001506238     1.0
S  1  1.0
  150259.2737804549     1.0
S  1  1.0
  58392.0158921392      1.0
S  1  1.0
  30750.3526441951      1.0
S  1  1.0
  18783.9180654269      1.0
S  1  1.0
  6382.1875688367       1.0
S  1  1.0
  2991.5137726651       1.0
S  1  1.0
  1796.3478361343       1.0
S  1  1.0
  838.6779334099        1.0
S  1  1.0
  459.1872648742        1.0
S  1  1.0
  251.611026037         1.0
S  1  1.0
  151.9065795935        1.0
S  1  1.0
  96.9735413165         1.0
S  1  1.0
  61.172515443          1.0
S  1  1.0
  43.2353571117         1.0
S  1  1.0
  24.9644273239         1.0
S  1  1.0
  14.6075528011         1.0
S  1  1.0
  10.2772940461         1.0
S  1  1.0
  7.0097886929          1.0
S  1  1.0
  4.252853223           1.0
S  1  1.0
  2.8298557036          1.0
S  1  1.0
  1.8695431142          1.0
S  1  1.0
  1.0818930636          1.0
S  1  1.0
  0.6433634686          1.0
S  1  1.0
  0.37820331            1.0
S  1  1.0
  0.2077953038          1.0
S  1  1.0
  0.111079489           1.0
S  1  1.0
  0.0641308777          1.0
S  1  1.0
  0.0355424411          1.0
S  1  1.0
  0.0161980069          1.0
P  1  1.0
  53295.1447874268      1.0
P  1  1.0
  21585.2197301096      1.0
P  1  1.0
  13395.2831711024      1.0
P  1  1.0
  7620.4591032311       1.0
P  1  1.0
  4309.8071982638       1.0
P  1  1.0
  2599.6930092175       1.0
P  1  1.0
  1831.4267942605       1.0
P  1  1.0
  866.3177344478        1.0
P  1  1.0
  545.2349370525        1.0
P  1  1.0
  327.5462549454        1.0
P  1  1.0
  190.4413458899        1.0
P  1  1.0
  130.2709418249        1.0
P  1  1.0
  89.6013088568         1.0
P  1  1.0
  59.2910342976         1.0
P  1  1.0
  36.4524136149         1.0
P  1  1.0
  23.764098344          1.0
P  1  1.0
  16.2416119472         1.0
P  1  1.0
  9.6575060629          1.0
P  1  1.0
  5.7455056097          1.0
P  1  1.0
  3.515791691           1.0
P  1  1.0
  2.3928035297          1.0
P  1  1.0
  1.420740946           1.0
P  1  1.0
  0.9551158594          1.0
P  1  1.0
  0.6737600784          1.0
P  1  1.0
  0.4759994407          1.0
P  1  1.0
  0.3149301245          1.0
P  1  1.0
  0.1739016462          1.0
P  1  1.0
  0.1119076337          1.0
P  1  1.0
  0.0656394271          1.0
P  1  1.0
  0.041712203           1.0
D  1  1.0
  12812931.85682821     1.0
D  1  1.0
  3160316.70396949      1.0
D  1  1.0
  1543848.238825641     1.0
D  1  1.0
  380662.6430839894     1.0
D  1  1.0
  230473.606199667      1.0
D  1  1.0
  141720.5326289894     1.0
D  1  1.0
  50506.4494026286      1.0
D  1  1.0
  30501.5768048814      1.0
D  1  1.0
  13664.6371302369      1.0
D  1  1.0
  8043.0415309811       1.0
D  1  1.0
  4620.8382189156       1.0
D  1  1.0
  2960.8172030783       1.0
D  1  1.0
  1755.8161958328       1.0
D  1  1.0
  1141.24222826         1.0
D  1  1.0
  769.8854386452        1.0
D  1  1.0
  512.9147707649        1.0
D  1  1.0
  339.217770263         1.0
D  1  1.0
  193.198336229         1.0
D  1  1.0
  119.2756535282        1.0
D  1  1.0
  72.6209189414         1.0
D  1  1.0
  50.4685031495         1.0
D  1  1.0
  35.5753128125         1.0
D  1  1.0
  24.7604418915         1.0
D  1  1.0
  17.3656845964         1.0
D  1  1.0
  11.1219681406         1.0
D  1  1.0
  6.8490358047          1.0
D  1  1.0
  3.733128403           1.0
D  1  1.0
  2.3165980779          1.0
D  1  1.0
  1.6001116104          1.0
D  1  1.0
  0.967310038           1.0
D  1  1.0
  0.6305885766          1.0
D  1  1.0
  0.4082487269          1.0
D  1  1.0
  0.2509677041          1.0
D  1  1.0
  0.1557647271          1.0
D  1  1.0
  0.0848893737          1.0
D  1  1.0
  0.0414668976          1.0
F  1  1.0
  4097.5337300951       1.0
F  1  1.0
  2402.5369001587       1.0
F  1  1.0
  1647.595945606        1.0
F  1  1.0
  978.8192441373        1.0
F  1  1.0
  527.440612429         1.0
F  1  1.0
  297.0462902763        1.0
F  1  1.0
  171.7593184464        1.0
F  1  1.0
  110.7616796007        1.0
F  1  1.0
  75.5006066115         1.0
F  1  1.0
  46.6134167482         1.0
F  1  1.0
  26.8009395631         1.0
F  1  1.0
  17.2816629556         1.0
F  1  1.0
  12.2205435599         1.0
F  1  1.0
  7.3664623301          1.0
F  1  1.0
  4.4312678288          1.0
F  1  1.0
  3.0229590343          1.0
F  1  1.0
  1.8596904502          1.0
F  1  1.0
  1.1572709411          1.0
F  1  1.0
  0.7870417214          1.0
F  1  1.0
  0.5369607396          1.0
F  1  1.0
  0.3247033735          1.0
F  1  1.0
  0.2096485511          1.0
F  1  1.0
  0.1161837219          1.0
G  1  1.0
  1358.9707172118       1.0
G  1  1.0
  716.158495253         1.0
G  1  1.0
  404.5040398698        1.0
G  1  1.0
  219.7032275568        1.0
G  1  1.0
  133.4919490382        1.0
G  1  1.0
  78.0960387274         1.0
G  1  1.0
  44.0269836457         1.0
G  1  1.0
  27.4454507457         1.0
G  1  1.0
  18.839635765          1.0
G  1  1.0
  12.0867888705         1.0
G  1  1.0
  7.8903366514          1.0
G  1  1.0
  4.5973577171          1.0
G  1  1.0
  2.7460255817          1.0
G  1  1.0
  1.6627247408          1.0
G  1  1.0
  1.0944877748          1.0
G  1  1.0
  0.7139269109          1.0
G  1  1.0
  0.4000493164          1.0
G  1  1.0
  0.2588253717          1.0
G  1  1.0
  0.1294602305          1.0
H  1  1.0
  365.9468765492        1.0
H  1  1.0
  240.0578848314        1.0
H  1  1.0
  152.4457197858        1.0
H  1  1.0
  93.447129041          1.0
H  1  1.0
  52.5877946335         1.0
H  1  1.0
  32.4461596592         1.0
H  1  1.0
  22.6540794989         1.0
H  1  1.0
  14.2636008164         1.0
H  1  1.0
  9.5600134102          1.0
H  1  1.0
  5.6797593851          1.0
H  1  1.0
  3.2684554705          1.0
H  1  1.0
  1.9997665804          1.0
H  1  1.0
  1.3338048633          1.0
H  1  1.0
  0.7803734097          1.0
H  1  1.0
  0.5359318401          1.0
H  1  1.0
  0.3540003536          1.0
H  1  1.0
  0.164179963           1.0
I  1  1.0
  145.7911505169        1.0
I  1  1.0
  71.0930997786         1.0
I  1  1.0
  34.9446634816         1.0
I  1  1.0
  23.5871771463         1.0
I  1  1.0
  16.5581827245         1.0
I  1  1.0
  10.8408864091         1.0
I  1  1.0
  7.0157141104          1.0
I  1  1.0
  4.2567058058          1.0
I  1  1.0
  2.3566313233          1.0
I  1  1.0
  1.45083865            1.0
I  1  1.0
  0.8967319644          1.0
I  1  1.0
  0.5373818219          1.0
I  1  1.0
  0.3794467704          1.0
I  1  1.0
  0.1810257122          1.0
J  1  1.0
  7.33165045            1.0
J  1  1.0
  4.7608242257          1.0
J  1  1.0
  3.1557877637          1.0
J  1  1.0
  0.4930384555          1.0
****
Nd     0
S  1  1.0
  7143192.74            1.0
S  1  1.0
  1299959.1857250717    1.0
S  1  1.0
  437857.9089552387     1.0
S  1  1.0
  157633.0538589614     1.0
S  1  1.0
  60572.7313493257      1.0
S  1  1.0
  24394.0387710342      1.0
S  1  1.0
  10340.7752632364      1.0
S  1  1.0
  5956.8184738146       1.0
S  1  1.0
  3564.1828456291       1.0
S  1  1.0
  1906.0083625531       1.0
S  1  1.0
  1025.8363327064       1.0
S  1  1.0
  567.6736684097        1.0
S  1  1.0
  343.3936343024        1.0
S  1  1.0
  191.5419478184        1.0
S  1  1.0
  103.8162506492        1.0
S  1  1.0
  61.8066164117         1.0
S  1  1.0
  34.827231246          1.0
S  1  1.0
  19.2766980466         1.0
S  1  1.0
  11.2501090758         1.0
S  1  1.0
  7.1638622488          1.0
S  1  1.0
  4.537946877           1.0
S  1  1.0
  3.0203978565          1.0
S  1  1.0
  2.0099137454          1.0
S  1  1.0
  1.4332220617          1.0
S  1  1.0
  0.9639787521          1.0
S  1  1.0
  0.6519051628          1.0
S  1  1.0
  0.4534467093          1.0
S  1  1.0
  0.2874911161          1.0
S  1  1.0
  0.1743782879          1.0
S  1  1.0
  0.11061998            1.0
S  1  1.0
  0.0697844654          1.0
S  1  1.0
  0.0363107944          1.0
S  1  1.0
  0.0165562173          1.0
P  1  1.0
  2647482.4             1.0
P  1  1.0
  1189645.5341618494    1.0
P  1  1.0
  585923.115            1.0
P  1  1.0
  263031.3406525138     1.0
P  1  1.0
  110771.118041027      1.0
P  1  1.0
  57082.7528795229      1.0
P  1  1.0
  21331.2966555249      1.0
P  1  1.0
  12641.4988109963      1.0
P  1  1.0
  7971.8558383509       1.0
P  1  1.0
  4546.1728871976       1.0
P  1  1.0
  1893.015357903        1.0
P  1  1.0
  1146.4185048776       1.0
P  1  1.0
  720.3085090253        1.0
P  1  1.0
  447.9485879467        1.0
P  1  1.0
  301.9990965174        1.0
P  1  1.0
  201.1923142826        1.0
P  1  1.0
  137.7230887243        1.0
P  1  1.0
  90.6007101146         1.0
P  1  1.0
  54.0160297505         1.0
P  1  1.0
  28.8487117425         1.0
P  1  1.0
  16.6056417095         1.0
P  1  1.0
  10.1358151993         1.0
P  1  1.0
  7.2206423419          1.0
P  1  1.0
  5.0218375625          1.0
P  1  1.0
  3.3929509374          1.0
P  1  1.0
  2.0156836139          1.0
P  1  1.0
  1.1367996276          1.0
P  1  1.0
  0.6926886163          1.0
P  1  1.0
  0.4935425448          1.0
P  1  1.0
  0.3326271796          1.0
P  1  1.0
  0.1995740247          1.0
P  1  1.0
  0.1320122693          1.0
P  1  1.0
  0.0673269303          1.0
P  1  1.0
  0.0426183567          1.0
P  1  1.0
  0.0294332753          1.0
D  1  1.0
  251167.2345094256     1.0
D  1  1.0
  94254.0292            1.0
D  1  1.0
  54566.5822660042      1.0
D  1  1.0
  33128.0020645867      1.0
D  1  1.0
  14386.4890227649      1.0
D  1  1.0
  8777.6123322576       1.0
D  1  1.0
  4145.7226643895       1.0
D  1  1.0
  2818.988156851        1.0
D  1  1.0
  1274.4541927426       1.0
D  1  1.0
  845.827184448         1.0
D  1  1.0
  555.9691924161        1.0
D  1  1.0
  362.3126183861        1.0
D  1  1.0
  231.9954654014        1.0
D  1  1.0
  152.3470077215        1.0
D  1  1.0
  96.2422088375         1.0
D  1  1.0
  55.0739100685         1.0
D  1  1.0
  39.0702606369         1.0
D  1  1.0
  26.4115309708         1.0
D  1  1.0
  18.390217667          1.0
D  1  1.0
  12.0310501245         1.0
D  1  1.0
  7.5603653755          1.0
D  1  1.0
  5.0193999775          1.0
D  1  1.0
  3.274256635           1.0
D  1  1.0
  1.9578036032          1.0
D  1  1.0
  1.3066063777          1.0
D  1  1.0
  0.8136288562          1.0
D  1  1.0
  0.4464383742          1.0
D  1  1.0
  0.2875786188          1.0
D  1  1.0
  0.188262598           1.0
D  1  1.0
  0.1211105871          1.0
D  1  1.0
  0.0781071894          1.0
D  1  1.0
  0.0423839164          1.0
F  1  1.0
  49267.1199931826      1.0
F  1  1.0
  35013.013501706       1.0
F  1  1.0
  16717.06701374        1.0
F  1  1.0
  8890.1403187203       1.0
F  1  1.0
  4292.1021327811       1.0
F  1  1.0
  2518.7100395719       1.0
F  1  1.0
  1382.9446806947       1.0
F  1  1.0
  867.0725773238        1.0
F  1  1.0
  583.7378277621        1.0
F  1  1.0
  370.562418954         1.0
F  1  1.0
  241.6010010834        1.0
F  1  1.0
  157.3579035358        1.0
F  1  1.0
  100.9196747415        1.0
F  1  1.0
  71.6938265858         1.0
F  1  1.0
  42.7090170088         1.0
F  1  1.0
  27.8243216224         1.0
F  1  1.0
  16.1001509054         1.0
F  1  1.0
  9.0293654573          1.0
F  1  1.0
  5.0767523337          1.0
F  1  1.0
  2.9833403947          1.0
F  1  1.0
  1.9181945127          1.0
F  1  1.0
  1.2299580334          1.0
F  1  1.0
  0.8618897556          1.0
F  1  1.0
  0.5909435279          1.0
F  1  1.0
  0.3802665374          1.0
F  1  1.0
  0.2468019204          1.0
F  1  1.0
  0.1184200951          1.0
G  1  1.0
  1649.9915899963       1.0
G  1  1.0
  1094.7997795323       1.0
G  1  1.0
  721.680112307         1.0
G  1  1.0
  424.6266067313        1.0
G  1  1.0
  250.9454521232        1.0
G  1  1.0
  140.387814506         1.0
G  1  1.0
  85.6166660844         1.0
G  1  1.0
  45.6610041504         1.0
G  1  1.0
  26.0305246044         1.0
G  1  1.0
  17.9596777349         1.0
G  1  1.0
  12.4987891774         1.0
G  1  1.0
  8.0170021777          1.0
G  1  1.0
  5.0571624899          1.0
G  1  1.0
  3.4726979207          1.0
G  1  1.0
  2.1614471586          1.0
G  1  1.0
  1.3393967934          1.0
G  1  1.0
  0.8143849296          1.0
G  1  1.0
  0.4687643468          1.0
G  1  1.0
  0.3047235501          1.0
G  1  1.0
  0.1320839882          1.0
H  1  1.0
  252.6315426082        1.0
H  1  1.0
  159.6816353846        1.0
H  1  1.0
  109.3336221811        1.0
H  1  1.0
  73.7682229841         1.0
H  1  1.0
  50.0708935463         1.0
H  1  1.0
  34.989097167          1.0
H  1  1.0
  24.4579554729         1.0
H  1  1.0
  14.872689087          1.0
H  1  1.0
  9.1222716848          1.0
H  1  1.0
  5.5485351161          1.0
H  1  1.0
  3.3364328694          1.0
H  1  1.0
  2.0800794714          1.0
H  1  1.0
  1.4404408676          1.0
H  1  1.0
  0.7366985907          1.0
H  1  1.0
  0.3857152258          1.0
H  1  1.0
  0.1675960144          1.0
I  1  1.0
  155.6356505276        1.0
I  1  1.0
  63.8711911925         1.0
I  1  1.0
  38.5864482919         1.0
I  1  1.0
  26.2865456255         1.0
I  1  1.0
  17.4949215653         1.0
I  1  1.0
  11.7298720138         1.0
I  1  1.0
  7.4475111023          1.0
I  1  1.0
  4.824692711           1.0
I  1  1.0
  2.5810069303          1.0
I  1  1.0
  1.59337462            1.0
I  1  1.0
  0.9653915396          1.0
I  1  1.0
  0.5868898471          1.0
I  1  1.0
  0.391759667           1.0
I  1  1.0
  0.1853027214          1.0
J  1  1.0
  8.03289741            1.0
J  1  1.0
  5.2403439709          1.0
J  1  1.0
  0.6458831328          1.0
****
Pm     0
S  1  1.0
  7271006.7             1.0
S  1  1.0
  1341728.528488659     1.0
S  1  1.0
  450357.9650790639     1.0
S  1  1.0
  164779.1226781745     1.0
S  1  1.0
  62603.0307269481      1.0
S  1  1.0
  25460.2184518387      1.0
S  1  1.0
  10765.9745766695      1.0
S  1  1.0
  6359.4936615034       1.0
S  1  1.0
  3725.9068223661       1.0
S  1  1.0
  2072.8554653924       1.0
S  1  1.0
  1073.6939985846       1.0
S  1  1.0
  704.9206719434        1.0
S  1  1.0
  444.7559530168        1.0
S  1  1.0
  251.8414440476        1.0
S  1  1.0
  106.6664802841        1.0
S  1  1.0
  64.8516105398         1.0
S  1  1.0
  39.9272939689         1.0
S  1  1.0
  23.4269559889         1.0
S  1  1.0
  15.7360714473         1.0
S  1  1.0
  11.1870737538         1.0
S  1  1.0
  7.5213965287          1.0
S  1  1.0
  4.7352974522          1.0
S  1  1.0
  2.9966409332          1.0
S  1  1.0
  1.7792283835          1.0
S  1  1.0
  1.0125602147          1.0
S  1  1.0
  0.637572993           1.0
S  1  1.0
  0.3766517358          1.0
S  1  1.0
  0.2170343351          1.0
S  1  1.0
  0.1164794851          1.0
S  1  1.0
  0.0770806365          1.0
S  1  1.0
  0.0372755303          1.0
S  1  1.0
  0.0169084586          1.0
P  1  1.0
  14057338.560378345    1.0
P  1  1.0
  3255262.582362263     1.0
P  1  1.0
  1063068.8503403608    1.0
P  1  1.0
  615820.4909999999     1.0
P  1  1.0
  318626.7609373724     1.0
P  1  1.0
  163413.2747479699     1.0
P  1  1.0
  56880.239541628       1.0
P  1  1.0
  29955.5922996361      1.0
P  1  1.0
  15584.6212052536      1.0
P  1  1.0
  8437.2092725205       1.0
P  1  1.0
  3559.2419591493       1.0
P  1  1.0
  2484.5852132093       1.0
P  1  1.0
  1635.1020113362       1.0
P  1  1.0
  756.418840485         1.0
P  1  1.0
  475.642836327         1.0
P  1  1.0
  302.9363748972        1.0
P  1  1.0
  166.8523967803        1.0
P  1  1.0
  96.3004045979         1.0
P  1  1.0
  61.4656717425         1.0
P  1  1.0
  40.4612655892         1.0
P  1  1.0
  26.30957001           1.0
P  1  1.0
  17.3708500225         1.0
P  1  1.0
  11.0195674081         1.0
P  1  1.0
  6.3379905304          1.0
P  1  1.0
  3.8119998341          1.0
P  1  1.0
  2.3947767733          1.0
P  1  1.0
  1.2656116963          1.0
P  1  1.0
  0.7705601727          1.0
P  1  1.0
  0.5156861417          1.0
P  1  1.0
  0.3413467132          1.0
P  1  1.0
  0.2015924396          1.0
P  1  1.0
  0.127651034           1.0
P  1  1.0
  0.0677291297          1.0
P  1  1.0
  0.0435106697          1.0
P  1  1.0
  0.0300594819          1.0
D  1  1.0
  34508.7137438261      1.0
D  1  1.0
  10057.7262739711      1.0
D  1  1.0
  6411.6955751353       1.0
D  1  1.0
  4105.445487076        1.0
D  1  1.0
  2359.0951784588       1.0
D  1  1.0
  1569.7078100161       1.0
D  1  1.0
  921.7815526251        1.0
D  1  1.0
  568.5398736365        1.0
D  1  1.0
  390.439987916         1.0
D  1  1.0
  239.5434990159        1.0
D  1  1.0
  135.048659024         1.0
D  1  1.0
  82.5121811412         1.0
D  1  1.0
  52.7160389651         1.0
D  1  1.0
  32.2448168721         1.0
D  1  1.0
  19.6389807377         1.0
D  1  1.0
  13.3329217784         1.0
D  1  1.0
  8.2963118471          1.0
D  1  1.0
  4.5388535716          1.0
D  1  1.0
  2.9947108779          1.0
D  1  1.0
  1.7876717469          1.0
D  1  1.0
  1.1124974258          1.0
D  1  1.0
  0.7436353958          1.0
D  1  1.0
  0.5308928649          1.0
D  1  1.0
  0.3488427002          1.0
D  1  1.0
  0.207843866           1.0
D  1  1.0
  0.1360700777          1.0
D  1  1.0
  0.0900182375          1.0
D  1  1.0
  0.043285654           1.0
F  1  1.0
  4184.4685336201       1.0
F  1  1.0
  1750.1459283832       1.0
F  1  1.0
  1068.1874799926       1.0
F  1  1.0
  564.095530321         1.0
F  1  1.0
  312.241356591         1.0
F  1  1.0
  160.1649041447        1.0
F  1  1.0
  96.8088072372         1.0
F  1  1.0
  55.6665981957         1.0
F  1  1.0
  29.4612108723         1.0
F  1  1.0
  18.6939773431         1.0
F  1  1.0
  11.8233227098         1.0
F  1  1.0
  7.6887821042          1.0
F  1  1.0
  4.9194809227          1.0
F  1  1.0
  2.9070838916          1.0
F  1  1.0
  1.7842038612          1.0
F  1  1.0
  1.1224556846          1.0
F  1  1.0
  0.6406289492          1.0
F  1  1.0
  0.4089861843          1.0
F  1  1.0
  0.2707760341          1.0
F  1  1.0
  0.1259885444          1.0
G  1  1.0
  1146.6211410867       1.0
G  1  1.0
  731.4068354143        1.0
G  1  1.0
  511.7642981212        1.0
G  1  1.0
  340.2488368663        1.0
G  1  1.0
  224.0381889103        1.0
G  1  1.0
  147.2667255732        1.0
G  1  1.0
  98.1522292099         1.0
G  1  1.0
  59.4772798634         1.0
G  1  1.0
  37.3356923734         1.0
G  1  1.0
  26.667828336          1.0
G  1  1.0
  18.5166229142         1.0
G  1  1.0
  11.7931416855         1.0
G  1  1.0
  7.3980888755          1.0
G  1  1.0
  4.8856441406          1.0
G  1  1.0
  3.1529930984          1.0
G  1  1.0
  1.9668175473          1.0
G  1  1.0
  1.3955109608          1.0
G  1  1.0
  0.8884327929          1.0
G  1  1.0
  0.497633151           1.0
G  1  1.0
  0.3302888123          1.0
G  1  1.0
  0.1336565269          1.0
H  1  1.0
  265.2637511523        1.0
H  1  1.0
  166.8657161004        1.0
H  1  1.0
  115.2830559122        1.0
H  1  1.0
  72.1408752929         1.0
H  1  1.0
  41.9695255472         1.0
H  1  1.0
  27.0924895949         1.0
H  1  1.0
  19.2670118766         1.0
H  1  1.0
  12.7845157716         1.0
H  1  1.0
  8.5796959983          1.0
H  1  1.0
  5.9570421723          1.0
H  1  1.0
  3.7447249553          1.0
H  1  1.0
  2.3294593431          1.0
H  1  1.0
  1.5402439299          1.0
H  1  1.0
  0.9378608316          1.0
H  1  1.0
  0.608142757           1.0
H  1  1.0
  0.3964659864          1.0
H  1  1.0
  0.1741607247          1.0
I  1  1.0
  139.0102247981        1.0
I  1  1.0
  96.549162097          1.0
I  1  1.0
  68.7150670708         1.0
I  1  1.0
  45.5707163            1.0
I  1  1.0
  29.3781790952         1.0
I  1  1.0
  16.5888613807         1.0
I  1  1.0
  11.111787665          1.0
I  1  1.0
  6.7255566712          1.0
I  1  1.0
  3.7521036455          1.0
I  1  1.0
  2.0280943228          1.0
I  1  1.0
  1.0452530505          1.0
I  1  1.0
  0.6305030779          1.0
I  1  1.0
  0.4223383191          1.0
I  1  1.0
  0.1943135086          1.0
J  1  1.0
  8.71013463            1.0
J  1  1.0
  5.7033907948          1.0
J  1  1.0
  0.704358967           1.0
****
Sm     0
S  1  1.0
  26270712.6            1.0
S  1  1.0
  4316121.180191653     1.0
S  1  1.0
  777855.5591454561     1.0
S  1  1.0
  231395.584951242      1.0
S  1  1.0
  131211.264093409      1.0
S  1  1.0
  64290.3391431089      1.0
S  1  1.0
  25343.2408381572      1.0
S  1  1.0
  10784.5267032504      1.0
S  1  1.0
  6721.1806310414       1.0
S  1  1.0
  3880.9381159852       1.0
S  1  1.0
  2114.8882375045       1.0
S  1  1.0
  817.7028438646        1.0
S  1  1.0
  486.5158974735        1.0
S  1  1.0
  305.0594611297        1.0
S  1  1.0
  204.0717294334        1.0
S  1  1.0
  113.8477189903        1.0
S  1  1.0
  67.8937482191         1.0
S  1  1.0
  43.4214013499         1.0
S  1  1.0
  29.814108093          1.0
S  1  1.0
  19.5547674664         1.0
S  1  1.0
  10.1123769074         1.0
S  1  1.0
  5.5526960928          1.0
S  1  1.0
  3.2653589056          1.0
S  1  1.0
  2.2332663895          1.0
S  1  1.0
  1.5725467631          1.0
S  1  1.0
  0.9327550269          1.0
S  1  1.0
  0.5052787374          1.0
S  1  1.0
  0.3021491166          1.0
S  1  1.0
  0.1937468248          1.0
S  1  1.0
  0.1209453531          1.0
S  1  1.0
  0.0791767623          1.0
S  1  1.0
  0.0380414354          1.0
S  1  1.0
  0.0172575241          1.0
P  1  1.0
  3362557.411204283     1.0
P  1  1.0
  1109941.8113391928    1.0
P  1  1.0
  643976.819            1.0
P  1  1.0
  348703.793090534      1.0
P  1  1.0
  124495.917912527      1.0
P  1  1.0
  65309.200962107       1.0
P  1  1.0
  33952.708781252       1.0
P  1  1.0
  19938.1054939777      1.0
P  1  1.0
  10168.2604826833      1.0
P  1  1.0
  5205.113056221        1.0
P  1  1.0
  3021.2563266229       1.0
P  1  1.0
  1827.1480648094       1.0
P  1  1.0
  1289.7798446902       1.0
P  1  1.0
  794.0752309146        1.0
P  1  1.0
  452.4330159473        1.0
P  1  1.0
  260.1462210349        1.0
P  1  1.0
  150.3343678169        1.0
P  1  1.0
  97.1618379333         1.0
P  1  1.0
  58.3363635938         1.0
P  1  1.0
  34.0564513552         1.0
P  1  1.0
  17.8484511941         1.0
P  1  1.0
  10.6885238313         1.0
P  1  1.0
  6.5194438665          1.0
P  1  1.0
  3.8518721911          1.0
P  1  1.0
  2.2804619882          1.0
P  1  1.0
  1.4359876766          1.0
P  1  1.0
  0.9653771674          1.0
P  1  1.0
  0.5924807677          1.0
P  1  1.0
  0.3495842024          1.0
P  1  1.0
  0.1930835991          1.0
P  1  1.0
  0.1254647796          1.0
P  1  1.0
  0.0688533985          1.0
P  1  1.0
  0.044395899           1.0
P  1  1.0
  0.0306800428          1.0
D  1  1.0
  3672140.226284756     1.0
D  1  1.0
  1266003.3036793224    1.0
D  1  1.0
  335939.2878973132     1.0
D  1  1.0
  175636.4432342572     1.0
D  1  1.0
  110810.6548           1.0
D  1  1.0
  49236.8474310586      1.0
D  1  1.0
  22102.0145960067      1.0
D  1  1.0
  14696.5266203422      1.0
D  1  1.0
  6735.9728524679       1.0
D  1  1.0
  4462.6784830441       1.0
D  1  1.0
  2085.4915023325       1.0
D  1  1.0
  1210.7585521282       1.0
D  1  1.0
  727.7236807624        1.0
D  1  1.0
  455.8671944382        1.0
D  1  1.0
  261.5516126855        1.0
D  1  1.0
  158.5869904266        1.0
D  1  1.0
  102.0951927869        1.0
D  1  1.0
  64.3969285894         1.0
D  1  1.0
  45.6237485861         1.0
D  1  1.0
  31.232118558          1.0
D  1  1.0
  16.8243890235         1.0
D  1  1.0
  10.6332062156         1.0
D  1  1.0
  7.1173862366          1.0
D  1  1.0
  4.6072639702          1.0
D  1  1.0
  2.8568720709          1.0
D  1  1.0
  1.553857695           1.0
D  1  1.0
  0.8776515022          1.0
D  1  1.0
  0.5290804492          1.0
D  1  1.0
  0.3429242828          1.0
D  1  1.0
  0.2061011909          1.0
D  1  1.0
  0.1251759369          1.0
D  1  1.0
  0.0857726872          1.0
D  1  1.0
  0.0441792616          1.0
F  1  1.0
  229606.8802534576     1.0
F  1  1.0
  135852.7567159092     1.0
F  1  1.0
  47365.2683858352      1.0
F  1  1.0
  17134.8081547591      1.0
F  1  1.0
  10405.7120582073      1.0
F  1  1.0
  4533.0684916858       1.0
F  1  1.0
  2759.2917287427       1.0
F  1  1.0
  1530.2904969957       1.0
F  1  1.0
  950.7924537707        1.0
F  1  1.0
  618.6440915725        1.0
F  1  1.0
  434.725670711         1.0
F  1  1.0
  298.3263349777        1.0
F  1  1.0
  195.8918315252        1.0
F  1  1.0
  117.6833494007        1.0
F  1  1.0
  75.9735253266         1.0
F  1  1.0
  51.328686084          1.0
F  1  1.0
  29.4772304979         1.0
F  1  1.0
  16.8652389654         1.0
F  1  1.0
  9.4789341763          1.0
F  1  1.0
  5.8809602094          1.0
F  1  1.0
  3.5634890358          1.0
F  1  1.0
  2.2478018289          1.0
F  1  1.0
  1.5394487156          1.0
F  1  1.0
  1.0767657386          1.0
F  1  1.0
  0.6917842054          1.0
F  1  1.0
  0.4451345887          1.0
F  1  1.0
  0.2978173121          1.0
F  1  1.0
  0.1280771599          1.0
G  1  1.0
  772.2490107565        1.0
G  1  1.0
  537.3031817349        1.0
G  1  1.0
  356.2461546687        1.0
G  1  1.0
  232.0531658043        1.0
G  1  1.0
  160.2207931064        1.0
G  1  1.0
  102.3766699694        1.0
G  1  1.0
  71.7255559905         1.0
G  1  1.0
  46.6857352452         1.0
G  1  1.0
  24.5997948318         1.0
G  1  1.0
  14.8785993533         1.0
G  1  1.0
  9.751775986           1.0
G  1  1.0
  6.7850570939          1.0
G  1  1.0
  4.2114538101          1.0
G  1  1.0
  2.6401126366          1.0
G  1  1.0
  1.7061811144          1.0
G  1  1.0
  1.1605347062          1.0
G  1  1.0
  0.8098214354          1.0
G  1  1.0
  0.5399137614          1.0
G  1  1.0
  0.3577171134          1.0
G  1  1.0
  0.1368764908          1.0
H  1  1.0
  278.0158343301        1.0
H  1  1.0
  151.5561927455        1.0
H  1  1.0
  101.2016054231        1.0
H  1  1.0
  67.9450742277         1.0
H  1  1.0
  44.9431168453         1.0
H  1  1.0
  28.5064820516         1.0
H  1  1.0
  15.3761574886         1.0
H  1  1.0
  9.596235315           1.0
H  1  1.0
  6.7775848787          1.0
H  1  1.0
  4.7493555001          1.0
H  1  1.0
  3.2082522869          1.0
H  1  1.0
  1.9054185325          1.0
H  1  1.0
  1.0979701319          1.0
H  1  1.0
  0.7837280541          1.0
H  1  1.0
  0.4768759157          1.0
H  1  1.0
  0.1781898789          1.0
I  1  1.0
  146.0331678375        1.0
I  1  1.0
  102.6257465883        1.0
I  1  1.0
  71.8142646881         1.0
I  1  1.0
  43.0671851805         1.0
I  1  1.0
  29.1382531705         1.0
I  1  1.0
  19.921206307          1.0
I  1  1.0
  13.6591013993         1.0
I  1  1.0
  7.0092491236          1.0
I  1  1.0
  4.0410979584          1.0
I  1  1.0
  2.1229404358          1.0
I  1  1.0
  1.116449675           1.0
I  1  1.0
  0.6468022536          1.0
I  1  1.0
  0.4506126415          1.0
I  1  1.0
  0.19980104            1.0
J  1  1.0
  9.3743927             1.0
J  1  1.0
  6.2686522338          1.0
J  1  1.0
  0.7616299097          1.0
****
Eu     0
S  1  1.0
  26657408.4            1.0
S  1  1.0
  4411488.689793079     1.0
S  1  1.0
  841687.4871552569     1.0
S  1  1.0
  241957.8974229728     1.0
S  1  1.0
  129671.87461887       1.0
S  1  1.0
  66505.7369652526      1.0
S  1  1.0
  26389.2233653339      1.0
S  1  1.0
  11285.1518200728      1.0
S  1  1.0
  6973.565341804        1.0
S  1  1.0
  3960.3662250264       1.0
S  1  1.0
  2232.0601751649       1.0
S  1  1.0
  844.8558958812        1.0
S  1  1.0
  507.4581971147        1.0
S  1  1.0
  321.4439230539        1.0
S  1  1.0
  213.1648294984        1.0
S  1  1.0
  119.2180838923        1.0
S  1  1.0
  71.2229224382         1.0
S  1  1.0
  45.0063607952         1.0
S  1  1.0
  31.229565172          1.0
S  1  1.0
  20.3949089435         1.0
S  1  1.0
  10.5696499386         1.0
S  1  1.0
  6.8759936839          1.0
S  1  1.0
  4.8535613912          1.0
S  1  1.0
  3.450134319           1.0
S  1  1.0
  1.945073228           1.0
S  1  1.0
  1.0109598745          1.0
S  1  1.0
  0.55621084            1.0
S  1  1.0
  0.3259824422          1.0
S  1  1.0
  0.2168172282          1.0
S  1  1.0
  0.1225410448          1.0
S  1  1.0
  0.081122435           1.0
S  1  1.0
  0.0387864998          1.0
S  1  1.0
  0.0176070628          1.0
P  1  1.0
  3395961.4728611116    1.0
P  1  1.0
  1299009.996590584     1.0
P  1  1.0
  678041.354            1.0
P  1  1.0
  366283.963033588      1.0
P  1  1.0
  129913.7650952177     1.0
P  1  1.0
  65509.2002901417      1.0
P  1  1.0
  39149.6790158015      1.0
P  1  1.0
  20886.5904039942      1.0
P  1  1.0
  10965.6179926953      1.0
P  1  1.0
  6078.2061997586       1.0
P  1  1.0
  3819.6216796587       1.0
P  1  1.0
  2216.517893155        1.0
P  1  1.0
  1226.5147470563       1.0
P  1  1.0
  799.3126821478        1.0
P  1  1.0
  492.4189010621        1.0
P  1  1.0
  296.1518639119        1.0
P  1  1.0
  169.7020840698        1.0
P  1  1.0
  107.1204356015        1.0
P  1  1.0
  72.440964537          1.0
P  1  1.0
  41.0611860465         1.0
P  1  1.0
  24.2485701091         1.0
P  1  1.0
  17.0284407281         1.0
P  1  1.0
  10.4327561158         1.0
P  1  1.0
  5.5061853746          1.0
P  1  1.0
  3.8731547137          1.0
P  1  1.0
  2.2844642671          1.0
P  1  1.0
  1.3897196299          1.0
P  1  1.0
  0.8481328404          1.0
P  1  1.0
  0.4758153455          1.0
P  1  1.0
  0.3270460073          1.0
P  1  1.0
  0.2107703358          1.0
P  1  1.0
  0.1292581062          1.0
P  1  1.0
  0.0701216073          1.0
P  1  1.0
  0.0452817182          1.0
P  1  1.0
  0.031301445           1.0
D  1  1.0
  331523.3592017666     1.0
D  1  1.0
  130704.1356117014     1.0
D  1  1.0
  75734.2541            1.0
D  1  1.0
  34221.3287324766      1.0
D  1  1.0
  23118.9188143944      1.0
D  1  1.0
  14023.7830977354      1.0
D  1  1.0
  8223.877907626        1.0
D  1  1.0
  5248.0990627075       1.0
D  1  1.0
  3453.7214276032       1.0
D  1  1.0
  2189.1710108462       1.0
D  1  1.0
  1334.178895674        1.0
D  1  1.0
  691.3525609651        1.0
D  1  1.0
  433.2685900915        1.0
D  1  1.0
  293.2332811943        1.0
D  1  1.0
  160.6717186874        1.0
D  1  1.0
  105.4242349202        1.0
D  1  1.0
  73.3417210822         1.0
D  1  1.0
  47.6565447715         1.0
D  1  1.0
  31.1579832059         1.0
D  1  1.0
  22.0297569109         1.0
D  1  1.0
  14.6353581283         1.0
D  1  1.0
  10.1480367316         1.0
D  1  1.0
  6.3778177586          1.0
D  1  1.0
  3.8889086008          1.0
D  1  1.0
  2.3736429195          1.0
D  1  1.0
  1.4101066709          1.0
D  1  1.0
  0.862603764           1.0
D  1  1.0
  0.4853180495          1.0
D  1  1.0
  0.3171832337          1.0
D  1  1.0
  0.2129007858          1.0
D  1  1.0
  0.1269982389          1.0
D  1  1.0
  0.0877309953          1.0
D  1  1.0
  0.0450740808          1.0
F  1  1.0
  4766.77766947         1.0
F  1  1.0
  1755.7861578191       1.0
F  1  1.0
  1035.3089410255       1.0
F  1  1.0
  655.6150797653        1.0
F  1  1.0
  434.2598694668        1.0
F  1  1.0
  281.5802832721        1.0
F  1  1.0
  181.3624255588        1.0
F  1  1.0
  112.8814207609        1.0
F  1  1.0
  80.0741057904         1.0
F  1  1.0
  51.3169374622         1.0
F  1  1.0
  32.4793399955         1.0
F  1  1.0
  21.0965349732         1.0
F  1  1.0
  12.487479075          1.0
F  1  1.0
  7.4224437784          1.0
F  1  1.0
  4.6942538463          1.0
F  1  1.0
  2.8354192013          1.0
F  1  1.0
  1.8456880843          1.0
F  1  1.0
  1.1279005341          1.0
F  1  1.0
  0.7548841313          1.0
F  1  1.0
  0.4618431952          1.0
F  1  1.0
  0.278185429           1.0
F  1  1.0
  0.1208017893          1.0
G  1  1.0
  1254.4047667586       1.0
G  1  1.0
  812.9650730776        1.0
G  1  1.0
  563.8136368148        1.0
G  1  1.0
  368.4904176901        1.0
G  1  1.0
  242.629033804         1.0
G  1  1.0
  146.5930070674        1.0
G  1  1.0
  87.9345943948         1.0
G  1  1.0
  59.1175181719         1.0
G  1  1.0
  37.0872652723         1.0
G  1  1.0
  21.1162566047         1.0
G  1  1.0
  13.0681261631         1.0
G  1  1.0
  7.6081880817          1.0
G  1  1.0
  4.5237563088          1.0
G  1  1.0
  3.1895674948          1.0
G  1  1.0
  2.2627899049          1.0
G  1  1.0
  1.586228205           1.0
G  1  1.0
  1.0956569084          1.0
G  1  1.0
  0.6935866175          1.0
G  1  1.0
  0.4054530741          1.0
G  1  1.0
  0.1414112515          1.0
H  1  1.0
  290.4550873956        1.0
H  1  1.0
  157.928606597         1.0
H  1  1.0
  107.0262010337        1.0
H  1  1.0
  73.3257602659         1.0
H  1  1.0
  45.4131675308         1.0
H  1  1.0
  26.9478283404         1.0
H  1  1.0
  18.625446424          1.0
H  1  1.0
  12.4205634807         1.0
H  1  1.0
  7.4499193247          1.0
H  1  1.0
  4.0847988265          1.0
H  1  1.0
  2.008860728           1.0
H  1  1.0
  1.1871566245          1.0
H  1  1.0
  0.8234335836          1.0
H  1  1.0
  0.4599371491          1.0
H  1  1.0
  0.1821364163          1.0
I  1  1.0
  153.0097068214        1.0
I  1  1.0
  108.6169505266        1.0
I  1  1.0
  74.9089313424         1.0
I  1  1.0
  47.0467447573         1.0
I  1  1.0
  31.8355065573         1.0
I  1  1.0
  20.9779043044         1.0
I  1  1.0
  14.4474629769         1.0
I  1  1.0
  7.429381837           1.0
I  1  1.0
  4.3144050369          1.0
I  1  1.0
  2.2495368387          1.0
I  1  1.0
  1.1747265682          1.0
I  1  1.0
  0.6901623663          1.0
I  1  1.0
  0.478266371           1.0
I  1  1.0
  0.205304774           1.0
J  1  1.0
  10.02606682           1.0
J  1  1.0
  6.7304650007          1.0
J  1  1.0
  0.818375662           1.0
****
Gd     0
S  1  1.0
  66279401.92386375     1.0
S  1  1.0
  7590908.78            1.0
S  1  1.0
  1449862.1026982511    1.0
S  1  1.0
  487151.9433038225     1.0
S  1  1.0
  268415.4678789678     1.0
S  1  1.0
  119216.34148604       1.0
S  1  1.0
  47965.8224779734      1.0
S  1  1.0
  18679.92248           1.0
S  1  1.0
  11896.8525664181      1.0
S  1  1.0
  6809.8206194522       1.0
S  1  1.0
  2503.1885263913       1.0
S  1  1.0
  1417.258196955        1.0
S  1  1.0
  877.5730204224        1.0
S  1  1.0
  345.9851592386        1.0
S  1  1.0
  223.9268882184        1.0
S  1  1.0
  149.1100528934        1.0
S  1  1.0
  69.6386825565         1.0
S  1  1.0
  47.3179398874         1.0
S  1  1.0
  32.711930294          1.0
S  1  1.0
  21.0491858452         1.0
S  1  1.0
  13.4522648533         1.0
S  1  1.0
  9.3981849698          1.0
S  1  1.0
  6.1155910486          1.0
S  1  1.0
  3.665087535           1.0
S  1  1.0
  2.202418959           1.0
S  1  1.0
  1.3827713743          1.0
S  1  1.0
  0.8609133325          1.0
S  1  1.0
  0.5801996269          1.0
S  1  1.0
  0.3505972969          1.0
S  1  1.0
  0.218943369           1.0
S  1  1.0
  0.1412018553          1.0
S  1  1.0
  0.0897070754          1.0
S  1  1.0
  0.0459113555          1.0
S  1  1.0
  0.0195490708          1.0
P  1  1.0
  14562444.938749641    1.0
P  1  1.0
  3576021.216443503     1.0
P  1  1.0
  1415284.4707267007    1.0
P  1  1.0
  719378.658            1.0
P  1  1.0
  374502.9738960445     1.0
P  1  1.0
  138082.7634057512     1.0
P  1  1.0
  64265.6639156352      1.0
P  1  1.0
  27098.9863414682      1.0
P  1  1.0
  10846.8727982356      1.0
P  1  1.0
  7347.2251457844       1.0
P  1  1.0
  4701.1769951631       1.0
P  1  1.0
  1984.5431226032       1.0
P  1  1.0
  1258.3138690872       1.0
P  1  1.0
  572.08864961          1.0
P  1  1.0
  398.3008748098        1.0
P  1  1.0
  235.2011148932        1.0
P  1  1.0
  114.0269213491        1.0
P  1  1.0
  80.7602851937         1.0
P  1  1.0
  54.7224014307         1.0
P  1  1.0
  33.107834568          1.0
P  1  1.0
  20.3204586428         1.0
P  1  1.0
  12.6586325169         1.0
P  1  1.0
  7.5358402088          1.0
P  1  1.0
  5.0008522757          1.0
P  1  1.0
  3.5017885568          1.0
P  1  1.0
  2.4644770879          1.0
P  1  1.0
  1.6387950835          1.0
P  1  1.0
  1.1233628959          1.0
P  1  1.0
  0.694689827           1.0
P  1  1.0
  0.3957201778          1.0
P  1  1.0
  0.2426025776          1.0
P  1  1.0
  0.1531318379          1.0
P  1  1.0
  0.0782837389          1.0
P  1  1.0
  0.054857034           1.0
P  1  1.0
  0.0347539036          1.0
D  1  1.0
  65274.5013678416      1.0
D  1  1.0
  24391.9944353267      1.0
D  1  1.0
  10057.475817779       1.0
D  1  1.0
  6627.7574371401       1.0
D  1  1.0
  4390.6170059817       1.0
D  1  1.0
  2830.2734553005       1.0
D  1  1.0
  1658.8316028285       1.0
D  1  1.0
  1158.3094250177       1.0
D  1  1.0
  733.5947225161        1.0
D  1  1.0
  406.6036061556        1.0
D  1  1.0
  276.1467928421        1.0
D  1  1.0
  176.9148242981        1.0
D  1  1.0
  117.8823446141        1.0
D  1  1.0
  82.0143462989         1.0
D  1  1.0
  55.1947469917         1.0
D  1  1.0
  37.014023577          1.0
D  1  1.0
  21.3254002534         1.0
D  1  1.0
  12.9506947254         1.0
D  1  1.0
  7.3446438336          1.0
D  1  1.0
  4.3618914037          1.0
D  1  1.0
  2.9470040953          1.0
D  1  1.0
  1.9598799777          1.0
D  1  1.0
  1.3404580302          1.0
D  1  1.0
  0.90733186            1.0
D  1  1.0
  0.5668096363          1.0
D  1  1.0
  0.3187050825          1.0
D  1  1.0
  0.2130849077          1.0
D  1  1.0
  0.1451755518          1.0
D  1  1.0
  0.0925440819          1.0
D  1  1.0
  0.0500456212          1.0
F  1  1.0
  10918.9304561303      1.0
F  1  1.0
  5927.494439849        1.0
F  1  1.0
  3596.0803134368       1.0
F  1  1.0
  2081.0981191488       1.0
F  1  1.0
  1228.6885642277       1.0
F  1  1.0
  776.4021515041        1.0
F  1  1.0
  466.5744920428        1.0
F  1  1.0
  289.460901293         1.0
F  1  1.0
  164.2811650494        1.0
F  1  1.0
  109.0177126451        1.0
F  1  1.0
  73.6868676637         1.0
F  1  1.0
  46.1696299218         1.0
F  1  1.0
  30.1595860912         1.0
F  1  1.0
  18.2167188873         1.0
F  1  1.0
  11.2301763674         1.0
F  1  1.0
  7.8001484757          1.0
F  1  1.0
  4.7281217108          1.0
F  1  1.0
  2.701341229           1.0
F  1  1.0
  1.5340400606          1.0
F  1  1.0
  0.9340566673          1.0
F  1  1.0
  0.6534435205          1.0
F  1  1.0
  0.4239253002          1.0
F  1  1.0
  0.2783149815          1.0
F  1  1.0
  0.1255509101          1.0
G  1  1.0
  1710.4260182007       1.0
G  1  1.0
  988.71307063          1.0
G  1  1.0
  595.4231665661        1.0
G  1  1.0
  380.2906096428        1.0
G  1  1.0
  259.0441492562        1.0
G  1  1.0
  150.9036217497        1.0
G  1  1.0
  85.2471540313         1.0
G  1  1.0
  41.9199204405         1.0
G  1  1.0
  25.6757978322         1.0
G  1  1.0
  16.8013604272         1.0
G  1  1.0
  11.8638711586         1.0
G  1  1.0
  8.2789662886          1.0
G  1  1.0
  5.5077723448          1.0
G  1  1.0
  3.8358122836          1.0
G  1  1.0
  2.6206967809          1.0
G  1  1.0
  1.6049347206          1.0
G  1  1.0
  0.9220008664          1.0
G  1  1.0
  0.5032234098          1.0
G  1  1.0
  0.3423970572          1.0
G  1  1.0
  0.1459024476          1.0
H  1  1.0
  310.6034150251        1.0
H  1  1.0
  189.1142612429        1.0
H  1  1.0
  122.6920113538        1.0
H  1  1.0
  74.0341938181         1.0
H  1  1.0
  42.7654718593         1.0
H  1  1.0
  27.9477261476         1.0
H  1  1.0
  19.7047893615         1.0
H  1  1.0
  13.7109522855         1.0
H  1  1.0
  8.5957932452          1.0
H  1  1.0
  5.9567008353          1.0
H  1  1.0
  4.0533513623          1.0
H  1  1.0
  2.5480270695          1.0
H  1  1.0
  1.3507225688          1.0
H  1  1.0
  0.7735707303          1.0
H  1  1.0
  0.4294534697          1.0
H  1  1.0
  0.185273845           1.0
I  1  1.0
  253.12449             1.0
I  1  1.0
  130.6543519007        1.0
I  1  1.0
  81.1391399012         1.0
I  1  1.0
  52.8819573918         1.0
I  1  1.0
  36.3457032848         1.0
I  1  1.0
  20.8874410171         1.0
I  1  1.0
  13.9781590858         1.0
I  1  1.0
  7.867503646           1.0
I  1  1.0
  3.8070216471          1.0
I  1  1.0
  2.5550180722          1.0
I  1  1.0
  1.5345267474          1.0
I  1  1.0
  0.9079556149          1.0
I  1  1.0
  0.540510319           1.0
I  1  1.0
  0.21034289            1.0
J  1  1.0
  11.47451704           1.0
J  1  1.0
  7.67803859            1.0
J  1  1.0
  4.7526411726          1.0
J  1  1.0
  1.92810091            1.0
****
Tb     0
S  1  1.0
  15752603.3621851      1.0
S  1  1.0
  2412875.74            1.0
S  1  1.0
  497845.1668665573     1.0
S  1  1.0
  239401.714038416      1.0
S  1  1.0
  69919.4656735864      1.0
S  1  1.0
  30878.6065418452      1.0
S  1  1.0
  12248.2091793872      1.0
S  1  1.0
  6847.9195778776       1.0
S  1  1.0
  4242.8181110579       1.0
S  1  1.0
  1671.0552908445       1.0
S  1  1.0
  1017.4660245918       1.0
S  1  1.0
  550.2116193112        1.0
S  1  1.0
  224.800477062         1.0
S  1  1.0
  153.7417433726        1.0
S  1  1.0
  88.9857516078         1.0
S  1  1.0
  50.0957146587         1.0
S  1  1.0
  30.4684130175         1.0
S  1  1.0
  20.401103428          1.0
S  1  1.0
  12.3451344676         1.0
S  1  1.0
  6.4361424105          1.0
S  1  1.0
  3.9133713911          1.0
S  1  1.0
  2.5392505995          1.0
S  1  1.0
  1.57120542            1.0
S  1  1.0
  0.9411968375          1.0
S  1  1.0
  0.611491799           1.0
S  1  1.0
  0.3540698764          1.0
S  1  1.0
  0.2288970301          1.0
S  1  1.0
  0.1247589306          1.0
S  1  1.0
  0.0846655594          1.0
S  1  1.0
  0.0424181179          1.0
S  1  1.0
  0.0183103678          1.0
P  1  1.0
  14768233.860752383    1.0
P  1  1.0
  2583847.4111244245    1.0
P  1  1.0
  1469697.4109254063    1.0
P  1  1.0
  424914.5811926052     1.0
P  1  1.0
  255439.0312917104     1.0
P  1  1.0
  85244.3232434368      1.0
P  1  1.0
  38919.8701738179      1.0
P  1  1.0
  17579.1842646565      1.0
P  1  1.0
  11240.8336621814      1.0
P  1  1.0
  6618.9167440158       1.0
P  1  1.0
  3719.795437899        1.0
P  1  1.0
  1630.0479525703       1.0
P  1  1.0
  1027.1231913087       1.0
P  1  1.0
  596.4934827641        1.0
P  1  1.0
  397.7342202694        1.0
P  1  1.0
  243.8804096867        1.0
P  1  1.0
  165.8020643399        1.0
P  1  1.0
  102.0971452945        1.0
P  1  1.0
  61.0059692466         1.0
P  1  1.0
  36.1618740479         1.0
P  1  1.0
  22.1501869938         1.0
P  1  1.0
  13.4282218572         1.0
P  1  1.0
  7.7187994684          1.0
P  1  1.0
  5.2905222074          1.0
P  1  1.0
  3.5872461029          1.0
P  1  1.0
  2.3811431378          1.0
P  1  1.0
  1.4652582439          1.0
P  1  1.0
  0.9613292039          1.0
P  1  1.0
  0.6142048772          1.0
P  1  1.0
  0.3542787955          1.0
P  1  1.0
  0.2233230112          1.0
P  1  1.0
  0.1390177296          1.0
P  1  1.0
  0.0773788537          1.0
P  1  1.0
  0.052832025           1.0
P  1  1.0
  0.032551765           1.0
D  1  1.0
  13546104.303565158    1.0
D  1  1.0
  4246234.057183406     1.0
D  1  1.0
  1540378.8945870202    1.0
D  1  1.0
  676519.344            1.0
D  1  1.0
  378900.6754056236     1.0
D  1  1.0
  145318.4841709074     1.0
D  1  1.0
  80678.3900888006      1.0
D  1  1.0
  39850.1261663127      1.0
D  1  1.0
  25043.8021893212      1.0
D  1  1.0
  15940.8217341684      1.0
D  1  1.0
  6939.4805961344       1.0
D  1  1.0
  4647.0177018296       1.0
D  1  1.0
  3041.3539814603       1.0
D  1  1.0
  1966.934495253        1.0
D  1  1.0
  1199.4498919784       1.0
D  1  1.0
  763.4355749265        1.0
D  1  1.0
  473.2926120449        1.0
D  1  1.0
  336.3782612609        1.0
D  1  1.0
  196.4369870861        1.0
D  1  1.0
  115.4270770283        1.0
D  1  1.0
  67.9442597084         1.0
D  1  1.0
  39.9624455909         1.0
D  1  1.0
  25.4555325116         1.0
D  1  1.0
  16.5765847138         1.0
D  1  1.0
  9.3102103416          1.0
D  1  1.0
  5.4022209771          1.0
D  1  1.0
  3.0998294504          1.0
D  1  1.0
  1.702229486           1.0
D  1  1.0
  1.110731214           1.0
D  1  1.0
  0.769869143           1.0
D  1  1.0
  0.5100114219          1.0
D  1  1.0
  0.3104094721          1.0
D  1  1.0
  0.2141203427          1.0
D  1  1.0
  0.1354081206          1.0
D  1  1.0
  0.0944039421          1.0
D  1  1.0
  0.0468745416          1.0
F  1  1.0
  9652.0638779276       1.0
F  1  1.0
  6209.9667234898       1.0
F  1  1.0
  3822.358953403        1.0
F  1  1.0
  2113.2797905281       1.0
F  1  1.0
  1279.965838865        1.0
F  1  1.0
  826.1170851822        1.0
F  1  1.0
  485.0219421384        1.0
F  1  1.0
  313.4694895107        1.0
F  1  1.0
  182.6827655017        1.0
F  1  1.0
  100.6042862653        1.0
F  1  1.0
  69.5405607164         1.0
F  1  1.0
  49.0670293846         1.0
F  1  1.0
  31.223319258          1.0
F  1  1.0
  18.4235301892         1.0
F  1  1.0
  10.7200430914         1.0
F  1  1.0
  6.7762743177          1.0
F  1  1.0
  4.4949660302          1.0
F  1  1.0
  2.5588307551          1.0
F  1  1.0
  1.3730974671          1.0
F  1  1.0
  0.6883525779          1.0
F  1  1.0
  0.4034019764          1.0
F  1  1.0
  0.2796673863          1.0
F  1  1.0
  0.1251125125          1.0
G  1  1.0
  3103.4762951608       1.0
G  1  1.0
  1776.577747512        1.0
G  1  1.0
  1019.550607498        1.0
G  1  1.0
  619.5329184592        1.0
G  1  1.0
  391.2115066127        1.0
G  1  1.0
  264.9830791356        1.0
G  1  1.0
  178.81626527          1.0
G  1  1.0
  125.4983252827        1.0
G  1  1.0
  81.8897523323         1.0
G  1  1.0
  46.861134239          1.0
G  1  1.0
  28.0578265566         1.0
G  1  1.0
  17.129988504          1.0
G  1  1.0
  9.9629997406          1.0
G  1  1.0
  6.55203553            1.0
G  1  1.0
  3.6670734012          1.0
G  1  1.0
  2.1744439883          1.0
G  1  1.0
  1.2495029763          1.0
G  1  1.0
  0.782955669           1.0
G  1  1.0
  0.5534624379          1.0
G  1  1.0
  0.3795832956          1.0
G  1  1.0
  0.1479121015          1.0
H  1  1.0
  467.2506267514        1.0
H  1  1.0
  317.6076626794        1.0
H  1  1.0
  189.6744449352        1.0
H  1  1.0
  117.1877967799        1.0
H  1  1.0
  64.4499116852         1.0
H  1  1.0
  37.4585345192         1.0
H  1  1.0
  22.6335456511         1.0
H  1  1.0
  11.2986469619         1.0
H  1  1.0
  5.847759352           1.0
H  1  1.0
  3.3694371557          1.0
H  1  1.0
  2.2257346477          1.0
H  1  1.0
  1.195402813           1.0
H  1  1.0
  0.8507584612          1.0
H  1  1.0
  0.5990982183          1.0
H  1  1.0
  0.4276012763          1.0
H  1  1.0
  0.1904319319          1.0
I  1  1.0
  244.549114            1.0
I  1  1.0
  141.8312521027        1.0
I  1  1.0
  80.1426391527         1.0
I  1  1.0
  50.7191683733         1.0
I  1  1.0
  34.7481906187         1.0
I  1  1.0
  23.0999696801         1.0
I  1  1.0
  15.8601472639         1.0
I  1  1.0
  8.2929211464          1.0
I  1  1.0
  4.9227351742          1.0
I  1  1.0
  2.7017575823          1.0
I  1  1.0
  1.3476497028          1.0
I  1  1.0
  0.7614712819          1.0
I  1  1.0
  0.5200168353          1.0
I  1  1.0
  0.21727604            1.0
J  1  1.0
  11.35578835           1.0
J  1  1.0
  7.6837023329          1.0
J  1  1.0
  5.1315033694          1.0
J  1  1.0
  0.8901224883          1.0
****
Dy     0
S  1  1.0
  27126897.6            1.0
S  1  1.0
  4600368.542417        1.0
S  1  1.0
  1183617.7576065832    1.0
S  1  1.0
  507980.5381348658     1.0
S  1  1.0
  184222.6365820191     1.0
S  1  1.0
  72471.7333503686      1.0
S  1  1.0
  29904.041916244       1.0
S  1  1.0
  12787.5185894521      1.0
S  1  1.0
  5533.886610892        1.0
S  1  1.0
  3038.0503698061       1.0
S  1  1.0
  1909.0537504207       1.0
S  1  1.0
  1073.0377998455       1.0
S  1  1.0
  570.8644160483        1.0
S  1  1.0
  376.6413851895        1.0
S  1  1.0
  240.4756869401        1.0
S  1  1.0
  115.0743836187        1.0
S  1  1.0
  68.1773680585         1.0
S  1  1.0
  39.9675795958         1.0
S  1  1.0
  22.2905375019         1.0
S  1  1.0
  14.458596521          1.0
S  1  1.0
  8.847766031           1.0
S  1  1.0
  5.0903624869          1.0
S  1  1.0
  3.3468693824          1.0
S  1  1.0
  2.3704868542          1.0
S  1  1.0
  1.4015024011          1.0
S  1  1.0
  0.6752914988          1.0
S  1  1.0
  0.3625028421          1.0
S  1  1.0
  0.2362576507          1.0
S  1  1.0
  0.1277822365          1.0
S  1  1.0
  0.0850912676          1.0
S  1  1.0
  0.0433053973          1.0
S  1  1.0
  0.018667211           1.0
P  1  1.0
  6410648.41            1.0
P  1  1.0
  1837712.1709804572    1.0
P  1  1.0
  783144.2239999999     1.0
P  1  1.0
  450712.961071402      1.0
P  1  1.0
  154659.5754458252     1.0
P  1  1.0
  91542.3348618104      1.0
P  1  1.0
  41685.0921006047      1.0
P  1  1.0
  19273.0410813597      1.0
P  1  1.0
  12930.5702660002      1.0
P  1  1.0
  7031.7927651239       1.0
P  1  1.0
  4143.4177410664       1.0
P  1  1.0
  1904.910485321        1.0
P  1  1.0
  916.9781245722        1.0
P  1  1.0
  583.2188727211        1.0
P  1  1.0
  329.8831070594        1.0
P  1  1.0
  174.3279914586        1.0
P  1  1.0
  105.395252596         1.0
P  1  1.0
  72.1330650807         1.0
P  1  1.0
  49.7451868851         1.0
P  1  1.0
  34.6549956011         1.0
P  1  1.0
  23.977942672          1.0
P  1  1.0
  15.4576936645         1.0
P  1  1.0
  9.8036383728          1.0
P  1  1.0
  6.2488591938          1.0
P  1  1.0
  3.720116196           1.0
P  1  1.0
  2.2399434654          1.0
P  1  1.0
  1.2472835985          1.0
P  1  1.0
  0.7691157257          1.0
P  1  1.0
  0.5373601069          1.0
P  1  1.0
  0.3617807421          1.0
P  1  1.0
  0.227488432           1.0
P  1  1.0
  0.1423500405          1.0
P  1  1.0
  0.0751888372          1.0
P  1  1.0
  0.047964099           1.0
P  1  1.0
  0.0331861529          1.0
D  1  1.0
  402979.8222327042     1.0
D  1  1.0
  153944.3310642944     1.0
D  1  1.0
  87039.5027473151      1.0
D  1  1.0
  42937.0460382469      1.0
D  1  1.0
  22576.9561167082      1.0
D  1  1.0
  12903.5255688822      1.0
D  1  1.0
  7273.4655835274       1.0
D  1  1.0
  4563.8366542279       1.0
D  1  1.0
  2965.5478232056       1.0
D  1  1.0
  1838.2142600566       1.0
D  1  1.0
  1051.399567385        1.0
D  1  1.0
  642.3552764639        1.0
D  1  1.0
  348.4509168999        1.0
D  1  1.0
  203.9149892298        1.0
D  1  1.0
  122.732912594         1.0
D  1  1.0
  71.8535111466         1.0
D  1  1.0
  44.839112521          1.0
D  1  1.0
  27.5220856531         1.0
D  1  1.0
  16.5721248835         1.0
D  1  1.0
  10.2456413325         1.0
D  1  1.0
  6.6845926149          1.0
D  1  1.0
  4.2369002254          1.0
D  1  1.0
  2.4253432647          1.0
D  1  1.0
  1.4896280332          1.0
D  1  1.0
  0.9125993761          1.0
D  1  1.0
  0.5167871172          1.0
D  1  1.0
  0.3166811982          1.0
D  1  1.0
  0.2144831568          1.0
D  1  1.0
  0.1376503923          1.0
D  1  1.0
  0.0968489511          1.0
D  1  1.0
  0.0477880602          1.0
F  1  1.0
  6747.1750142529       1.0
F  1  1.0
  4037.3300046059       1.0
F  1  1.0
  2183.00688672         1.0
F  1  1.0
  1335.9378520171       1.0
F  1  1.0
  838.0483153362        1.0
F  1  1.0
  504.4931368958        1.0
F  1  1.0
  326.6957265286        1.0
F  1  1.0
  192.2442611501        1.0
F  1  1.0
  114.3289719942        1.0
F  1  1.0
  69.3198326524         1.0
F  1  1.0
  42.3150241774         1.0
F  1  1.0
  25.8464373654         1.0
F  1  1.0
  15.0975119833         1.0
F  1  1.0
  9.1291405138          1.0
F  1  1.0
  4.892978113           1.0
F  1  1.0
  2.7659706577          1.0
F  1  1.0
  1.7084842445          1.0
F  1  1.0
  0.9939614852          1.0
F  1  1.0
  0.5986563748          1.0
F  1  1.0
  0.3300449284          1.0
F  1  1.0
  0.1553785199          1.0
F  1  1.0
  0.1095504995          1.0
G  1  1.0
  1109.0049910064       1.0
G  1  1.0
  782.4089291165        1.0
G  1  1.0
  518.308962173         1.0
G  1  1.0
  291.3018692369        1.0
G  1  1.0
  186.9890797148        1.0
G  1  1.0
  128.5142757275        1.0
G  1  1.0
  83.1961252443         1.0
G  1  1.0
  53.8273544853         1.0
G  1  1.0
  30.441859248          1.0
G  1  1.0
  18.7239897768         1.0
G  1  1.0
  11.6994855769         1.0
G  1  1.0
  7.0115388281          1.0
G  1  1.0
  4.8163944176          1.0
G  1  1.0
  2.9278857548          1.0
G  1  1.0
  1.733312259           1.0
G  1  1.0
  1.0487840246          1.0
G  1  1.0
  0.73273411            1.0
G  1  1.0
  0.4060259696          1.0
G  1  1.0
  0.1533901175          1.0
H  1  1.0
  484.7925753107        1.0
H  1  1.0
  331.313644371         1.0
H  1  1.0
  187.5009526219        1.0
H  1  1.0
  105.6520278371        1.0
H  1  1.0
  57.2787281188         1.0
H  1  1.0
  31.5810627505         1.0
H  1  1.0
  21.3223853667         1.0
H  1  1.0
  14.437119073          1.0
H  1  1.0
  8.7556199012          1.0
H  1  1.0
  5.2116520909          1.0
H  1  1.0
  3.719275252           1.0
H  1  1.0
  2.4165860714          1.0
H  1  1.0
  1.256289729           1.0
H  1  1.0
  0.873346826           1.0
H  1  1.0
  0.6208345836          1.0
H  1  1.0
  0.4200617595          1.0
H  1  1.0
  0.1955282583          1.0
I  1  1.0
  256.503228            1.0
I  1  1.0
  149.1022651575        1.0
I  1  1.0
  83.2189680218         1.0
I  1  1.0
  53.2634473021         1.0
I  1  1.0
  36.3632229951         1.0
I  1  1.0
  24.1613404856         1.0
I  1  1.0
  16.6498661943         1.0
I  1  1.0
  9.0707993857          1.0
I  1  1.0
  5.4963019613          1.0
I  1  1.0
  2.8274196693          1.0
I  1  1.0
  1.4061176508          1.0
I  1  1.0
  0.7938339669          1.0
I  1  1.0
  0.5408088496          1.0
I  1  1.0
  0.224823896           1.0
J  1  1.0
  12.01625859           1.0
J  1  1.0
  8.1568230882          1.0
J  1  1.0
  5.46263147            1.0
J  1  1.0
  0.9252431125          1.0
****
Ho     0
S  1  1.0
  7917322.96            1.0
S  1  1.0
  1013928.9513595314    1.0
S  1  1.0
  521795.1404046532     1.0
S  1  1.0
  192291.1374702996     1.0
S  1  1.0
  74708.2892192475      1.0
S  1  1.0
  27018.2063064881      1.0
S  1  1.0
  17779.3120366332      1.0
S  1  1.0
  10013.9378334101      1.0
S  1  1.0
  4256.6150960174       1.0
S  1  1.0
  2327.0799497174       1.0
S  1  1.0
  1165.6174074279       1.0
S  1  1.0
  594.7925363724        1.0
S  1  1.0
  278.8814481119        1.0
S  1  1.0
  193.5599631194        1.0
S  1  1.0
  121.2369504769        1.0
S  1  1.0
  55.0273321682         1.0
S  1  1.0
  32.5822087617         1.0
S  1  1.0
  18.926229496          1.0
S  1  1.0
  12.6443600487         1.0
S  1  1.0
  8.6393227549          1.0
S  1  1.0
  5.2897859517          1.0
S  1  1.0
  3.5346959925          1.0
S  1  1.0
  2.4594531589          1.0
S  1  1.0
  1.7260900184          1.0
S  1  1.0
  1.0818036372          1.0
S  1  1.0
  0.6652624564          1.0
S  1  1.0
  0.374526595           1.0
S  1  1.0
  0.2474249919          1.0
S  1  1.0
  0.1315029848          1.0
S  1  1.0
  0.088737466           1.0
S  1  1.0
  0.0441730972          1.0
S  1  1.0
  0.0190302059          1.0
P  1  1.0
  15149789.471013773    1.0
P  1  1.0
  6682173.52            1.0
P  1  1.0
  1752072.4854080374    1.0
P  1  1.0
  478849.2262856401     1.0
P  1  1.0
  262098.6306922604     1.0
P  1  1.0
  98263.5697226387      1.0
P  1  1.0
  44686.4661994483      1.0
P  1  1.0
  17344.4259361453      1.0
P  1  1.0
  10131.5334713287      1.0
P  1  1.0
  4550.454045494        1.0
P  1  1.0
  2964.6051889969       1.0
P  1  1.0
  1570.0383086992       1.0
P  1  1.0
  1029.8638677139       1.0
P  1  1.0
  689.3998943803        1.0
P  1  1.0
  447.14361229          1.0
P  1  1.0
  261.1696541996        1.0
P  1  1.0
  148.177007051         1.0
P  1  1.0
  88.6508959562         1.0
P  1  1.0
  45.2847847358         1.0
P  1  1.0
  29.5280634758         1.0
P  1  1.0
  18.1510675983         1.0
P  1  1.0
  10.5733660014         1.0
P  1  1.0
  7.1163565842          1.0
P  1  1.0
  4.297148053           1.0
P  1  1.0
  2.9069854852          1.0
P  1  1.0
  1.9817517583          1.0
P  1  1.0
  1.3373990868          1.0
P  1  1.0
  0.8270212405          1.0
P  1  1.0
  0.560499745           1.0
P  1  1.0
  0.3663610942          1.0
P  1  1.0
  0.206036801           1.0
P  1  1.0
  0.1385746874          1.0
P  1  1.0
  0.0763469623          1.0
P  1  1.0
  0.0488769979          1.0
P  1  1.0
  0.0338314771          1.0
D  1  1.0
  93917.3987445107      1.0
D  1  1.0
  25292.7503469524      1.0
D  1  1.0
  12218.8821382918      1.0
D  1  1.0
  7656.5918687725       1.0
D  1  1.0
  4777.2879706128       1.0
D  1  1.0
  3087.6546633536       1.0
D  1  1.0
  1951.7181138062       1.0
D  1  1.0
  1067.6935625493       1.0
D  1  1.0
  696.0963292713        1.0
D  1  1.0
  494.1938818092        1.0
D  1  1.0
  261.6129657903        1.0
D  1  1.0
  135.6489798993        1.0
D  1  1.0
  81.6041134499         1.0
D  1  1.0
  48.796656807          1.0
D  1  1.0
  26.6861219071         1.0
D  1  1.0
  14.9825142773         1.0
D  1  1.0
  8.4427186759          1.0
D  1  1.0
  5.5851361818          1.0
D  1  1.0
  3.5475459762          1.0
D  1  1.0
  2.0239039634          1.0
D  1  1.0
  1.072915242           1.0
D  1  1.0
  0.6719024718          1.0
D  1  1.0
  0.4679777299          1.0
D  1  1.0
  0.3159621585          1.0
D  1  1.0
  0.2166953185          1.0
D  1  1.0
  0.1398655049          1.0
D  1  1.0
  0.0990804317          1.0
D  1  1.0
  0.048717327           1.0
F  1  1.0
  10491.9121294696      1.0
F  1  1.0
  7169.9961608697       1.0
F  1  1.0
  4214.7445689308       1.0
F  1  1.0
  2311.0949177684       1.0
F  1  1.0
  1370.3355375615       1.0
F  1  1.0
  749.2261112884        1.0
F  1  1.0
  368.1146247205        1.0
F  1  1.0
  223.9991173515        1.0
F  1  1.0
  135.6321392154        1.0
F  1  1.0
  77.7860573423         1.0
F  1  1.0
  47.6276219723         1.0
F  1  1.0
  31.7502192803         1.0
F  1  1.0
  22.4543444437         1.0
F  1  1.0
  15.4471680137         1.0
F  1  1.0
  10.6772191562         1.0
F  1  1.0
  7.1235051773          1.0
F  1  1.0
  4.1869156511          1.0
F  1  1.0
  2.5815436328          1.0
F  1  1.0
  1.5259227125          1.0
F  1  1.0
  0.9917697664          1.0
F  1  1.0
  0.6834801107          1.0
F  1  1.0
  0.4003130849          1.0
F  1  1.0
  0.2830306201          1.0
F  1  1.0
  0.1591796723          1.0
F  1  1.0
  0.1111652581          1.0
G  1  1.0
  1417.2835268521       1.0
G  1  1.0
  900.9227023032        1.0
G  1  1.0
  540.2281441749        1.0
G  1  1.0
  303.3515806615        1.0
G  1  1.0
  180.7113241253        1.0
G  1  1.0
  115.6991193449        1.0
G  1  1.0
  79.3607954442         1.0
G  1  1.0
  55.9010196255         1.0
G  1  1.0
  33.5885132236         1.0
G  1  1.0
  18.7341922964         1.0
G  1  1.0
  12.6328028025         1.0
G  1  1.0
  8.9811744545          1.0
G  1  1.0
  5.6271404334          1.0
G  1  1.0
  3.5701963141          1.0
G  1  1.0
  2.4000804809          1.0
G  1  1.0
  1.6594824556          1.0
G  1  1.0
  1.1745380689          1.0
G  1  1.0
  0.7517675866          1.0
G  1  1.0
  0.492535798           1.0
G  1  1.0
  0.3499037601          1.0
G  1  1.0
  0.1569595907          1.0
H  1  1.0
  360.8047440446        1.0
H  1  1.0
  205.0463145541        1.0
H  1  1.0
  136.1304557164        1.0
H  1  1.0
  94.950464113          1.0
H  1  1.0
  60.1088035515         1.0
H  1  1.0
  33.0164864379         1.0
H  1  1.0
  20.1246975045         1.0
H  1  1.0
  13.8023903524         1.0
H  1  1.0
  9.5255516538          1.0
H  1  1.0
  6.5616641511          1.0
H  1  1.0
  4.4399248402          1.0
H  1  1.0
  2.5099862438          1.0
H  1  1.0
  1.3042475618          1.0
H  1  1.0
  0.7573499022          1.0
H  1  1.0
  0.4307334094          1.0
H  1  1.0
  0.1999382215          1.0
I  1  1.0
  268.478472            1.0
I  1  1.0
  155.3975284662        1.0
I  1  1.0
  86.3212682503         1.0
I  1  1.0
  55.8043582916         1.0
I  1  1.0
  37.9802589189         1.0
I  1  1.0
  25.2256951735         1.0
I  1  1.0
  17.4836042663         1.0
I  1  1.0
  9.2256158158          1.0
I  1  1.0
  5.5164294452          1.0
I  1  1.0
  2.9508962929          1.0
I  1  1.0
  1.4623001488          1.0
I  1  1.0
  0.8278811585          1.0
I  1  1.0
  0.5598512291          1.0
I  1  1.0
  0.231485576           1.0
J  1  1.0
  12.67591003           1.0
J  1  1.0
  8.6284565059          1.0
J  1  1.0
  5.7927544011          1.0
J  1  1.0
  0.9566232313          1.0
****
Er     0
S  1  1.0
  8056203.18            1.0
S  1  1.0
  1477197.0421167274    1.0
S  1  1.0
  535542.3187691487     1.0
S  1  1.0
  191028.5704367228     1.0
S  1  1.0
  75915.755154722       1.0
S  1  1.0
  27871.5402856478      1.0
S  1  1.0
  18540.2431884388      1.0
S  1  1.0
  10576.5062792714      1.0
S  1  1.0
  3901.5858444322       1.0
S  1  1.0
  2254.2730735283       1.0
S  1  1.0
  1206.3549384025       1.0
S  1  1.0
  626.3212701944        1.0
S  1  1.0
  288.393052579         1.0
S  1  1.0
  134.3540070913        1.0
S  1  1.0
  83.3826488985         1.0
S  1  1.0
  55.2078994399         1.0
S  1  1.0
  36.7625726144         1.0
S  1  1.0
  22.0128868424         1.0
S  1  1.0
  13.0565441778         1.0
S  1  1.0
  8.9651734405          1.0
S  1  1.0
  5.4208206465          1.0
S  1  1.0
  3.7135783406          1.0
S  1  1.0
  2.5845102479          1.0
S  1  1.0
  1.5363558995          1.0
S  1  1.0
  0.8643283986          1.0
S  1  1.0
  0.6160112246          1.0
S  1  1.0
  0.369584649           1.0
S  1  1.0
  0.2362043376          1.0
S  1  1.0
  0.1328583153          1.0
S  1  1.0
  0.0910553474          1.0
S  1  1.0
  0.0450664249          1.0
S  1  1.0
  0.0193999874          1.0
P  1  1.0
  3710644.1483558286    1.0
P  1  1.0
  1474358.262336179     1.0
P  1  1.0
  866731.171            1.0
P  1  1.0
  280800.3726063944     1.0
P  1  1.0
  169644.3231807899     1.0
P  1  1.0
  71396.1772509483      1.0
P  1  1.0
  32413.5217243455      1.0
P  1  1.0
  13541.6948244252      1.0
P  1  1.0
  8382.7519505125       1.0
P  1  1.0
  5244.4585834567       1.0
P  1  1.0
  2038.1440129614       1.0
P  1  1.0
  1260.1537069733       1.0
P  1  1.0
  721.714874009         1.0
P  1  1.0
  498.2532813176        1.0
P  1  1.0
  318.4325175245        1.0
P  1  1.0
  200.9429754927        1.0
P  1  1.0
  139.0339047893        1.0
P  1  1.0
  97.1186987279         1.0
P  1  1.0
  57.4949119389         1.0
P  1  1.0
  34.0218133617         1.0
P  1  1.0
  21.2835013414         1.0
P  1  1.0
  12.594597026          1.0
P  1  1.0
  7.1376125139          1.0
P  1  1.0
  3.7597081633          1.0
P  1  1.0
  2.2033318412          1.0
P  1  1.0
  1.4057068385          1.0
P  1  1.0
  0.8590099743          1.0
P  1  1.0
  0.5220510611          1.0
P  1  1.0
  0.3643101637          1.0
P  1  1.0
  0.2397898795          1.0
P  1  1.0
  0.1545633076          1.0
P  1  1.0
  0.0894227289          1.0
P  1  1.0
  0.0609986541          1.0
P  1  1.0
  0.0344888665          1.0
D  1  1.0
  295169.5672300872     1.0
D  1  1.0
  101275.3183495019     1.0
D  1  1.0
  52149.9522809599      1.0
D  1  1.0
  26842.8546635203      1.0
D  1  1.0
  16684.0198516361      1.0
D  1  1.0
  10113.0338897442      1.0
D  1  1.0
  6000.5505649144       1.0
D  1  1.0
  3877.1715036887       1.0
D  1  1.0
  2388.1479444186       1.0
D  1  1.0
  1250.8896931167       1.0
D  1  1.0
  738.901016701         1.0
D  1  1.0
  503.846989403         1.0
D  1  1.0
  315.4187940916        1.0
D  1  1.0
  186.5007747198        1.0
D  1  1.0
  125.2407586245        1.0
D  1  1.0
  73.6237622377         1.0
D  1  1.0
  43.52173986           1.0
D  1  1.0
  27.8191836377         1.0
D  1  1.0
  17.7255227646         1.0
D  1  1.0
  9.072915668           1.0
D  1  1.0
  5.2105587794          1.0
D  1  1.0
  3.2051025227          1.0
D  1  1.0
  2.0197725774          1.0
D  1  1.0
  1.2686378541          1.0
D  1  1.0
  0.8922671549          1.0
D  1  1.0
  0.5512890332          1.0
D  1  1.0
  0.3281932392          1.0
D  1  1.0
  0.2216539029          1.0
D  1  1.0
  0.1259199132          1.0
D  1  1.0
  0.0875449314          1.0
D  1  1.0
  0.0496639678          1.0
F  1  1.0
  16860.0540694892      1.0
F  1  1.0
  7641.6026610072       1.0
F  1  1.0
  4381.9051413306       1.0
F  1  1.0
  2752.7048980093       1.0
F  1  1.0
  1837.7138182226       1.0
F  1  1.0
  1224.2865776534       1.0
F  1  1.0
  766.1180460401        1.0
F  1  1.0
  443.8285639119        1.0
F  1  1.0
  290.087410776         1.0
F  1  1.0
  196.2176314008        1.0
F  1  1.0
  138.0574059506        1.0
F  1  1.0
  96.6231633621         1.0
F  1  1.0
  66.5744496075         1.0
F  1  1.0
  43.5755599489         1.0
F  1  1.0
  28.5226845856         1.0
F  1  1.0
  17.8945005061         1.0
F  1  1.0
  9.879772916           1.0
F  1  1.0
  5.924896717           1.0
F  1  1.0
  4.058265485           1.0
F  1  1.0
  2.6562125973          1.0
F  1  1.0
  1.5847891686          1.0
F  1  1.0
  1.0349309337          1.0
F  1  1.0
  0.6992351167          1.0
F  1  1.0
  0.4619636759          1.0
F  1  1.0
  0.3219611352          1.0
F  1  1.0
  0.1630682113          1.0
F  1  1.0
  0.1128851514          1.0
G  1  1.0
  2275.5007098914       1.0
G  1  1.0
  941.0647465935        1.0
G  1  1.0
  579.4342283902        1.0
G  1  1.0
  397.7535886789        1.0
G  1  1.0
  272.9666889254        1.0
G  1  1.0
  193.9784925183        1.0
G  1  1.0
  130.7287376839        1.0
G  1  1.0
  79.7518057128         1.0
G  1  1.0
  54.5117107403         1.0
G  1  1.0
  38.5195037412         1.0
G  1  1.0
  25.9427258632         1.0
G  1  1.0
  17.1593880532         1.0
G  1  1.0
  11.4728193762         1.0
G  1  1.0
  7.2392008001          1.0
G  1  1.0
  4.5851467882          1.0
G  1  1.0
  2.5302634309          1.0
G  1  1.0
  1.5474668709          1.0
G  1  1.0
  0.8948888372          1.0
G  1  1.0
  0.5308167804          1.0
G  1  1.0
  0.3559595942          1.0
G  1  1.0
  0.1609156075          1.0
H  1  1.0
  374.9155511844        1.0
H  1  1.0
  214.5224165416        1.0
H  1  1.0
  141.8142764193        1.0
H  1  1.0
  98.8000447858         1.0
H  1  1.0
  62.5375733812         1.0
H  1  1.0
  37.765438423          1.0
H  1  1.0
  24.0994114815         1.0
H  1  1.0
  13.9460942183         1.0
H  1  1.0
  8.4100576715          1.0
H  1  1.0
  5.5663949377          1.0
H  1  1.0
  3.7994888026          1.0
H  1  1.0
  2.4777562356          1.0
H  1  1.0
  1.3488383155          1.0
H  1  1.0
  0.7732394459          1.0
H  1  1.0
  0.4412577603          1.0
H  1  1.0
  0.2049137164          1.0
I  1  1.0
  280.495594            1.0
I  1  1.0
  161.7345951671        1.0
I  1  1.0
  89.4546710881         1.0
I  1  1.0
  58.4281937078         1.0
I  1  1.0
  39.6024503009         1.0
I  1  1.0
  26.295962497          1.0
I  1  1.0
  18.2736926889         1.0
I  1  1.0
  9.6525922776          1.0
I  1  1.0
  5.3088304555          1.0
I  1  1.0
  3.0728407817          1.0
I  1  1.0
  1.5169272968          1.0
I  1  1.0
  0.85310883            1.0
I  1  1.0
  0.5781830298          1.0
I  1  1.0
  0.239091884           1.0
J  1  1.0
  13.3383611            1.0
J  1  1.0
  9.1023507408          1.0
J  1  1.0
  6.1251049721          1.0
J  1  1.0
  0.9853390484          1.0
****
Tm     0
S  1  1.0
  27933924.0            1.0
S  1  1.0
  4836564.149497844     1.0
S  1  1.0
  1540879.0824968845    1.0
S  1  1.0
  547363.520312847      1.0
S  1  1.0
  197549.9679564146     1.0
S  1  1.0
  79126.3696964667      1.0
S  1  1.0
  28667.1056383662      1.0
S  1  1.0
  17762.835130417       1.0
S  1  1.0
  11213.3260684083      1.0
S  1  1.0
  4091.8206901524       1.0
S  1  1.0
  2481.8016921318       1.0
S  1  1.0
  1225.5868182877       1.0
S  1  1.0
  744.4717812341        1.0
S  1  1.0
  468.7630369688        1.0
S  1  1.0
  256.415054696         1.0
S  1  1.0
  143.8526278882        1.0
S  1  1.0
  87.0787893651         1.0
S  1  1.0
  57.2094757331         1.0
S  1  1.0
  34.6485986204         1.0
S  1  1.0
  20.6870381319         1.0
S  1  1.0
  13.0883228348         1.0
S  1  1.0
  7.1140728725          1.0
S  1  1.0
  3.8615360104          1.0
S  1  1.0
  2.7164965205          1.0
S  1  1.0
  1.8796156388          1.0
S  1  1.0
  1.2957759342          1.0
S  1  1.0
  0.7637698932          1.0
S  1  1.0
  0.4212193321          1.0
S  1  1.0
  0.2741440457          1.0
S  1  1.0
  0.1446436302          1.0
S  1  1.0
  0.0932081044          1.0
S  1  1.0
  0.0459131325          1.0
S  1  1.0
  0.0197765336          1.0
P  1  1.0
  1528331.128718161     1.0
P  1  1.0
  563776.2514780258     1.0
P  1  1.0
  108556.2711909402     1.0
P  1  1.0
  59426.3921558744      1.0
P  1  1.0
  24381.2409522143      1.0
P  1  1.0
  11075.359997539       1.0
P  1  1.0
  7302.5912834205       1.0
P  1  1.0
  4466.7343614668       1.0
P  1  1.0
  2656.9097428438       1.0
P  1  1.0
  1138.6851270122       1.0
P  1  1.0
  782.0173028976        1.0
P  1  1.0
  490.0993909893        1.0
P  1  1.0
  315.1156239299        1.0
P  1  1.0
  184.8717506988        1.0
P  1  1.0
  102.2777997128        1.0
P  1  1.0
  63.8067759415         1.0
P  1  1.0
  45.2035739012         1.0
P  1  1.0
  31.1014013035         1.0
P  1  1.0
  22.1206735614         1.0
P  1  1.0
  12.9807179339         1.0
P  1  1.0
  7.4090416642          1.0
P  1  1.0
  4.4424562855          1.0
P  1  1.0
  2.6306207442          1.0
P  1  1.0
  1.7327496685          1.0
P  1  1.0
  1.142297565           1.0
P  1  1.0
  0.7453599953          1.0
P  1  1.0
  0.4351274477          1.0
P  1  1.0
  0.2583443124          1.0
P  1  1.0
  0.1542222713          1.0
P  1  1.0
  0.0911577401          1.0
P  1  1.0
  0.0617148271          1.0
P  1  1.0
  0.0351582819          1.0
D  1  1.0
  24201.0985961544      1.0
D  1  1.0
  13191.0931839617      1.0
D  1  1.0
  6231.1428682922       1.0
D  1  1.0
  4087.8452848228       1.0
D  1  1.0
  2555.6826134448       1.0
D  1  1.0
  1427.405962642        1.0
D  1  1.0
  795.2810114042        1.0
D  1  1.0
  435.0218773378        1.0
D  1  1.0
  256.0344694634        1.0
D  1  1.0
  149.2193645666        1.0
D  1  1.0
  93.0184895456         1.0
D  1  1.0
  64.4640146377         1.0
D  1  1.0
  44.7358574095         1.0
D  1  1.0
  30.3020299232         1.0
D  1  1.0
  18.2590674986         1.0
D  1  1.0
  9.4004568368          1.0
D  1  1.0
  5.5116847863          1.0
D  1  1.0
  3.6318562594          1.0
D  1  1.0
  2.0553481748          1.0
D  1  1.0
  1.4582513515          1.0
D  1  1.0
  0.941194689           1.0
D  1  1.0
  0.5449193415          1.0
D  1  1.0
  0.3812120585          1.0
D  1  1.0
  0.2519218136          1.0
D  1  1.0
  0.1442405087          1.0
D  1  1.0
  0.0997581767          1.0
D  1  1.0
  0.050627926           1.0
F  1  1.0
  11432.8648007681      1.0
F  1  1.0
  8011.3147376876       1.0
F  1  1.0
  4571.8673091993       1.0
F  1  1.0
  2909.4192728882       1.0
F  1  1.0
  1897.5019321096       1.0
F  1  1.0
  1241.5211325964       1.0
F  1  1.0
  776.9331345547        1.0
F  1  1.0
  500.9782355998        1.0
F  1  1.0
  324.683057614         1.0
F  1  1.0
  177.7792532862        1.0
F  1  1.0
  105.4184602971        1.0
F  1  1.0
  64.2139977311         1.0
F  1  1.0
  39.9433733521         1.0
F  1  1.0
  28.379838608          1.0
F  1  1.0
  19.247017311          1.0
F  1  1.0
  11.9394995174         1.0
F  1  1.0
  7.4912257451          1.0
F  1  1.0
  4.7482019532          1.0
F  1  1.0
  2.6396305605          1.0
F  1  1.0
  1.5495295888          1.0
F  1  1.0
  1.0596011931          1.0
F  1  1.0
  0.7126807531          1.0
F  1  1.0
  0.472694087           1.0
F  1  1.0
  0.3159441662          1.0
F  1  1.0
  0.1652088837          1.0
F  1  1.0
  0.1141074729          1.0
G  1  1.0
  1439.7426375112       1.0
G  1  1.0
  879.6902206358        1.0
G  1  1.0
  523.977366151         1.0
G  1  1.0
  317.468227404         1.0
G  1  1.0
  180.020917034         1.0
G  1  1.0
  103.3838741092        1.0
G  1  1.0
  67.2217454132         1.0
G  1  1.0
  47.6362094199         1.0
G  1  1.0
  33.5488185388         1.0
G  1  1.0
  23.8816870571         1.0
G  1  1.0
  15.1963230307         1.0
G  1  1.0
  9.2353884902          1.0
G  1  1.0
  6.3267757203          1.0
G  1  1.0
  4.1523555681          1.0
G  1  1.0
  2.644717741           1.0
G  1  1.0
  1.5467882066          1.0
G  1  1.0
  0.8842784869          1.0
G  1  1.0
  0.5743035169          1.0
G  1  1.0
  0.3886519401          1.0
G  1  1.0
  0.1638649594          1.0
H  1  1.0
  534.453311422         1.0
H  1  1.0
  365.1452022633        1.0
H  1  1.0
  223.4351317352        1.0
H  1  1.0
  139.4424430869        1.0
H  1  1.0
  83.8992391446         1.0
H  1  1.0
  56.3474163912         1.0
H  1  1.0
  39.5188161982         1.0
H  1  1.0
  25.6995369052         1.0
H  1  1.0
  16.6094920957         1.0
H  1  1.0
  10.7344470625         1.0
H  1  1.0
  7.6574919457          1.0
H  1  1.0
  5.0022429823          1.0
H  1  1.0
  2.6659890638          1.0
H  1  1.0
  1.3637124558          1.0
H  1  1.0
  0.834399472           1.0
H  1  1.0
  0.4727825968          1.0
H  1  1.0
  0.2083600165          1.0
I  1  1.0
  292.570834            1.0
I  1  1.0
  167.5701244033        1.0
I  1  1.0
  92.6233829567         1.0
I  1  1.0
  60.9199343686         1.0
I  1  1.0
  41.233147814          1.0
I  1  1.0
  27.3735614083         1.0
I  1  1.0
  19.0672736654         1.0
I  1  1.0
  10.0812099262         1.0
I  1  1.0
  5.9856804552          1.0
I  1  1.0
  3.1943656981          1.0
I  1  1.0
  1.5710486999          1.0
I  1  1.0
  0.8687512388          1.0
I  1  1.0
  0.5959310029          1.0
I  1  1.0
  0.244561612           1.0
J  1  1.0
  22.5408117776         1.0
J  1  1.0
  14.00498938           1.0
J  1  1.0
  9.5804271125          1.0
J  1  1.0
  6.4607585791          1.0
J  1  1.0
  1.0153760432          1.0
****
Yb     0
S  1  1.0
  27920380.8            1.0
S  1  1.0
  4872618.269262659     1.0
S  1  1.0
  913228.774            1.0
S  1  1.0
  360431.9333266613     1.0
S  1  1.0
  129770.0646           1.0
S  1  1.0
  45078.2543853107      1.0
S  1  1.0
  18433.862534325       1.0
S  1  1.0
  11236.0495094086      1.0
S  1  1.0
  6286.071999257        1.0
S  1  1.0
  2448.8752359131       1.0
S  1  1.0
  1289.2578935067       1.0
S  1  1.0
  776.7288892184        1.0
S  1  1.0
  502.3093718416        1.0
S  1  1.0
  300.7447234588        1.0
S  1  1.0
  183.2381236379        1.0
S  1  1.0
  129.682001066         1.0
S  1  1.0
  58.1478320212         1.0
S  1  1.0
  40.5284256221         1.0
S  1  1.0
  25.747595252          1.0
S  1  1.0
  17.1925657801         1.0
S  1  1.0
  10.1991741509         1.0
S  1  1.0
  5.8795258609          1.0
S  1  1.0
  4.0188658025          1.0
S  1  1.0
  2.8162327319          1.0
S  1  1.0
  1.9659865388          1.0
S  1  1.0
  1.3407094288          1.0
S  1  1.0
  0.7918899677          1.0
S  1  1.0
  0.4342379499          1.0
S  1  1.0
  0.2825048242          1.0
S  1  1.0
  0.1430766062          1.0
S  1  1.0
  0.095361541           1.0
S  1  1.0
  0.0476074512          1.0
S  1  1.0
  0.0201618109          1.0
P  1  1.0
  1578165.0503658305    1.0
P  1  1.0
  952437.213            1.0
P  1  1.0
  384011.9595097708     1.0
P  1  1.0
  157242.9686835681     1.0
P  1  1.0
  99301.5225525051      1.0
P  1  1.0
  32241.4820162244      1.0
P  1  1.0
  18100.6753809046      1.0
P  1  1.0
  9378.0322054509       1.0
P  1  1.0
  4886.0284117164       1.0
P  1  1.0
  2925.7658575061       1.0
P  1  1.0
  1151.3199956642       1.0
P  1  1.0
  816.2011665455        1.0
P  1  1.0
  475.8905537459        1.0
P  1  1.0
  308.9508825852        1.0
P  1  1.0
  200.9711388168        1.0
P  1  1.0
  119.2818724024        1.0
P  1  1.0
  61.267041065          1.0
P  1  1.0
  36.1477935077         1.0
P  1  1.0
  23.9907876211         1.0
P  1  1.0
  16.6250782398         1.0
P  1  1.0
  10.1093793621         1.0
P  1  1.0
  6.5287182978          1.0
P  1  1.0
  4.0227670555          1.0
P  1  1.0
  2.731569307           1.0
P  1  1.0
  1.8486711459          1.0
P  1  1.0
  1.24111105            1.0
P  1  1.0
  0.7966887369          1.0
P  1  1.0
  0.518219651           1.0
P  1  1.0
  0.3673638782          1.0
P  1  1.0
  0.255884963           1.0
P  1  1.0
  0.1693074396          1.0
P  1  1.0
  0.0841998606          1.0
P  1  1.0
  0.0546698292          1.0
P  1  1.0
  0.0358432194          1.0
D  1  1.0
  6782566.98            1.0
D  1  1.0
  2337793.187603478     1.0
D  1  1.0
  1144572.5016361421    1.0
D  1  1.0
  538404.1624087126     1.0
D  1  1.0
  186812.5403478508     1.0
D  1  1.0
  117334.4403011976     1.0
D  1  1.0
  52252.8834            1.0
D  1  1.0
  25777.2956421379      1.0
D  1  1.0
  13691.337751243       1.0
D  1  1.0
  7818.7807512291       1.0
D  1  1.0
  5169.4141828386       1.0
D  1  1.0
  3281.0404207229       1.0
D  1  1.0
  2333.7449133165       1.0
D  1  1.0
  1437.8202354932       1.0
D  1  1.0
  838.6269369514        1.0
D  1  1.0
  457.5543523399        1.0
D  1  1.0
  281.8399278145        1.0
D  1  1.0
  198.4528332039        1.0
D  1  1.0
  114.4922551253        1.0
D  1  1.0
  66.0720425254         1.0
D  1  1.0
  39.3581791545         1.0
D  1  1.0
  23.7117493698         1.0
D  1  1.0
  14.4284363842         1.0
D  1  1.0
  8.8655702767          1.0
D  1  1.0
  6.2920696674          1.0
D  1  1.0
  4.2885227537          1.0
D  1  1.0
  2.6728635765          1.0
D  1  1.0
  1.5779330418          1.0
D  1  1.0
  0.9251645521          1.0
D  1  1.0
  0.5239446818          1.0
D  1  1.0
  0.3121360234          1.0
D  1  1.0
  0.2211038886          1.0
D  1  1.0
  0.1303371192          1.0
D  1  1.0
  0.0900390349          1.0
D  1  1.0
  0.051614236           1.0
F  1  1.0
  10070.285137374       1.0
F  1  1.0
  5584.7111177904       1.0
F  1  1.0
  3553.6561674957       1.0
F  1  1.0
  1988.0968239057       1.0
F  1  1.0
  1222.8054695881       1.0
F  1  1.0
  603.5563688971        1.0
F  1  1.0
  341.1248850313        1.0
F  1  1.0
  198.5505185101        1.0
F  1  1.0
  116.9500864168        1.0
F  1  1.0
  62.8439394199         1.0
F  1  1.0
  33.7841575033         1.0
F  1  1.0
  20.5921134979         1.0
F  1  1.0
  12.3586293284         1.0
F  1  1.0
  7.3115697769          1.0
F  1  1.0
  4.8697832015          1.0
F  1  1.0
  2.7283704912          1.0
F  1  1.0
  1.6316460035          1.0
F  1  1.0
  0.9846451979          1.0
F  1  1.0
  0.6969859288          1.0
F  1  1.0
  0.48385636            1.0
F  1  1.0
  0.328252561           1.0
F  1  1.0
  0.1681522715          1.0
F  1  1.0
  0.1155886141          1.0
G  1  1.0
  1751.724819           1.0
G  1  1.0
  1080.1121283359       1.0
G  1  1.0
  624.0829086125        1.0
G  1  1.0
  421.7689466871        1.0
G  1  1.0
  225.6374987353        1.0
G  1  1.0
  136.6513575759        1.0
G  1  1.0
  83.6156964653         1.0
G  1  1.0
  59.6553557047         1.0
G  1  1.0
  40.9642069208         1.0
G  1  1.0
  24.9031131552         1.0
G  1  1.0
  16.6721934424         1.0
G  1  1.0
  11.6195237485         1.0
G  1  1.0
  7.5670371208          1.0
G  1  1.0
  4.6911150228          1.0
G  1  1.0
  2.7540327462          1.0
G  1  1.0
  1.9229615045          1.0
G  1  1.0
  1.299999729           1.0
G  1  1.0
  0.8807547459          1.0
G  1  1.0
  0.5884584422          1.0
G  1  1.0
  0.3957844943          1.0
G  1  1.0
  0.1792948365          1.0
H  1  1.0
  377.8879077506        1.0
H  1  1.0
  228.9607276238        1.0
H  1  1.0
  148.0018965272        1.0
H  1  1.0
  92.5634035897         1.0
H  1  1.0
  58.5507990031         1.0
H  1  1.0
  40.5438115824         1.0
H  1  1.0
  27.0181245233         1.0
H  1  1.0
  17.651380916          1.0
H  1  1.0
  11.5331674366         1.0
H  1  1.0
  8.2360954303          1.0
H  1  1.0
  5.1109517358          1.0
H  1  1.0
  2.7652597539          1.0
H  1  1.0
  1.4063943603          1.0
H  1  1.0
  0.8555698938          1.0
H  1  1.0
  0.5718484893          1.0
H  1  1.0
  0.407137821           1.0
H  1  1.0
  0.2129134282          1.0
I  1  1.0
  304.716922            1.0
I  1  1.0
  173.9787418751        1.0
I  1  1.0
  95.8289876484         1.0
I  1  1.0
  63.4738918504         1.0
I  1  1.0
  42.8740242898         1.0
I  1  1.0
  28.4593739764         1.0
I  1  1.0
  19.6180454008         1.0
I  1  1.0
  9.9848014695          1.0
I  1  1.0
  5.9569997974          1.0
I  1  1.0
  3.3159785947          1.0
I  1  1.0
  1.6254348982          1.0
I  1  1.0
  0.8927190699          1.0
I  1  1.0
  0.6147202674          1.0
I  1  1.0
  0.251773754           1.0
J  1  1.0
  23.5350158276         1.0
J  1  1.0
  14.67662853           1.0
J  1  1.0
  10.0634246183         1.0
J  1  1.0
  6.8005174416          1.0
J  1  1.0
  1.047212985           1.0
****
Lu     0
S  1  1.0
  4978024.559321069     1.0
S  1  1.0
  1577237.1981668035    1.0
S  1  1.0
  644479.079            1.0
S  1  1.0
  220716.0290374028     1.0
S  1  1.0
  82644.4630958876      1.0
S  1  1.0
  48337.766736627       1.0
S  1  1.0
  26401.596371857       1.0
S  1  1.0
  10990.6601431425      1.0
S  1  1.0
  4098.1809860375       1.0
S  1  1.0
  2536.3214934751       1.0
S  1  1.0
  1411.2373514392       1.0
S  1  1.0
  667.0505507601        1.0
S  1  1.0
  404.8589572806        1.0
S  1  1.0
  223.0952588562        1.0
S  1  1.0
  132.5186330371        1.0
S  1  1.0
  85.6035117288         1.0
S  1  1.0
  49.8416067463         1.0
S  1  1.0
  31.9108332517         1.0
S  1  1.0
  21.5964229445         1.0
S  1  1.0
  14.8166927366         1.0
S  1  1.0
  8.7133816894          1.0
S  1  1.0
  5.142114044           1.0
S  1  1.0
  3.152410651           1.0
S  1  1.0
  1.9749118726          1.0
S  1  1.0
  1.2328820162          1.0
S  1  1.0
  0.7034837683          1.0
S  1  1.0
  0.4538476569          1.0
S  1  1.0
  0.2590509934          1.0
S  1  1.0
  0.1764263543          1.0
S  1  1.0
  0.1196519977          1.0
S  1  1.0
  0.0749133058          1.0
S  1  1.0
  0.042015352           1.0
S  1  1.0
  0.0226417995          1.0
P  1  1.0
  61080329.37418546     1.0
P  1  1.0
  16076386.564120915    1.0
P  1  1.0
  7923764.2             1.0
P  1  1.0
  1660229.9763069458    1.0
P  1  1.0
  869530.2573171697     1.0
P  1  1.0
  337423.9135585026     1.0
P  1  1.0
  190003.1531042755     1.0
P  1  1.0
  66437.2549421422      1.0
P  1  1.0
  32192.572243332       1.0
P  1  1.0
  13163.3222969394      1.0
P  1  1.0
  7593.4789536557       1.0
P  1  1.0
  4579.6257883803       1.0
P  1  1.0
  2648.8193540161       1.0
P  1  1.0
  1463.5515912607       1.0
P  1  1.0
  799.0698986434        1.0
P  1  1.0
  448.3826761922        1.0
P  1  1.0
  236.2577325239        1.0
P  1  1.0
  129.7076194677        1.0
P  1  1.0
  73.9501402504         1.0
P  1  1.0
  37.6623623027         1.0
P  1  1.0
  23.2198190012         1.0
P  1  1.0
  14.6933788245         1.0
P  1  1.0
  9.3067572775          1.0
P  1  1.0
  5.3618823475          1.0
P  1  1.0
  3.4686718715          1.0
P  1  1.0
  2.1795491959          1.0
P  1  1.0
  1.4179747679          1.0
P  1  1.0
  0.9831205493          1.0
P  1  1.0
  0.5994520253          1.0
P  1  1.0
  0.3267134342          1.0
P  1  1.0
  0.1823027618          1.0
P  1  1.0
  0.1125678208          1.0
P  1  1.0
  0.0733348265          1.0
P  1  1.0
  0.0402520881          1.0
D  1  1.0
  7473093.52            1.0
D  1  1.0
  2575737.060128285     1.0
D  1  1.0
  1219694.749347532     1.0
D  1  1.0
  611694.094512941      1.0
D  1  1.0
  390069.4533884158     1.0
D  1  1.0
  129728.3249839119     1.0
D  1  1.0
  63372.1617063156      1.0
D  1  1.0
  29325.6900214426      1.0
D  1  1.0
  17044.0712282243      1.0
D  1  1.0
  10866.4918020359      1.0
D  1  1.0
  6814.9362466484       1.0
D  1  1.0
  4250.9791119269       1.0
D  1  1.0
  2497.6983604257       1.0
D  1  1.0
  1517.554055256        1.0
D  1  1.0
  831.9496893241        1.0
D  1  1.0
  558.6720310948        1.0
D  1  1.0
  396.9220949653        1.0
D  1  1.0
  253.2517591035        1.0
D  1  1.0
  147.4106403562        1.0
D  1  1.0
  86.790981162          1.0
D  1  1.0
  51.8142057045         1.0
D  1  1.0
  33.6112641416         1.0
D  1  1.0
  21.7856863965         1.0
D  1  1.0
  13.3010443561         1.0
D  1  1.0
  8.2197284973          1.0
D  1  1.0
  5.475756207           1.0
D  1  1.0
  3.2891057551          1.0
D  1  1.0
  1.986900587           1.0
D  1  1.0
  1.3711556401          1.0
D  1  1.0
  0.8467412529          1.0
D  1  1.0
  0.5339359814          1.0
D  1  1.0
  0.3675871213          1.0
D  1  1.0
  0.2507384202          1.0
D  1  1.0
  0.164656014           1.0
D  1  1.0
  0.1056392859          1.0
D  1  1.0
  0.0579630068          1.0
F  1  1.0
  8435.5377078854       1.0
F  1  1.0
  3679.8518496695       1.0
F  1  1.0
  1957.8940590124       1.0
F  1  1.0
  1278.7264561211       1.0
F  1  1.0
  836.8230994815        1.0
F  1  1.0
  484.9827375343        1.0
F  1  1.0
  325.7996564331        1.0
F  1  1.0
  232.5070382181        1.0
F  1  1.0
  160.1344949791        1.0
F  1  1.0
  108.775557477         1.0
F  1  1.0
  67.9629947277         1.0
F  1  1.0
  43.0736093356         1.0
F  1  1.0
  24.7375347699         1.0
F  1  1.0
  14.6205206338         1.0
F  1  1.0
  10.2353718063         1.0
F  1  1.0
  6.2032949848          1.0
F  1  1.0
  4.0440731632          1.0
F  1  1.0
  2.4125448973          1.0
F  1  1.0
  1.4698351141          1.0
F  1  1.0
  1.0144159698          1.0
F  1  1.0
  0.6258121667          1.0
F  1  1.0
  0.3435279788          1.0
F  1  1.0
  0.2102633111          1.0
F  1  1.0
  0.1376060925          1.0
G  1  1.0
  1621.143535958        1.0
G  1  1.0
  1058.5291066813       1.0
G  1  1.0
  588.692654092         1.0
G  1  1.0
  377.7001306091        1.0
G  1  1.0
  257.487325586         1.0
G  1  1.0
  172.767432878         1.0
G  1  1.0
  122.616291788         1.0
G  1  1.0
  74.9528392485         1.0
G  1  1.0
  43.3097276309         1.0
G  1  1.0
  26.1596702385         1.0
G  1  1.0
  17.988241702          1.0
G  1  1.0
  10.9173962576         1.0
G  1  1.0
  7.0032843844          1.0
G  1  1.0
  4.672771145           1.0
G  1  1.0
  3.1932841682          1.0
G  1  1.0
  2.1587399096          1.0
G  1  1.0
  1.3495677512          1.0
G  1  1.0
  0.8501594656          1.0
G  1  1.0
  0.5758078898          1.0
G  1  1.0
  0.351231132           1.0
G  1  1.0
  0.1922262341          1.0
H  1  1.0
  582.1972915305        1.0
H  1  1.0
  396.3172026104        1.0
H  1  1.0
  238.7997989939        1.0
H  1  1.0
  145.875966244         1.0
H  1  1.0
  93.2444284312         1.0
H  1  1.0
  62.7300856018         1.0
H  1  1.0
  43.174391459          1.0
H  1  1.0
  25.5336925278         1.0
H  1  1.0
  16.2936517205         1.0
H  1  1.0
  10.5937429021         1.0
H  1  1.0
  6.3317714843          1.0
H  1  1.0
  3.9141512455          1.0
H  1  1.0
  2.6561940707          1.0
H  1  1.0
  1.6476820028          1.0
H  1  1.0
  1.0398405412          1.0
H  1  1.0
  0.6876421409          1.0
H  1  1.0
  0.408942319           1.0
H  1  1.0
  0.218332098           1.0
I  1  1.0
  340.024886            1.0
I  1  1.0
  187.0671263405        1.0
I  1  1.0
  105.7915031848        1.0
I  1  1.0
  71.1699705302         1.0
I  1  1.0
  48.6942091919         1.0
I  1  1.0
  29.0857888564         1.0
I  1  1.0
  16.3975796397         1.0
I  1  1.0
  9.7679781651          1.0
I  1  1.0
  6.5062204305          1.0
I  1  1.0
  3.8566304831          1.0
I  1  1.0
  1.9728057935          1.0
I  1  1.0
  1.2206899248          1.0
I  1  1.0
  0.7981070008          1.0
I  1  1.0
  0.261417294           1.0
J  1  1.0
  26.5230491791         1.0
J  1  1.0
  16.43343962           1.0
J  1  1.0
  11.2203534561         1.0
J  1  1.0
  7.5381233116          1.0
J  1  1.0
  2.5223473             1.0
****
Hf     0
S  1  1.0
  16615945.233557807    1.0
S  1  1.0
  2951472.6349746045    1.0
S  1  1.0
  963732.808            1.0
S  1  1.0
  356797.948            1.0
S  1  1.0
  138919.9528           1.0
S  1  1.0
  54268.2281985493      1.0
S  1  1.0
  24206.8382779009      1.0
S  1  1.0
  14951.3247182528      1.0
S  1  1.0
  7485.2525395445       1.0
S  1  1.0
  4576.3988182366       1.0
S  1  1.0
  2639.4010279357       1.0
S  1  1.0
  1288.7198385132       1.0
S  1  1.0
  749.145291617         1.0
S  1  1.0
  457.3159528918        1.0
S  1  1.0
  193.1577414125        1.0
S  1  1.0
  117.0585735646        1.0
S  1  1.0
  83.4224952671         1.0
S  1  1.0
  50.7045505753         1.0
S  1  1.0
  29.6602978085         1.0
S  1  1.0
  17.5813667734         1.0
S  1  1.0
  10.9341653197         1.0
S  1  1.0
  7.3882508768          1.0
S  1  1.0
  4.2848962095          1.0
S  1  1.0
  2.5573119304          1.0
S  1  1.0
  1.4740221954          1.0
S  1  1.0
  0.8532511752          1.0
S  1  1.0
  0.4996811896          1.0
S  1  1.0
  0.2970836025          1.0
S  1  1.0
  0.1900684857          1.0
S  1  1.0
  0.1313009044          1.0
S  1  1.0
  0.0833596722          1.0
S  1  1.0
  0.0433453092          1.0
S  1  1.0
  0.0245924552          1.0
P  1  1.0
  16259457.148373324    1.0
P  1  1.0
  4947045.10484904      1.0
P  1  1.0
  1249380.768041341     1.0
P  1  1.0
  716680.8194806391     1.0
P  1  1.0
  310017.5157940899     1.0
P  1  1.0
  166128.6475929906     1.0
P  1  1.0
  64109.6265158866      1.0
P  1  1.0
  37176.4981494452      1.0
P  1  1.0
  14279.2918409309      1.0
P  1  1.0
  6142.630772423        1.0
P  1  1.0
  4042.2017629231       1.0
P  1  1.0
  2686.9709666705       1.0
P  1  1.0
  1190.873572312        1.0
P  1  1.0
  784.678811882         1.0
P  1  1.0
  513.0811658861        1.0
P  1  1.0
  300.867489439         1.0
P  1  1.0
  163.3503630321        1.0
P  1  1.0
  88.0121371734         1.0
P  1  1.0
  47.8516179556         1.0
P  1  1.0
  27.1138092498         1.0
P  1  1.0
  18.8562060317         1.0
P  1  1.0
  13.2968785194         1.0
P  1  1.0
  9.0179018396          1.0
P  1  1.0
  5.6547492267          1.0
P  1  1.0
  3.7619493525          1.0
P  1  1.0
  2.5029544013          1.0
P  1  1.0
  1.5859573829          1.0
P  1  1.0
  1.070065725           1.0
P  1  1.0
  0.6594273461          1.0
P  1  1.0
  0.3975184737          1.0
P  1  1.0
  0.2528328457          1.0
P  1  1.0
  0.1701487888          1.0
P  1  1.0
  0.1131834846          1.0
P  1  1.0
  0.0781959075          1.0
P  1  1.0
  0.0437199203          1.0
D  1  1.0
  68035.3515998004      1.0
D  1  1.0
  31556.4728938922      1.0
D  1  1.0
  16226.2682724142      1.0
D  1  1.0
  9034.413859208        1.0
D  1  1.0
  5699.445027487        1.0
D  1  1.0
  3676.1542865388       1.0
D  1  1.0
  2358.8119137945       1.0
D  1  1.0
  1018.208384155        1.0
D  1  1.0
  672.9281583458        1.0
D  1  1.0
  421.5395952924        1.0
D  1  1.0
  242.0546129692        1.0
D  1  1.0
  170.1243074334        1.0
D  1  1.0
  117.2070835097        1.0
D  1  1.0
  79.2706870443         1.0
D  1  1.0
  46.3280283415         1.0
D  1  1.0
  29.7392460779         1.0
D  1  1.0
  18.1440314968         1.0
D  1  1.0
  9.5272009635          1.0
D  1  1.0
  5.2283466038          1.0
D  1  1.0
  3.2258902086          1.0
D  1  1.0
  2.2889567099          1.0
D  1  1.0
  1.5063828383          1.0
D  1  1.0
  1.021296138           1.0
D  1  1.0
  0.719511408           1.0
D  1  1.0
  0.4967087201          1.0
D  1  1.0
  0.3199043367          1.0
D  1  1.0
  0.207283513           1.0
D  1  1.0
  0.1345093616          1.0
D  1  1.0
  0.096040782           1.0
D  1  1.0
  0.0629566852          1.0
F  1  1.0
  6738.3301306108       1.0
F  1  1.0
  3921.2865672118       1.0
F  1  1.0
  2523.2606974259       1.0
F  1  1.0
  1661.5121013644       1.0
F  1  1.0
  945.8297874107        1.0
F  1  1.0
  520.4699155734        1.0
F  1  1.0
  297.0939245963        1.0
F  1  1.0
  173.6220990328        1.0
F  1  1.0
  101.5432967732        1.0
F  1  1.0
  59.3357022104         1.0
F  1  1.0
  35.0649422147         1.0
F  1  1.0
  23.1070886773         1.0
F  1  1.0
  13.6726497392         1.0
F  1  1.0
  7.7944112955          1.0
F  1  1.0
  4.8064989165          1.0
F  1  1.0
  2.947730958           1.0
F  1  1.0
  1.8064984767          1.0
F  1  1.0
  1.2889851342          1.0
F  1  1.0
  0.8125448236          1.0
F  1  1.0
  0.5086106955          1.0
F  1  1.0
  0.3307890667          1.0
F  1  1.0
  0.1967720229          1.0
F  1  1.0
  0.1368826393          1.0
G  1  1.0
  1563.4651615563       1.0
G  1  1.0
  887.0861930302        1.0
G  1  1.0
  584.2839868295        1.0
G  1  1.0
  408.9148516888        1.0
G  1  1.0
  247.5244979881        1.0
G  1  1.0
  117.8723955953        1.0
G  1  1.0
  73.7831921871         1.0
G  1  1.0
  47.8107720615         1.0
G  1  1.0
  27.5447126999         1.0
G  1  1.0
  15.6734169785         1.0
G  1  1.0
  9.0115243561          1.0
G  1  1.0
  5.6516540639          1.0
G  1  1.0
  3.6025427147          1.0
G  1  1.0
  2.3844769687          1.0
G  1  1.0
  1.544396026           1.0
G  1  1.0
  0.988847873           1.0
G  1  1.0
  0.6232143572          1.0
G  1  1.0
  0.4071360449          1.0
G  1  1.0
  0.1759033109          1.0
H  1  1.0
  545.2603303603        1.0
H  1  1.0
  375.8337975769        1.0
H  1  1.0
  250.2057719931        1.0
H  1  1.0
  160.1888576046        1.0
H  1  1.0
  100.7596880138        1.0
H  1  1.0
  66.3922738339         1.0
H  1  1.0
  41.2099413459         1.0
H  1  1.0
  27.6498091609         1.0
H  1  1.0
  18.7025813677         1.0
H  1  1.0
  12.0884677203         1.0
H  1  1.0
  7.7870857445          1.0
H  1  1.0
  5.4145876439          1.0
H  1  1.0
  3.5843841367          1.0
H  1  1.0
  2.3369264745          1.0
H  1  1.0
  1.2151130735          1.0
H  1  1.0
  0.6928640284          1.0
H  1  1.0
  0.459648019           1.0
H  1  1.0
  0.2004462509          1.0
I  1  1.0
  466.880874            1.0
I  1  1.0
  273.4901394368        1.0
I  1  1.0
  129.9339745295        1.0
I  1  1.0
  76.1086030396         1.0
I  1  1.0
  46.7782506            1.0
I  1  1.0
  31.7963061494         1.0
I  1  1.0
  19.4661166323         1.0
I  1  1.0
  12.3369386542         1.0
I  1  1.0
  6.5987679625          1.0
I  1  1.0
  3.4659117703          1.0
I  1  1.0
  2.25599204            1.0
I  1  1.0
  1.3699006973          1.0
I  1  1.0
  0.770950974           1.0
I  1  1.0
  0.497428757           1.0
I  1  1.0
  0.22390654            1.0
J  1  1.0
  21.5323335            1.0
J  1  1.0
  13.1682232731         1.0
****
Ta     0
S  1  1.0
  8609995.0             1.0
S  1  1.0
  1675987.2465205202    1.0
S  1  1.0
  605602.3220698265     1.0
S  1  1.0
  323817.8098702783     1.0
S  1  1.0
  90728.343191147       1.0
S  1  1.0
  41704.5593            1.0
S  1  1.0
  15709.8119372169      1.0
S  1  1.0
  7004.9561030954       1.0
S  1  1.0
  4625.339188863        1.0
S  1  1.0
  2867.8373626138       1.0
S  1  1.0
  1198.9123911462       1.0
S  1  1.0
  788.3430063527        1.0
S  1  1.0
  481.7602110956        1.0
S  1  1.0
  251.2171706422        1.0
S  1  1.0
  150.3975924241        1.0
S  1  1.0
  98.8243557175         1.0
S  1  1.0
  65.1576152108         1.0
S  1  1.0
  29.0507370959         1.0
S  1  1.0
  18.5766933811         1.0
S  1  1.0
  11.5255817324         1.0
S  1  1.0
  7.6115455212          1.0
S  1  1.0
  4.5201513384          1.0
S  1  1.0
  2.3643822698          1.0
S  1  1.0
  1.289915863           1.0
S  1  1.0
  0.8689577889          1.0
S  1  1.0
  0.5585504771          1.0
S  1  1.0
  0.3168946529          1.0
S  1  1.0
  0.1983045602          1.0
S  1  1.0
  0.1266281837          1.0
S  1  1.0
  0.0794046015          1.0
S  1  1.0
  0.0515500353          1.0
S  1  1.0
  0.0262530119          1.0
P  1  1.0
  16600251.730754422    1.0
P  1  1.0
  3314683.266395556     1.0
P  1  1.0
  774628.2716585957     1.0
P  1  1.0
  333697.6908672699     1.0
P  1  1.0
  175629.3051559373     1.0
P  1  1.0
  70360.6034839148      1.0
P  1  1.0
  40272.4564872616      1.0
P  1  1.0
  21453.9068441842      1.0
P  1  1.0
  8702.085415546        1.0
P  1  1.0
  4445.5992882669       1.0
P  1  1.0
  2260.9692069683       1.0
P  1  1.0
  1320.6297016175       1.0
P  1  1.0
  841.4708803426        1.0
P  1  1.0
  541.540997247         1.0
P  1  1.0
  326.6521735613        1.0
P  1  1.0
  182.3300698839        1.0
P  1  1.0
  114.0951496539        1.0
P  1  1.0
  73.3117444337         1.0
P  1  1.0
  49.8822969566         1.0
P  1  1.0
  30.7363260225         1.0
P  1  1.0
  21.3929646094         1.0
P  1  1.0
  14.1834667285         1.0
P  1  1.0
  9.5212567936          1.0
P  1  1.0
  6.67910668            1.0
P  1  1.0
  4.3827443875          1.0
P  1  1.0
  2.8298895077          1.0
P  1  1.0
  1.9053031344          1.0
P  1  1.0
  1.3325434948          1.0
P  1  1.0
  0.9253379028          1.0
P  1  1.0
  0.4971055675          1.0
P  1  1.0
  0.2843918802          1.0
P  1  1.0
  0.1994752051          1.0
P  1  1.0
  0.126138791           1.0
P  1  1.0
  0.0834803256          1.0
P  1  1.0
  0.0466720211          1.0
D  1  1.0
  270415.956            1.0
D  1  1.0
  158395.3456528862     1.0
D  1  1.0
  90076.2023323853      1.0
D  1  1.0
  39863.4243981097      1.0
D  1  1.0
  24227.8321643476      1.0
D  1  1.0
  13788.1440606741      1.0
D  1  1.0
  7106.439923676        1.0
D  1  1.0
  3969.8055614185       1.0
D  1  1.0
  2382.546787618        1.0
D  1  1.0
  1427.5295908653       1.0
D  1  1.0
  854.4476665218        1.0
D  1  1.0
  498.2556508669        1.0
D  1  1.0
  298.7575176232        1.0
D  1  1.0
  179.7741029216        1.0
D  1  1.0
  89.487063796          1.0
D  1  1.0
  49.1006568664         1.0
D  1  1.0
  30.3620714037         1.0
D  1  1.0
  18.8953208582         1.0
D  1  1.0
  12.7733047763         1.0
D  1  1.0
  9.0697775701          1.0
D  1  1.0
  6.4274162073          1.0
D  1  1.0
  4.2991668777          1.0
D  1  1.0
  2.7718214447          1.0
D  1  1.0
  1.764129191           1.0
D  1  1.0
  1.0817618515          1.0
D  1  1.0
  0.6758783561          1.0
D  1  1.0
  0.4570470303          1.0
D  1  1.0
  0.3253739574          1.0
D  1  1.0
  0.2100476444          1.0
D  1  1.0
  0.1262778031          1.0
D  1  1.0
  0.0672077104          1.0
F  1  1.0
  11872.7117576727      1.0
F  1  1.0
  7624.3656090958       1.0
F  1  1.0
  2658.5820857716       1.0
F  1  1.0
  1764.3226619389       1.0
F  1  1.0
  1030.7789104722       1.0
F  1  1.0
  624.3645809739        1.0
F  1  1.0
  339.2227052159        1.0
F  1  1.0
  227.3427809078        1.0
F  1  1.0
  156.9223332348        1.0
F  1  1.0
  95.4247280454         1.0
F  1  1.0
  58.8588972863         1.0
F  1  1.0
  38.9570974074         1.0
F  1  1.0
  24.7884661511         1.0
F  1  1.0
  15.6234189092         1.0
F  1  1.0
  9.1673259741          1.0
F  1  1.0
  6.2534906535          1.0
F  1  1.0
  4.4136454654          1.0
F  1  1.0
  2.9226723792          1.0
F  1  1.0
  1.795854145           1.0
F  1  1.0
  0.920001516           1.0
F  1  1.0
  0.5441274361          1.0
F  1  1.0
  0.3797077381          1.0
F  1  1.0
  0.2146847821          1.0
F  1  1.0
  0.1435414654          1.0
G  1  1.0
  2720.1648397622       1.0
G  1  1.0
  1516.251042344        1.0
G  1  1.0
  928.1053336727        1.0
G  1  1.0
  555.0236825265        1.0
G  1  1.0
  325.9350385152        1.0
G  1  1.0
  184.307542501         1.0
G  1  1.0
  106.0723712542        1.0
G  1  1.0
  57.7280949152         1.0
G  1  1.0
  31.4154721318         1.0
G  1  1.0
  20.1135305582         1.0
G  1  1.0
  13.2926294531         1.0
G  1  1.0
  8.2575620836          1.0
G  1  1.0
  5.5655337506          1.0
G  1  1.0
  3.8474928686          1.0
G  1  1.0
  2.6615309915          1.0
G  1  1.0
  1.8889454297          1.0
G  1  1.0
  1.1347436114          1.0
G  1  1.0
  0.5541880514          1.0
G  1  1.0
  0.1998992204          1.0
H  1  1.0
  584.4152699693        1.0
H  1  1.0
  373.1415848077        1.0
H  1  1.0
  220.239922421         1.0
H  1  1.0
  139.4411927538        1.0
H  1  1.0
  84.3089449031         1.0
H  1  1.0
  47.4922196342         1.0
H  1  1.0
  31.3018045913         1.0
H  1  1.0
  21.1604557706         1.0
H  1  1.0
  13.5816590719         1.0
H  1  1.0
  6.79285691            1.0
H  1  1.0
  3.6105107192          1.0
H  1  1.0
  2.3626077143          1.0
H  1  1.0
  1.4164903465          1.0
H  1  1.0
  0.8348852792          1.0
H  1  1.0
  0.554613343           1.0
H  1  1.0
  0.24767715            1.0
I  1  1.0
  298.5405617518        1.0
I  1  1.0
  163.012970661         1.0
I  1  1.0
  108.7347394205        1.0
I  1  1.0
  61.5548612662         1.0
I  1  1.0
  36.1524715029         1.0
I  1  1.0
  21.4906963583         1.0
I  1  1.0
  15.1737453434         1.0
I  1  1.0
  7.8973757724          1.0
I  1  1.0
  4.0238326923          1.0
I  1  1.0
  2.67145826            1.0
I  1  1.0
  1.6348930619          1.0
I  1  1.0
  0.949532678           1.0
I  1  1.0
  0.615359779           1.0
I  1  1.0
  0.28118688            1.0
J  1  1.0
  14.4068610272         1.0
J  1  1.0
  9.6752121814          1.0
****
W     0
S  1  1.0
  3279081.2706654067    1.0
S  1  1.0
  616821.2458872829     1.0
S  1  1.0
  207806.794259408      1.0
S  1  1.0
  94628.5506724174      1.0
S  1  1.0
  50817.1406258367      1.0
S  1  1.0
  16502.3304810389      1.0
S  1  1.0
  7363.9552306666       1.0
S  1  1.0
  2758.6939919632       1.0
S  1  1.0
  1830.9215237054       1.0
S  1  1.0
  1021.4810235368       1.0
S  1  1.0
  434.3566893989        1.0
S  1  1.0
  263.9186927768        1.0
S  1  1.0
  157.0879953494        1.0
S  1  1.0
  108.9320870855        1.0
S  1  1.0
  61.3113123832         1.0
S  1  1.0
  36.4394290128         1.0
S  1  1.0
  25.0422529185         1.0
S  1  1.0
  14.575272338          1.0
S  1  1.0
  8.2175300707          1.0
S  1  1.0
  5.2608969327          1.0
S  1  1.0
  3.5892270356          1.0
S  1  1.0
  2.2231677629          1.0
S  1  1.0
  1.1867450445          1.0
S  1  1.0
  0.6302771876          1.0
S  1  1.0
  0.3402635128          1.0
S  1  1.0
  0.2173750268          1.0
S  1  1.0
  0.1415929159          1.0
S  1  1.0
  0.0856462019          1.0
S  1  1.0
  0.0592770935          1.0
S  1  1.0
  0.0277703177          1.0
P  1  1.0
  16862019.949869927    1.0
P  1  1.0
  4145215.35022138      1.0
P  1  1.0
  2342119.5643139496    1.0
P  1  1.0
  849020.2484438112     1.0
P  1  1.0
  358321.7546629525     1.0
P  1  1.0
  178820.3884270803     1.0
P  1  1.0
  74001.1013870613      1.0
P  1  1.0
  45179.9543553358      1.0
P  1  1.0
  25894.5483887888      1.0
P  1  1.0
  14324.2433098559      1.0
P  1  1.0
  8533.5231772175       1.0
P  1  1.0
  4733.3833057544       1.0
P  1  1.0
  2909.5382475409       1.0
P  1  1.0
  1849.7805501521       1.0
P  1  1.0
  818.2265132911        1.0
P  1  1.0
  477.4764558614        1.0
P  1  1.0
  289.8454976376        1.0
P  1  1.0
  203.8796384502        1.0
P  1  1.0
  140.3707985884        1.0
P  1  1.0
  97.2466439742         1.0
P  1  1.0
  53.4793651774         1.0
P  1  1.0
  32.4120939878         1.0
P  1  1.0
  19.3323036291         1.0
P  1  1.0
  10.0827452408         1.0
P  1  1.0
  6.27696674            1.0
P  1  1.0
  4.011086182           1.0
P  1  1.0
  2.5454409675          1.0
P  1  1.0
  1.5986170031          1.0
P  1  1.0
  0.9431927454          1.0
P  1  1.0
  0.5863578523          1.0
P  1  1.0
  0.3837221238          1.0
P  1  1.0
  0.2540773923          1.0
P  1  1.0
  0.1384263236          1.0
P  1  1.0
  0.0935980525          1.0
P  1  1.0
  0.0493694536          1.0
D  1  1.0
  295842.798            1.0
D  1  1.0
  97955.3708412655      1.0
D  1  1.0
  37370.8711137872      1.0
D  1  1.0
  22743.1494215726      1.0
D  1  1.0
  13640.2964017012      1.0
D  1  1.0
  8013.6834622645       1.0
D  1  1.0
  4657.7041127825       1.0
D  1  1.0
  2708.0465301625       1.0
D  1  1.0
  1780.3109986246       1.0
D  1  1.0
  1104.6517323296       1.0
D  1  1.0
  661.7539733072        1.0
D  1  1.0
  455.328125933         1.0
D  1  1.0
  316.5473321385        1.0
D  1  1.0
  196.3897372015        1.0
D  1  1.0
  105.615776824         1.0
D  1  1.0
  64.3884036216         1.0
D  1  1.0
  40.3010711237         1.0
D  1  1.0
  24.0405382533         1.0
D  1  1.0
  14.5492890348         1.0
D  1  1.0
  9.712512618           1.0
D  1  1.0
  6.7386492983          1.0
D  1  1.0
  4.1373753616          1.0
D  1  1.0
  2.6431051973          1.0
D  1  1.0
  1.8406616113          1.0
D  1  1.0
  1.1919175246          1.0
D  1  1.0
  0.7326097905          1.0
D  1  1.0
  0.3824188302          1.0
D  1  1.0
  0.1973690201          1.0
D  1  1.0
  0.1231118353          1.0
D  1  1.0
  0.0710920132          1.0
F  1  1.0
  4594.4727489569       1.0
F  1  1.0
  2782.3233498233       1.0
F  1  1.0
  1946.227900903        1.0
F  1  1.0
  1374.5431806134       1.0
F  1  1.0
  875.6896469968        1.0
F  1  1.0
  547.759506556         1.0
F  1  1.0
  360.7193315869        1.0
F  1  1.0
  229.4991088488        1.0
F  1  1.0
  145.3233597991        1.0
F  1  1.0
  99.4993680949         1.0
F  1  1.0
  62.2820172575         1.0
F  1  1.0
  37.2521066035         1.0
F  1  1.0
  25.5809774697         1.0
F  1  1.0
  15.7303095142         1.0
F  1  1.0
  8.8270672085          1.0
F  1  1.0
  5.418674699           1.0
F  1  1.0
  3.4601716294          1.0
F  1  1.0
  2.296181494           1.0
F  1  1.0
  1.3817190769          1.0
F  1  1.0
  0.9521586826          1.0
F  1  1.0
  0.5003738712          1.0
F  1  1.0
  0.2549107025          1.0
F  1  1.0
  0.1786623053          1.0
G  1  1.0
  4207.7989858346       1.0
G  1  1.0
  1835.062131648        1.0
G  1  1.0
  1244.3867451129       1.0
G  1  1.0
  664.1612634791        1.0
G  1  1.0
  326.154299019         1.0
G  1  1.0
  169.5673358536        1.0
G  1  1.0
  103.7063186524        1.0
G  1  1.0
  65.0211724471         1.0
G  1  1.0
  39.0170609437         1.0
G  1  1.0
  22.8753258979         1.0
G  1  1.0
  12.9825519533         1.0
G  1  1.0
  8.3469749525          1.0
G  1  1.0
  5.3371466264          1.0
G  1  1.0
  3.4593546407          1.0
G  1  1.0
  2.1017265786          1.0
G  1  1.0
  1.3258266929          1.0
G  1  1.0
  0.8269935938          1.0
G  1  1.0
  0.5641696353          1.0
G  1  1.0
  0.2203813273          1.0
H  1  1.0
  937.007582488         1.0
H  1  1.0
  624.8219115513        1.0
H  1  1.0
  420.6790502943        1.0
H  1  1.0
  268.2590284446        1.0
H  1  1.0
  174.9624523459        1.0
H  1  1.0
  119.2964493144        1.0
H  1  1.0
  75.1209698433         1.0
H  1  1.0
  43.9713009549         1.0
H  1  1.0
  20.5248946974         1.0
H  1  1.0
  12.0764123571         1.0
H  1  1.0
  7.969860163           1.0
H  1  1.0
  4.0778267775          1.0
H  1  1.0
  2.6807796759          1.0
H  1  1.0
  1.608035272           1.0
H  1  1.0
  0.9737542735          1.0
H  1  1.0
  0.6427158886          1.0
H  1  1.0
  0.2810314156          1.0
I  1  1.0
  322.8556332966        1.0
I  1  1.0
  167.6732987317        1.0
I  1  1.0
  90.2748133423         1.0
I  1  1.0
  57.3560044            1.0
I  1  1.0
  39.7889506134         1.0
I  1  1.0
  24.0825830884         1.0
I  1  1.0
  16.8544087338         1.0
I  1  1.0
  9.470001541           1.0
I  1  1.0
  4.5599137524          1.0
I  1  1.0
  3.07453616            1.0
I  1  1.0
  1.886926965           1.0
I  1  1.0
  1.122861298           1.0
I  1  1.0
  0.720686859           1.0
I  1  1.0
  0.31851242            1.0
J  1  1.0
  15.644839035          1.0
J  1  1.0
  10.5300541335         1.0
****
Re     0
S  1  1.0
  28941388.6            1.0
S  1  1.0
  5068020.57793229      1.0
S  1  1.0
  1035082.274           1.0
S  1  1.0
  331537.2159204448     1.0
S  1  1.0
  133061.4372614147     1.0
S  1  1.0
  39356.4618575058      1.0
S  1  1.0
  18334.5866934897      1.0
S  1  1.0
  8950.1816371946       1.0
S  1  1.0
  5807.4192532482       1.0
S  1  1.0
  2340.2257151539       1.0
S  1  1.0
  1429.5094140623       1.0
S  1  1.0
  914.4668249669        1.0
S  1  1.0
  382.7730725338        1.0
S  1  1.0
  243.7065003716        1.0
S  1  1.0
  154.8700628192        1.0
S  1  1.0
  108.1748427762        1.0
S  1  1.0
  62.4519201926         1.0
S  1  1.0
  32.4221096051         1.0
S  1  1.0
  17.6581172161         1.0
S  1  1.0
  11.5801306603         1.0
S  1  1.0
  8.1445396884          1.0
S  1  1.0
  5.526376978           1.0
S  1  1.0
  3.8188791623          1.0
S  1  1.0
  2.388355366           1.0
S  1  1.0
  1.5041360804          1.0
S  1  1.0
  1.0660883278          1.0
S  1  1.0
  0.6783494878          1.0
S  1  1.0
  0.3769901434          1.0
S  1  1.0
  0.2372294868          1.0
S  1  1.0
  0.1567978206          1.0
S  1  1.0
  0.0915647984          1.0
S  1  1.0
  0.0646533594          1.0
S  1  1.0
  0.0291930317          1.0
P  1  1.0
  17125112.74257738     1.0
P  1  1.0
  6190901.452777509     1.0
P  1  1.0
  1417889.4248504073    1.0
P  1  1.0
  384527.6036290874     1.0
P  1  1.0
  191261.6182845307     1.0
P  1  1.0
  80970.7008033771      1.0
P  1  1.0
  33149.1595997907      1.0
P  1  1.0
  14927.0052175755      1.0
P  1  1.0
  9166.7684577821       1.0
P  1  1.0
  6285.6412060669       1.0
P  1  1.0
  3037.6944239308       1.0
P  1  1.0
  2106.2768386507       1.0
P  1  1.0
  1252.8122928576       1.0
P  1  1.0
  726.5231458866        1.0
P  1  1.0
  433.950279209         1.0
P  1  1.0
  257.1922824993        1.0
P  1  1.0
  161.4019856179        1.0
P  1  1.0
  103.2532052962        1.0
P  1  1.0
  66.3647838651         1.0
P  1  1.0
  46.2954329537         1.0
P  1  1.0
  30.4320279982         1.0
P  1  1.0
  20.1673360959         1.0
P  1  1.0
  13.4856446956         1.0
P  1  1.0
  8.7079292047          1.0
P  1  1.0
  5.747077992           1.0
P  1  1.0
  3.9058868466          1.0
P  1  1.0
  2.7273137672          1.0
P  1  1.0
  1.6871064236          1.0
P  1  1.0
  1.0443382783          1.0
P  1  1.0
  0.6826275458          1.0
P  1  1.0
  0.4314338197          1.0
P  1  1.0
  0.2724541291          1.0
P  1  1.0
  0.1454771217          1.0
P  1  1.0
  0.0918938389          1.0
P  1  1.0
  0.0518987231          1.0
D  1  1.0
  8758.6524386814       1.0
D  1  1.0
  4404.7859203071       1.0
D  1  1.0
  2089.2005540357       1.0
D  1  1.0
  1374.8970045455       1.0
D  1  1.0
  922.5402368507        1.0
D  1  1.0
  595.0457599285        1.0
D  1  1.0
  370.4289081223        1.0
D  1  1.0
  234.4280668685        1.0
D  1  1.0
  153.9698388861        1.0
D  1  1.0
  109.8153247317        1.0
D  1  1.0
  72.2764329252         1.0
D  1  1.0
  43.2491341746         1.0
D  1  1.0
  24.992892713          1.0
D  1  1.0
  14.671812012          1.0
D  1  1.0
  9.1517340339          1.0
D  1  1.0
  5.7795075487          1.0
D  1  1.0
  3.2007420031          1.0
D  1  1.0
  2.0355377343          1.0
D  1  1.0
  1.3323115431          1.0
D  1  1.0
  0.9184058682          1.0
D  1  1.0
  0.616320022           1.0
D  1  1.0
  0.396729344           1.0
D  1  1.0
  0.2512055822          1.0
D  1  1.0
  0.1659173622          1.0
F  1  1.0
  5596.2511608632       1.0
F  1  1.0
  3370.9494664223       1.0
F  1  1.0
  1821.2924740335       1.0
F  1  1.0
  1198.197274964        1.0
F  1  1.0
  845.8476624503        1.0
F  1  1.0
  493.4987469336        1.0
F  1  1.0
  295.1212750445        1.0
F  1  1.0
  199.4440375343        1.0
F  1  1.0
  117.2838505528        1.0
F  1  1.0
  68.003366811          1.0
F  1  1.0
  46.1035045473         1.0
F  1  1.0
  28.5472768399         1.0
F  1  1.0
  17.3713232515         1.0
F  1  1.0
  11.7614040231         1.0
F  1  1.0
  7.6228540792          1.0
F  1  1.0
  4.2168902765          1.0
F  1  1.0
  2.66442991            1.0
F  1  1.0
  1.707688024           1.0
F  1  1.0
  1.0817245484          1.0
F  1  1.0
  0.6124362852          1.0
F  1  1.0
  0.2770024798          1.0
F  1  1.0
  0.1837325029          1.0
G  1  1.0
  1776.8419811777       1.0
G  1  1.0
  1139.4534471995       1.0
G  1  1.0
  631.1405506552        1.0
G  1  1.0
  368.3527529111        1.0
G  1  1.0
  220.7776776891        1.0
G  1  1.0
  149.7655409479        1.0
G  1  1.0
  99.9363269751         1.0
G  1  1.0
  69.1629025636         1.0
G  1  1.0
  46.834933654          1.0
G  1  1.0
  31.456742436          1.0
G  1  1.0
  21.7646403372         1.0
G  1  1.0
  15.4080087134         1.0
G  1  1.0
  9.4462241809          1.0
G  1  1.0
  5.8085996596          1.0
G  1  1.0
  3.8150642013          1.0
G  1  1.0
  2.1281551209          1.0
G  1  1.0
  1.3349666893          1.0
G  1  1.0
  0.9266769837          1.0
G  1  1.0
  0.6394932892          1.0
G  1  1.0
  0.2613611287          1.0
H  1  1.0
  666.7259174782        1.0
H  1  1.0
  447.2296798028        1.0
H  1  1.0
  285.9258790392        1.0
H  1  1.0
  184.6898359071        1.0
H  1  1.0
  127.5113141399        1.0
H  1  1.0
  80.2390604808         1.0
H  1  1.0
  42.8430593924         1.0
H  1  1.0
  23.3395532781         1.0
H  1  1.0
  15.9650266984         1.0
H  1  1.0
  10.6657784737         1.0
H  1  1.0
  7.5610806467          1.0
H  1  1.0
  4.5343365418          1.0
H  1  1.0
  2.9979595645          1.0
H  1  1.0
  1.7676988447          1.0
H  1  1.0
  1.1114282675          1.0
H  1  1.0
  0.7025030423          1.0
H  1  1.0
  0.3340709259          1.0
I  1  1.0
  611.880388            1.0
I  1  1.0
  317.1256363217        1.0
I  1  1.0
  180.2122817615        1.0
I  1  1.0
  97.1478830227         1.0
I  1  1.0
  48.7320760538         1.0
I  1  1.0
  26.2183646235         1.0
I  1  1.0
  18.6534970129         1.0
I  1  1.0
  10.2799969449         1.0
I  1  1.0
  5.79651345            1.0
I  1  1.0
  3.9418347376          1.0
I  1  1.0
  2.1442109156          1.0
I  1  1.0
  1.294278584           1.0
I  1  1.0
  0.839513092           1.0
I  1  1.0
  0.3847476             1.0
J  1  1.0
  28.3456249            1.0
J  1  1.0
  14.8162086096         1.0
****
Os     0
S  1  1.0
  17016949.504118524    1.0
S  1  1.0
  2405041.016149711     1.0
S  1  1.0
  1052758.766           1.0
S  1  1.0
  369066.136891823      1.0
S  1  1.0
  146593.9383166001     1.0
S  1  1.0
  67883.1621337199      1.0
S  1  1.0
  21236.4034872456      1.0
S  1  1.0
  11184.5740688109      1.0
S  1  1.0
  6292.2109364317       1.0
S  1  1.0
  3563.52282525         1.0
S  1  1.0
  1425.6092914859       1.0
S  1  1.0
  624.3868656798        1.0
S  1  1.0
  386.1797591682        1.0
S  1  1.0
  251.7853853807        1.0
S  1  1.0
  113.6961751052        1.0
S  1  1.0
  69.3859322118         1.0
S  1  1.0
  42.390937032          1.0
S  1  1.0
  29.526189098          1.0
S  1  1.0
  18.5586579587         1.0
S  1  1.0
  11.2991636623         1.0
S  1  1.0
  7.2658890541          1.0
S  1  1.0
  4.6766449771          1.0
S  1  1.0
  3.0280102258          1.0
S  1  1.0
  2.0592258826          1.0
S  1  1.0
  1.3258946016          1.0
S  1  1.0
  0.7400813029          1.0
S  1  1.0
  0.4136149448          1.0
S  1  1.0
  0.2536130213          1.0
S  1  1.0
  0.1713529498          1.0
S  1  1.0
  0.0827911417          1.0
S  1  1.0
  0.0305489244          1.0
P  1  1.0
  17309956.67677876     1.0
P  1  1.0
  4879263.379397394     1.0
P  1  1.0
  2638535.0185322952    1.0
P  1  1.0
  630099.4009340119     1.0
P  1  1.0
  220271.3152668183     1.0
P  1  1.0
  140125.81984961       1.0
P  1  1.0
  53845.6275315282      1.0
P  1  1.0
  25108.4840574073      1.0
P  1  1.0
  11288.8310681714      1.0
P  1  1.0
  5567.7810470702       1.0
P  1  1.0
  3208.9555428845       1.0
P  1  1.0
  1947.3146511149       1.0
P  1  1.0
  1256.705389076        1.0
P  1  1.0
  765.014614192         1.0
P  1  1.0
  476.751536511         1.0
P  1  1.0
  331.8913170648        1.0
P  1  1.0
  195.2464629439        1.0
P  1  1.0
  113.5976726343        1.0
P  1  1.0
  76.5704142571         1.0
P  1  1.0
  51.0826014347         1.0
P  1  1.0
  31.3761319191         1.0
P  1  1.0
  22.1176005659         1.0
P  1  1.0
  15.5223645783         1.0
P  1  1.0
  10.0536638556         1.0
P  1  1.0
  6.1114487086          1.0
P  1  1.0
  3.46099601            1.0
P  1  1.0
  1.7367453756          1.0
P  1  1.0
  1.1172675951          1.0
P  1  1.0
  0.7212694546          1.0
P  1  1.0
  0.4246242119          1.0
P  1  1.0
  0.3003787404          1.0
P  1  1.0
  0.1578014943          1.0
P  1  1.0
  0.0979557676          1.0
P  1  1.0
  0.0543091989          1.0
D  1  1.0
  12757952.435161216    1.0
D  1  1.0
  6094677.98583038      1.0
D  1  1.0
  1584249.3517382531    1.0
D  1  1.0
  587215.7680458509     1.0
D  1  1.0
  203161.0135126211     1.0
D  1  1.0
  122432.0559814578     1.0
D  1  1.0
  52157.7030639791      1.0
D  1  1.0
  30309.5733158406      1.0
D  1  1.0
  15766.4225625569      1.0
D  1  1.0
  9481.6361050903       1.0
D  1  1.0
  6699.9143727657       1.0
D  1  1.0
  3121.7834503327       1.0
D  1  1.0
  1894.4472339599       1.0
D  1  1.0
  1090.131599574        1.0
D  1  1.0
  592.4527990784        1.0
D  1  1.0
  346.4494501238        1.0
D  1  1.0
  228.0721317973        1.0
D  1  1.0
  145.9986628542        1.0
D  1  1.0
  82.3013791365         1.0
D  1  1.0
  44.0344988722         1.0
D  1  1.0
  25.7760277256         1.0
D  1  1.0
  14.2886049962         1.0
D  1  1.0
  8.1010981906          1.0
D  1  1.0
  4.7709853945          1.0
D  1  1.0
  2.6582893093          1.0
D  1  1.0
  1.6225390629          1.0
D  1  1.0
  1.0926410149          1.0
D  1  1.0
  0.731475191           1.0
D  1  1.0
  0.4490739922          1.0
D  1  1.0
  0.2710477656          1.0
D  1  1.0
  0.1792013751          1.0
D  1  1.0
  0.0782052464          1.0
F  1  1.0
  9654.930602031        1.0
F  1  1.0
  5880.7291544479       1.0
F  1  1.0
  3776.8974953727       1.0
F  1  1.0
  1956.2465427853       1.0
F  1  1.0
  1253.6582916641       1.0
F  1  1.0
  775.3677615363        1.0
F  1  1.0
  432.614254978         1.0
F  1  1.0
  244.1437094708        1.0
F  1  1.0
  159.2658188395        1.0
F  1  1.0
  110.7285372991        1.0
F  1  1.0
  72.5808617204         1.0
F  1  1.0
  48.6415337172         1.0
F  1  1.0
  32.7981430567         1.0
F  1  1.0
  19.6069820301         1.0
F  1  1.0
  13.2962993255         1.0
F  1  1.0
  8.3591037085          1.0
F  1  1.0
  4.6909379956          1.0
F  1  1.0
  2.9289897247          1.0
F  1  1.0
  1.8928965344          1.0
F  1  1.0
  1.1947258102          1.0
F  1  1.0
  0.7409928587          1.0
F  1  1.0
  0.5181236513          1.0
F  1  1.0
  0.3080621582          1.0
F  1  1.0
  0.2033808468          1.0
G  1  1.0
  1898.29005161         1.0
G  1  1.0
  1308.4019739642       1.0
G  1  1.0
  853.4165966107        1.0
G  1  1.0
  524.8821620779        1.0
G  1  1.0
  333.8364984583        1.0
G  1  1.0
  223.2222003453        1.0
G  1  1.0
  158.6092277104        1.0
G  1  1.0
  106.6822029796        1.0
G  1  1.0
  72.8363053118         1.0
G  1  1.0
  45.3120309348         1.0
G  1  1.0
  27.0663225403         1.0
G  1  1.0
  15.9147769848         1.0
G  1  1.0
  9.2833768757          1.0
G  1  1.0
  5.3859729907          1.0
G  1  1.0
  3.56038064            1.0
G  1  1.0
  2.2956832929          1.0
G  1  1.0
  1.4597007331          1.0
G  1  1.0
  0.9123648556          1.0
G  1  1.0
  0.6389013179          1.0
G  1  1.0
  0.2914275386          1.0
H  1  1.0
  614.5874945091        1.0
H  1  1.0
  312.7941756436        1.0
H  1  1.0
  194.6163956761        1.0
H  1  1.0
  128.2446408091        1.0
H  1  1.0
  87.0661967697         1.0
H  1  1.0
  59.5057945766         1.0
H  1  1.0
  41.1716961084         1.0
H  1  1.0
  23.2919334036         1.0
H  1  1.0
  13.7499670487         1.0
H  1  1.0
  9.1043738626          1.0
H  1  1.0
  5.1605481869          1.0
H  1  1.0
  3.6062215531          1.0
H  1  1.0
  2.1607362069          1.0
H  1  1.0
  1.4034800136          1.0
H  1  1.0
  0.7845647509          1.0
H  1  1.0
  0.3765017862          1.0
I  1  1.0
  401.1714411894        1.0
I  1  1.0
  258.1600922214        1.0
I  1  1.0
  142.3483360017        1.0
I  1  1.0
  88.4991602168         1.0
I  1  1.0
  52.7836573432         1.0
I  1  1.0
  27.2268381329         1.0
I  1  1.0
  15.7664890937         1.0
I  1  1.0
  9.5045560225          1.0
I  1  1.0
  6.40182533            1.0
I  1  1.0
  4.3707012422          1.0
I  1  1.0
  2.3970066498          1.0
I  1  1.0
  1.465703276           1.0
I  1  1.0
  0.950619648           1.0
I  1  1.0
  0.43553602            1.0
J  1  1.0
  30.5828006            1.0
J  1  1.0
  15.9534122365         1.0
****
Ir     0
S  1  1.0
  2639527.0446480974    1.0
S  1  1.0
  1077502.372           1.0
S  1  1.0
  396473.2201783517     1.0
S  1  1.0
  155480.9497875746     1.0
S  1  1.0
  66028.8544            1.0
S  1  1.0
  26308.7719547476      1.0
S  1  1.0
  10328.5923914884      1.0
S  1  1.0
  6370.2961372983       1.0
S  1  1.0
  3300.2103561186       1.0
S  1  1.0
  1737.1257313694       1.0
S  1  1.0
  884.6215929626        1.0
S  1  1.0
  609.6065997912        1.0
S  1  1.0
  334.0011390917        1.0
S  1  1.0
  201.1955840038        1.0
S  1  1.0
  119.7766487524        1.0
S  1  1.0
  53.6250852563         1.0
S  1  1.0
  32.2586421557         1.0
S  1  1.0
  22.276202103          1.0
S  1  1.0
  15.674305216          1.0
S  1  1.0
  9.512925222           1.0
S  1  1.0
  5.5718689622          1.0
S  1  1.0
  3.2358652356          1.0
S  1  1.0
  2.232349021           1.0
S  1  1.0
  1.4716338717          1.0
S  1  1.0
  0.7966301056          1.0
S  1  1.0
  0.4506113531          1.0
S  1  1.0
  0.2721133285          1.0
S  1  1.0
  0.1816044686          1.0
S  1  1.0
  0.0800038797          1.0
S  1  1.0
  0.0318628414          1.0
P  1  1.0
  2807428.639131624     1.0
P  1  1.0
  1084984.0560448219    1.0
P  1  1.0
  611653.5892846562     1.0
P  1  1.0
  152056.8081560467     1.0
P  1  1.0
  90742.7162408764      1.0
P  1  1.0
  52502.630919815       1.0
P  1  1.0
  31104.1489463889      1.0
P  1  1.0
  17145.3877491891      1.0
P  1  1.0
  7166.3068516207       1.0
P  1  1.0
  3654.3712521616       1.0
P  1  1.0
  1737.8447853173       1.0
P  1  1.0
  1087.925121957        1.0
P  1  1.0
  685.4366936339        1.0
P  1  1.0
  395.0569208493        1.0
P  1  1.0
  240.8707736554        1.0
P  1  1.0
  160.4761848836        1.0
P  1  1.0
  104.1093039497        1.0
P  1  1.0
  67.62996819           1.0
P  1  1.0
  37.6899101779         1.0
P  1  1.0
  22.1072647129         1.0
P  1  1.0
  13.4314094101         1.0
P  1  1.0
  8.2934281804          1.0
P  1  1.0
  5.416828242           1.0
P  1  1.0
  3.4698741022          1.0
P  1  1.0
  1.9131897869          1.0
P  1  1.0
  1.2008944999          1.0
P  1  1.0
  0.7767306155          1.0
P  1  1.0
  0.449398721           1.0
P  1  1.0
  0.3087229172          1.0
P  1  1.0
  0.1702063925          1.0
P  1  1.0
  0.1038946755          1.0
P  1  1.0
  0.0566450514          1.0
D  1  1.0
  385559.078            1.0
D  1  1.0
  220024.727766236      1.0
D  1  1.0
  89617.014413039       1.0
D  1  1.0
  56904.7083531662      1.0
D  1  1.0
  35039.0039879081      1.0
D  1  1.0
  16935.2390683289      1.0
D  1  1.0
  10048.0543304866      1.0
D  1  1.0
  4621.3523890449       1.0
D  1  1.0
  3035.4084393555       1.0
D  1  1.0
  2030.5139217238       1.0
D  1  1.0
  1182.7724115588       1.0
D  1  1.0
  628.3055159447        1.0
D  1  1.0
  353.4651425441        1.0
D  1  1.0
  244.3283809358        1.0
D  1  1.0
  159.6721653193        1.0
D  1  1.0
  111.4030959006        1.0
D  1  1.0
  64.490185984          1.0
D  1  1.0
  31.9771223871         1.0
D  1  1.0
  19.6514399421         1.0
D  1  1.0
  11.6366393763         1.0
D  1  1.0
  6.302090004           1.0
D  1  1.0
  4.2488776645          1.0
D  1  1.0
  2.8438790958          1.0
D  1  1.0
  1.7131842984          1.0
D  1  1.0
  0.9810556126          1.0
D  1  1.0
  0.6244889751          1.0
D  1  1.0
  0.4365635603          1.0
D  1  1.0
  0.2797338045          1.0
D  1  1.0
  0.1707826587          1.0
D  1  1.0
  0.081568874           1.0
F  1  1.0
  36242.995396782       1.0
F  1  1.0
  16569.8090647697      1.0
F  1  1.0
  10450.3603833076      1.0
F  1  1.0
  5586.6133888376       1.0
F  1  1.0
  3394.4404146625       1.0
F  1  1.0
  2045.7232087217       1.0
F  1  1.0
  1315.6309039625       1.0
F  1  1.0
  906.3368536582        1.0
F  1  1.0
  577.5480829496        1.0
F  1  1.0
  377.4790580326        1.0
F  1  1.0
  225.9885474616        1.0
F  1  1.0
  137.4387625191        1.0
F  1  1.0
  92.4068264015         1.0
F  1  1.0
  61.6738637128         1.0
F  1  1.0
  41.1100210502         1.0
F  1  1.0
  25.7406676303         1.0
F  1  1.0
  13.5914182972         1.0
F  1  1.0
  8.3684986697          1.0
F  1  1.0
  5.5744454252          1.0
F  1  1.0
  3.8518089248          1.0
F  1  1.0
  2.6012739398          1.0
F  1  1.0
  1.4312459574          1.0
F  1  1.0
  0.8152586869          1.0
F  1  1.0
  0.5702054665          1.0
F  1  1.0
  0.3406034111          1.0
F  1  1.0
  0.2241803335          1.0
G  1  1.0
  2028.4071005793       1.0
G  1  1.0
  1386.8382642299       1.0
G  1  1.0
  913.9099131503        1.0
G  1  1.0
  616.7181923299        1.0
G  1  1.0
  407.9154728024        1.0
G  1  1.0
  273.349468869         1.0
G  1  1.0
  173.7610784758        1.0
G  1  1.0
  99.3966001497         1.0
G  1  1.0
  61.5656774364         1.0
G  1  1.0
  42.3859410993         1.0
G  1  1.0
  25.3865538217         1.0
G  1  1.0
  15.6298982844         1.0
G  1  1.0
  9.9960971047          1.0
G  1  1.0
  6.8357910616          1.0
G  1  1.0
  4.8087384993          1.0
G  1  1.0
  3.2042610093          1.0
G  1  1.0
  1.8033858754          1.0
G  1  1.0
  1.0062008816          1.0
G  1  1.0
  0.7036341076          1.0
G  1  1.0
  0.3242565368          1.0
H  1  1.0
  1076.7416895871       1.0
H  1  1.0
  653.7653548472        1.0
H  1  1.0
  349.5767087127        1.0
H  1  1.0
  170.4353053424        1.0
H  1  1.0
  114.1177017221        1.0
H  1  1.0
  72.831548439          1.0
H  1  1.0
  44.0977691113         1.0
H  1  1.0
  24.9748339403         1.0
H  1  1.0
  12.7930462247         1.0
H  1  1.0
  7.1590036202          1.0
H  1  1.0
  4.30388749            1.0
H  1  1.0
  2.3811660656          1.0
H  1  1.0
  1.536613734           1.0
H  1  1.0
  0.869262313           1.0
H  1  1.0
  0.4231399294          1.0
I  1  1.0
  705.798824            1.0
I  1  1.0
  239.68128             1.0
I  1  1.0
  151.5701985191        1.0
I  1  1.0
  82.4647651125         1.0
I  1  1.0
  51.1704321339         1.0
I  1  1.0
  30.6428805799         1.0
I  1  1.0
  17.1973736564         1.0
I  1  1.0
  10.2036999204         1.0
I  1  1.0
  7.00932625            1.0
I  1  1.0
  4.8020608219          1.0
I  1  1.0
  2.6529251179          1.0
I  1  1.0
  1.638290692           1.0
I  1  1.0
  1.065397266           1.0
I  1  1.0
  0.49250384            1.0
J  1  1.0
  32.8313803            1.0
J  1  1.0
  17.1046985027         1.0
****
Pt     0
S  1  1.0
  67066936.78708975     1.0
S  1  1.0
  9080492.58            1.0
S  1  1.0
  1854489.1906468924    1.0
S  1  1.0
  681513.0153736447     1.0
S  1  1.0
  258211.3057596109     1.0
S  1  1.0
  103996.6117506664     1.0
S  1  1.0
  43109.4339262326      1.0
S  1  1.0
  14307.9980894503      1.0
S  1  1.0
  7472.6316656275       1.0
S  1  1.0
  3370.4255522056       1.0
S  1  1.0
  1528.6544195815       1.0
S  1  1.0
  1015.2477689999       1.0
S  1  1.0
  665.6314843112        1.0
S  1  1.0
  352.6915438416        1.0
S  1  1.0
  216.3065122625        1.0
S  1  1.0
  130.325678764         1.0
S  1  1.0
  73.4228481228         1.0
S  1  1.0
  43.2386914275         1.0
S  1  1.0
  27.7733051222         1.0
S  1  1.0
  17.2392639123         1.0
S  1  1.0
  9.9709088364          1.0
S  1  1.0
  6.9953114727          1.0
S  1  1.0
  4.7541415087          1.0
S  1  1.0
  3.2677377579          1.0
S  1  1.0
  2.0120968063          1.0
S  1  1.0
  1.193248366           1.0
S  1  1.0
  0.7341967909          1.0
S  1  1.0
  0.487663524           1.0
S  1  1.0
  0.291923838           1.0
S  1  1.0
  0.196389367           1.0
S  1  1.0
  0.1006572667          1.0
S  1  1.0
  0.0717366265          1.0
S  1  1.0
  0.0331381202          1.0
P  1  1.0
  13009509.108120333    1.0
P  1  1.0
  2980649.218156015     1.0
P  1  1.0
  1313139.2369128277    1.0
P  1  1.0
  671475.4641475243     1.0
P  1  1.0
  262187.8112784074     1.0
P  1  1.0
  162087.508150311      1.0
P  1  1.0
  60910.7163314755      1.0
P  1  1.0
  32933.9929233966      1.0
P  1  1.0
  17932.5964759366      1.0
P  1  1.0
  11248.4774751248      1.0
P  1  1.0
  6503.3888335884       1.0
P  1  1.0
  3383.0085786311       1.0
P  1  1.0
  1468.5899920555       1.0
P  1  1.0
  933.1566996963        1.0
P  1  1.0
  576.1890738428        1.0
P  1  1.0
  292.5791070348        1.0
P  1  1.0
  168.3630392419        1.0
P  1  1.0
  98.607533318          1.0
P  1  1.0
  59.0793488236         1.0
P  1  1.0
  38.806633917          1.0
P  1  1.0
  23.0997798459         1.0
P  1  1.0
  13.6700875016         1.0
P  1  1.0
  8.3864032126          1.0
P  1  1.0
  4.6398637207          1.0
P  1  1.0
  3.1950430941          1.0
P  1  1.0
  2.121583061           1.0
P  1  1.0
  1.4609746594          1.0
P  1  1.0
  0.7915896064          1.0
P  1  1.0
  0.5113999042          1.0
P  1  1.0
  0.3467081257          1.0
P  1  1.0
  0.1821033205          1.0
P  1  1.0
  0.1097360286          1.0
P  1  1.0
  0.0589122136          1.0
D  1  1.0
  420591.948            1.0
D  1  1.0
  138434.4559513287     1.0
D  1  1.0
  72578.2422055674      1.0
D  1  1.0
  36150.4181566893      1.0
D  1  1.0
  17288.3951521435      1.0
D  1  1.0
  11227.642837538       1.0
D  1  1.0
  6034.5065187663       1.0
D  1  1.0
  3695.1695237477       1.0
D  1  1.0
  2258.9447989273       1.0
D  1  1.0
  1363.4352632424       1.0
D  1  1.0
  831.6622224246        1.0
D  1  1.0
  416.7053675177        1.0
D  1  1.0
  239.4970466773        1.0
D  1  1.0
  144.6250085496        1.0
D  1  1.0
  77.2831268093         1.0
D  1  1.0
  42.3417465449         1.0
D  1  1.0
  26.567272885          1.0
D  1  1.0
  17.573309348          1.0
D  1  1.0
  9.7361424713          1.0
D  1  1.0
  5.2699536644          1.0
D  1  1.0
  3.0117788146          1.0
D  1  1.0
  1.9674817892          1.0
D  1  1.0
  1.3175340591          1.0
D  1  1.0
  0.7649204089          1.0
D  1  1.0
  0.5057264492          1.0
D  1  1.0
  0.3003123574          1.0
D  1  1.0
  0.1869591792          1.0
D  1  1.0
  0.0848335876          1.0
F  1  1.0
  10019.6924689018      1.0
F  1  1.0
  5734.7961275663       1.0
F  1  1.0
  3410.719731122        1.0
F  1  1.0
  2227.1121941699       1.0
F  1  1.0
  1441.3808650598       1.0
F  1  1.0
  916.4836899076        1.0
F  1  1.0
  609.5883331578        1.0
F  1  1.0
  361.2697246781        1.0
F  1  1.0
  179.4261009624        1.0
F  1  1.0
  107.048335914         1.0
F  1  1.0
  64.1921153407         1.0
F  1  1.0
  41.8248976939         1.0
F  1  1.0
  26.4460791268         1.0
F  1  1.0
  17.9410091984         1.0
F  1  1.0
  12.7687329305         1.0
F  1  1.0
  8.7162612566          1.0
F  1  1.0
  5.9412519971          1.0
F  1  1.0
  3.8866891615          1.0
F  1  1.0
  2.3094872919          1.0
F  1  1.0
  1.4747338362          1.0
F  1  1.0
  0.8849075195          1.0
F  1  1.0
  0.6055862424          1.0
F  1  1.0
  0.3655212988          1.0
F  1  1.0
  0.2425598667          1.0
G  1  1.0
  2165.5476698114       1.0
G  1  1.0
  1445.3497248488       1.0
G  1  1.0
  956.812759463         1.0
G  1  1.0
  648.1645016887        1.0
G  1  1.0
  433.1324038124        1.0
G  1  1.0
  292.614990333         1.0
G  1  1.0
  191.9776404025        1.0
G  1  1.0
  133.0043217854        1.0
G  1  1.0
  90.0863918663         1.0
G  1  1.0
  63.0317871108         1.0
G  1  1.0
  43.7055857589         1.0
G  1  1.0
  28.0357727606         1.0
G  1  1.0
  16.9722612746         1.0
G  1  1.0
  10.7698242772         1.0
G  1  1.0
  7.3027138298          1.0
G  1  1.0
  4.8640887883          1.0
G  1  1.0
  3.2404126258          1.0
G  1  1.0
  2.1791974369          1.0
G  1  1.0
  1.3234727975          1.0
G  1  1.0
  0.8168941952          1.0
G  1  1.0
  0.3515102341          1.0
H  1  1.0
  1733.6879272738       1.0
H  1  1.0
  1124.161958707        1.0
H  1  1.0
  693.8081831319        1.0
H  1  1.0
  372.4066298737        1.0
H  1  1.0
  166.2126377481        1.0
H  1  1.0
  98.5394729352         1.0
H  1  1.0
  58.6027565205         1.0
H  1  1.0
  40.8196964346         1.0
H  1  1.0
  25.9004408034         1.0
H  1  1.0
  16.2643180059         1.0
H  1  1.0
  10.0847209218         1.0
H  1  1.0
  5.1924266699          1.0
H  1  1.0
  2.6021764762          1.0
H  1  1.0
  1.6680485775          1.0
H  1  1.0
  0.9498371136          1.0
H  1  1.0
  0.4614954806          1.0
I  1  1.0
  434.655637029         1.0
I  1  1.0
  255.742074            1.0
I  1  1.0
  160.8240469978        1.0
I  1  1.0
  87.6552683859         1.0
I  1  1.0
  54.4644619067         1.0
I  1  1.0
  28.1603824363         1.0
I  1  1.0
  16.1365258521         1.0
I  1  1.0
  10.9080758947         1.0
I  1  1.0
  7.62181954            1.0
I  1  1.0
  5.2356969291          1.0
I  1  1.0
  2.9078967809          1.0
I  1  1.0
  1.812795268           1.0
I  1  1.0
  1.175034294           1.0
I  1  1.0
  0.53727332            1.0
J  1  1.0
  35.0996603            1.0
J  1  1.0
  18.2722062161         1.0
****
Au     0
S  1  1.0
  17386568.77911721     1.0
S  1  1.0
  2982792.6722756145    1.0
S  1  1.0
  540979.6281854342     1.0
S  1  1.0
  264415.3423118475     1.0
S  1  1.0
  103785.337484322      1.0
S  1  1.0
  33007.6612730906      1.0
S  1  1.0
  14938.4231815166      1.0
S  1  1.0
  7666.5768421196       1.0
S  1  1.0
  3893.8693111045       1.0
S  1  1.0
  2415.3289069081       1.0
S  1  1.0
  1030.3841207157       1.0
S  1  1.0
  672.305087256         1.0
S  1  1.0
  379.0925795453        1.0
S  1  1.0
  156.8206037104        1.0
S  1  1.0
  104.4861947469        1.0
S  1  1.0
  59.1233510595         1.0
S  1  1.0
  35.7058112802         1.0
S  1  1.0
  22.9608808963         1.0
S  1  1.0
  15.3842058834         1.0
S  1  1.0
  8.850101777           1.0
S  1  1.0
  5.0227627236          1.0
S  1  1.0
  3.5304502177          1.0
S  1  1.0
  2.1464340944          1.0
S  1  1.0
  1.4500735152          1.0
S  1  1.0
  1.0139994172          1.0
S  1  1.0
  0.6860420921          1.0
S  1  1.0
  0.4851302113          1.0
S  1  1.0
  0.3156228493          1.0
S  1  1.0
  0.2181959177          1.0
S  1  1.0
  0.0890206091          1.0
S  1  1.0
  0.0343801435          1.0
P  1  1.0
  21819082.56           1.0
P  1  1.0
  4456351.089195064     1.0
P  1  1.0
  1434406.4406061564    1.0
P  1  1.0
  847193.6091527122     1.0
P  1  1.0
  268924.03098974       1.0
P  1  1.0
  148253.5992419383     1.0
P  1  1.0
  85062.57597859        1.0
P  1  1.0
  38054.4147708325      1.0
P  1  1.0
  20026.559870141       1.0
P  1  1.0
  8175.2825454596       1.0
P  1  1.0
  3880.2169703289       1.0
P  1  1.0
  2394.5063514747       1.0
P  1  1.0
  1560.3755323437       1.0
P  1  1.0
  988.0408738895        1.0
P  1  1.0
  638.0055927005        1.0
P  1  1.0
  284.9468339559        1.0
P  1  1.0
  188.6930752856        1.0
P  1  1.0
  120.0643025094        1.0
P  1  1.0
  70.9657864282         1.0
P  1  1.0
  47.5691585355         1.0
P  1  1.0
  28.6592095563         1.0
P  1  1.0
  15.7789325884         1.0
P  1  1.0
  10.5514209162         1.0
P  1  1.0
  6.5426590409          1.0
P  1  1.0
  3.8481826846          1.0
P  1  1.0
  2.4036457252          1.0
P  1  1.0
  1.5615825546          1.0
P  1  1.0
  1.0616906846          1.0
P  1  1.0
  0.6859663913          1.0
P  1  1.0
  0.4604847448          1.0
P  1  1.0
  0.3275028419          1.0
P  1  1.0
  0.1936729208          1.0
P  1  1.0
  0.1155240113          1.0
P  1  1.0
  0.0611202551          1.0
D  1  1.0
  19515.8353418452      1.0
D  1  1.0
  12104.8262072836      1.0
D  1  1.0
  6491.4587548996       1.0
D  1  1.0
  4634.3846710222       1.0
D  1  1.0
  2846.918431085        1.0
D  1  1.0
  1798.1317921362       1.0
D  1  1.0
  1188.5828539545       1.0
D  1  1.0
  745.6627065604        1.0
D  1  1.0
  460.5529294469        1.0
D  1  1.0
  287.0409081937        1.0
D  1  1.0
  151.470795055         1.0
D  1  1.0
  80.7661284516         1.0
D  1  1.0
  50.3291462888         1.0
D  1  1.0
  32.4260066427         1.0
D  1  1.0
  20.7888899886         1.0
D  1  1.0
  11.8442644687         1.0
D  1  1.0
  7.2297315903          1.0
D  1  1.0
  4.8756883871          1.0
D  1  1.0
  3.400553833           1.0
D  1  1.0
  2.2910047695          1.0
D  1  1.0
  1.5129902023          1.0
D  1  1.0
  0.835774921           1.0
D  1  1.0
  0.5540739994          1.0
D  1  1.0
  0.3216418199          1.0
D  1  1.0
  0.2041860419          1.0
F  1  1.0
  5980.6838961929       1.0
F  1  1.0
  3545.7854930752       1.0
F  1  1.0
  2327.5611585098       1.0
F  1  1.0
  1489.2663384419       1.0
F  1  1.0
  961.5241080063        1.0
F  1  1.0
  647.1768222393        1.0
F  1  1.0
  429.6929350071        1.0
F  1  1.0
  232.8012049135        1.0
F  1  1.0
  120.4238966477        1.0
F  1  1.0
  71.7288132573         1.0
F  1  1.0
  42.9795439676         1.0
F  1  1.0
  22.3229915979         1.0
F  1  1.0
  15.1333113989         1.0
F  1  1.0
  10.3034180775         1.0
F  1  1.0
  6.8825361414          1.0
F  1  1.0
  4.164572781           1.0
F  1  1.0
  2.3931081185          1.0
F  1  1.0
  1.4604165127          1.0
F  1  1.0
  0.9623693974          1.0
F  1  1.0
  0.6558387082          1.0
F  1  1.0
  0.464234239           1.0
F  1  1.0
  0.3043282797          1.0
G  1  1.0
  1986.1288110908       1.0
G  1  1.0
  1193.402645322        1.0
G  1  1.0
  696.8478204142        1.0
G  1  1.0
  434.9765705265        1.0
G  1  1.0
  290.9932836062        1.0
G  1  1.0
  200.0682321894        1.0
G  1  1.0
  136.4733365733        1.0
G  1  1.0
  88.2486241279         1.0
G  1  1.0
  52.9986685558         1.0
G  1  1.0
  26.6525161389         1.0
G  1  1.0
  15.8018660185         1.0
G  1  1.0
  10.2651614991         1.0
G  1  1.0
  6.6388520972          1.0
G  1  1.0
  4.5937550068          1.0
G  1  1.0
  3.012262508           1.0
G  1  1.0
  1.9454424005          1.0
G  1  1.0
  1.2975777074          1.0
G  1  1.0
  0.8918492411          1.0
G  1  1.0
  0.389828678           1.0
H  1  1.0
  999.137004772         1.0
H  1  1.0
  547.9819783083        1.0
H  1  1.0
  346.5633363319        1.0
H  1  1.0
  193.1713130711        1.0
H  1  1.0
  117.2666021936        1.0
H  1  1.0
  77.6852529874         1.0
H  1  1.0
  47.5760141947         1.0
H  1  1.0
  32.2308102648         1.0
H  1  1.0
  21.1943814561         1.0
H  1  1.0
  14.1633872537         1.0
H  1  1.0
  9.9706424496          1.0
H  1  1.0
  6.1409755444          1.0
H  1  1.0
  4.3103826716          1.0
H  1  1.0
  2.8293562364          1.0
H  1  1.0
  1.8072328092          1.0
H  1  1.0
  1.041869519           1.0
H  1  1.0
  0.5193949238          1.0
I  1  1.0
  461.5797332517        1.0
I  1  1.0
  271.920398            1.0
I  1  1.0
  170.1209598733        1.0
I  1  1.0
  100.5378160433        1.0
I  1  1.0
  57.7744021225         1.0
I  1  1.0
  30.0704785526         1.0
I  1  1.0
  17.1617901868         1.0
I  1  1.0
  11.7148957092         1.0
I  1  1.0
  8.24096401            1.0
I  1  1.0
  5.6776049251          1.0
I  1  1.0
  3.1739887782          1.0
I  1  1.0
  1.98971604            1.0
I  1  1.0
  1.30023404            1.0
I  1  1.0
  0.61075204            1.0
J  1  1.0
  37.3911518            1.0
J  1  1.0
  19.45720323           1.0
****
Hg     0
S  1  1.0
  17347230.395991918    1.0
S  1  1.0
  3252079.637123762     1.0
S  1  1.0
  986244.1165653772     1.0
S  1  1.0
  532651.5712317282     1.0
S  1  1.0
  183974.8814011184     1.0
S  1  1.0
  71580.9642            1.0
S  1  1.0
  27446.2724549003      1.0
S  1  1.0
  15582.9042876026      1.0
S  1  1.0
  9742.9150541512       1.0
S  1  1.0
  4071.0289186505       1.0
S  1  1.0
  1619.5984301015       1.0
S  1  1.0
  1086.6059622468       1.0
S  1  1.0
  590.809170708         1.0
S  1  1.0
  363.003963172         1.0
S  1  1.0
  206.4636490874        1.0
S  1  1.0
  92.337706612          1.0
S  1  1.0
  63.3994206461         1.0
S  1  1.0
  39.6443969041         1.0
S  1  1.0
  23.89811488           1.0
S  1  1.0
  16.2790246715         1.0
S  1  1.0
  9.3633208652          1.0
S  1  1.0
  5.4230452848          1.0
S  1  1.0
  3.7102932045          1.0
S  1  1.0
  2.2920756869          1.0
S  1  1.0
  1.3412579699          1.0
S  1  1.0
  0.8134208719          1.0
S  1  1.0
  0.5286106607          1.0
S  1  1.0
  0.2818156934          1.0
S  1  1.0
  0.1175794332          1.0
S  1  1.0
  0.0789561982          1.0
S  1  1.0
  0.0356019871          1.0
P  1  1.0
  291921.524750534      1.0
P  1  1.0
  160630.220057416      1.0
P  1  1.0
  83570.172000967       1.0
P  1  1.0
  50323.2439875559      1.0
P  1  1.0
  22766.3639955824      1.0
P  1  1.0
  9477.5130838988       1.0
P  1  1.0
  4540.22294103         1.0
P  1  1.0
  3232.6425987198       1.0
P  1  1.0
  1925.3488863057       1.0
P  1  1.0
  1039.6682659143       1.0
P  1  1.0
  677.8256149854        1.0
P  1  1.0
  326.0347212907        1.0
P  1  1.0
  231.1186536106        1.0
P  1  1.0
  155.3882083164        1.0
P  1  1.0
  99.1742416817         1.0
P  1  1.0
  61.0173633722         1.0
P  1  1.0
  36.1805489289         1.0
P  1  1.0
  23.8725256132         1.0
P  1  1.0
  16.1815028355         1.0
P  1  1.0
  10.3853250188         1.0
P  1  1.0
  7.192150381           1.0
P  1  1.0
  4.1140661513          1.0
P  1  1.0
  2.5667059907          1.0
P  1  1.0
  1.8163279657          1.0
P  1  1.0
  1.0842209502          1.0
P  1  1.0
  0.5619005921          1.0
P  1  1.0
  0.3560214433          1.0
P  1  1.0
  0.2086547067          1.0
P  1  1.0
  0.1232262292          1.0
D  1  1.0
  823087.476137169      1.0
D  1  1.0
  535166.5347974246     1.0
D  1  1.0
  243234.5656327968     1.0
D  1  1.0
  140260.4355861167     1.0
D  1  1.0
  75568.0160417872      1.0
D  1  1.0
  43929.8743137718      1.0
D  1  1.0
  24519.39547           1.0
D  1  1.0
  14010.3032132335      1.0
D  1  1.0
  7389.8580980337       1.0
D  1  1.0
  4423.8834250009       1.0
D  1  1.0
  2815.45939296         1.0
D  1  1.0
  1730.2212287263       1.0
D  1  1.0
  966.8224547192        1.0
D  1  1.0
  595.166910748         1.0
D  1  1.0
  337.5766466972        1.0
D  1  1.0
  184.4411005916        1.0
D  1  1.0
  118.5479109026        1.0
D  1  1.0
  75.8568138324         1.0
D  1  1.0
  49.0362537262         1.0
D  1  1.0
  34.6166847846         1.0
D  1  1.0
  24.1058105377         1.0
D  1  1.0
  15.0213953136         1.0
D  1  1.0
  8.9698464472          1.0
D  1  1.0
  5.5357044352          1.0
D  1  1.0
  3.1287635991          1.0
D  1  1.0
  1.6544318947          1.0
D  1  1.0
  0.9943287544          1.0
D  1  1.0
  0.6325566791          1.0
D  1  1.0
  0.35133047            1.0
D  1  1.0
  0.2237225425          1.0
D  1  1.0
  0.091141087           1.0
F  1  1.0
  21117.0597870401      1.0
F  1  1.0
  13451.8208739071      1.0
F  1  1.0
  6427.5828888735       1.0
F  1  1.0
  3723.4402642398       1.0
F  1  1.0
  2398.2501109509       1.0
F  1  1.0
  1287.9147206139       1.0
F  1  1.0
  838.4212469657        1.0
F  1  1.0
  519.7850071223        1.0
F  1  1.0
  320.9708651078        1.0
F  1  1.0
  202.2008094566        1.0
F  1  1.0
  131.4240353251        1.0
F  1  1.0
  79.0041397122         1.0
F  1  1.0
  46.3412442465         1.0
F  1  1.0
  27.0949959643         1.0
F  1  1.0
  16.1531780858         1.0
F  1  1.0
  11.5029649304         1.0
F  1  1.0
  7.6176788877          1.0
F  1  1.0
  4.81648624            1.0
F  1  1.0
  3.3172893679          1.0
F  1  1.0
  2.1241315216          1.0
F  1  1.0
  1.314591141           1.0
F  1  1.0
  0.82566823            1.0
F  1  1.0
  0.4461365813          1.0
F  1  1.0
  0.2971348264          1.0
G  1  1.0
  2862.3780396608       1.0
G  1  1.0
  1600.4894391276       1.0
G  1  1.0
  1043.8930474849       1.0
G  1  1.0
  716.6444071898        1.0
G  1  1.0
  460.2980234404        1.0
G  1  1.0
  308.1200598873        1.0
G  1  1.0
  185.5403225917        1.0
G  1  1.0
  96.1609970735         1.0
G  1  1.0
  66.560368814          1.0
G  1  1.0
  46.1228980409         1.0
G  1  1.0
  29.3518082192         1.0
G  1  1.0
  19.8683442734         1.0
G  1  1.0
  13.4537944568         1.0
G  1  1.0
  8.5824342209          1.0
G  1  1.0
  5.5967798679          1.0
G  1  1.0
  3.7241601766          1.0
G  1  1.0
  2.6485397373          1.0
G  1  1.0
  1.6963720033          1.0
G  1  1.0
  1.0209772411          1.0
G  1  1.0
  0.4312986547          1.0
H  1  1.0
  1063.1020947559       1.0
H  1  1.0
  580.0425941846        1.0
H  1  1.0
  367.458384986         1.0
H  1  1.0
  204.2087571849        1.0
H  1  1.0
  124.188613606         1.0
H  1  1.0
  82.3693937915         1.0
H  1  1.0
  50.4272467628         1.0
H  1  1.0
  29.5231787316         1.0
H  1  1.0
  18.0927632987         1.0
H  1  1.0
  11.7683548037         1.0
H  1  1.0
  6.6012245208          1.0
H  1  1.0
  4.6591014172          1.0
H  1  1.0
  3.0700353209          1.0
H  1  1.0
  1.9792546698          1.0
H  1  1.0
  1.1524961948          1.0
H  1  1.0
  0.5822954797          1.0
I  1  1.0
  488.8677174268        1.0
I  1  1.0
  287.96541             1.0
I  1  1.0
  180.1130050135        1.0
I  1  1.0
  106.5441394572        1.0
I  1  1.0
  61.2825983512         1.0
I  1  1.0
  31.9869776869         1.0
I  1  1.0
  18.2430569416         1.0
I  1  1.0
  12.4780577901         1.0
I  1  1.0
  8.85159448            1.0
I  1  1.0
  6.1139846595          1.0
I  1  1.0
  3.4374412321          1.0
I  1  1.0
  2.16942302            1.0
I  1  1.0
  1.42530546            1.0
I  1  1.0
  0.6811879             1.0
J  1  1.0
  39.6750164            1.0
J  1  1.0
  20.6504802163         1.0
****
Tl     0
S  1  1.0
  17403189.742321167    1.0
S  1  1.0
  3170547.96            1.0
S  1  1.0
  998523.902586746      1.0
S  1  1.0
  426044.1279697968     1.0
S  1  1.0
  177461.5592           1.0
S  1  1.0
  63302.6062330507      1.0
S  1  1.0
  36097.186370015       1.0
S  1  1.0
  18100.7652298701      1.0
S  1  1.0
  9066.1877906764       1.0
S  1  1.0
  3159.7063629407       1.0
S  1  1.0
  1821.0985668509       1.0
S  1  1.0
  1142.1230060716       1.0
S  1  1.0
  726.1367816219        1.0
S  1  1.0
  334.8503055304        1.0
S  1  1.0
  208.1465035355        1.0
S  1  1.0
  144.3566737442        1.0
S  1  1.0
  85.6125184435         1.0
S  1  1.0
  49.5168910625         1.0
S  1  1.0
  32.2914878545         1.0
S  1  1.0
  19.1683994198         1.0
S  1  1.0
  11.8953637202         1.0
S  1  1.0
  8.0448331615          1.0
S  1  1.0
  5.4850960257          1.0
S  1  1.0
  3.7323777079          1.0
S  1  1.0
  2.3384426122          1.0
S  1  1.0
  1.3683066787          1.0
S  1  1.0
  0.8808226006          1.0
S  1  1.0
  0.5669059547          1.0
S  1  1.0
  0.3216980957          1.0
S  1  1.0
  0.1749763819          1.0
S  1  1.0
  0.0853960953          1.0
S  1  1.0
  0.0436936591          1.0
P  1  1.0
  16121875.043907393    1.0
P  1  1.0
  3100595.6046662517    1.0
P  1  1.0
  1177062.278942855     1.0
P  1  1.0
  642672.3007082058     1.0
P  1  1.0
  249900.0191647307     1.0
P  1  1.0
  156693.1998449448     1.0
P  1  1.0
  84388.0354719084      1.0
P  1  1.0
  29346.5844748398      1.0
P  1  1.0
  19123.5203992408      1.0
P  1  1.0
  11338.7754160174      1.0
P  1  1.0
  4939.4180539788       1.0
P  1  1.0
  3480.214381543        1.0
P  1  1.0
  2133.7594976889       1.0
P  1  1.0
  1122.8384976631       1.0
P  1  1.0
  668.2850892784        1.0
P  1  1.0
  464.4540016647        1.0
P  1  1.0
  200.7353220882        1.0
P  1  1.0
  132.7964477627        1.0
P  1  1.0
  87.5651810138         1.0
P  1  1.0
  56.9935517323         1.0
P  1  1.0
  40.1110666734         1.0
P  1  1.0
  28.2650821379         1.0
P  1  1.0
  17.062409396          1.0
P  1  1.0
  9.1373933401          1.0
P  1  1.0
  5.4664251318          1.0
P  1  1.0
  3.287600699           1.0
P  1  1.0
  2.1697957239          1.0
P  1  1.0
  1.5295315987          1.0
P  1  1.0
  1.038770596           1.0
P  1  1.0
  0.6092016982          1.0
P  1  1.0
  0.3514418031          1.0
P  1  1.0
  0.2292672035          1.0
P  1  1.0
  0.11905877            1.0
P  1  1.0
  0.0776776163          1.0
D  1  1.0
  405192.0249308383     1.0
D  1  1.0
  159554.8624848485     1.0
D  1  1.0
  49415.024162643       1.0
D  1  1.0
  30252.889844106       1.0
D  1  1.0
  14525.6869848341      1.0
D  1  1.0
  9211.3576414276       1.0
D  1  1.0
  6091.3627291942       1.0
D  1  1.0
  3235.4587094385       1.0
D  1  1.0
  1801.9516778391       1.0
D  1  1.0
  1004.0883578609       1.0
D  1  1.0
  498.756058637         1.0
D  1  1.0
  276.7468705259        1.0
D  1  1.0
  159.229850591         1.0
D  1  1.0
  99.2807071491         1.0
D  1  1.0
  66.8814881278         1.0
D  1  1.0
  47.4446907225         1.0
D  1  1.0
  32.1549871026         1.0
D  1  1.0
  21.6090568035         1.0
D  1  1.0
  14.4409000268         1.0
D  1  1.0
  8.9454800368          1.0
D  1  1.0
  6.1860310143          1.0
D  1  1.0
  4.3831586852          1.0
D  1  1.0
  3.0824068514          1.0
D  1  1.0
  2.1531854304          1.0
D  1  1.0
  1.4905764639          1.0
D  1  1.0
  0.9319072122          1.0
D  1  1.0
  0.5556335204          1.0
D  1  1.0
  0.346166172           1.0
D  1  1.0
  0.2421815418          1.0
D  1  1.0
  0.1715324615          1.0
D  1  1.0
  0.1118557674          1.0
F  1  1.0
  25067.6144959964      1.0
F  1  1.0
  9072.2155315906       1.0
F  1  1.0
  5366.975170773        1.0
F  1  1.0
  3678.8573007366       1.0
F  1  1.0
  2455.6218263994       1.0
F  1  1.0
  1437.2217087456       1.0
F  1  1.0
  922.5686435163        1.0
F  1  1.0
  620.7966091782        1.0
F  1  1.0
  331.1596942933        1.0
F  1  1.0
  199.0211661032        1.0
F  1  1.0
  113.756252835         1.0
F  1  1.0
  65.2957496251         1.0
F  1  1.0
  41.8938251704         1.0
F  1  1.0
  26.0856706374         1.0
F  1  1.0
  14.3859879912         1.0
F  1  1.0
  9.6942509021          1.0
F  1  1.0
  6.8150434414          1.0
F  1  1.0
  4.8055404396          1.0
F  1  1.0
  3.244220196           1.0
F  1  1.0
  1.8190276035          1.0
F  1  1.0
  1.1427398987          1.0
F  1  1.0
  0.5636453068          1.0
F  1  1.0
  0.3797533152          1.0
F  1  1.0
  0.2240423987          1.0
G  1  1.0
  3039.6192214355       1.0
G  1  1.0
  1371.3026858593       1.0
G  1  1.0
  891.5149428614        1.0
G  1  1.0
  626.2882121937        1.0
G  1  1.0
  388.0781614761        1.0
G  1  1.0
  225.7026104684        1.0
G  1  1.0
  135.4195093511        1.0
G  1  1.0
  80.7992564427         1.0
G  1  1.0
  49.9510134273         1.0
G  1  1.0
  34.3074265012         1.0
G  1  1.0
  24.4028433542         1.0
G  1  1.0
  14.7208001674         1.0
G  1  1.0
  8.7804174637          1.0
G  1  1.0
  5.1550658864          1.0
G  1  1.0
  3.2238011384          1.0
G  1  1.0
  2.2827738908          1.0
G  1  1.0
  1.391650444           1.0
G  1  1.0
  0.7645831147          1.0
G  1  1.0
  0.5387424285          1.0
G  1  1.0
  0.300535566           1.0
H  1  1.0
  907.1086590195        1.0
H  1  1.0
  587.9148295928        1.0
H  1  1.0
  374.7429984024        1.0
H  1  1.0
  226.2491750865        1.0
H  1  1.0
  129.9095302482        1.0
H  1  1.0
  91.5525621905         1.0
H  1  1.0
  61.7611787241         1.0
H  1  1.0
  39.646221847          1.0
H  1  1.0
  24.0162226803         1.0
H  1  1.0
  13.4324647103         1.0
H  1  1.0
  8.792316347           1.0
H  1  1.0
  6.1609695363          1.0
H  1  1.0
  3.8772770831          1.0
H  1  1.0
  2.6131141398          1.0
H  1  1.0
  1.6790710334          1.0
H  1  1.0
  0.7057045405          1.0
I  1  1.0
  946.3421590179        1.0
I  1  1.0
  371.2320779816        1.0
I  1  1.0
  210.4770290105        1.0
I  1  1.0
  148.4568994876        1.0
I  1  1.0
  84.2588997868         1.0
I  1  1.0
  50.9686796222         1.0
I  1  1.0
  35.8821706385         1.0
I  1  1.0
  21.4404288023         1.0
I  1  1.0
  13.5880817187         1.0
I  1  1.0
  7.517357343           1.0
I  1  1.0
  4.315217996           1.0
I  1  1.0
  2.82769374            1.0
I  1  1.0
  1.8664763             1.0
I  1  1.0
  0.90525886            1.0
J  1  1.0
  24.6490992876         1.0
****
Pb     0
S  1  1.0
  29455571.2            1.0
S  1  1.0
  5536725.701191067     1.0
S  1  1.0
  1097388.934924893     1.0
S  1  1.0
  445764.620356363      1.0
S  1  1.0
  182126.209            1.0
S  1  1.0
  65530.8187083769      1.0
S  1  1.0
  22986.2350900163      1.0
S  1  1.0
  9454.4872794159       1.0
S  1  1.0
  5528.9917080808       1.0
S  1  1.0
  3683.0353720476       1.0
S  1  1.0
  1387.7797193587       1.0
S  1  1.0
  763.8562927248        1.0
S  1  1.0
  478.5278975039        1.0
S  1  1.0
  281.8025909313        1.0
S  1  1.0
  177.362143649         1.0
S  1  1.0
  111.3512303844        1.0
S  1  1.0
  71.085621047          1.0
S  1  1.0
  41.7065678756         1.0
S  1  1.0
  25.3812637761         1.0
S  1  1.0
  14.7388001586         1.0
S  1  1.0
  8.5412826835          1.0
S  1  1.0
  5.86130737            1.0
S  1  1.0
  3.3920426831          1.0
S  1  1.0
  2.1591007467          1.0
S  1  1.0
  1.320518651           1.0
S  1  1.0
  0.7881938264          1.0
S  1  1.0
  0.5077097095          1.0
S  1  1.0
  0.3541234973          1.0
S  1  1.0
  0.2060132779          1.0
S  1  1.0
  0.0968675117          1.0
S  1  1.0
  0.0514261085          1.0
P  1  1.0
  10977929.43780648     1.0
P  1  1.0
  2798883.7216695845    1.0
P  1  1.0
  1457842.753273163     1.0
P  1  1.0
  443790.013613804      1.0
P  1  1.0
  246546.3836840008     1.0
P  1  1.0
  90021.0068010129      1.0
P  1  1.0
  50935.7661956284      1.0
P  1  1.0
  19864.7935202887      1.0
P  1  1.0
  11722.4018502009      1.0
P  1  1.0
  7824.196540928        1.0
P  1  1.0
  3716.7709857499       1.0
P  1  1.0
  2345.6350103949       1.0
P  1  1.0
  1383.3297169292       1.0
P  1  1.0
  685.5327455999        1.0
P  1  1.0
  412.2775141148        1.0
P  1  1.0
  293.7540350916        1.0
P  1  1.0
  138.6729383023        1.0
P  1  1.0
  84.3194448171         1.0
P  1  1.0
  53.7453543204         1.0
P  1  1.0
  37.4365032459         1.0
P  1  1.0
  23.5021503059         1.0
P  1  1.0
  13.2845856073         1.0
P  1  1.0
  7.8593300592          1.0
P  1  1.0
  5.4660679896          1.0
P  1  1.0
  3.8344202188          1.0
P  1  1.0
  2.4330347728          1.0
P  1  1.0
  1.504188685           1.0
P  1  1.0
  1.0709289941          1.0
P  1  1.0
  0.6674173368          1.0
P  1  1.0
  0.3964377178          1.0
P  1  1.0
  0.2381438243          1.0
P  1  1.0
  0.1395976931          1.0
P  1  1.0
  0.0914241929          1.0
D  1  1.0
  15837472.869625775    1.0
D  1  1.0
  4842442.621239338     1.0
D  1  1.0
  1745605.327624088     1.0
D  1  1.0
  641798.1654312509     1.0
D  1  1.0
  372028.4821946597     1.0
D  1  1.0
  199827.8223561208     1.0
D  1  1.0
  105498.705256006      1.0
D  1  1.0
  51559.2375840778      1.0
D  1  1.0
  31934.2485436801      1.0
D  1  1.0
  15624.3340277632      1.0
D  1  1.0
  9504.8416517833       1.0
D  1  1.0
  6189.4392898151       1.0
D  1  1.0
  3386.071539289        1.0
D  1  1.0
  2116.0289248804       1.0
D  1  1.0
  1355.0638241708       1.0
D  1  1.0
  863.7252119333        1.0
D  1  1.0
  511.8464429738        1.0
D  1  1.0
  293.8927543471        1.0
D  1  1.0
  150.1922978811        1.0
D  1  1.0
  89.9970384669         1.0
D  1  1.0
  55.9358463617         1.0
D  1  1.0
  33.8750352318         1.0
D  1  1.0
  19.9955603122         1.0
D  1  1.0
  11.3754639506         1.0
D  1  1.0
  5.5330982253          1.0
D  1  1.0
  3.0907195393          1.0
D  1  1.0
  1.8248911077          1.0
D  1  1.0
  1.1548703114          1.0
D  1  1.0
  0.7882895028          1.0
D  1  1.0
  0.460087133           1.0
D  1  1.0
  0.2354257095          1.0
D  1  1.0
  0.1316508378          1.0
F  1  1.0
  13736.5576974122      1.0
F  1  1.0
  8344.0405707712       1.0
F  1  1.0
  4018.4618429511       1.0
F  1  1.0
  2621.2563653676       1.0
F  1  1.0
  1798.5070338039       1.0
F  1  1.0
  1186.2516607132       1.0
F  1  1.0
  773.2213681314        1.0
F  1  1.0
  513.6073883638        1.0
F  1  1.0
  335.8798539214        1.0
F  1  1.0
  180.2676772528        1.0
F  1  1.0
  104.9372583316        1.0
F  1  1.0
  61.4455780966         1.0
F  1  1.0
  37.3521833702         1.0
F  1  1.0
  25.7415154182         1.0
F  1  1.0
  16.8040901963         1.0
F  1  1.0
  9.8948925227          1.0
F  1  1.0
  6.0706895546          1.0
F  1  1.0
  4.0639264482          1.0
F  1  1.0
  2.3909649717          1.0
F  1  1.0
  1.3084692652          1.0
F  1  1.0
  0.7290397836          1.0
F  1  1.0
  0.452981765           1.0
F  1  1.0
  0.2618858076          1.0
G  1  1.0
  1898.1684007534       1.0
G  1  1.0
  1141.2974894616       1.0
G  1  1.0
  792.0112054547        1.0
G  1  1.0
  539.8241917694        1.0
G  1  1.0
  329.6781674281        1.0
G  1  1.0
  205.8883919335        1.0
G  1  1.0
  143.302193491         1.0
G  1  1.0
  101.9425538855        1.0
G  1  1.0
  61.9997432874         1.0
G  1  1.0
  39.2626331783         1.0
G  1  1.0
  26.5487614688         1.0
G  1  1.0
  16.8715136303         1.0
G  1  1.0
  11.9778615773         1.0
G  1  1.0
  8.3364785328          1.0
G  1  1.0
  5.0341046864          1.0
G  1  1.0
  2.9473408474          1.0
G  1  1.0
  1.5397072009          1.0
G  1  1.0
  0.7410552028          1.0
G  1  1.0
  0.350919864           1.0
H  1  1.0
  971.1048120734        1.0
H  1  1.0
  625.1429262819        1.0
H  1  1.0
  400.261123004         1.0
H  1  1.0
  240.69050701          1.0
H  1  1.0
  137.9894606608        1.0
H  1  1.0
  97.5462850889         1.0
H  1  1.0
  65.8183098545         1.0
H  1  1.0
  42.3645476019         1.0
H  1  1.0
  25.7446829812         1.0
H  1  1.0
  16.3807863855         1.0
H  1  1.0
  10.8515388219         1.0
H  1  1.0
  6.7094757314          1.0
H  1  1.0
  4.2980128377          1.0
H  1  1.0
  2.9093929599          1.0
H  1  1.0
  1.8969316005          1.0
H  1  1.0
  0.8600739874          1.0
I  1  1.0
  628.9908011693        1.0
I  1  1.0
  394.8704008537        1.0
I  1  1.0
  223.5449717161        1.0
I  1  1.0
  157.5892166779        1.0
I  1  1.0
  89.71471505           1.0
I  1  1.0
  54.3616094968         1.0
I  1  1.0
  38.2236721021         1.0
I  1  1.0
  25.4746987368         1.0
I  1  1.0
  17.2983355687         1.0
I  1  1.0
  11.9806309158         1.0
I  1  1.0
  8.1201253723          1.0
I  1  1.0
  4.712664442           1.0
I  1  1.0
  3.09566216            1.0
I  1  1.0
  2.10823979            1.0
I  1  1.0
  1.12081742            1.0
J  1  1.0
  26.1165898069         1.0
****
Bi     0
S  1  1.0
  3264366.66            1.0
S  1  1.0
  1162246.9631409734    1.0
S  1  1.0
  468769.1888256406     1.0
S  1  1.0
  187314.038            1.0
S  1  1.0
  69253.1119268918      1.0
S  1  1.0
  21611.7119589522      1.0
S  1  1.0
  13117.1040841894      1.0
S  1  1.0
  5882.1520866903       1.0
S  1  1.0
  3964.7644206105       1.0
S  1  1.0
  1660.3148051136       1.0
S  1  1.0
  998.6774665809        1.0
S  1  1.0
  484.0972945967        1.0
S  1  1.0
  295.0323274207        1.0
S  1  1.0
  176.2211537906        1.0
S  1  1.0
  120.175347318         1.0
S  1  1.0
  78.5439385507         1.0
S  1  1.0
  53.1728153812         1.0
S  1  1.0
  25.3582440262         1.0
S  1  1.0
  15.7830521829         1.0
S  1  1.0
  8.0366278793          1.0
S  1  1.0
  4.943579551           1.0
S  1  1.0
  3.466142906           1.0
S  1  1.0
  2.3078967098          1.0
S  1  1.0
  1.4303401873          1.0
S  1  1.0
  0.8574575151          1.0
S  1  1.0
  0.4894648512          1.0
S  1  1.0
  0.21810415            1.0
S  1  1.0
  0.1117373906          1.0
S  1  1.0
  0.0608717363          1.0
P  1  1.0
  18267967.487125643    1.0
P  1  1.0
  3149026.4427090497    1.0
P  1  1.0
  1314552.0146919298    1.0
P  1  1.0
  672049.0689348464     1.0
P  1  1.0
  205642.0118529356     1.0
P  1  1.0
  108801.6993420259     1.0
P  1  1.0
  39911.4252464262      1.0
P  1  1.0
  20803.9769767762      1.0
P  1  1.0
  9129.9118606324       1.0
P  1  1.0
  5929.449685843        1.0
P  1  1.0
  4009.4010151825       1.0
P  1  1.0
  1912.0433578539       1.0
P  1  1.0
  1186.0101895592       1.0
P  1  1.0
  749.8695399182        1.0
P  1  1.0
  411.545233332         1.0
P  1  1.0
  260.9457426971        1.0
P  1  1.0
  179.8085272782        1.0
P  1  1.0
  106.2397614364        1.0
P  1  1.0
  65.5076382415         1.0
P  1  1.0
  40.8216729555         1.0
P  1  1.0
  25.0196618923         1.0
P  1  1.0
  14.2217738072         1.0
P  1  1.0
  7.67067338            1.0
P  1  1.0
  4.2794367116          1.0
P  1  1.0
  2.6567077486          1.0
P  1  1.0
  1.6815201302          1.0
P  1  1.0
  1.167133906           1.0
P  1  1.0
  0.7389614555          1.0
P  1  1.0
  0.3927733753          1.0
P  1  1.0
  0.2329447947          1.0
P  1  1.0
  0.1620973956          1.0
P  1  1.0
  0.1082164201          1.0
D  1  1.0
  16785.3908886662      1.0
D  1  1.0
  9833.4024129482       1.0
D  1  1.0
  5298.8576808315       1.0
D  1  1.0
  3447.5892317186       1.0
D  1  1.0
  2163.798666599        1.0
D  1  1.0
  1393.9811140919       1.0
D  1  1.0
  968.5185985891        1.0
D  1  1.0
  615.6236765289        1.0
D  1  1.0
  381.4720187048        1.0
D  1  1.0
  271.94784515          1.0
D  1  1.0
  159.3767513399        1.0
D  1  1.0
  98.8477846321         1.0
D  1  1.0
  68.8173400985         1.0
D  1  1.0
  39.2550363288         1.0
D  1  1.0
  21.1996284706         1.0
D  1  1.0
  13.7866734476         1.0
D  1  1.0
  8.2623822525          1.0
D  1  1.0
  4.381804347           1.0
D  1  1.0
  2.5418524966          1.0
D  1  1.0
  1.6292335805          1.0
D  1  1.0
  0.9857043253          1.0
D  1  1.0
  0.5374374291          1.0
D  1  1.0
  0.2719247055          1.0
D  1  1.0
  0.155831645           1.0
F  1  1.0
  14472.7793093976      1.0
F  1  1.0
  8966.7666215488       1.0
F  1  1.0
  5524.8968694761       1.0
F  1  1.0
  3414.4511093693       1.0
F  1  1.0
  2199.1417237418       1.0
F  1  1.0
  1274.8074543506       1.0
F  1  1.0
  871.0678641411        1.0
F  1  1.0
  516.9437117121        1.0
F  1  1.0
  326.3062860434        1.0
F  1  1.0
  207.7718631           1.0
F  1  1.0
  122.5108721561        1.0
F  1  1.0
  82.8361269285         1.0
F  1  1.0
  57.5145625551         1.0
F  1  1.0
  40.5883785997         1.0
F  1  1.0
  27.5367612583         1.0
F  1  1.0
  17.8394130418         1.0
F  1  1.0
  11.9014431182         1.0
F  1  1.0
  7.7342068414          1.0
F  1  1.0
  4.8907172104          1.0
F  1  1.0
  3.3265109776          1.0
F  1  1.0
  2.1899315961          1.0
F  1  1.0
  1.3711923268          1.0
F  1  1.0
  0.8410862232          1.0
F  1  1.0
  0.526172982           1.0
F  1  1.0
  0.3029536541          1.0
G  1  1.0
  5001.2037282135       1.0
G  1  1.0
  2874.1169031412       1.0
G  1  1.0
  1761.344496643        1.0
G  1  1.0
  999.5412272865        1.0
G  1  1.0
  539.9989954837        1.0
G  1  1.0
  341.8273855903        1.0
G  1  1.0
  191.8513511908        1.0
G  1  1.0
  108.0759972785        1.0
G  1  1.0
  57.6724188058         1.0
G  1  1.0
  33.7799000745         1.0
G  1  1.0
  19.5715227921         1.0
G  1  1.0
  11.0226710322         1.0
G  1  1.0
  6.9243014427          1.0
G  1  1.0
  4.4743024614          1.0
G  1  1.0
  2.8557759442          1.0
G  1  1.0
  1.679771326           1.0
G  1  1.0
  0.8604570606          1.0
G  1  1.0
  0.404464134           1.0
H  1  1.0
  1038.1943734953       1.0
H  1  1.0
  663.3800796317        1.0
H  1  1.0
  422.5358260729        1.0
H  1  1.0
  299.7472905411        1.0
H  1  1.0
  193.7278069719        1.0
H  1  1.0
  115.8643037345        1.0
H  1  1.0
  69.9566474859         1.0
H  1  1.0
  45.1744650603         1.0
H  1  1.0
  27.5724878759         1.0
H  1  1.0
  16.8097582193         1.0
H  1  1.0
  11.3490677344         1.0
H  1  1.0
  7.5065547362          1.0
H  1  1.0
  4.9723785613          1.0
H  1  1.0
  3.338987906           1.0
H  1  1.0
  2.0850435895          1.0
H  1  1.0
  1.0148867698          1.0
I  1  1.0
  1076.0498647193       1.0
I  1  1.0
  419.1583587053        1.0
I  1  1.0
  265.7259001           1.0
I  1  1.0
  177.2164487919        1.0
I  1  1.0
  95.3068912859         1.0
I  1  1.0
  57.8458993911         1.0
I  1  1.0
  40.6174122335         1.0
I  1  1.0
  23.6963610063         1.0
I  1  1.0
  14.3983230977         1.0
I  1  1.0
  8.7378147506          1.0
I  1  1.0
  5.1191414446          1.0
I  1  1.0
  3.37308834            1.0
I  1  1.0
  2.35384614            1.0
I  1  1.0
  1.33460394            1.0
J  1  1.0
  27.6151205636         1.0
****
Po     0
S  1  1.0
  29886135.8            1.0
S  1  1.0
  5962379.607901902     1.0
S  1  1.0
  2020297.607676471     1.0
S  1  1.0
  759607.9911666545     1.0
S  1  1.0
  293412.8590412259     1.0
S  1  1.0
  120387.9165083388     1.0
S  1  1.0
  50959.5931572215      1.0
S  1  1.0
  17539.9060574403      1.0
S  1  1.0
  10354.1289946679      1.0
S  1  1.0
  6238.0477389369       1.0
S  1  1.0
  2854.1498545281       1.0
S  1  1.0
  1853.1710528153       1.0
S  1  1.0
  1052.217288179        1.0
S  1  1.0
  492.8501331968        1.0
S  1  1.0
  297.339849134         1.0
S  1  1.0
  180.4191028375        1.0
S  1  1.0
  106.5205553959        1.0
S  1  1.0
  72.4411116921         1.0
S  1  1.0
  44.6832707411         1.0
S  1  1.0
  27.2657777255         1.0
S  1  1.0
  16.6780808375         1.0
S  1  1.0
  8.5341272304          1.0
S  1  1.0
  5.2394180008          1.0
S  1  1.0
  3.715700688           1.0
S  1  1.0
  2.4699457106          1.0
S  1  1.0
  1.5640411893          1.0
S  1  1.0
  0.9660313817          1.0
S  1  1.0
  0.6565261026          1.0
S  1  1.0
  0.4654900388          1.0
S  1  1.0
  0.2479107089          1.0
S  1  1.0
  0.1272317241          1.0
S  1  1.0
  0.0706338736          1.0
P  1  1.0
  136049.1410865277     1.0
P  1  1.0
  61636.1346963197      1.0
P  1  1.0
  38845.605830088       1.0
P  1  1.0
  18035.5844333331      1.0
P  1  1.0
  11106.1669098882      1.0
P  1  1.0
  7419.6111715987       1.0
P  1  1.0
  3590.8651920873       1.0
P  1  1.0
  1579.2102132081       1.0
P  1  1.0
  1055.8123143773       1.0
P  1  1.0
  718.6140652527        1.0
P  1  1.0
  398.6748564872        1.0
P  1  1.0
  209.1898605933        1.0
P  1  1.0
  114.3920727401        1.0
P  1  1.0
  62.4392405657         1.0
P  1  1.0
  33.6769967533         1.0
P  1  1.0
  22.8124057519         1.0
P  1  1.0
  15.8878328308         1.0
P  1  1.0
  10.2425154778         1.0
P  1  1.0
  6.3904060529          1.0
P  1  1.0
  4.4224625796          1.0
P  1  1.0
  2.8003732289          1.0
P  1  1.0
  1.829874602           1.0
P  1  1.0
  1.2788865249          1.0
P  1  1.0
  0.8185373282          1.0
P  1  1.0
  0.5463559241          1.0
P  1  1.0
  0.3823805878          1.0
P  1  1.0
  0.2653925646          1.0
P  1  1.0
  0.1851089535          1.0
P  1  1.0
  0.1255713308          1.0
D  1  1.0
  431532.0086466668     1.0
D  1  1.0
  118327.1103199594     1.0
D  1  1.0
  59611.9393258312      1.0
D  1  1.0
  35956.4943874492      1.0
D  1  1.0
  19097.726244741       1.0
D  1  1.0
  8618.6613398693       1.0
D  1  1.0
  5692.4487844826       1.0
D  1  1.0
  3755.7564816372       1.0
D  1  1.0
  2021.7038220031       1.0
D  1  1.0
  1240.3056646389       1.0
D  1  1.0
  615.0744328484        1.0
D  1  1.0
  434.4446924087        1.0
D  1  1.0
  292.620933004         1.0
D  1  1.0
  181.0985018185        1.0
D  1  1.0
  101.5067948934        1.0
D  1  1.0
  60.9535740642         1.0
D  1  1.0
  40.4371443945         1.0
D  1  1.0
  23.4402548888         1.0
D  1  1.0
  13.5763196593         1.0
D  1  1.0
  8.344383774           1.0
D  1  1.0
  4.6399779527          1.0
D  1  1.0
  2.7171805486          1.0
D  1  1.0
  1.7786017176          1.0
D  1  1.0
  1.1519433091          1.0
D  1  1.0
  0.6241427652          1.0
D  1  1.0
  0.3094980745          1.0
D  1  1.0
  0.1808227164          1.0
F  1  1.0
  18521.4714866957      1.0
F  1  1.0
  5160.854409099        1.0
F  1  1.0
  3582.6204577532       1.0
F  1  1.0
  2391.2348212334       1.0
F  1  1.0
  1436.7675073182       1.0
F  1  1.0
  670.0967857499        1.0
F  1  1.0
  396.0858624507        1.0
F  1  1.0
  269.5216093938        1.0
F  1  1.0
  189.6322834956        1.0
F  1  1.0
  130.1036524663        1.0
F  1  1.0
  89.7768453972         1.0
F  1  1.0
  59.5599966318         1.0
F  1  1.0
  37.4190329124         1.0
F  1  1.0
  20.8604919556         1.0
F  1  1.0
  12.9006257267         1.0
F  1  1.0
  8.0922333077          1.0
F  1  1.0
  4.6201477651          1.0
F  1  1.0
  2.7762531231          1.0
F  1  1.0
  1.6680077439          1.0
F  1  1.0
  0.9466888875          1.0
F  1  1.0
  0.596436527           1.0
F  1  1.0
  0.3448549454          1.0
G  1  1.0
  3062.7857949517       1.0
G  1  1.0
  2142.2509399675       1.0
G  1  1.0
  1491.544454123        1.0
G  1  1.0
  988.3762184612        1.0
G  1  1.0
  595.0883858959        1.0
G  1  1.0
  366.6160252691        1.0
G  1  1.0
  201.2818468916        1.0
G  1  1.0
  107.7201373814        1.0
G  1  1.0
  65.1383417123         1.0
G  1  1.0
  43.6542219243         1.0
G  1  1.0
  27.3785911174         1.0
G  1  1.0
  14.1329799635         1.0
G  1  1.0
  7.5091965234          1.0
G  1  1.0
  4.6572305496          1.0
G  1  1.0
  3.098147275           1.0
G  1  1.0
  1.9216833425          1.0
G  1  1.0
  0.9792816906          1.0
G  1  1.0
  0.458966494           1.0
H  1  1.0
  1106.4780380395       1.0
H  1  1.0
  699.4171735588        1.0
H  1  1.0
  449.3342722878        1.0
H  1  1.0
  317.4431806256        1.0
H  1  1.0
  205.2977715058        1.0
H  1  1.0
  127.808878653         1.0
H  1  1.0
  90.8601020039         1.0
H  1  1.0
  62.6234717127         1.0
H  1  1.0
  42.3961264036         1.0
H  1  1.0
  28.4149120341         1.0
H  1  1.0
  20.1459266729         1.0
H  1  1.0
  12.9364067271         1.0
H  1  1.0
  8.0846187344          1.0
H  1  1.0
  5.3732042412          1.0
H  1  1.0
  3.6418490316          1.0
H  1  1.0
  2.2898547209          1.0
H  1  1.0
  1.1693668815          1.0
I  1  1.0
  704.5377737314        1.0
I  1  1.0
  443.9281409738        1.0
I  1  1.0
  253.0641442036        1.0
I  1  1.0
  180.2635430698        1.0
I  1  1.0
  100.9984246822        1.0
I  1  1.0
  61.3842474328         1.0
I  1  1.0
  43.0587505652         1.0
I  1  1.0
  28.6679280775         1.0
I  1  1.0
  17.234421662          1.0
I  1  1.0
  9.369345112           1.0
I  1  1.0
  5.5340450301          1.0
I  1  1.0
  3.65904862            1.0
I  1  1.0
  2.60305038            1.0
I  1  1.0
  1.54705214            1.0
J  1  1.0
  29.1436932704         1.0
****
At     0
S  1  1.0
  67113070.8448006      1.0
S  1  1.0
  8352078.487460289     1.0
S  1  1.0
  3369530.5             1.0
S  1  1.0
  1336381.1928933768    1.0
S  1  1.0
  513589.130931708      1.0
S  1  1.0
  167238.0703919233     1.0
S  1  1.0
  52603.4757730631      1.0
S  1  1.0
  23679.9732690578      1.0
S  1  1.0
  13185.8281021657      1.0
S  1  1.0
  7641.835486536        1.0
S  1  1.0
  3040.4663476831       1.0
S  1  1.0
  1927.2194219342       1.0
S  1  1.0
  1282.7106925712       1.0
S  1  1.0
  520.4767133848        1.0
S  1  1.0
  321.7589439904        1.0
S  1  1.0
  187.7552981735        1.0
S  1  1.0
  115.9207202771        1.0
S  1  1.0
  68.9687613052         1.0
S  1  1.0
  41.4402445981         1.0
S  1  1.0
  29.4647850087         1.0
S  1  1.0
  20.7762821774         1.0
S  1  1.0
  12.267766031          1.0
S  1  1.0
  6.6085709398          1.0
S  1  1.0
  3.9334365114          1.0
S  1  1.0
  2.6422226294          1.0
S  1  1.0
  1.6784081726          1.0
S  1  1.0
  1.0418883928          1.0
S  1  1.0
  0.6088628383          1.0
S  1  1.0
  0.277890711           1.0
S  1  1.0
  0.1429881526          1.0
S  1  1.0
  0.0805487641          1.0
P  1  1.0
  31879031.8            1.0
P  1  1.0
  8398038.109848691     1.0
P  1  1.0
  3999914.626413795     1.0
P  1  1.0
  1318995.877           1.0
P  1  1.0
  447445.7840251928     1.0
P  1  1.0
  238092.6135868508     1.0
P  1  1.0
  125942.5549990048     1.0
P  1  1.0
  66049.4781189212      1.0
P  1  1.0
  27324.6571730078      1.0
P  1  1.0
  15590.2641317193      1.0
P  1  1.0
  7008.3989987986       1.0
P  1  1.0
  4146.6401403184       1.0
P  1  1.0
  2151.7803982307       1.0
P  1  1.0
  994.0781950163        1.0
P  1  1.0
  610.9947405146        1.0
P  1  1.0
  357.6031876153        1.0
P  1  1.0
  229.7263019414        1.0
P  1  1.0
  113.1930888197        1.0
P  1  1.0
  73.4900987206         1.0
P  1  1.0
  52.1663672554         1.0
P  1  1.0
  36.4484330922         1.0
P  1  1.0
  22.3693336747         1.0
P  1  1.0
  13.863867588          1.0
P  1  1.0
  8.366707461           1.0
P  1  1.0
  5.6429952471          1.0
P  1  1.0
  3.8410506864          1.0
P  1  1.0
  2.3090666551          1.0
P  1  1.0
  1.4362726231          1.0
P  1  1.0
  0.9048880524          1.0
P  1  1.0
  0.6218906787          1.0
P  1  1.0
  0.4286384681          1.0
P  1  1.0
  0.2985469084          1.0
P  1  1.0
  0.208424231           1.0
P  1  1.0
  0.1431978028          1.0
D  1  1.0
  37646.6502863857      1.0
D  1  1.0
  22214.0651868821      1.0
D  1  1.0
  10005.5794165312      1.0
D  1  1.0
  6093.16543812         1.0
D  1  1.0
  3894.4247665928       1.0
D  1  1.0
  2330.8585120825       1.0
D  1  1.0
  1265.5715274279       1.0
D  1  1.0
  789.3033850993        1.0
D  1  1.0
  429.9506032171        1.0
D  1  1.0
  249.0395537011        1.0
D  1  1.0
  164.5356097764        1.0
D  1  1.0
  106.2365395206        1.0
D  1  1.0
  71.251120196          1.0
D  1  1.0
  42.0071847994         1.0
D  1  1.0
  24.4421827996         1.0
D  1  1.0
  13.722749911          1.0
D  1  1.0
  8.4799311919          1.0
D  1  1.0
  5.5296570439          1.0
D  1  1.0
  3.2599590069          1.0
D  1  1.0
  1.9613101742          1.0
D  1  1.0
  1.2596309554          1.0
D  1  1.0
  0.7005698344          1.0
D  1  1.0
  0.3476102304          1.0
D  1  1.0
  0.206204836           1.0
F  1  1.0
  12769.6851115115      1.0
F  1  1.0
  6075.0981960536       1.0
F  1  1.0
  3986.791708742        1.0
F  1  1.0
  2464.4542380364       1.0
F  1  1.0
  1599.6015041875       1.0
F  1  1.0
  1079.2879721054       1.0
F  1  1.0
  754.7347512794        1.0
F  1  1.0
  451.5808207225        1.0
F  1  1.0
  254.2048407631        1.0
F  1  1.0
  177.6232497173        1.0
F  1  1.0
  111.6908264072        1.0
F  1  1.0
  63.0473620327         1.0
F  1  1.0
  39.323380697          1.0
F  1  1.0
  23.5431199645         1.0
F  1  1.0
  16.3732044889         1.0
F  1  1.0
  11.3797969841         1.0
F  1  1.0
  7.4977846988          1.0
F  1  1.0
  5.1396577492          1.0
F  1  1.0
  3.6468720492          1.0
F  1  1.0
  2.2402076045          1.0
F  1  1.0
  1.2703390067          1.0
F  1  1.0
  0.669709922           1.0
F  1  1.0
  0.387192279           1.0
G  1  1.0
  2394.1098277604       1.0
G  1  1.0
  1573.7436367437       1.0
G  1  1.0
  1049.5524027258       1.0
G  1  1.0
  685.4280028717        1.0
G  1  1.0
  484.2913920828        1.0
G  1  1.0
  293.2267707245        1.0
G  1  1.0
  184.3514474805        1.0
G  1  1.0
  128.2880514811        1.0
G  1  1.0
  85.8579010978         1.0
G  1  1.0
  52.7350974494         1.0
G  1  1.0
  32.5555953619         1.0
G  1  1.0
  22.5720486042         1.0
G  1  1.0
  14.177025689          1.0
G  1  1.0
  8.036751048           1.0
G  1  1.0
  4.7301282458          1.0
G  1  1.0
  3.2500664224          1.0
G  1  1.0
  2.0996318014          1.0
G  1  1.0
  1.1042369029          1.0
G  1  1.0
  0.513985636           1.0
H  1  1.0
  837.027274            1.0
H  1  1.0
  526.05212053          1.0
H  1  1.0
  335.44160095          1.0
H  1  1.0
  221.6031712601        1.0
H  1  1.0
  157.4868559836        1.0
H  1  1.0
  99.3472831551         1.0
H  1  1.0
  66.8571890756         1.0
H  1  1.0
  44.9020677092         1.0
H  1  1.0
  30.1697090804         1.0
H  1  1.0
  20.4581524901         1.0
H  1  1.0
  14.0984126432         1.0
H  1  1.0
  8.6743345591          1.0
H  1  1.0
  5.0922200148          1.0
H  1  1.0
  3.4773719556          1.0
H  1  1.0
  2.3902321268          1.0
H  1  1.0
  1.3222877742          1.0
I  1  1.0
  743.5666552521        1.0
I  1  1.0
  469.158562003         1.0
I  1  1.0
  267.2076678271        1.0
I  1  1.0
  190.2260290348        1.0
I  1  1.0
  106.7835011271        1.0
I  1  1.0
  64.971045629          1.0
I  1  1.0
  45.5463469136         1.0
I  1  1.0
  26.3063719414         1.0
I  1  1.0
  16.6179911791         1.0
I  1  1.0
  10.0139834602         1.0
I  1  1.0
  5.9565463632          1.0
I  1  1.0
  3.3592948552          1.0
I  1  1.0
  1.75638854            1.0
J  1  1.0
  30.7020434292         1.0
****
Rn     0
S  1  1.0
  29358811.8            1.0
S  1  1.0
  5847061.196648211     1.0
S  1  1.0
  2079976.1638797012    1.0
S  1  1.0
  773234.6521318664     1.0
S  1  1.0
  311248.0280587413     1.0
S  1  1.0
  126989.0804950448     1.0
S  1  1.0
  41323.5334046079      1.0
S  1  1.0
  17301.9058748901      1.0
S  1  1.0
  7209.2615889494       1.0
S  1  1.0
  2892.7423384936       1.0
S  1  1.0
  1675.0787491363       1.0
S  1  1.0
  964.1322415337        1.0
S  1  1.0
  548.2649503986        1.0
S  1  1.0
  271.1517520801        1.0
S  1  1.0
  165.8192111444        1.0
S  1  1.0
  85.2191314899         1.0
S  1  1.0
  50.0020216083         1.0
S  1  1.0
  29.0733535377         1.0
S  1  1.0
  15.8799620573         1.0
S  1  1.0
  9.570380721           1.0
S  1  1.0
  6.6183352771          1.0
S  1  1.0
  4.2902419658          1.0
S  1  1.0
  2.7942891353          1.0
S  1  1.0
  1.8005912817          1.0
S  1  1.0
  1.1146803837          1.0
S  1  1.0
  0.7863079664          1.0
S  1  1.0
  0.5609080346          1.0
S  1  1.0
  0.3085311115          1.0
S  1  1.0
  0.1594283954          1.0
S  1  1.0
  0.0905415211          1.0
P  1  1.0
  13413069.302787557    1.0
P  1  1.0
  3537421.242740468     1.0
P  1  1.0
  843143.3722047963     1.0
P  1  1.0
  466539.5398844133     1.0
P  1  1.0
  188040.0929652919     1.0
P  1  1.0
  65873.6263555325      1.0
P  1  1.0
  39976.5395241779      1.0
P  1  1.0
  19766.7866612816      1.0
P  1  1.0
  7507.9306071857       1.0
P  1  1.0
  4529.299388687        1.0
P  1  1.0
  2913.9571440396       1.0
P  1  1.0
  1736.3491088574       1.0
P  1  1.0
  1004.3083541148       1.0
P  1  1.0
  576.9489510431        1.0
P  1  1.0
  345.2213361155        1.0
P  1  1.0
  159.7027681672        1.0
P  1  1.0
  112.8277718643        1.0
P  1  1.0
  74.8149947238         1.0
P  1  1.0
  44.9228710675         1.0
P  1  1.0
  23.7890169749         1.0
P  1  1.0
  13.8572650289         1.0
P  1  1.0
  8.3132876865          1.0
P  1  1.0
  5.3803336163          1.0
P  1  1.0
  3.202286696           1.0
P  1  1.0
  2.0702850428          1.0
P  1  1.0
  1.4762596624          1.0
P  1  1.0
  0.9950084066          1.0
P  1  1.0
  0.6899423472          1.0
P  1  1.0
  0.4760611645          1.0
P  1  1.0
  0.3325290207          1.0
P  1  1.0
  0.2329383035          1.0
P  1  1.0
  0.1609627042          1.0
[truncated: 78,120 more chars]
