# Supplementary material for: Physics-Driven Construction of Compact Primitive Gaussian Density Fitting Basis Sets
Source: J Chem Theory Comput. 2025 Oct 25;21(21):10863–78. doi: 10.1021/acs.jctc.5c01219 (PMC12613328; doi:10.1021/acs.jctc.5c01219)
Supplement: Supplementary file 1 [file ct5c01219_si_002.zip › supplementary_info/MADF-DFBSs/relativistic/dyall_ae3z-madf.g94]

!-------------------------------------------------------------------------------
!       Basis set: dyall-ae3z-MADF generated from OBS:dyall-ae3z 
!            Role: Density fitting
!     MADF params: \tau_1 = 1e-7, \tau_2 = 1e-5, and zeta = 1.4
!           Atoms: H, He, Li, Be, B, C, N, O, F, Ne, Na, Mg, Al
!                  Si, P, S, Cl, Ar, K, Ca, Sc, Ti, V, Cr, Mn
!                  Fe, Co, Ni, Cu, Zn, Ga, Ge, As, Se, Br, Kr, Rb
!                  Sr, Y, Zr, Nb, Mo, Tc, Ru, Rh, Pd, Ag, Cd, In
!                  Sn, Sb, Te, I, Xe, Cs, Ba, La, Ce, Pr, Nd, Pm
!                  Sm, Eu, Gd, Tb, Dy, Ho, Er, Tm, Yb, Lu, Hf, Ta
!                  W, Re, Os, Ir, Pt, Au, Hg, Tl, Pb, Bi, Po, At
!                  Rn, Fr, Ra, Ac, Th, Pa, U, Np, Pu, Am and Cm. 
!         Authors: Kshitijkumar A. Surjuse and Edward F. Valeev 
!-------------------------------------------------------------------------------


H     0
S  1  1.0
  17.24906986           1.0
S  1  1.0
  10.2804764572         1.0
S  1  1.0
  5.60989158            1.0
S  1  1.0
  3.4129724357          1.0
S  1  1.0
  2.0179292             1.0
S  1  1.0
  1.400359422           1.0
S  1  1.0
  0.9025225509          1.0
S  1  1.0
  0.5130609499          1.0
S  1  1.0
  0.3465377704          1.0
S  1  1.0
  0.2284093471          1.0
S  1  1.0
  0.1342487448          1.0
P  1  1.0
  9.3772039484          1.0
P  1  1.0
  3.5382225858          1.0
P  1  1.0
  2.24448005            1.0
P  1  1.0
  1.5010116304          1.0
P  1  1.0
  1.0647109034          1.0
P  1  1.0
  0.6185438614          1.0
P  1  1.0
  0.3938251276          1.0
D  1  1.0
  3.577457674           1.0
D  1  1.0
  2.4710309             1.0
D  1  1.0
  1.6526738059          1.0
D  1  1.0
  1.0147340402          1.0
D  1  1.0
  0.58693513            1.0
F  1  1.0
  1.1550067116          1.0
****
He     0
S  1  1.0
  94.9887036215         1.0
S  1  1.0
  46.1864094            1.0
S  1  1.0
  27.5088553444         1.0
S  1  1.0
  15.02431918           1.0
S  1  1.0
  9.1052977583          1.0
S  1  1.0
  5.3520392             1.0
S  1  1.0
  3.67727978            1.0
S  1  1.0
  2.3170214589          1.0
S  1  1.0
  1.4478000597          1.0
S  1  1.0
  0.8963568895          1.0
S  1  1.0
  0.5567257755          1.0
S  1  1.0
  0.29827873            1.0
P  1  1.0
  361.024190956         1.0
P  1  1.0
  25.0005904625         1.0
P  1  1.0
  9.3723935324          1.0
P  1  1.0
  4.9587059188          1.0
P  1  1.0
  3.0144402709          1.0
P  1  1.0
  1.5685505417          1.0
P  1  1.0
  0.9811495578          1.0
D  1  1.0
  9.46828865            1.0
D  1  1.0
  6.25706276            1.0
D  1  1.0
  4.2406703013          1.0
D  1  1.0
  2.5678105111          1.0
D  1  1.0
  1.486217734           1.0
F  1  1.0
  5.08466044            1.0
F  1  1.0
  2.9246698195          1.0
****
Li     0
S  1  1.0
  9091.90528            1.0
S  1  1.0
  2054.80822            1.0
S  1  1.0
  1195.0196739153       1.0
S  1  1.0
  579.173912            1.0
S  1  1.0
  345.100617872         1.0
S  1  1.0
  188.239299            1.0
S  1  1.0
  114.414329668         1.0
S  1  1.0
  67.7368752            1.0
S  1  1.0
  41.8420778627         1.0
S  1  1.0
  26.3011022            1.0
S  1  1.0
  16.4612015384         1.0
S  1  1.0
  9.0632683078          1.0
S  1  1.0
  5.2434617301          1.0
S  1  1.0
  3.4661317653          1.0
S  1  1.0
  2.2130442111          1.0
S  1  1.0
  1.274008666           1.0
S  1  1.0
  0.8041171238          1.0
S  1  1.0
  0.4376281739          1.0
S  1  1.0
  0.2289687747          1.0
S  1  1.0
  0.1218623628          1.0
S  1  1.0
  0.0688415922          1.0
S  1  1.0
  0.0375481955          1.0
S  1  1.0
  0.0214690741          1.0
S  1  1.0
  0.011396748           1.0
P  1  1.0
  105.1151551541        1.0
P  1  1.0
  53.8115696            1.0
P  1  1.0
  31.0698036486         1.0
P  1  1.0
  16.5750439321         1.0
P  1  1.0
  10.3600327155         1.0
P  1  1.0
  5.9507719808          1.0
P  1  1.0
  3.8314323651          1.0
P  1  1.0
  2.2818044076          1.0
P  1  1.0
  1.2509836831          1.0
P  1  1.0
  0.8618703068          1.0
P  1  1.0
  0.5513152477          1.0
P  1  1.0
  0.2950123168          1.0
P  1  1.0
  0.1893827464          1.0
P  1  1.0
  0.1205967114          1.0
P  1  1.0
  0.0748463171          1.0
P  1  1.0
  0.0505595409          1.0
P  1  1.0
  0.0338509835          1.0
D  1  1.0
  96.5778154752         1.0
D  1  1.0
  21.9765500527         1.0
D  1  1.0
  14.2633978601         1.0
D  1  1.0
  8.4200097317          1.0
D  1  1.0
  4.5163494114          1.0
D  1  1.0
  2.6660456904          1.0
D  1  1.0
  1.7124584695          1.0
D  1  1.0
  1.0419404649          1.0
D  1  1.0
  0.5619637476          1.0
D  1  1.0
  0.354481092           1.0
D  1  1.0
  0.2259168838          1.0
D  1  1.0
  0.1391484554          1.0
D  1  1.0
  0.0967581418          1.0
D  1  1.0
  0.0549608296          1.0
D  1  1.0
  0.029175675           1.0
F  1  1.0
  8.6801469253          1.0
F  1  1.0
  0.281472282           1.0
F  1  1.0
  0.1484260453          1.0
G  1  1.0
  0.208463472           1.0
****
Be     0
S  1  1.0
  352.3021              1.0
S  1  1.0
  214.1237774291        1.0
S  1  1.0
  126.669616            1.0
S  1  1.0
  78.2836344733         1.0
S  1  1.0
  49.2106434            1.0
S  1  1.0
  30.1959669711         1.0
S  1  1.0
  17.645924956          1.0
S  1  1.0
  11.3315685805         1.0
S  1  1.0
  7.1383509294          1.0
S  1  1.0
  4.6513726513          1.0
S  1  1.0
  2.809514034           1.0
S  1  1.0
  1.8852730429          1.0
S  1  1.0
  1.2445638288          1.0
S  1  1.0
  0.8789280292          1.0
S  1  1.0
  0.5091623994          1.0
S  1  1.0
  0.3248324351          1.0
S  1  1.0
  0.1933213878          1.0
S  1  1.0
  0.1343999003          1.0
S  1  1.0
  0.0860148091          1.0
S  1  1.0
  0.0543857386          1.0
S  1  1.0
  0.0386373871          1.0
P  1  1.0
  198.700678328         1.0
P  1  1.0
  104.3061665           1.0
P  1  1.0
  68.8543798115         1.0
P  1  1.0
  48.5607268282         1.0
P  1  1.0
  31.1004886558         1.0
P  1  1.0
  20.8266782301         1.0
P  1  1.0
  13.6244605898         1.0
P  1  1.0
  8.2964915967          1.0
P  1  1.0
  4.62795974            1.0
P  1  1.0
  3.1219521209          1.0
P  1  1.0
  2.0392599642          1.0
P  1  1.0
  1.2110431898          1.0
P  1  1.0
  0.6972353283          1.0
P  1  1.0
  0.4250368065          1.0
P  1  1.0
  0.2927754366          1.0
P  1  1.0
  0.1906118596          1.0
P  1  1.0
  0.109580995           1.0
P  1  1.0
  0.0696526894          1.0
D  1  1.0
  59.5225441956         1.0
D  1  1.0
  36.3266976724         1.0
D  1  1.0
  22.0415423548         1.0
D  1  1.0
  11.7781307614         1.0
D  1  1.0
  6.6153447911          1.0
D  1  1.0
  3.7613481569          1.0
D  1  1.0
  2.2558925623          1.0
D  1  1.0
  1.2995599106          1.0
D  1  1.0
  0.8607605655          1.0
D  1  1.0
  0.5887048853          1.0
D  1  1.0
  0.4026493289          1.0
D  1  1.0
  0.2621957101          1.0
D  1  1.0
  0.1603679524          1.0
D  1  1.0
  0.0989117109          1.0
D  1  1.0
  0.058595931           1.0
F  1  1.0
  21.6052446927         1.0
F  1  1.0
  11.3821559174         1.0
F  1  1.0
  0.5433576022          1.0
F  1  1.0
  0.3454242799          1.0
F  1  1.0
  0.2434955471          1.0
G  1  1.0
  0.6651956757          1.0
G  1  1.0
  0.4223759731          1.0
****
B     0
S  1  1.0
  3390.1130972456       1.0
S  1  1.0
  1634.87648            1.0
S  1  1.0
  973.4313300088        1.0
S  1  1.0
  529.170904            1.0
S  1  1.0
  321.4924546995        1.0
S  1  1.0
  189.8810456           1.0
S  1  1.0
  117.3176048359        1.0
S  1  1.0
  73.6501122            1.0
S  1  1.0
  46.6835427515         1.0
S  1  1.0
  31.093372524          1.0
S  1  1.0
  19.1840683621         1.0
S  1  1.0
  12.9372228381         1.0
S  1  1.0
  7.4437004786          1.0
S  1  1.0
  3.7926330351          1.0
S  1  1.0
  2.5022821826          1.0
S  1  1.0
  1.6169451037          1.0
S  1  1.0
  0.8907062794          1.0
S  1  1.0
  0.5735944323          1.0
S  1  1.0
  0.3620612064          1.0
S  1  1.0
  0.2141002806          1.0
S  1  1.0
  0.1489372438          1.0
S  1  1.0
  0.0941436265          1.0
S  1  1.0
  0.0667977323          1.0
S  1  1.0
  0.0388019036          1.0
P  1  1.0
  164.7060725           1.0
P  1  1.0
  90.4968697726         1.0
P  1  1.0
  55.19722625           1.0
P  1  1.0
  35.7806914922         1.0
P  1  1.0
  18.6507632235         1.0
P  1  1.0
  11.219459289          1.0
P  1  1.0
  7.5108627283          1.0
P  1  1.0
  4.4479374645          1.0
P  1  1.0
  2.6678879505          1.0
P  1  1.0
  1.5998855937          1.0
P  1  1.0
  0.875210201           1.0
P  1  1.0
  0.4994546727          1.0
P  1  1.0
  0.2791328317          1.0
P  1  1.0
  0.1792137075          1.0
P  1  1.0
  0.1240918952          1.0
P  1  1.0
  0.0689811619          1.0
D  1  1.0
  99.5567602305         1.0
D  1  1.0
  35.4261407572         1.0
D  1  1.0
  19.0737921654         1.0
D  1  1.0
  11.7997861852         1.0
D  1  1.0
  8.1967850379          1.0
D  1  1.0
  5.5843578595          1.0
D  1  1.0
  3.7723346509          1.0
D  1  1.0
  2.2656499998          1.0
D  1  1.0
  1.4925120337          1.0
D  1  1.0
  1.0481286496          1.0
D  1  1.0
  0.6782682083          1.0
D  1  1.0
  0.4345709709          1.0
D  1  1.0
  0.2520700408          1.0
D  1  1.0
  0.1782361021          1.0
D  1  1.0
  0.0993328732          1.0
F  1  1.0
  5.9662116501          1.0
F  1  1.0
  3.455833091           1.0
F  1  1.0
  2.1940007823          1.0
F  1  1.0
  1.351021203           1.0
F  1  1.0
  0.9552988723          1.0
F  1  1.0
  0.5792682687          1.0
F  1  1.0
  0.2757940979          1.0
G  1  1.0
  0.8824744741          1.0
G  1  1.0
  0.6209017209          1.0
H  1  1.0
  0.8117776782          1.0
****
C     0
S  1  1.0
  441.3929566523        1.0
S  1  1.0
  260.197324            1.0
S  1  1.0
  160.675445166         1.0
S  1  1.0
  87.6203107944         1.0
S  1  1.0
  48.9158752939         1.0
S  1  1.0
  29.54440226           1.0
S  1  1.0
  20.6919836822         1.0
S  1  1.0
  12.7486988084         1.0
S  1  1.0
  8.7530648323          1.0
S  1  1.0
  4.9478992785          1.0
S  1  1.0
  3.3327341136          1.0
S  1  1.0
  2.233257789           1.0
S  1  1.0
  1.3563936276          1.0
S  1  1.0
  0.8225870368          1.0
S  1  1.0
  0.5407308315          1.0
S  1  1.0
  0.3409629859          1.0
S  1  1.0
  0.2264100939          1.0
S  1  1.0
  0.1452076274          1.0
S  1  1.0
  0.0993562239          1.0
P  1  1.0
  139.7319387405        1.0
P  1  1.0
  84.2977338895         1.0
P  1  1.0
  49.6983929972         1.0
P  1  1.0
  29.0981032521         1.0
P  1  1.0
  15.982667313          1.0
P  1  1.0
  9.2027730939          1.0
P  1  1.0
  5.9113004482          1.0
P  1  1.0
  3.6351698247          1.0
P  1  1.0
  2.0969595288          1.0
P  1  1.0
  1.3037199072          1.0
P  1  1.0
  0.6861085529          1.0
P  1  1.0
  0.3978678198          1.0
P  1  1.0
  0.2711586874          1.0
P  1  1.0
  0.1883132793          1.0
P  1  1.0
  0.1003616296          1.0
D  1  1.0
  119.9999367449        1.0
D  1  1.0
  74.2797015113         1.0
D  1  1.0
  45.736141981          1.0
D  1  1.0
  27.709203532          1.0
D  1  1.0
  17.411192333          1.0
D  1  1.0
  12.0434601007         1.0
D  1  1.0
  8.5091818379          1.0
D  1  1.0
  5.8677405592          1.0
D  1  1.0
  3.5341247779          1.0
D  1  1.0
  2.2582216287          1.0
D  1  1.0
  1.3861856723          1.0
D  1  1.0
  0.88678956            1.0
D  1  1.0
  0.6058659531          1.0
D  1  1.0
  0.3895290222          1.0
D  1  1.0
  0.2713782652          1.0
D  1  1.0
  0.1445207466          1.0
F  1  1.0
  26.8452885256         1.0
F  1  1.0
  4.2351247554          1.0
F  1  1.0
  2.4189319145          1.0
F  1  1.0
  1.5513775515          1.0
F  1  1.0
  1.0167397293          1.0
F  1  1.0
  0.6807795804          1.0
F  1  1.0
  0.4312585618          1.0
G  1  1.0
  1.2474855903          1.0
G  1  1.0
  0.7158032256          1.0
H  1  1.0
  1.1308194013          1.0
****
N     0
S  1  1.0
  587.3952838586        1.0
S  1  1.0
  345.528088            1.0
S  1  1.0
  213.2475994306        1.0
S  1  1.0
  123.4497124907        1.0
S  1  1.0
  83.3641261955         1.0
S  1  1.0
  57.1084593788         1.0
S  1  1.0
  34.4661842136         1.0
S  1  1.0
  20.1107165527         1.0
S  1  1.0
  11.7547699395         1.0
S  1  1.0
  7.8494552379          1.0
S  1  1.0
  5.1433327091          1.0
S  1  1.0
  2.7218809317          1.0
S  1  1.0
  1.693656247           1.0
S  1  1.0
  1.1369764422          1.0
S  1  1.0
  0.7655166183          1.0
S  1  1.0
  0.4968003547          1.0
S  1  1.0
  0.3160139692          1.0
S  1  1.0
  0.2087342912          1.0
S  1  1.0
  0.1367827594          1.0
P  1  1.0
  318.983134            1.0
P  1  1.0
  163.9291497442        1.0
P  1  1.0
  84.2563078585         1.0
P  1  1.0
  40.5852956955         1.0
P  1  1.0
  23.7830623124         1.0
P  1  1.0
  16.7176902018         1.0
P  1  1.0
  9.8217580913          1.0
P  1  1.0
  5.6966270998          1.0
P  1  1.0
  4.005437134           1.0
P  1  1.0
  2.7345315262          1.0
P  1  1.0
  1.8000623472          1.0
P  1  1.0
  1.2024840023          1.0
P  1  1.0
  0.8415247286          1.0
P  1  1.0
  0.5412617995          1.0
P  1  1.0
  0.3130705706          1.0
P  1  1.0
  0.1358510444          1.0
D  1  1.0
  292.43818             1.0
D  1  1.0
  164.4791727587        1.0
D  1  1.0
  102.6297375734        1.0
D  1  1.0
  58.969259628          1.0
D  1  1.0
  28.637688614          1.0
D  1  1.0
  16.7761682388         1.0
D  1  1.0
  11.9688510042         1.0
D  1  1.0
  8.0563753808          1.0
D  1  1.0
  4.8961861405          1.0
D  1  1.0
  2.6257468204          1.0
D  1  1.0
  1.7387000401          1.0
D  1  1.0
  1.1617670601          1.0
D  1  1.0
  0.7765474296          1.0
D  1  1.0
  0.4557882074          1.0
D  1  1.0
  0.195625504           1.0
F  1  1.0
  37.0354190475         1.0
F  1  1.0
  4.9485232354          1.0
F  1  1.0
  2.8669057465          1.0
F  1  1.0
  1.8950856262          1.0
F  1  1.0
  1.2306674987          1.0
F  1  1.0
  0.8098972932          1.0
F  1  1.0
  0.553955941           1.0
G  1  1.0
  1.811003844           1.0
G  1  1.0
  1.0403232926          1.0
H  1  1.0
  1.6131892014          1.0
****
O     0
S  1  1.0
  462219.104            1.0
S  1  1.0
  65129.607             1.0
S  1  1.0
  14295.29182           1.0
S  1  1.0
  8288.2227984322       1.0
S  1  1.0
  3950.8234             1.0
S  1  1.0
  2347.9284587324       1.0
S  1  1.0
  1265.828598           1.0
S  1  1.0
  767.7141890072        1.0
S  1  1.0
  450.54435             1.0
S  1  1.0
  277.9066797552        1.0
S  1  1.0
  162.3062459105        1.0
S  1  1.0
  108.5319821695        1.0
S  1  1.0
  44.8301300067         1.0
S  1  1.0
  30.352888             1.0
S  1  1.0
  14.6280089955         1.0
S  1  1.0
  10.3710624603         1.0
S  1  1.0
  6.9792676459          1.0
S  1  1.0
  3.5581093192          1.0
S  1  1.0
  2.2499307451          1.0
S  1  1.0
  1.4997043463          1.0
S  1  1.0
  0.9996692369          1.0
S  1  1.0
  0.6773812223          1.0
S  1  1.0
  0.4218625318          1.0
S  1  1.0
  0.2844252433          1.0
S  1  1.0
  0.1791557934          1.0
S  1  1.0
  0.0987492312          1.0
P  1  1.0
  419.573823            1.0
P  1  1.0
  245.3776805052        1.0
P  1  1.0
  147.9503007419        1.0
P  1  1.0
  93.6014871856         1.0
P  1  1.0
  53.8528535026         1.0
P  1  1.0
  33.4917236007         1.0
P  1  1.0
  22.3293405978         1.0
P  1  1.0
  15.6420533245         1.0
P  1  1.0
  10.9986533851         1.0
P  1  1.0
  7.5718433109          1.0
P  1  1.0
  4.6316929179          1.0
P  1  1.0
  2.5710341921          1.0
P  1  1.0
  1.5650083189          1.0
P  1  1.0
  0.959763565           1.0
P  1  1.0
  0.5033290997          1.0
P  1  1.0
  0.3156720022          1.0
P  1  1.0
  0.1755541889          1.0
D  1  1.0
  217.0788345298        1.0
D  1  1.0
  135.8569039269        1.0
D  1  1.0
  77.8211078157         1.0
D  1  1.0
  49.1896586349         1.0
D  1  1.0
  33.3144823611         1.0
D  1  1.0
  18.8410080144         1.0
D  1  1.0
  10.7317913673         1.0
D  1  1.0
  6.4991995082          1.0
D  1  1.0
  3.6789676767          1.0
D  1  1.0
  1.9955685606          1.0
D  1  1.0
  1.1693602842          1.0
D  1  1.0
  0.698436253           1.0
D  1  1.0
  0.458638831           1.0
D  1  1.0
  0.252798032           1.0
F  1  1.0
  54.9192148554         1.0
F  1  1.0
  6.620063445           1.0
F  1  1.0
  3.9690338338          1.0
F  1  1.0
  2.6666803591          1.0
F  1  1.0
  1.6815273092          1.0
F  1  1.0
  1.1191330496          1.0
F  1  1.0
  0.769684001           1.0
G  1  1.0
  3.7933758242          1.0
G  1  1.0
  2.1392165494          1.0
G  1  1.0
  1.4478562009          1.0
H  1  1.0
  2.2306206063          1.0
****
F     0
S  1  1.0
  3019.812105679        1.0
S  1  1.0
  1622.603378           1.0
S  1  1.0
  983.4477309433        1.0
S  1  1.0
  575.692158            1.0
S  1  1.0
  354.8999203906        1.0
S  1  1.0
  207.5553712112        1.0
S  1  1.0
  95.8365044002         1.0
S  1  1.0
  57.010287544          1.0
S  1  1.0
  38.5602412            1.0
S  1  1.0
  26.5126348479         1.0
S  1  1.0
  15.7235850848         1.0
S  1  1.0
  8.897591127           1.0
S  1  1.0
  4.6228567395          1.0
S  1  1.0
  2.8840218265          1.0
S  1  1.0
  1.8333314408          1.0
S  1  1.0
  1.0144008982          1.0
S  1  1.0
  0.6214890613          1.0
S  1  1.0
  0.3840532046          1.0
S  1  1.0
  0.2265509844          1.0
S  1  1.0
  0.1234944328          1.0
P  1  1.0
  537.141925            1.0
P  1  1.0
  314.1898692958        1.0
P  1  1.0
  189.6694301974        1.0
P  1  1.0
  119.588152557         1.0
P  1  1.0
  68.8365794692         1.0
P  1  1.0
  40.2101210271         1.0
P  1  1.0
  28.5388976993         1.0
P  1  1.0
  19.9796645988         1.0
P  1  1.0
  14.073502772          1.0
P  1  1.0
  9.8528384117          1.0
P  1  1.0
  6.7940316987          1.0
P  1  1.0
  4.4799691876          1.0
P  1  1.0
  2.4838121005          1.0
P  1  1.0
  1.4221645687          1.0
P  1  1.0
  0.9309874916          1.0
P  1  1.0
  0.6341870146          1.0
P  1  1.0
  0.3987569083          1.0
D  1  1.0
  277.990375437         1.0
D  1  1.0
  99.3854405828         1.0
D  1  1.0
  54.3591559899         1.0
D  1  1.0
  34.688346201          1.0
D  1  1.0
  22.9391712965         1.0
D  1  1.0
  13.8213583591         1.0
D  1  1.0
  8.280669206           1.0
D  1  1.0
  4.9911084853          1.0
D  1  1.0
  2.9252701832          1.0
D  1  1.0
  1.5416364766          1.0
D  1  1.0
  0.9181892234          1.0
D  1  1.0
  0.57997052            1.0
D  1  1.0
  0.316145748           1.0
F  1  1.0
  70.0982496625         1.0
F  1  1.0
  10.0793765735         1.0
F  1  1.0
  6.2023393628          1.0
F  1  1.0
  3.72298676            1.0
F  1  1.0
  2.020819367           1.0
F  1  1.0
  1.173720598           1.0
G  1  1.0
  4.2788178433          1.0
G  1  1.0
  2.8422132148          1.0
G  1  1.0
  1.9400934556          1.0
H  1  1.0
  2.9906410444          1.0
****
Ne     0
S  1  1.0
  13603.7440909386      1.0
S  1  1.0
  6421.79178            1.0
S  1  1.0
  3810.4846570396       1.0
S  1  1.0
  2040.12296            1.0
S  1  1.0
  1235.6422014515       1.0
S  1  1.0
  721.373134            1.0
S  1  1.0
  444.4446734622        1.0
S  1  1.0
  259.3602948669        1.0
S  1  1.0
  119.6342059735        1.0
S  1  1.0
  71.0759878962         1.0
S  1  1.0
  48.0275978            1.0
S  1  1.0
  33.0228118758         1.0
S  1  1.0
  19.5715029677         1.0
S  1  1.0
  11.0970718169         1.0
S  1  1.0
  5.74275927            1.0
S  1  1.0
  3.5977840925          1.0
S  1  1.0
  2.2987601305          1.0
S  1  1.0
  1.1802368217          1.0
S  1  1.0
  0.7938687286          1.0
S  1  1.0
  0.4808142116          1.0
S  1  1.0
  0.2790229938          1.0
S  1  1.0
  0.1506789875          1.0
P  1  1.0
  392.880809015         1.0
P  1  1.0
  236.8495835497        1.0
P  1  1.0
  149.3479516492        1.0
P  1  1.0
  85.7692317645         1.0
P  1  1.0
  50.0737123866         1.0
P  1  1.0
  35.5865288931         1.0
P  1  1.0
  20.5690702442         1.0
P  1  1.0
  12.2866181117         1.0
P  1  1.0
  8.4717272575          1.0
P  1  1.0
  5.5934974002          1.0
P  1  1.0
  3.6640822883          1.0
P  1  1.0
  2.4934053585          1.0
P  1  1.0
  1.715010273           1.0
P  1  1.0
  1.1414766116          1.0
P  1  1.0
  0.7752220439          1.0
P  1  1.0
  0.4910229579          1.0
D  1  1.0
  217.4659266589        1.0
D  1  1.0
  123.8911641614        1.0
D  1  1.0
  77.5815337699         1.0
D  1  1.0
  55.0373126432         1.0
D  1  1.0
  30.056034401          1.0
D  1  1.0
  17.3271497106         1.0
D  1  1.0
  10.3673716963         1.0
D  1  1.0
  6.0513284045          1.0
D  1  1.0
  3.6243663559          1.0
D  1  1.0
  2.4744419739          1.0
D  1  1.0
  1.5142758601          1.0
D  1  1.0
  1.0252393486          1.0
D  1  1.0
  0.714298864           1.0
D  1  1.0
  0.385738208           1.0
F  1  1.0
  87.1308760482         1.0
F  1  1.0
  22.8567155539         1.0
F  1  1.0
  12.715617862          1.0
F  1  1.0
  7.9014408348          1.0
F  1  1.0
  4.8109195808          1.0
F  1  1.0
  2.621601859           1.0
F  1  1.0
  1.5093099004          1.0
G  1  1.0
  5.5260413904          1.0
G  1  1.0
  3.6972670874          1.0
G  1  1.0
  2.523746396           1.0
H  1  1.0
  3.9198042057          1.0
****
Na     0
S  1  1.0
  2248234.22            1.0
S  1  1.0
  1205425.4998229265    1.0
S  1  1.0
  296276.52             1.0
S  1  1.0
  165667.3875727075     1.0
S  1  1.0
  62315.0352            1.0
S  1  1.0
  35965.3898577892      1.0
S  1  1.0
  16715.86522           1.0
S  1  1.0
  5239.1861             1.0
S  1  1.0
  3166.8288201069       1.0
S  1  1.0
  1833.707684           1.0
S  1  1.0
  1128.1366426219       1.0
S  1  1.0
  697.495112            1.0
S  1  1.0
  435.43486585          1.0
S  1  1.0
  238.237224934         1.0
S  1  1.0
  138.3956718402        1.0
S  1  1.0
  78.5870069809         1.0
S  1  1.0
  50.8473607689         1.0
S  1  1.0
  28.650594022          1.0
S  1  1.0
  16.9549686752         1.0
S  1  1.0
  11.8739336735         1.0
S  1  1.0
  6.8879899549          1.0
S  1  1.0
  4.6016211392          1.0
S  1  1.0
  2.8671452698          1.0
S  1  1.0
  1.8052711158          1.0
S  1  1.0
  1.2321973143          1.0
S  1  1.0
  0.8155360065          1.0
S  1  1.0
  0.4888343678          1.0
S  1  1.0
  0.3222753231          1.0
S  1  1.0
  0.2168767768          1.0
S  1  1.0
  0.1232830364          1.0
S  1  1.0
  0.0702563237          1.0
S  1  1.0
  0.047785334           1.0
S  1  1.0
  0.0322243764          1.0
S  1  1.0
  0.019865793           1.0
S  1  1.0
  0.0114572015          1.0
P  1  1.0
  31454.0824529027      1.0
P  1  1.0
  8652.3189214312       1.0
P  1  1.0
  2908.03248169         1.0
P  1  1.0
  1439.388493           1.0
P  1  1.0
  969.1802165566        1.0
P  1  1.0
  624.0316264418        1.0
P  1  1.0
  414.0119946101        1.0
P  1  1.0
  292.9988046917        1.0
P  1  1.0
  161.8087107171        1.0
P  1  1.0
  104.596634291         1.0
P  1  1.0
  68.3842950669         1.0
P  1  1.0
  45.1361655329         1.0
P  1  1.0
  25.6380162605         1.0
P  1  1.0
  15.3444639869         1.0
P  1  1.0
  9.3151089738          1.0
P  1  1.0
  5.1014130052          1.0
P  1  1.0
  2.7373291793          1.0
P  1  1.0
  1.8831253517          1.0
P  1  1.0
  1.2838241766          1.0
P  1  1.0
  0.9138175077          1.0
P  1  1.0
  0.6014124536          1.0
P  1  1.0
  0.3928731078          1.0
P  1  1.0
  0.2413950669          1.0
P  1  1.0
  0.1517160536          1.0
P  1  1.0
  0.0946586323          1.0
P  1  1.0
  0.0544011571          1.0
P  1  1.0
  0.0326428857          1.0
P  1  1.0
  0.0203683582          1.0
D  1  1.0
  967.4819046001        1.0
D  1  1.0
  592.6735304173        1.0
D  1  1.0
  383.1185980213        1.0
D  1  1.0
  228.1041030591        1.0
D  1  1.0
  144.9143875822        1.0
D  1  1.0
  72.4736155843         1.0
D  1  1.0
  43.5794615649         1.0
D  1  1.0
  27.9808716584         1.0
D  1  1.0
  18.3934397102         1.0
D  1  1.0
  12.9293848605         1.0
D  1  1.0
  7.3566050729          1.0
D  1  1.0
  3.7277780744          1.0
D  1  1.0
  2.4396762562          1.0
D  1  1.0
  1.6659276158          1.0
D  1  1.0
  1.1548132984          1.0
D  1  1.0
  0.6989597144          1.0
D  1  1.0
  0.4154550323          1.0
D  1  1.0
  0.2249756905          1.0
D  1  1.0
  0.1194990131          1.0
D  1  1.0
  0.0772526058          1.0
D  1  1.0
  0.05085643            1.0
D  1  1.0
  0.0293304358          1.0
F  1  1.0
  84.9884343015         1.0
F  1  1.0
  19.53035134           1.0
F  1  1.0
  13.2647338307         1.0
F  1  1.0
  8.1116927208          1.0
F  1  1.0
  4.9333011756          1.0
F  1  1.0
  2.7663947705          1.0
F  1  1.0
  1.7995349874          1.0
F  1  1.0
  0.6874667013          1.0
F  1  1.0
  0.3981936974          1.0
G  1  1.0
  9.8628803053          1.0
G  1  1.0
  5.9715960614          1.0
G  1  1.0
  3.4111532098          1.0
G  1  1.0
  1.0778879656          1.0
H  1  1.0
  8.71701399            1.0
H  1  1.0
  5.3791437748          1.0
****
Mg     0
S  1  1.0
  2001147.258135508     1.0
S  1  1.0
  481495.102            1.0
S  1  1.0
  268724.300531635      1.0
S  1  1.0
  99616.1124            1.0
S  1  1.0
  57390.6921089379      1.0
S  1  1.0
  26402.6648            1.0
S  1  1.0
  8201.10062            1.0
S  1  1.0
  4950.2581659198       1.0
S  1  1.0
  2850.41312            1.0
S  1  1.0
  1078.39931            1.0
S  1  1.0
  673.6463510565        1.0
S  1  1.0
  381.3728213532        1.0
S  1  1.0
  213.1519898297        1.0
S  1  1.0
  114.0819165121        1.0
S  1  1.0
  66.2052306561         1.0
S  1  1.0
  45.2655662799         1.0
S  1  1.0
  28.6595265739         1.0
S  1  1.0
  19.2137836606         1.0
S  1  1.0
  11.6250521607         1.0
S  1  1.0
  7.7393985815          1.0
S  1  1.0
  4.1165795152          1.0
S  1  1.0
  2.464424784           1.0
S  1  1.0
  1.5851928874          1.0
S  1  1.0
  1.068350197           1.0
S  1  1.0
  0.7616829491          1.0
S  1  1.0
  0.5203682821          1.0
S  1  1.0
  0.3021831678          1.0
S  1  1.0
  0.162552922           1.0
S  1  1.0
  0.0919356396          1.0
S  1  1.0
  0.0573949868          1.0
S  1  1.0
  0.0375033717          1.0
S  1  1.0
  0.0207900058          1.0
P  1  1.0
  1191.8525418094       1.0
P  1  1.0
  663.6188178128        1.0
P  1  1.0
  422.0947546246        1.0
P  1  1.0
  249.1833769333        1.0
P  1  1.0
  163.6690262634        1.0
P  1  1.0
  107.7174033           1.0
P  1  1.0
  63.9722783057         1.0
P  1  1.0
  35.250416279          1.0
P  1  1.0
  18.4095118088         1.0
P  1  1.0
  10.0613442432         1.0
P  1  1.0
  5.4869224413          1.0
P  1  1.0
  3.3935965113          1.0
P  1  1.0
  2.3802249914          1.0
P  1  1.0
  1.686627065           1.0
P  1  1.0
  1.0243579452          1.0
P  1  1.0
  0.6822822091          1.0
P  1  1.0
  0.4309423276          1.0
P  1  1.0
  0.2477698009          1.0
P  1  1.0
  0.1625479072          1.0
P  1  1.0
  0.0912780981          1.0
P  1  1.0
  0.0613040041          1.0
P  1  1.0
  0.0369600103          1.0
D  1  1.0
  530.1093586893        1.0
D  1  1.0
  204.2878740845        1.0
D  1  1.0
  114.7767308291        1.0
D  1  1.0
  65.5594999516         1.0
D  1  1.0
  39.8380605876         1.0
D  1  1.0
  22.891729657          1.0
D  1  1.0
  14.143966137          1.0
D  1  1.0
  8.6950921771          1.0
D  1  1.0
  6.0784539658          1.0
D  1  1.0
  3.4018969812          1.0
D  1  1.0
  1.935896275           1.0
D  1  1.0
  1.262476287           1.0
D  1  1.0
  0.8882674149          1.0
D  1  1.0
  0.5303380057          1.0
D  1  1.0
  0.3579582428          1.0
D  1  1.0
  0.2331788482          1.0
D  1  1.0
  0.1261429088          1.0
D  1  1.0
  0.0532224148          1.0
F  1  1.0
  44.1778311299         1.0
F  1  1.0
  24.2299692612         1.0
F  1  1.0
  13.9495568971         1.0
F  1  1.0
  8.1758489869          1.0
F  1  1.0
  5.436770006           1.0
F  1  1.0
  3.3875074546          1.0
F  1  1.0
  1.9758991957          1.0
F  1  1.0
  1.149644348           1.0
F  1  1.0
  0.7975042665          1.0
F  1  1.0
  0.5251282507          1.0
F  1  1.0
  0.3513583498          1.0
F  1  1.0
  0.2327173846          1.0
G  1  1.0
  13.4069829771         1.0
G  1  1.0
  8.7170169066          1.0
G  1  1.0
  5.3230317749          1.0
G  1  1.0
  3.4399178728          1.0
G  1  1.0
  2.3113166244          1.0
G  1  1.0
  1.5872240968          1.0
G  1  1.0
  0.5103263609          1.0
H  1  1.0
  7.0825414117          1.0
H  1  1.0
  2.0540918903          1.0
H  1  1.0
  0.4641035989          1.0
****
Al     0
S  1  1.0
  5226621.7             1.0
S  1  1.0
  2794551.609457904     1.0
S  1  1.0
  662372.836            1.0
S  1  1.0
  369130.5032322512     1.0
S  1  1.0
  135287.9784           1.0
S  1  1.0
  77827.0557988483      1.0
S  1  1.0
  35502.598             1.0
S  1  1.0
  10943.4122            1.0
S  1  1.0
  6597.6504497083       1.0
S  1  1.0
  3780.93564            1.0
S  1  1.0
  1423.771118           1.0
S  1  1.0
  884.8555574443        1.0
S  1  1.0
  476.1757345187        1.0
S  1  1.0
  279.9434894513        1.0
S  1  1.0
  157.5035860031        1.0
S  1  1.0
  100.123042763         1.0
S  1  1.0
  62.0856224306         1.0
S  1  1.0
  37.365896526          1.0
S  1  1.0
  25.1582815797         1.0
S  1  1.0
  13.8607490267         1.0
S  1  1.0
  9.0649965282          1.0
S  1  1.0
  5.68646722            1.0
S  1  1.0
  3.2785001299          1.0
S  1  1.0
  1.8381088599          1.0
S  1  1.0
  1.1006065302          1.0
S  1  1.0
  0.7137362856          1.0
S  1  1.0
  0.4177541409          1.0
S  1  1.0
  0.2705712214          1.0
S  1  1.0
  0.1456708572          1.0
S  1  1.0
  0.0935018369          1.0
S  1  1.0
  0.0556574985          1.0
S  1  1.0
  0.031328318           1.0
P  1  1.0
  2930.45084            1.0
P  1  1.0
  831.8105869564        1.0
P  1  1.0
  572.6247547466        1.0
P  1  1.0
  289.2606991837        1.0
P  1  1.0
  162.1003484343        1.0
P  1  1.0
  82.2830141246         1.0
P  1  1.0
  51.7101275434         1.0
P  1  1.0
  34.2828629298         1.0
P  1  1.0
  21.961402708          1.0
P  1  1.0
  12.8962291837         1.0
P  1  1.0
  8.2016577614          1.0
P  1  1.0
  5.6101906863          1.0
P  1  1.0
  3.7548564486          1.0
P  1  1.0
  2.5010431776          1.0
P  1  1.0
  1.691337802           1.0
P  1  1.0
  1.0794807683          1.0
P  1  1.0
  0.7348732489          1.0
P  1  1.0
  0.5017895543          1.0
P  1  1.0
  0.2661734722          1.0
P  1  1.0
  0.1636338799          1.0
P  1  1.0
  0.0967499643          1.0
P  1  1.0
  0.0556947876          1.0
D  1  1.0
  429.5539050434        1.0
D  1  1.0
  273.1865213381        1.0
D  1  1.0
  184.6393573427        1.0
D  1  1.0
  124.9697512997        1.0
D  1  1.0
  74.3902850617         1.0
D  1  1.0
  52.1871966488         1.0
D  1  1.0
  35.8623737578         1.0
D  1  1.0
  24.4072000582         1.0
D  1  1.0
  14.5612059886         1.0
D  1  1.0
  8.073673116           1.0
D  1  1.0
  5.4851056862          1.0
D  1  1.0
  3.8595333505          1.0
D  1  1.0
  2.5450813204          1.0
D  1  1.0
  1.6217021906          1.0
D  1  1.0
  1.0343729644          1.0
D  1  1.0
  0.6268349979          1.0
D  1  1.0
  0.3822135006          1.0
D  1  1.0
  0.215075367           1.0
D  1  1.0
  0.1409007196          1.0
D  1  1.0
  0.0802004942          1.0
F  1  1.0
  118.5085909356        1.0
F  1  1.0
  31.2318003413         1.0
F  1  1.0
  18.6702505705         1.0
F  1  1.0
  12.9104635919         1.0
F  1  1.0
  8.1057309646          1.0
F  1  1.0
  4.9160645167          1.0
F  1  1.0
  3.2782757725          1.0
F  1  1.0
  2.0123181478          1.0
F  1  1.0
  1.1342819728          1.0
F  1  1.0
  0.5518339443          1.0
F  1  1.0
  0.3477086636          1.0
F  1  1.0
  0.1613694823          1.0
G  1  1.0
  17.3496674089         1.0
G  1  1.0
  10.7238110749         1.0
G  1  1.0
  7.4153570086          1.0
G  1  1.0
  2.0602513287          1.0
G  1  1.0
  0.5569937327          1.0
G  1  1.0
  0.3640536876          1.0
H  1  1.0
  9.3624648529          1.0
H  1  1.0
  2.1822876865          1.0
H  1  1.0
  0.602120404           1.0
****
Si     0
S  1  1.0
  4746.9124             1.0
S  1  1.0
  1780.218736           1.0
S  1  1.0
  1106.3211246626       1.0
S  1  1.0
  596.6997462088        1.0
S  1  1.0
  348.2097799492        1.0
S  1  1.0
  195.7339555635        1.0
S  1  1.0
  110.415237546         1.0
S  1  1.0
  67.5345380244         1.0
S  1  1.0
  46.3114020315         1.0
S  1  1.0
  31.2600740393         1.0
S  1  1.0
  11.2579382179         1.0
S  1  1.0
  7.3194937742          1.0
S  1  1.0
  4.2642543958          1.0
S  1  1.0
  2.320138959           1.0
S  1  1.0
  1.3765195696          1.0
S  1  1.0
  0.7703821097          1.0
S  1  1.0
  0.3862355133          1.0
S  1  1.0
  0.1979372092          1.0
S  1  1.0
  0.1281227939          1.0
S  1  1.0
  0.0772913009          1.0
P  1  1.0
  2365.270707819        1.0
P  1  1.0
  1562.1331551399       1.0
P  1  1.0
  715.7003675768        1.0
P  1  1.0
  413.8575187429        1.0
P  1  1.0
  283.2139955458        1.0
P  1  1.0
  179.0914265887        1.0
P  1  1.0
  116.5899498397        1.0
P  1  1.0
  77.6287179351         1.0
P  1  1.0
  43.5518347916         1.0
P  1  1.0
  27.2301192897         1.0
P  1  1.0
  15.8516932026         1.0
P  1  1.0
  10.817155043          1.0
P  1  1.0
  6.9625661373          1.0
P  1  1.0
  4.0613338145          1.0
P  1  1.0
  2.5909363044          1.0
P  1  1.0
  1.4917411087          1.0
P  1  1.0
  0.8295929969          1.0
P  1  1.0
  0.5305508427          1.0
P  1  1.0
  0.3412221269          1.0
P  1  1.0
  0.1858418102          1.0
P  1  1.0
  0.1223148567          1.0
P  1  1.0
  0.0765453622          1.0
D  1  1.0
  530.2726184097        1.0
D  1  1.0
  374.9392575228        1.0
D  1  1.0
  258.2938028655        1.0
D  1  1.0
  170.9177890625        1.0
D  1  1.0
  114.025196453         1.0
D  1  1.0
  67.2566403907         1.0
D  1  1.0
  44.4718414676         1.0
D  1  1.0
  30.2759441434         1.0
D  1  1.0
  18.0665092259         1.0
D  1  1.0
  9.5328603433          1.0
D  1  1.0
  5.7407509473          1.0
D  1  1.0
  4.034543231           1.0
D  1  1.0
  2.4189029299          1.0
D  1  1.0
  1.3743965134          1.0
D  1  1.0
  0.9331970606          1.0
D  1  1.0
  0.6410585635          1.0
D  1  1.0
  0.4426292922          1.0
D  1  1.0
  0.3054688244          1.0
D  1  1.0
  0.1859423918          1.0
D  1  1.0
  0.1102253216          1.0
F  1  1.0
  142.4769565753        1.0
F  1  1.0
  38.7139726275         1.0
F  1  1.0
  23.0830650208         1.0
F  1  1.0
  16.0638665152         1.0
F  1  1.0
  10.0141998428         1.0
F  1  1.0
  5.2760112219          1.0
F  1  1.0
  3.1847267057          1.0
F  1  1.0
  1.7253022443          1.0
F  1  1.0
  1.1988473862          1.0
F  1  1.0
  0.7822227232          1.0
F  1  1.0
  0.5546343724          1.0
F  1  1.0
  0.3477345745          1.0
F  1  1.0
  0.2275377238          1.0
G  1  1.0
  12.7158893836         1.0
G  1  1.0
  7.8067576993          1.0
G  1  1.0
  5.5207007377          1.0
G  1  1.0
  2.4048993504          1.0
G  1  1.0
  0.7910280169          1.0
G  1  1.0
  0.3618130321          1.0
H  1  1.0
  11.0914911281         1.0
H  1  1.0
  2.6722081054          1.0
H  1  1.0
  0.5137004078          1.0
****
P     0
S  1  1.0
  55450.161             1.0
S  1  1.0
  16890.38426           1.0
S  1  1.0
  10163.369954615       1.0
S  1  1.0
  5779.9191             1.0
S  1  1.0
  2159.28194            1.0
S  1  1.0
  1341.6146132964       1.0
S  1  1.0
  723.9836072009        1.0
S  1  1.0
  420.3347123505        1.0
S  1  1.0
  235.9166493843        1.0
S  1  1.0
  132.9116497899        1.0
S  1  1.0
  62.6917434283         1.0
S  1  1.0
  37.3602531946         1.0
S  1  1.0
  20.619748994          1.0
S  1  1.0
  13.5575589361         1.0
S  1  1.0
  9.1075223925          1.0
S  1  1.0
  6.2710738559          1.0
S  1  1.0
  4.4077269319          1.0
S  1  1.0
  2.8267587468          1.0
S  1  1.0
  1.6049388605          1.0
S  1  1.0
  1.0326129721          1.0
S  1  1.0
  0.6789596679          1.0
S  1  1.0
  0.4197797085          1.0
S  1  1.0
  0.2902852796          1.0
S  1  1.0
  0.1776989527          1.0
S  1  1.0
  0.1026380609          1.0
S  1  1.0
  0.0562621712          1.0
P  1  1.0
  1263.0022654162       1.0
P  1  1.0
  867.5053653029        1.0
P  1  1.0
  499.6478900578        1.0
P  1  1.0
  349.5221383139        1.0
P  1  1.0
  236.2765439779        1.0
P  1  1.0
  129.940224743         1.0
P  1  1.0
  71.2439328987         1.0
P  1  1.0
  46.2224495762         1.0
P  1  1.0
  32.7018144301         1.0
P  1  1.0
  20.4186687576         1.0
P  1  1.0
  11.7412425758         1.0
P  1  1.0
  8.1796894242          1.0
P  1  1.0
  5.4971426306          1.0
P  1  1.0
  3.4344224924          1.0
P  1  1.0
  2.0368246351          1.0
P  1  1.0
  1.0719421732          1.0
P  1  1.0
  0.6909839926          1.0
P  1  1.0
  0.4511815332          1.0
P  1  1.0
  0.2480475951          1.0
P  1  1.0
  0.1680541585          1.0
P  1  1.0
  0.1000216376          1.0
D  1  1.0
  636.3971938817        1.0
D  1  1.0
  258.2760662268        1.0
D  1  1.0
  141.2308658836        1.0
D  1  1.0
  80.341232282          1.0
D  1  1.0
  53.4218702331         1.0
D  1  1.0
  36.2686151847         1.0
D  1  1.0
  21.7187936885         1.0
D  1  1.0
  12.3691010424         1.0
D  1  1.0
  8.2599842195          1.0
D  1  1.0
  5.1466502719          1.0
D  1  1.0
  2.9429445746          1.0
D  1  1.0
  1.7909958429          1.0
D  1  1.0
  1.206718098           1.0
D  1  1.0
  0.6521301096          1.0
D  1  1.0
  0.4048423037          1.0
D  1  1.0
  0.24808392            1.0
D  1  1.0
  0.1440311582          1.0
F  1  1.0
  167.3148876669        1.0
F  1  1.0
  46.5580991397         1.0
F  1  1.0
  27.7783733775         1.0
F  1  1.0
  19.4825771847         1.0
F  1  1.0
  13.0433393153         1.0
F  1  1.0
  8.4760240624          1.0
F  1  1.0
  5.3518712589          1.0
F  1  1.0
  3.6266210481          1.0
F  1  1.0
  2.450112217           1.0
F  1  1.0
  1.5864626776          1.0
F  1  1.0
  1.0411681756          1.0
F  1  1.0
  0.724110721           1.0
F  1  1.0
  0.4597399423          1.0
F  1  1.0
  0.306039229           1.0
G  1  1.0
  15.4032469485         1.0
G  1  1.0
  9.4681346688          1.0
G  1  1.0
  3.1512174668          1.0
G  1  1.0
  1.9721324765          1.0
G  1  1.0
  1.0565002011          1.0
G  1  1.0
  0.4832079674          1.0
H  1  1.0
  13.4496759888         1.0
H  1  1.0
  3.3829088648          1.0
H  1  1.0
  0.6804034958          1.0
****
S     0
S  1  1.0
  66919.1406            1.0
S  1  1.0
  20270.9816            1.0
S  1  1.0
  12186.5643612352      1.0
S  1  1.0
  6905.45746            1.0
S  1  1.0
  2570.16864            1.0
S  1  1.0
  1593.8218669053       1.0
S  1  1.0
  854.5923097273        1.0
S  1  1.0
  497.9946307364        1.0
S  1  1.0
  277.4487231678        1.0
S  1  1.0
  156.2367022078        1.0
S  1  1.0
  93.6652532579         1.0
S  1  1.0
  60.5754981446         1.0
S  1  1.0
  41.7402737691         1.0
S  1  1.0
  25.6502550149         1.0
S  1  1.0
  17.8781433662         1.0
S  1  1.0
  9.6255001247          1.0
S  1  1.0
  5.9229468771          1.0
S  1  1.0
  3.6764934407          1.0
S  1  1.0
  2.0075449172          1.0
S  1  1.0
  1.3551665298          1.0
S  1  1.0
  0.8041724062          1.0
S  1  1.0
  0.5255140411          1.0
S  1  1.0
  0.3650904416          1.0
S  1  1.0
  0.2379211209          1.0
S  1  1.0
  0.1303188027          1.0
S  1  1.0
  0.07030005            1.0
P  1  1.0
  3417.1412218192       1.0
P  1  1.0
  1494.4781533176       1.0
P  1  1.0
  981.9572742936        1.0
P  1  1.0
  588.5342762322        1.0
P  1  1.0
  408.0372184321        1.0
P  1  1.0
  276.9801683772        1.0
P  1  1.0
  151.2121523773        1.0
P  1  1.0
  94.1666145555         1.0
P  1  1.0
  65.4844342668         1.0
P  1  1.0
  41.8132203421         1.0
P  1  1.0
  24.4828232649         1.0
P  1  1.0
  15.16652443           1.0
P  1  1.0
  9.9973977196          1.0
P  1  1.0
  6.398381438           1.0
P  1  1.0
  3.6140966066          1.0
P  1  1.0
  2.1384601921          1.0
P  1  1.0
  1.3456258692          1.0
P  1  1.0
  0.8266442216          1.0
P  1  1.0
  0.5340990975          1.0
P  1  1.0
  0.3164785736          1.0
P  1  1.0
  0.2132703291          1.0
P  1  1.0
  0.1249778667          1.0
D  1  1.0
  1356.8549413746       1.0
D  1  1.0
  411.8042404758        1.0
D  1  1.0
  234.7225086381        1.0
D  1  1.0
  143.3144505075        1.0
D  1  1.0
  93.9579656842         1.0
D  1  1.0
  62.3158152471         1.0
D  1  1.0
  42.3893759351         1.0
D  1  1.0
  26.199137508          1.0
D  1  1.0
  17.4774371274         1.0
D  1  1.0
  10.5463420064         1.0
D  1  1.0
  7.0212822873          1.0
D  1  1.0
  4.311808877           1.0
D  1  1.0
  2.7449808964          1.0
D  1  1.0
  1.6676367011          1.0
D  1  1.0
  0.8052064811          1.0
D  1  1.0
  0.4589327681          1.0
D  1  1.0
  0.3022741289          1.0
D  1  1.0
  0.179968128           1.0
F  1  1.0
  153.5873410329        1.0
F  1  1.0
  56.4310791537         1.0
F  1  1.0
  33.6679071247         1.0
F  1  1.0
  22.9320384684         1.0
F  1  1.0
  15.4045582718         1.0
F  1  1.0
  9.6779759556          1.0
F  1  1.0
  5.4582375265          1.0
F  1  1.0
  3.1977475731          1.0
F  1  1.0
  2.0190423553          1.0
F  1  1.0
  1.1655706585          1.0
F  1  1.0
  0.5952457923          1.0
F  1  1.0
  0.3938921188          1.0
G  1  1.0
  17.0562975828         1.0
G  1  1.0
  9.4971460264          1.0
G  1  1.0
  2.7527059871          1.0
G  1  1.0
  1.60790081            1.0
G  1  1.0
  1.1178037574          1.0
G  1  1.0
  0.6258651879          1.0
H  1  1.0
  16.241662778          1.0
H  1  1.0
  4.8527709393          1.0
H  1  1.0
  1.35860485            1.0
H  1  1.0
  0.8869101263          1.0
****
Cl     0
S  1  1.0
  14388.8363147652      1.0
S  1  1.0
  8126.52492            1.0
S  1  1.0
  3014.28946            1.0
S  1  1.0
  1847.4514085291       1.0
S  1  1.0
  986.9491134355        1.0
S  1  1.0
  581.5265358834        1.0
S  1  1.0
  318.677838517         1.0
S  1  1.0
  180.4617233044        1.0
S  1  1.0
  95.87118067           1.0
S  1  1.0
  51.2754725209         1.0
S  1  1.0
  30.9350536178         1.0
S  1  1.0
  19.6042547569         1.0
S  1  1.0
  11.2234579261         1.0
S  1  1.0
  6.8503377957          1.0
S  1  1.0
  4.4072850619          1.0
S  1  1.0
  2.6503523018          1.0
S  1  1.0
  1.6154599783          1.0
S  1  1.0
  1.118302341           1.0
S  1  1.0
  0.7264552798          1.0
S  1  1.0
  0.4434718103          1.0
S  1  1.0
  0.2916297062          1.0
S  1  1.0
  0.1596877368          1.0
S  1  1.0
  0.084870357           1.0
P  1  1.0
  2580.6202570814       1.0
P  1  1.0
  1175.1757154572       1.0
P  1  1.0
  678.333653227         1.0
P  1  1.0
  457.1053591606        1.0
P  1  1.0
  294.8893709627        1.0
P  1  1.0
  179.4684145701        1.0
P  1  1.0
  107.0389203871        1.0
P  1  1.0
  59.7748169422         1.0
P  1  1.0
  42.0530448167         1.0
P  1  1.0
  26.1230757736         1.0
P  1  1.0
  14.8044599124         1.0
P  1  1.0
  9.3555171441          1.0
P  1  1.0
  6.0618926804          1.0
P  1  1.0
  4.0532725283          1.0
P  1  1.0
  2.8690610245          1.0
P  1  1.0
  1.6863908528          1.0
P  1  1.0
  1.0089282948          1.0
P  1  1.0
  0.6555462706          1.0
P  1  1.0
  0.4000223658          1.0
P  1  1.0
  0.2724225052          1.0
P  1  1.0
  0.1508806347          1.0
D  1  1.0
  857.7439170699        1.0
D  1  1.0
  471.5591026379        1.0
D  1  1.0
  279.0655072953        1.0
D  1  1.0
  182.4548629249        1.0
D  1  1.0
  106.6195439368        1.0
D  1  1.0
  71.1685269023         1.0
D  1  1.0
  48.6188639332         1.0
D  1  1.0
  27.933647106          1.0
D  1  1.0
  16.1913928245         1.0
D  1  1.0
  10.6463732097         1.0
D  1  1.0
  7.1624605261          1.0
D  1  1.0
  4.6917180258          1.0
D  1  1.0
  2.8783531654          1.0
D  1  1.0
  2.0391243081          1.0
D  1  1.0
  1.4369578721          1.0
D  1  1.0
  0.9563526962          1.0
D  1  1.0
  0.6064942523          1.0
D  1  1.0
  0.3899788283          1.0
D  1  1.0
  0.217268114           1.0
F  1  1.0
  118.8890627108        1.0
F  1  1.0
  36.9475113995         1.0
F  1  1.0
  19.9696304426         1.0
F  1  1.0
  12.2825885649         1.0
F  1  1.0
  7.5625126048          1.0
F  1  1.0
  5.308356359           1.0
F  1  1.0
  2.9964088395          1.0
F  1  1.0
  1.4509157069          1.0
F  1  1.0
  0.7490154693          1.0
F  1  1.0
  0.4896624965          1.0
G  1  1.0
  19.9435299286         1.0
G  1  1.0
  11.1989177456         1.0
G  1  1.0
  3.203253119           1.0
G  1  1.0
  2.00822084            1.0
G  1  1.0
  1.3948524904          1.0
G  1  1.0
  0.7880157241          1.0
H  1  1.0
  19.0962833616         1.0
H  1  1.0
  5.8622237794          1.0
H  1  1.0
  1.714844733           1.0
H  1  1.0
  1.1316999473          1.0
I  1  1.0
  1.421468626           1.0
****
Ar     0
S  1  1.0
  54676.3102788643      1.0
S  1  1.0
  27937.804             1.0
S  1  1.0
  9444.4264             1.0
S  1  1.0
  5774.6640250483       1.0
S  1  1.0
  2172.9436403109       1.0
S  1  1.0
  1223.5056481631       1.0
S  1  1.0
  671.1924768091        1.0
S  1  1.0
  370.0267673263        1.0
S  1  1.0
  212.4686141479        1.0
S  1  1.0
  129.7432119233        1.0
S  1  1.0
  80.7353781303         1.0
S  1  1.0
  52.8106714009         1.0
S  1  1.0
  34.1272623398         1.0
S  1  1.0
  20.5222596111         1.0
S  1  1.0
  12.2769917147         1.0
S  1  1.0
  6.5979677058          1.0
S  1  1.0
  3.9927453608          1.0
S  1  1.0
  2.3157974101          1.0
S  1  1.0
  1.0858584886          1.0
S  1  1.0
  0.6292789525          1.0
S  1  1.0
  0.4327961376          1.0
S  1  1.0
  0.2947691474          1.0
S  1  1.0
  0.1905900514          1.0
S  1  1.0
  0.0999290125          1.0
P  1  1.0
  2942.4214134989       1.0
P  1  1.0
  1339.7433327554       1.0
P  1  1.0
  763.5948250516        1.0
P  1  1.0
  517.8791198341        1.0
P  1  1.0
  336.7117077585        1.0
P  1  1.0
  184.8324434746        1.0
P  1  1.0
  124.4716199551        1.0
P  1  1.0
  75.7723188613         1.0
P  1  1.0
  47.3520693742         1.0
P  1  1.0
  30.5827771313         1.0
P  1  1.0
  18.1608308943         1.0
P  1  1.0
  12.3988152319         1.0
P  1  1.0
  6.9758015792          1.0
P  1  1.0
  3.7641980011          1.0
P  1  1.0
  2.4232705105          1.0
P  1  1.0
  1.672304711           1.0
P  1  1.0
  1.1936583035          1.0
P  1  1.0
  0.7833230305          1.0
P  1  1.0
  0.4497270562          1.0
P  1  1.0
  0.3126117997          1.0
P  1  1.0
  0.1776515778          1.0
D  1  1.0
  830.8230589464        1.0
D  1  1.0
  471.6397715202        1.0
D  1  1.0
  280.803812686         1.0
D  1  1.0
  177.9608724384        1.0
D  1  1.0
  117.0316225388        1.0
D  1  1.0
  68.6620753913         1.0
D  1  1.0
  42.1782368504         1.0
D  1  1.0
  26.5540524632         1.0
D  1  1.0
  18.5359567417         1.0
D  1  1.0
  12.2794799432         1.0
D  1  1.0
  8.4196105146          1.0
D  1  1.0
  5.2008203035          1.0
D  1  1.0
  2.8275164653          1.0
D  1  1.0
  1.8245219493          1.0
D  1  1.0
  1.1627496634          1.0
D  1  1.0
  0.696923411           1.0
D  1  1.0
  0.4466976477          1.0
D  1  1.0
  0.255818272           1.0
F  1  1.0
  155.1186589277        1.0
F  1  1.0
  42.3046402874         1.0
F  1  1.0
  21.8035277841         1.0
F  1  1.0
  13.3356209831         1.0
F  1  1.0
  7.9168440382          1.0
F  1  1.0
  4.1804498354          1.0
F  1  1.0
  2.2097186253          1.0
F  1  1.0
  1.4106845183          1.0
F  1  1.0
  0.9427858324          1.0
F  1  1.0
  0.6127629176          1.0
G  1  1.0
  26.0481021421         1.0
G  1  1.0
  16.4723054094         1.0
G  1  1.0
  5.2872219338          1.0
G  1  1.0
  1.7031774412          1.0
G  1  1.0
  1.1627346181          1.0
G  1  1.0
  0.812500914           1.0
H  1  1.0
  22.2085828504         1.0
H  1  1.0
  6.9959880837          1.0
H  1  1.0
  2.123564567           1.0
H  1  1.0
  1.4231642493          1.0
I  1  1.0
  1.798970734           1.0
****
K     0
S  1  1.0
  3995865.322536839     1.0
S  1  1.0
  1444527.612           1.0
S  1  1.0
  826842.5825037526     1.0
S  1  1.0
  215180.6810069804     1.0
S  1  1.0
  109296.2394           1.0
S  1  1.0
  36618.2676            1.0
S  1  1.0
  13425.00278           1.0
S  1  1.0
  8208.7199784719       1.0
S  1  1.0
  4678.5598521907       1.0
S  1  1.0
  2553.0293307981       1.0
S  1  1.0
  1482.4524785277       1.0
S  1  1.0
  896.5445319977        1.0
S  1  1.0
  489.0614281343        1.0
S  1  1.0
  259.8711736436        1.0
S  1  1.0
  135.3312002179        1.0
S  1  1.0
  85.0810316568         1.0
S  1  1.0
  54.8224187364         1.0
S  1  1.0
  33.219306764          1.0
S  1  1.0
  23.6836371991         1.0
S  1  1.0
  13.6074338731         1.0
S  1  1.0
  8.5699886145          1.0
S  1  1.0
  6.1124604734          1.0
S  1  1.0
  3.4597514965          1.0
S  1  1.0
  1.9031107188          1.0
S  1  1.0
  1.1443460506          1.0
S  1  1.0
  0.7421347255          1.0
S  1  1.0
  0.4508308374          1.0
S  1  1.0
  0.275479438           1.0
S  1  1.0
  0.1617564827          1.0
S  1  1.0
  0.0929862542          1.0
S  1  1.0
  0.0492420416          1.0
S  1  1.0
  0.0266594623          1.0
S  1  1.0
  0.0150381646          1.0
S  1  1.0
  0.0079903007          1.0
P  1  1.0
  727564.8299129582     1.0
P  1  1.0
  188663.045535513      1.0
P  1  1.0
  59810.0316497938      1.0
P  1  1.0
  27842.44281           1.0
P  1  1.0
  11399.4198441229      1.0
P  1  1.0
  7612.272489431        1.0
P  1  1.0
  4777.4868242444       1.0
P  1  1.0
  2531.3894868232       1.0
P  1  1.0
  1276.4520930614       1.0
P  1  1.0
  621.0934139883        1.0
P  1  1.0
  404.1918064136        1.0
P  1  1.0
  270.6272360407        1.0
P  1  1.0
  172.5511989295        1.0
P  1  1.0
  100.3233775882        1.0
P  1  1.0
  61.083186478          1.0
P  1  1.0
  39.1340975153         1.0
P  1  1.0
  24.1728570851         1.0
P  1  1.0
  15.2932763638         1.0
P  1  1.0
  10.7659234023         1.0
P  1  1.0
  6.8661719875          1.0
P  1  1.0
  3.765947307           1.0
P  1  1.0
  2.1652228628          1.0
P  1  1.0
  1.3433573981          1.0
P  1  1.0
  0.8257020035          1.0
P  1  1.0
  0.456911695           1.0
P  1  1.0
  0.3042904252          1.0
P  1  1.0
  0.2142040031          1.0
P  1  1.0
  0.1527246883          1.0
P  1  1.0
  0.1064522396          1.0
P  1  1.0
  0.0600099588          1.0
P  1  1.0
  0.0357014685          1.0
P  1  1.0
  0.0221405513          1.0
P  1  1.0
  0.014204979           1.0
D  1  1.0
  18691.8241142796      1.0
D  1  1.0
  6441.8052088539       1.0
D  1  1.0
  3704.1629             1.0
D  1  1.0
  2233.0451169403       1.0
D  1  1.0
  1265.8986273092       1.0
D  1  1.0
  636.7664848228        1.0
D  1  1.0
  375.9792225852        1.0
D  1  1.0
  237.609201708         1.0
D  1  1.0
  162.3760796638        1.0
D  1  1.0
  113.6983754063        1.0
D  1  1.0
  71.8400204788         1.0
D  1  1.0
  40.5714172335         1.0
D  1  1.0
  21.495982942          1.0
D  1  1.0
  13.2345134897         1.0
D  1  1.0
  8.9393597153          1.0
D  1  1.0
  5.5523629631          1.0
D  1  1.0
  3.6902127955          1.0
D  1  1.0
  2.2937835023          1.0
D  1  1.0
  1.3886126122          1.0
D  1  1.0
  0.7419704683          1.0
D  1  1.0
  0.370550677           1.0
D  1  1.0
  0.1820020759          1.0
D  1  1.0
  0.0929101621          1.0
D  1  1.0
  0.0502910062          1.0
D  1  1.0
  0.03281194            1.0
D  1  1.0
  0.0204551698          1.0
F  1  1.0
  56.8263227585         1.0
F  1  1.0
  37.8438093953         1.0
F  1  1.0
  24.1989536262         1.0
F  1  1.0
  16.9287056348         1.0
F  1  1.0
  10.8960942114         1.0
F  1  1.0
  3.5476451792          1.0
F  1  1.0
  2.0821379999          1.0
F  1  1.0
  1.14240179            1.0
F  1  1.0
  0.6821048247          1.0
F  1  1.0
  0.4451593909          1.0
F  1  1.0
  0.3112731869          1.0
G  1  1.0
  29.7720162065         1.0
G  1  1.0
  18.2365565069         1.0
G  1  1.0
  12.3376495234         1.0
G  1  1.0
  2.5282628045          1.0
G  1  1.0
  1.5018464572          1.0
G  1  1.0
  0.655250657           1.0
G  1  1.0
  0.4031327253          1.0
H  1  1.0
  24.7988077102         1.0
H  1  1.0
  2.70324808            1.0
H  1  1.0
  1.8098188244          1.0
H  1  1.0
  0.6127858815          1.0
I  1  1.0
  2.26800348            1.0
****
Ca     0
S  1  1.0
  1031692.5262740372    1.0
S  1  1.0
  269450.5811086424     1.0
S  1  1.0
  136949.5586           1.0
S  1  1.0
  45851.9606            1.0
S  1  1.0
  16789.12068           1.0
S  1  1.0
  10428.6547943041      1.0
S  1  1.0
  5827.8186288243       1.0
S  1  1.0
  3184.6703568725       1.0
S  1  1.0
  1837.1101446398       1.0
S  1  1.0
  1107.8399570983       1.0
S  1  1.0
  603.6056532262        1.0
S  1  1.0
  321.5940683931        1.0
S  1  1.0
  153.6768064501        1.0
S  1  1.0
  102.3194418009        1.0
S  1  1.0
  70.0410207498         1.0
S  1  1.0
  47.2651328332         1.0
S  1  1.0
  25.7657337888         1.0
S  1  1.0
  15.7199347122         1.0
S  1  1.0
  8.651607783           1.0
S  1  1.0
  5.4997689379          1.0
S  1  1.0
  3.7518092634          1.0
S  1  1.0
  2.3769567085          1.0
S  1  1.0
  1.6308694393          1.0
S  1  1.0
  1.1034329108          1.0
S  1  1.0
  0.6973044693          1.0
S  1  1.0
  0.3762763818          1.0
S  1  1.0
  0.2204829305          1.0
S  1  1.0
  0.1141606893          1.0
S  1  1.0
  0.059638441           1.0
S  1  1.0
  0.0360622442          1.0
S  1  1.0
  0.022441973           1.0
S  1  1.0
  0.0135707749          1.0
P  1  1.0
  22164.0116405344      1.0
P  1  1.0
  5927.9891212117       1.0
P  1  1.0
  3331.8775007324       1.0
P  1  1.0
  2223.2453048112       1.0
P  1  1.0
  1383.0226211824       1.0
P  1  1.0
  761.6577365644        1.0
P  1  1.0
  495.7166388394        1.0
P  1  1.0
  270.6159566222        1.0
P  1  1.0
  161.4638893427        1.0
P  1  1.0
  86.868131738          1.0
P  1  1.0
  51.2395796051         1.0
P  1  1.0
  28.6962052289         1.0
P  1  1.0
  15.4528206394         1.0
P  1  1.0
  10.0692011096         1.0
P  1  1.0
  6.8146694509          1.0
P  1  1.0
  4.3095165738          1.0
P  1  1.0
  2.4336699482          1.0
P  1  1.0
  1.5044578821          1.0
P  1  1.0
  1.008491534           1.0
P  1  1.0
  0.6695731264          1.0
P  1  1.0
  0.4407858424          1.0
P  1  1.0
  0.269771023           1.0
P  1  1.0
  0.1832634947          1.0
P  1  1.0
  0.1180634994          1.0
P  1  1.0
  0.0674907688          1.0
P  1  1.0
  0.0386785788          1.0
P  1  1.0
  0.0241258221          1.0
D  1  1.0
  772.1830087368        1.0
D  1  1.0
  288.8324722525        1.0
D  1  1.0
  193.6697193903        1.0
D  1  1.0
  123.2567079846        1.0
D  1  1.0
  65.884530166          1.0
D  1  1.0
  41.0826740843         1.0
D  1  1.0
  24.7984920438         1.0
D  1  1.0
  11.9921640436         1.0
D  1  1.0
  6.4288304217          1.0
D  1  1.0
  3.8579301209          1.0
D  1  1.0
  2.6285454313          1.0
D  1  1.0
  1.7533535799          1.0
D  1  1.0
  1.0661297811          1.0
D  1  1.0
  0.751678154           1.0
D  1  1.0
  0.5202405895          1.0
D  1  1.0
  0.3393600038          1.0
D  1  1.0
  0.2226404821          1.0
D  1  1.0
  0.1414010767          1.0
D  1  1.0
  0.0884435106          1.0
D  1  1.0
  0.0574514509          1.0
D  1  1.0
  0.0347411838          1.0
F  1  1.0
  68.9022633628         1.0
F  1  1.0
  44.8225055531         1.0
F  1  1.0
  28.3044052187         1.0
F  1  1.0
  15.9696653748         1.0
F  1  1.0
  4.2210339214          1.0
F  1  1.0
  2.6293210526          1.0
F  1  1.0
  1.7279087238          1.0
F  1  1.0
  1.1047049046          1.0
F  1  1.0
  0.6866276303          1.0
F  1  1.0
  0.3833861395          1.0
F  1  1.0
  0.1446765952          1.0
G  1  1.0
  58.8625884157         1.0
G  1  1.0
  28.0049327644         1.0
G  1  1.0
  15.8376849607         1.0
G  1  1.0
  2.4719887576          1.0
G  1  1.0
  1.5757360067          1.0
G  1  1.0
  1.0615198517          1.0
G  1  1.0
  0.6773041251          1.0
G  1  1.0
  0.1833759584          1.0
H  1  1.0
  28.2579669564         1.0
H  1  1.0
  3.36274759            1.0
H  1  1.0
  2.2624206915          1.0
H  1  1.0
  0.6642671342          1.0
H  1  1.0
  0.2434847353          1.0
I  1  1.0
  2.7781484             1.0
****
Sc     0
S  1  1.0
  18639.13094           1.0
S  1  1.0
  11579.5732154617      1.0
S  1  1.0
  6136.0666312747       1.0
S  1  1.0
  3538.2882410201       1.0
S  1  1.0
  1916.3221285582       1.0
S  1  1.0
  1173.7726902815       1.0
S  1  1.0
  678.0296649941        1.0
S  1  1.0
  365.037804812         1.0
S  1  1.0
  187.0021917692        1.0
S  1  1.0
  116.9739941702        1.0
S  1  1.0
  78.6353112648         1.0
S  1  1.0
  53.9000636482         1.0
S  1  1.0
  32.802955672          1.0
S  1  1.0
  20.7467010321         1.0
S  1  1.0
  10.9138857032         1.0
S  1  1.0
  6.5041517413          1.0
S  1  1.0
  3.8628606948          1.0
S  1  1.0
  2.6661491343          1.0
S  1  1.0
  1.8748262893          1.0
S  1  1.0
  1.2807094575          1.0
S  1  1.0
  0.9002603842          1.0
S  1  1.0
  0.5968810701          1.0
S  1  1.0
  0.3835153061          1.0
S  1  1.0
  0.240373923           1.0
S  1  1.0
  0.1671697919          1.0
S  1  1.0
  0.0974770595          1.0
S  1  1.0
  0.059806361           1.0
S  1  1.0
  0.0403994384          1.0
S  1  1.0
  0.0240802968          1.0
S  1  1.0
  0.013893593           1.0
P  1  1.0
  999111.302473843      1.0
P  1  1.0
  261726.5991312444     1.0
P  1  1.0
  83497.9709071519      1.0
P  1  1.0
  39545.9681            1.0
P  1  1.0
  16771.9375516899      1.0
P  1  1.0
  10750.920574356       1.0
P  1  1.0
  6888.0414833881       1.0
P  1  1.0
  3524.3416688839       1.0
P  1  1.0
  1509.4697270669       1.0
P  1  1.0
  957.3026557874        1.0
P  1  1.0
  636.3111439337        1.0
P  1  1.0
  432.4577222881        1.0
P  1  1.0
  302.3707885934        1.0
P  1  1.0
  183.8177198887        1.0
P  1  1.0
  97.9644257007         1.0
P  1  1.0
  52.7740892246         1.0
P  1  1.0
  31.6805565421         1.0
P  1  1.0
  18.6035821701         1.0
P  1  1.0
  10.1487418848         1.0
P  1  1.0
  6.7860129772          1.0
P  1  1.0
  4.6797047486          1.0
P  1  1.0
  2.5723090748          1.0
P  1  1.0
  1.5221475549          1.0
P  1  1.0
  0.8691066491          1.0
P  1  1.0
  0.5188584355          1.0
P  1  1.0
  0.3141120089          1.0
P  1  1.0
  0.1827247773          1.0
P  1  1.0
  0.1004768             1.0
P  1  1.0
  0.0630315564          1.0
P  1  1.0
  0.0405374648          1.0
P  1  1.0
  0.024836186           1.0
D  1  1.0
  3157.5352261666       1.0
D  1  1.0
  1807.4978817865       1.0
D  1  1.0
  925.554617797         1.0
D  1  1.0
  616.4962855848        1.0
D  1  1.0
  431.2118013032        1.0
D  1  1.0
  302.9708003505        1.0
D  1  1.0
  190.4697786013        1.0
D  1  1.0
  89.6312259235         1.0
D  1  1.0
  55.2308167242         1.0
D  1  1.0
  35.1371096531         1.0
D  1  1.0
  22.6192518096         1.0
D  1  1.0
  15.5487181028         1.0
D  1  1.0
  11.0572247261         1.0
D  1  1.0
  7.2409415862          1.0
D  1  1.0
  5.054502371           1.0
D  1  1.0
  3.43107832            1.0
D  1  1.0
  2.1109396274          1.0
D  1  1.0
  1.3575947256          1.0
D  1  1.0
  0.7901102895          1.0
D  1  1.0
  0.5194444501          1.0
D  1  1.0
  0.3358573755          1.0
D  1  1.0
  0.2317919206          1.0
D  1  1.0
  0.1580712234          1.0
D  1  1.0
  0.1024050074          1.0
D  1  1.0
  0.057593035           1.0
D  1  1.0
  0.0362562574          1.0
F  1  1.0
  518.2963820155        1.0
F  1  1.0
  326.8756488588        1.0
F  1  1.0
  159.1807091721        1.0
F  1  1.0
  93.4507857434         1.0
F  1  1.0
  52.0227737176         1.0
F  1  1.0
  36.1113346836         1.0
F  1  1.0
  24.8889134623         1.0
F  1  1.0
  16.7579338932         1.0
F  1  1.0
  10.3792705855         1.0
F  1  1.0
  6.3938816141          1.0
F  1  1.0
  4.5253897108          1.0
F  1  1.0
  2.9951037048          1.0
F  1  1.0
  1.9450189121          1.0
F  1  1.0
  1.064319297           1.0
F  1  1.0
  0.5663291361          1.0
F  1  1.0
  0.3435638218          1.0
F  1  1.0
  0.2164595154          1.0
F  1  1.0
  0.1341323609          1.0
F  1  1.0
  0.0867699811          1.0
F  1  1.0
  0.052589759           1.0
G  1  1.0
  120.3677283773        1.0
G  1  1.0
  72.777022559          1.0
G  1  1.0
  46.3983004681         1.0
G  1  1.0
  30.6627915912         1.0
G  1  1.0
  20.2658650347         1.0
G  1  1.0
  12.4721498719         1.0
G  1  1.0
  7.9177588911          1.0
G  1  1.0
  5.3741740121          1.0
G  1  1.0
  3.6550236108          1.0
G  1  1.0
  2.2024313219          1.0
G  1  1.0
  1.2931812997          1.0
G  1  1.0
  0.8413150975          1.0
G  1  1.0
  0.5663612816          1.0
G  1  1.0
  0.4018761661          1.0
G  1  1.0
  0.2863474317          1.0
G  1  1.0
  0.1682866318          1.0
G  1  1.0
  0.0915939005          1.0
G  1  1.0
  0.0619789303          1.0
H  1  1.0
  33.1170508606         1.0
H  1  1.0
  3.8891090195          1.0
H  1  1.0
  2.3353353819          1.0
H  1  1.0
  1.3432325198          1.0
H  1  1.0
  0.589442801           1.0
H  1  1.0
  0.3259594798          1.0
H  1  1.0
  0.1995574171          1.0
H  1  1.0
  0.0972807623          1.0
I  1  1.0
  1.8587740472          1.0
I  1  1.0
  0.601083739           1.0
I  1  1.0
  0.3217074229          1.0
I  1  1.0
  0.091719986           1.0
****
Ti     0
S  1  1.0
  2212689.08            1.0
S  1  1.0
  1268814.0132341832    1.0
S  1  1.0
  334391.0936581311     1.0
S  1  1.0
  170569.3098           1.0
S  1  1.0
  57199.2092            1.0
S  1  1.0
  20952.3046            1.0
S  1  1.0
  13107.3853139395      1.0
S  1  1.0
  7086.9960676327       1.0
S  1  1.0
  3972.9457854231       1.0
S  1  1.0
  2172.4789106595       1.0
S  1  1.0
  1342.561538904        1.0
S  1  1.0
  765.7785096648        1.0
S  1  1.0
  422.5709094159        1.0
S  1  1.0
  211.4282776263        1.0
S  1  1.0
  134.8663134441        1.0
S  1  1.0
  85.1670332998         1.0
S  1  1.0
  45.0014753283         1.0
S  1  1.0
  26.9115567663         1.0
S  1  1.0
  15.5114866749         1.0
S  1  1.0
  9.9702240435          1.0
S  1  1.0
  5.7002535651          1.0
S  1  1.0
  3.3653520405          1.0
S  1  1.0
  2.1574372423          1.0
S  1  1.0
  1.3907041451          1.0
S  1  1.0
  0.9132318508          1.0
S  1  1.0
  0.5429429497          1.0
S  1  1.0
  0.3619214549          1.0
S  1  1.0
  0.2417113653          1.0
S  1  1.0
  0.1302283778          1.0
S  1  1.0
  0.0821631389          1.0
S  1  1.0
  0.0541868655          1.0
S  1  1.0
  0.0309125044          1.0
S  1  1.0
  0.0158918757          1.0
P  1  1.0
  1115613.8855274087    1.0
P  1  1.0
  293989.6434776286     1.0
P  1  1.0
  94277.646883014       1.0
P  1  1.0
  45379.047             1.0
P  1  1.0
  19858.5652479538      1.0
P  1  1.0
  12416.9568758074      1.0
P  1  1.0
  8031.5871925748       1.0
P  1  1.0
  4463.916808927        1.0
P  1  1.0
  1920.711681655        1.0
P  1  1.0
  1100.3161144295       1.0
P  1  1.0
  726.4584456918        1.0
P  1  1.0
  450.3930312919        1.0
P  1  1.0
  213.1885261401        1.0
P  1  1.0
  135.7524679757        1.0
P  1  1.0
  82.8819549384         1.0
P  1  1.0
  47.9600838782         1.0
P  1  1.0
  28.2867337888         1.0
P  1  1.0
  15.8622538327         1.0
P  1  1.0
  10.2098713979         1.0
P  1  1.0
  6.266272954           1.0
P  1  1.0
  3.4400155218          1.0
P  1  1.0
  2.186215757           1.0
P  1  1.0
  1.5132418651          1.0
P  1  1.0
  1.0793877149          1.0
P  1  1.0
  0.7038204161          1.0
P  1  1.0
  0.435143763           1.0
P  1  1.0
  0.2675948312          1.0
P  1  1.0
  0.1745948154          1.0
P  1  1.0
  0.1105673316          1.0
P  1  1.0
  0.0760863914          1.0
P  1  1.0
  0.0523122665          1.0
P  1  1.0
  0.0282522235          1.0
D  1  1.0
  3652.8336688177       1.0
D  1  1.0
  2087.2947992869       1.0
D  1  1.0
  711.2671074391        1.0
D  1  1.0
  497.3652205942        1.0
D  1  1.0
  295.2324445981        1.0
D  1  1.0
  185.317761553         1.0
D  1  1.0
  119.8691270725        1.0
D  1  1.0
  69.4164104845         1.0
D  1  1.0
  44.0162707717         1.0
D  1  1.0
  25.210910353          1.0
D  1  1.0
  14.7355422763         1.0
D  1  1.0
  10.5207368925         1.0
D  1  1.0
  6.9014245934          1.0
D  1  1.0
  4.2459867563          1.0
D  1  1.0
  2.475477142           1.0
D  1  1.0
  1.3462002394          1.0
D  1  1.0
  0.8032581625          1.0
D  1  1.0
  0.5512593713          1.0
D  1  1.0
  0.3866627323          1.0
D  1  1.0
  0.2384145767          1.0
D  1  1.0
  0.1366101671          1.0
D  1  1.0
  0.0801622659          1.0
D  1  1.0
  0.0406832018          1.0
F  1  1.0
  223.3453709895        1.0
F  1  1.0
  130.9309413452        1.0
F  1  1.0
  90.7625435581         1.0
F  1  1.0
  62.737467582          1.0
F  1  1.0
  38.2703333864         1.0
F  1  1.0
  22.7153177856         1.0
F  1  1.0
  13.6122474925         1.0
F  1  1.0
  9.205013823           1.0
F  1  1.0
  6.2845377331          1.0
F  1  1.0
  4.304630473           1.0
F  1  1.0
  2.9354168931          1.0
F  1  1.0
  2.0206464525          1.0
F  1  1.0
  1.2921980248          1.0
F  1  1.0
  0.9176768199          1.0
F  1  1.0
  0.5881306938          1.0
F  1  1.0
  0.3453001916          1.0
F  1  1.0
  0.1886449807          1.0
F  1  1.0
  0.1027108297          1.0
G  1  1.0
  131.6260609956        1.0
G  1  1.0
  74.5369826032         1.0
G  1  1.0
  51.2799156103         1.0
G  1  1.0
  32.0289379331         1.0
G  1  1.0
  19.655205291          1.0
G  1  1.0
  11.7741954281         1.0
G  1  1.0
  6.5773859161          1.0
G  1  1.0
  4.2686924042          1.0
G  1  1.0
  2.6021934509          1.0
G  1  1.0
  1.4073254833          1.0
G  1  1.0
  0.8217170421          1.0
G  1  1.0
  0.472586921           1.0
G  1  1.0
  0.2426747276          1.0
G  1  1.0
  0.1280194202          1.0
H  1  1.0
  38.3186629305         1.0
H  1  1.0
  5.8281109398          1.0
H  1  1.0
  3.725494546           1.0
H  1  1.0
  2.4861881971          1.0
H  1  1.0
  1.6163403389          1.0
H  1  1.0
  0.8467452408          1.0
H  1  1.0
  0.4971419047          1.0
H  1  1.0
  0.2797573503          1.0
H  1  1.0
  0.1671694698          1.0
I  1  1.0
  1.9692855834          1.0
I  1  1.0
  0.9808260393          1.0
I  1  1.0
  0.3034256636          1.0
****
V     0
S  1  1.0
  5726.4794705421       1.0
S  1  1.0
  2430.3675752855       1.0
S  1  1.0
  1389.2224489198       1.0
S  1  1.0
  854.162671658         1.0
S  1  1.0
  432.9658354052        1.0
S  1  1.0
  243.976025395         1.0
S  1  1.0
  156.1526174295        1.0
S  1  1.0
  97.3532683491         1.0
S  1  1.0
  36.0018882268         1.0
S  1  1.0
  23.8690648902         1.0
S  1  1.0
  15.0670621865         1.0
S  1  1.0
  10.4636127866         1.0
S  1  1.0
  6.1912520403          1.0
S  1  1.0
  4.217841524           1.0
S  1  1.0
  2.9172938961          1.0
S  1  1.0
  1.9322126642          1.0
S  1  1.0
  1.2377965196          1.0
S  1  1.0
  0.7636405001          1.0
S  1  1.0
  0.2881506029          1.0
S  1  1.0
  0.1703580917          1.0
S  1  1.0
  0.110610971           1.0
S  1  1.0
  0.0771449222          1.0
S  1  1.0
  0.0469254861          1.0
P  1  1.0
  1222575.3852911792    1.0
P  1  1.0
  324354.0573381016     1.0
P  1  1.0
  104702.8122360579     1.0
P  1  1.0
  51399.7212            1.0
P  1  1.0
  23306.4676336828      1.0
P  1  1.0
  13230.8177669226      1.0
P  1  1.0
  5107.6302743536       1.0
P  1  1.0
  3341.3533202798       1.0
P  1  1.0
  2076.1208878858       1.0
P  1  1.0
  1254.3802743046       1.0
P  1  1.0
  562.5389033887        1.0
P  1  1.0
  387.0800375335        1.0
P  1  1.0
  273.2100157317        1.0
P  1  1.0
  174.0500101787        1.0
P  1  1.0
  93.5456770978         1.0
P  1  1.0
  58.0950287797         1.0
P  1  1.0
  36.659830499          1.0
P  1  1.0
  20.3940452069         1.0
P  1  1.0
  10.8206804261         1.0
P  1  1.0
  6.0736451179          1.0
P  1  1.0
  3.0730617478          1.0
P  1  1.0
  1.7728894612          1.0
P  1  1.0
  1.0675582888          1.0
P  1  1.0
  0.6359796944          1.0
P  1  1.0
  0.3847940163          1.0
P  1  1.0
  0.2389335387          1.0
P  1  1.0
  0.1638976573          1.0
P  1  1.0
  0.1156829518          1.0
P  1  1.0
  0.0779803385          1.0
P  1  1.0
  0.0503815845          1.0
P  1  1.0
  0.0300844756          1.0
D  1  1.0
  2423.1560302784       1.0
D  1  1.0
  1214.1651962606       1.0
D  1  1.0
  744.5501742894        1.0
D  1  1.0
  447.3870478215        1.0
D  1  1.0
  293.7111533465        1.0
D  1  1.0
  205.6126365135        1.0
D  1  1.0
  128.2937919921        1.0
D  1  1.0
  82.1677097155         1.0
D  1  1.0
  54.8067838228         1.0
D  1  1.0
  33.9002828973         1.0
D  1  1.0
  23.0258276592         1.0
D  1  1.0
  14.9869741206         1.0
D  1  1.0
  8.5495710507          1.0
D  1  1.0
  4.8243513838          1.0
D  1  1.0
  3.3786172883          1.0
D  1  1.0
  2.3402433366          1.0
D  1  1.0
  1.6507811269          1.0
D  1  1.0
  1.1601088261          1.0
D  1  1.0
  0.7050320949          1.0
D  1  1.0
  0.3862520013          1.0
D  1  1.0
  0.2181261927          1.0
D  1  1.0
  0.1179856305          1.0
D  1  1.0
  0.0765749651          1.0
D  1  1.0
  0.0433216448          1.0
F  1  1.0
  296.2241105758        1.0
F  1  1.0
  210.43880242          1.0
F  1  1.0
  133.0082836529        1.0
F  1  1.0
  77.6576747948         1.0
F  1  1.0
  48.3032923308         1.0
F  1  1.0
  29.5313590652         1.0
F  1  1.0
  17.7337596403         1.0
F  1  1.0
  11.4889000479         1.0
F  1  1.0
  6.7859970801          1.0
F  1  1.0
  4.8197125585          1.0
F  1  1.0
  3.253528806           1.0
F  1  1.0
  1.9180219377          1.0
F  1  1.0
  1.1659945467          1.0
F  1  1.0
  0.7855016305          1.0
F  1  1.0
  0.4974937603          1.0
F  1  1.0
  0.314320234           1.0
F  1  1.0
  0.2181272231          1.0
F  1  1.0
  0.1468833011          1.0
F  1  1.0
  0.1033421978          1.0
G  1  1.0
  159.3654867193        1.0
G  1  1.0
  95.5727131091         1.0
G  1  1.0
  50.5093025884         1.0
G  1  1.0
  31.4129487335         1.0
G  1  1.0
  21.7650298806         1.0
G  1  1.0
  14.4963574439         1.0
G  1  1.0
  9.6470501775          1.0
G  1  1.0
  6.2061932273          1.0
G  1  1.0
  3.3030818915          1.0
G  1  1.0
  2.1751151752          1.0
G  1  1.0
  1.3583852102          1.0
G  1  1.0
  0.7991404619          1.0
G  1  1.0
  0.5374602063          1.0
G  1  1.0
  0.3340559557          1.0
G  1  1.0
  0.1810824286          1.0
H  1  1.0
  38.7702253143         1.0
H  1  1.0
  6.2304911949          1.0
H  1  1.0
  3.6916533849          1.0
H  1  1.0
  2.2330326308          1.0
H  1  1.0
  1.2146472907          1.0
H  1  1.0
  0.6876125237          1.0
H  1  1.0
  0.3810442048          1.0
H  1  1.0
  0.235704824           1.0
I  1  1.0
  2.5833748789          1.0
I  1  1.0
  1.5440029865          1.0
I  1  1.0
  0.4385688748          1.0
****
Cr     0
S  1  1.0
  1535542.1908707167    1.0
S  1  1.0
  695156.054            1.0
S  1  1.0
  209105.578            1.0
S  1  1.0
  70231.9002            1.0
S  1  1.0
  25727.6822            1.0
S  1  1.0
  15988.3574526284      1.0
S  1  1.0
  9840.6558308958       1.0
S  1  1.0
  4207.72886            1.0
S  1  1.0
  1725.1149258043       1.0
S  1  1.0
  1044.0619115631       1.0
S  1  1.0
  611.5550495376        1.0
S  1  1.0
  258.2218877571        1.0
S  1  1.0
  153.1593771732        1.0
S  1  1.0
  108.5019376717        1.0
S  1  1.0
  70.8843826025         1.0
S  1  1.0
  46.102989015          1.0
S  1  1.0
  26.6509369307         1.0
S  1  1.0
  16.1916993635         1.0
S  1  1.0
  11.1689800094         1.0
S  1  1.0
  7.7644138603          1.0
S  1  1.0
  5.055308346           1.0
S  1  1.0
  2.9514178348          1.0
S  1  1.0
  1.8298733867          1.0
S  1  1.0
  1.245383648           1.0
S  1  1.0
  0.8851287038          1.0
S  1  1.0
  0.5574351955          1.0
S  1  1.0
  0.2990634734          1.0
S  1  1.0
  0.1826353369          1.0
S  1  1.0
  0.1154149188          1.0
S  1  1.0
  0.0817619508          1.0
S  1  1.0
  0.0518528874          1.0
S  1  1.0
  0.0309479135          1.0
S  1  1.0
  0.0179048482          1.0
P  1  1.0
  1349908.0143947215    1.0
P  1  1.0
  360221.7821514465     1.0
P  1  1.0
  116880.4577670796     1.0
P  1  1.0
  58293.2079            1.0
P  1  1.0
  31911.3422134702      1.0
P  1  1.0
  15397.856039571       1.0
P  1  1.0
  9178.32383            1.0
P  1  1.0
  3838.2411187719       1.0
P  1  1.0
  2328.809422872        1.0
P  1  1.0
  1423.2812963529       1.0
P  1  1.0
  921.1982990585        1.0
P  1  1.0
  642.4147933311        1.0
P  1  1.0
  371.6876484066        1.0
P  1  1.0
  199.435898605         1.0
P  1  1.0
  121.2498871788        1.0
P  1  1.0
  82.6556714675         1.0
P  1  1.0
  55.511440289          1.0
P  1  1.0
  39.1572354435         1.0
P  1  1.0
  23.8200310406         1.0
P  1  1.0
  14.6047289289         1.0
P  1  1.0
  8.7112163011          1.0
P  1  1.0
  5.5092889632          1.0
P  1  1.0
  3.6798418924          1.0
P  1  1.0
  2.521095916           1.0
P  1  1.0
  1.5821634336          1.0
P  1  1.0
  0.9349213597          1.0
P  1  1.0
  0.625797177           1.0
P  1  1.0
  0.3945971571          1.0
P  1  1.0
  0.2351183125          1.0
P  1  1.0
  0.1428305994          1.0
P  1  1.0
  0.0900619131          1.0
P  1  1.0
  0.0578018349          1.0
P  1  1.0
  0.0318308413          1.0
D  1  1.0
  875.7977486769        1.0
D  1  1.0
  501.6110172545        1.0
D  1  1.0
  293.0008245435        1.0
D  1  1.0
  188.9529661727        1.0
D  1  1.0
  129.2497741113        1.0
D  1  1.0
  91.899147798          1.0
D  1  1.0
  65.3818588797         1.0
D  1  1.0
  46.1961662308         1.0
D  1  1.0
  31.0831661328         1.0
D  1  1.0
  20.0899581709         1.0
D  1  1.0
  12.9171848601         1.0
D  1  1.0
  7.3431825752          1.0
D  1  1.0
  3.762608874           1.0
D  1  1.0
  2.2810094364          1.0
D  1  1.0
  1.5759549063          1.0
D  1  1.0
  1.0227988186          1.0
D  1  1.0
  0.5874978784          1.0
D  1  1.0
  0.3324545033          1.0
D  1  1.0
  0.2078984635          1.0
D  1  1.0
  0.1356976316          1.0
D  1  1.0
  0.0849672685          1.0
D  1  1.0
  0.0458364114          1.0
F  1  1.0
  380.819884681         1.0
F  1  1.0
  238.1865439201        1.0
F  1  1.0
  143.6298406781        1.0
F  1  1.0
  82.5656020012         1.0
F  1  1.0
  52.0321559771         1.0
F  1  1.0
  34.8782294051         1.0
F  1  1.0
  23.6416096575         1.0
F  1  1.0
  13.5568587011         1.0
F  1  1.0
  6.9621562182          1.0
F  1  1.0
  4.1901452242          1.0
F  1  1.0
  2.9909927342          1.0
F  1  1.0
  1.6994346053          1.0
F  1  1.0
  0.9518137965          1.0
F  1  1.0
  0.5643731415          1.0
F  1  1.0
  0.3841459751          1.0
F  1  1.0
  0.2736873938          1.0
F  1  1.0
  0.1791675416          1.0
F  1  1.0
  0.1190188827          1.0
G  1  1.0
  184.068586455         1.0
G  1  1.0
  110.0730036258        1.0
G  1  1.0
  58.228484198          1.0
G  1  1.0
  33.9049671714         1.0
G  1  1.0
  20.9277705302         1.0
G  1  1.0
  14.2188414614         1.0
G  1  1.0
  9.1999824838          1.0
G  1  1.0
  6.0901753269          1.0
G  1  1.0
  3.9630627069          1.0
G  1  1.0
  2.5802153868          1.0
G  1  1.0
  1.8347442007          1.0
G  1  1.0
  1.2196314715          1.0
G  1  1.0
  0.7917410647          1.0
G  1  1.0
  0.4841598046          1.0
G  1  1.0
  0.3379743757          1.0
G  1  1.0
  0.2222848292          1.0
H  1  1.0
  50.3171615575         1.0
H  1  1.0
  9.1079283251          1.0
H  1  1.0
  6.2880428674          1.0
H  1  1.0
  4.3999129282          1.0
H  1  1.0
  3.0737286753          1.0
H  1  1.0
  2.1834094255          1.0
H  1  1.0
  1.4324123373          1.0
H  1  1.0
  0.8909088871          1.0
H  1  1.0
  0.4767875964          1.0
H  1  1.0
  0.2950628376          1.0
I  1  1.0
  3.1643214593          1.0
I  1  1.0
  1.7532057234          1.0
I  1  1.0
  0.5521328715          1.0
I  1  1.0
  0.36344056            1.0
J  1  1.0
  0.6245780154          1.0
****
Mn     0
S  1  1.0
  2866342.46            1.0
S  1  1.0
  1646978.0012903237    1.0
S  1  1.0
  440168.0667192368     1.0
S  1  1.0
  225870.774            1.0
S  1  1.0
  75967.1178            1.0
S  1  1.0
  27848.6916            1.0
S  1  1.0
  11574.8759357343      1.0
S  1  1.0
  6880.3557047613       1.0
S  1  1.0
  3980.8036936317       1.0
S  1  1.0
  2237.2066005568       1.0
S  1  1.0
  1447.915922           1.0
S  1  1.0
  531.7007187261        1.0
S  1  1.0
  334.9850646854        1.0
S  1  1.0
  224.5557806811        1.0
S  1  1.0
  128.1819704808        1.0
S  1  1.0
  79.8881988385         1.0
S  1  1.0
  52.0162582302         1.0
S  1  1.0
  28.5064514024         1.0
S  1  1.0
  18.8095629059         1.0
S  1  1.0
  12.7054779075         1.0
S  1  1.0
  8.9823877108          1.0
S  1  1.0
  5.7355500197          1.0
S  1  1.0
  3.6817856735          1.0
S  1  1.0
  2.2772245912          1.0
S  1  1.0
  1.2003178026          1.0
S  1  1.0
  0.6768737651          1.0
S  1  1.0
  0.3858533237          1.0
S  1  1.0
  0.2089730709          1.0
S  1  1.0
  0.127005208           1.0
S  1  1.0
  0.0845489833          1.0
S  1  1.0
  0.0512493271          1.0
S  1  1.0
  0.0329053672          1.0
S  1  1.0
  0.0188497795          1.0
P  1  1.0
  1447986.797815257     1.0
P  1  1.0
  389139.7280687906     1.0
P  1  1.0
  127218.3062583256     1.0
P  1  1.0
  64953.786             1.0
P  1  1.0
  34916.2094083191      1.0
P  1  1.0
  17408.0675421157      1.0
P  1  1.0
  10202.04554           1.0
P  1  1.0
  6066.3674743199       1.0
P  1  1.0
  3818.9990273942       1.0
P  1  1.0
  2107.598601071        1.0
P  1  1.0
  1136.7630951879       1.0
P  1  1.0
  499.3115645912        1.0
P  1  1.0
  354.9214248149        1.0
P  1  1.0
  223.2079637301        1.0
P  1  1.0
  126.0362896607        1.0
P  1  1.0
  75.4668640829         1.0
P  1  1.0
  45.2694355833         1.0
P  1  1.0
  26.7152149318         1.0
P  1  1.0
  16.4508029606         1.0
P  1  1.0
  10.5500353641         1.0
P  1  1.0
  7.214967668           1.0
P  1  1.0
  4.9612386342          1.0
P  1  1.0
  2.7560208371          1.0
P  1  1.0
  1.5222704151          1.0
P  1  1.0
  1.0061007735          1.0
P  1  1.0
  0.6855815042          1.0
P  1  1.0
  0.4695554758          1.0
P  1  1.0
  0.3245415303          1.0
P  1  1.0
  0.2007068074          1.0
P  1  1.0
  0.1325914189          1.0
P  1  1.0
  0.0791832492          1.0
P  1  1.0
  0.0559091522          1.0
P  1  1.0
  0.0335107192          1.0
D  1  1.0
  970.8625563922        1.0
D  1  1.0
  565.7700725139        1.0
D  1  1.0
  326.4544860547        1.0
D  1  1.0
  207.4796248854        1.0
D  1  1.0
  134.8168281493        1.0
D  1  1.0
  89.8064531243         1.0
D  1  1.0
  58.6959334919         1.0
D  1  1.0
  35.2756881097         1.0
D  1  1.0
  21.6612400818         1.0
D  1  1.0
  13.8511915493         1.0
D  1  1.0
  8.5954791401          1.0
D  1  1.0
  4.9120165945          1.0
D  1  1.0
  2.7012721378          1.0
D  1  1.0
  1.6838973401          1.0
D  1  1.0
  1.184931038           1.0
D  1  1.0
  0.7297037441          1.0
D  1  1.0
  0.3961971342          1.0
D  1  1.0
  0.2274213562          1.0
D  1  1.0
  0.1436987377          1.0
D  1  1.0
  0.093060539           1.0
D  1  1.0
  0.0482554356          1.0
F  1  1.0
  337.5969563864        1.0
F  1  1.0
  221.5954167404        1.0
F  1  1.0
  142.3866745134        1.0
F  1  1.0
  92.0977551082         1.0
F  1  1.0
  56.3821850442         1.0
F  1  1.0
  34.8394770574         1.0
F  1  1.0
  23.9699766483         1.0
F  1  1.0
  13.8390007092         1.0
F  1  1.0
  9.2789898012          1.0
F  1  1.0
  6.4028943347          1.0
F  1  1.0
  3.6773597394          1.0
F  1  1.0
  2.1371865938          1.0
F  1  1.0
  1.4982778901          1.0
F  1  1.0
  1.0631655224          1.0
F  1  1.0
  0.6949268888          1.0
F  1  1.0
  0.4936542791          1.0
F  1  1.0
  0.3135568405          1.0
F  1  1.0
  0.2111157858          1.0
F  1  1.0
  0.1342790668          1.0
G  1  1.0
  213.5290349525        1.0
G  1  1.0
  123.4324156479        1.0
G  1  1.0
  75.8963404229         1.0
G  1  1.0
  53.1164380548         1.0
G  1  1.0
  34.7039008624         1.0
G  1  1.0
  23.2968838585         1.0
G  1  1.0
  15.7154060242         1.0
G  1  1.0
  10.4495422802         1.0
G  1  1.0
  5.7559084601          1.0
G  1  1.0
  3.5243945491          1.0
G  1  1.0
  2.2731408076          1.0
G  1  1.0
  1.5176348583          1.0
G  1  1.0
  0.9613776325          1.0
G  1  1.0
  0.5716660719          1.0
G  1  1.0
  0.3944855376          1.0
G  1  1.0
  0.2631618175          1.0
H  1  1.0
  50.2552660474         1.0
H  1  1.0
  10.4580220774         1.0
H  1  1.0
  7.2710123583          1.0
H  1  1.0
  5.1161675242          1.0
H  1  1.0
  3.1946409905          1.0
H  1  1.0
  1.7829875109          1.0
H  1  1.0
  1.0521073591          1.0
H  1  1.0
  0.5785310951          1.0
H  1  1.0
  0.3543064369          1.0
I  1  1.0
  5.980678079           1.0
I  1  1.0
  3.7963236238          1.0
I  1  1.0
  2.630819518           1.0
I  1  1.0
  1.8739417036          1.0
I  1  1.0
  0.6704915727          1.0
J  1  1.0
  3.0380783683          1.0
****
Fe     0
S  1  1.0
  1789314.4147119594    1.0
S  1  1.0
  480551.0358692138     1.0
S  1  1.0
  247159.438            1.0
S  1  1.0
  83223.2018            1.0
S  1  1.0
  50785.4095665137      1.0
S  1  1.0
  14989.4955992963      1.0
S  1  1.0
  7537.5786538154       1.0
S  1  1.0
  4404.9466659181       1.0
S  1  1.0
  2503.0911879811       1.0
S  1  1.0
  1584.805825           1.0
S  1  1.0
  687.1228591661        1.0
S  1  1.0
  429.6966335101        1.0
S  1  1.0
  237.2956732128        1.0
S  1  1.0
  144.8449507752        1.0
S  1  1.0
  89.120090096          1.0
S  1  1.0
  59.0279055298         1.0
S  1  1.0
  33.6637131182         1.0
S  1  1.0
  21.0467995748         1.0
S  1  1.0
  13.4677723293         1.0
S  1  1.0
  8.4698628783          1.0
S  1  1.0
  6.0311604549          1.0
S  1  1.0
  3.9745432274          1.0
S  1  1.0
  2.6420994348          1.0
S  1  1.0
  1.7098116984          1.0
S  1  1.0
  1.1509248623          1.0
S  1  1.0
  0.7613637677          1.0
S  1  1.0
  0.4425176559          1.0
S  1  1.0
  0.2844616582          1.0
S  1  1.0
  0.1717808944          1.0
S  1  1.0
  0.0975831581          1.0
S  1  1.0
  0.0577918884          1.0
S  1  1.0
  0.0348341643          1.0
S  1  1.0
  0.0197651998          1.0
P  1  1.0
  4359.7093622624       1.0
P  1  1.0
  2365.6580871571       1.0
P  1  1.0
  1264.485328362        1.0
P  1  1.0
  783.3464493993        1.0
P  1  1.0
  468.6169115284        1.0
P  1  1.0
  257.3117053129        1.0
P  1  1.0
  139.4124815032        1.0
P  1  1.0
  84.1950889922         1.0
P  1  1.0
  51.017111303          1.0
P  1  1.0
  30.7378067593         1.0
P  1  1.0
  16.0342323223         1.0
P  1  1.0
  9.900102391           1.0
P  1  1.0
  6.5644581038          1.0
P  1  1.0
  4.1002800025          1.0
P  1  1.0
  2.8303900864          1.0
P  1  1.0
  2.0200093957          1.0
P  1  1.0
  1.2825318159          1.0
P  1  1.0
  0.7253101686          1.0
P  1  1.0
  0.4892898532          1.0
P  1  1.0
  0.3116005135          1.0
P  1  1.0
  0.1720913805          1.0
P  1  1.0
  0.0925959906          1.0
D  1  1.0
  1084.8148363713       1.0
D  1  1.0
  629.3724804598        1.0
D  1  1.0
  365.3040889191        1.0
D  1  1.0
  199.8550787576        1.0
D  1  1.0
  123.1140192366        1.0
D  1  1.0
  82.7968115103         1.0
D  1  1.0
  51.5548609944         1.0
D  1  1.0
  33.1475537852         1.0
D  1  1.0
  20.9187267912         1.0
D  1  1.0
  11.6337073264         1.0
D  1  1.0
  6.945747848           1.0
D  1  1.0
  4.4997912117          1.0
D  1  1.0
  2.6632610747          1.0
D  1  1.0
  1.5491450852          1.0
D  1  1.0
  1.0570167657          1.0
D  1  1.0
  0.739409834           1.0
D  1  1.0
  0.4457944133          1.0
D  1  1.0
  0.2917590589          1.0
D  1  1.0
  0.203837255           1.0
D  1  1.0
  0.1342429876          1.0
D  1  1.0
  0.0891754605          1.0
D  1  1.0
  0.0505989114          1.0
F  1  1.0
  378.6587188591        1.0
F  1  1.0
  249.9395073852        1.0
F  1  1.0
  158.9807223081        1.0
F  1  1.0
  103.3033676329        1.0
F  1  1.0
  60.3474324715         1.0
F  1  1.0
  34.834873016          1.0
F  1  1.0
  22.173804003          1.0
F  1  1.0
  14.9539360362         1.0
F  1  1.0
  10.5922375992         1.0
F  1  1.0
  7.1572615693          1.0
F  1  1.0
  4.5334640131          1.0
F  1  1.0
  2.8645697155          1.0
F  1  1.0
  1.6905699102          1.0
F  1  1.0
  0.9286644975          1.0
F  1  1.0
  0.5527104831          1.0
F  1  1.0
  0.3786306116          1.0
F  1  1.0
  0.2703775233          1.0
F  1  1.0
  0.1704085272          1.0
G  1  1.0
  239.0993546923        1.0
G  1  1.0
  136.5531172665        1.0
G  1  1.0
  75.2426774873         1.0
G  1  1.0
  46.3419605442         1.0
G  1  1.0
  28.2708014564         1.0
G  1  1.0
  15.9663771407         1.0
G  1  1.0
  9.3385329688          1.0
G  1  1.0
  5.6166579453          1.0
G  1  1.0
  3.248634161           1.0
G  1  1.0
  1.7980421136          1.0
G  1  1.0
  1.0898662955          1.0
G  1  1.0
  0.6756995439          1.0
G  1  1.0
  0.4565499688          1.0
G  1  1.0
  0.2746020419          1.0
H  1  1.0
  48.8119535653         1.0
H  1  1.0
  11.8481164729         1.0
H  1  1.0
  8.2783237816          1.0
H  1  1.0
  5.8587141961          1.0
H  1  1.0
  3.7811693979          1.0
H  1  1.0
  2.4815925616          1.0
H  1  1.0
  1.4463797838          1.0
H  1  1.0
  0.6752833423          1.0
I  1  1.0
  4.2559245724          1.0
I  1  1.0
  2.3531251594          1.0
I  1  1.0
  0.7938409547          1.0
J  1  1.0
  3.5832258285          1.0
****
Co     0
S  1  1.0
  3331123.14            1.0
S  1  1.0
  517740.574947503      1.0
S  1  1.0
  266984.84             1.0
S  1  1.0
  90048.1764            1.0
S  1  1.0
  30465.2903070884      1.0
S  1  1.0
  13695.3403728508      1.0
S  1  1.0
  8168.0110074661       1.0
S  1  1.0
  4447.9851449656       1.0
S  1  1.0
  1717.717694           1.0
S  1  1.0
  791.7445531629        1.0
S  1  1.0
  442.4585752368        1.0
S  1  1.0
  261.0905287918        1.0
S  1  1.0
  156.8953199499        1.0
S  1  1.0
  99.3279044266         1.0
S  1  1.0
  42.6878242423         1.0
S  1  1.0
  29.7234235058         1.0
S  1  1.0
  19.1655808324         1.0
S  1  1.0
  10.985461318          1.0
S  1  1.0
  6.6027666539          1.0
S  1  1.0
  4.4028121467          1.0
S  1  1.0
  2.9198344161          1.0
S  1  1.0
  1.7187063155          1.0
S  1  1.0
  0.9068498559          1.0
S  1  1.0
  0.4907085772          1.0
S  1  1.0
  0.2850933799          1.0
S  1  1.0
  0.192982864           1.0
S  1  1.0
  0.1155144795          1.0
S  1  1.0
  0.0616569823          1.0
S  1  1.0
  0.0367374111          1.0
S  1  1.0
  0.020654191           1.0
P  1  1.0
  26545.9921540611      1.0
P  1  1.0
  12633.4148            1.0
P  1  1.0
  7575.286646251        1.0
P  1  1.0
  4932.926156513        1.0
P  1  1.0
  2026.1178914586       1.0
P  1  1.0
  1152.3142047552       1.0
P  1  1.0
  651.69546344          1.0
P  1  1.0
  440.9540606493        1.0
P  1  1.0
  283.3193613209        1.0
P  1  1.0
  153.7729598138        1.0
P  1  1.0
  89.0528077708         1.0
P  1  1.0
  50.6384723253         1.0
P  1  1.0
  35.461532788          1.0
P  1  1.0
  24.5076334707         1.0
P  1  1.0
  14.105129881          1.0
P  1  1.0
  8.9973668331          1.0
P  1  1.0
  5.2156692408          1.0
P  1  1.0
  3.1287082779          1.0
P  1  1.0
  2.0309194133          1.0
P  1  1.0
  1.2869028387          1.0
P  1  1.0
  0.7604988485          1.0
P  1  1.0
  0.5219125788          1.0
P  1  1.0
  0.3166644491          1.0
P  1  1.0
  0.1775141718          1.0
P  1  1.0
  0.1025449847          1.0
P  1  1.0
  0.0620235703          1.0
P  1  1.0
  0.0367185618          1.0
D  1  1.0
  2009.8915320177       1.0
D  1  1.0
  1210.6545883567       1.0
D  1  1.0
  693.0039314031        1.0
D  1  1.0
  465.1831372335        1.0
D  1  1.0
  293.0551542155        1.0
D  1  1.0
  150.7204091313        1.0
D  1  1.0
  87.9661571735         1.0
D  1  1.0
  47.8932015784         1.0
D  1  1.0
  28.8949025997         1.0
D  1  1.0
  19.4999241411         1.0
D  1  1.0
  12.6016969853         1.0
D  1  1.0
  7.5824491704          1.0
D  1  1.0
  4.6746854013          1.0
D  1  1.0
  3.3023249235          1.0
D  1  1.0
  2.1898421208          1.0
D  1  1.0
  1.3305215921          1.0
D  1  1.0
  0.8987812649          1.0
D  1  1.0
  0.6199628493          1.0
D  1  1.0
  0.4240340335          1.0
D  1  1.0
  0.2562104389          1.0
D  1  1.0
  0.1463039807          1.0
D  1  1.0
  0.0940477725          1.0
D  1  1.0
  0.052874729           1.0
F  1  1.0
  338.9150661392        1.0
F  1  1.0
  219.217853581         1.0
F  1  1.0
  142.4353109453        1.0
F  1  1.0
  92.8247834921         1.0
F  1  1.0
  59.9583960342         1.0
F  1  1.0
  38.0868384363         1.0
F  1  1.0
  23.89065481           1.0
F  1  1.0
  13.7944090286         1.0
F  1  1.0
  7.2927808359          1.0
F  1  1.0
  3.9427166419          1.0
F  1  1.0
  2.3423888695          1.0
F  1  1.0
  1.470230786           1.0
F  1  1.0
  0.9178602366          1.0
F  1  1.0
  0.6195951336          1.0
F  1  1.0
  0.4313998593          1.0
F  1  1.0
  0.2936265498          1.0
F  1  1.0
  0.1878201966          1.0
G  1  1.0
  511.7503921378        1.0
G  1  1.0
  150.8122446163        1.0
G  1  1.0
  86.4297087499         1.0
G  1  1.0
  58.1111889136         1.0
G  1  1.0
  33.8032484056         1.0
G  1  1.0
  17.7732483483         1.0
G  1  1.0
  9.981037498           1.0
G  1  1.0
  6.2318982247          1.0
G  1  1.0
  4.3152978183          1.0
G  1  1.0
  2.8516495515          1.0
G  1  1.0
  1.9045893966          1.0
G  1  1.0
  1.1765543699          1.0
G  1  1.0
  0.7722912358          1.0
G  1  1.0
  0.524706812           1.0
G  1  1.0
  0.3100349413          1.0
H  1  1.0
  63.0875602235         1.0
H  1  1.0
  13.2261450811         1.0
H  1  1.0
  8.2980163894          1.0
H  1  1.0
  5.5162615803          1.0
H  1  1.0
  3.4806009105          1.0
H  1  1.0
  2.4045658958          1.0
H  1  1.0
  1.4553202213          1.0
H  1  1.0
  0.7821231933          1.0
I  1  1.0
  6.7120510811          1.0
I  1  1.0
  3.7396869101          1.0
I  1  1.0
  1.510384962           1.0
I  1  1.0
  0.9252261783          1.0
J  1  1.0
  4.1635641528          1.0
****
Ni     0
S  1  1.0
  2072726.3124851433    1.0
S  1  1.0
  561943.665838803      1.0
S  1  1.0
  290257.968            1.0
S  1  1.0
  97965.0158            1.0
S  1  1.0
  59790.1794400241      1.0
S  1  1.0
  22294.3000746672      1.0
S  1  1.0
  8879.5845589378       1.0
S  1  1.0
  4882.8789969144       1.0
S  1  1.0
  2965.0376410965       1.0
S  1  1.0
  1225.3570821033       1.0
S  1  1.0
  672.9335464624        1.0
S  1  1.0
  320.7381690724        1.0
S  1  1.0
  195.4219565834        1.0
S  1  1.0
  118.8306300459        1.0
S  1  1.0
  72.9423331199         1.0
S  1  1.0
  47.0543350571         1.0
S  1  1.0
  29.6699814631         1.0
S  1  1.0
  16.2792001194         1.0
S  1  1.0
  10.2522887332         1.0
S  1  1.0
  7.2253602996          1.0
S  1  1.0
  4.9539288214          1.0
S  1  1.0
  3.2075472712          1.0
S  1  1.0
  1.9716933348          1.0
S  1  1.0
  1.1917095159          1.0
S  1  1.0
  0.7358986372          1.0
S  1  1.0
  0.5197089009          1.0
S  1  1.0
  0.3157131088          1.0
S  1  1.0
  0.2230392575          1.0
S  1  1.0
  0.1274699989          1.0
S  1  1.0
  0.0655141373          1.0
S  1  1.0
  0.0386240105          1.0
S  1  1.0
  0.021521956           1.0
P  1  1.0
  1822371.1324092213    1.0
P  1  1.0
  499750.0749088992     1.0
P  1  1.0
  166709.5050526698     1.0
P  1  1.0
  90201.6072            1.0
P  1  1.0
  51786.4999926414      1.0
P  1  1.0
  31363.0981394122      1.0
P  1  1.0
  14014.63611           1.0
P  1  1.0
  5586.0176279323       1.0
P  1  1.0
  2913.1813050322       1.0
P  1  1.0
  1884.9376224191       1.0
P  1  1.0
  1244.9182872105       1.0
P  1  1.0
  718.5539836275        1.0
P  1  1.0
  330.9609911551        1.0
P  1  1.0
  220.0572776242        1.0
P  1  1.0
  148.0464607883        1.0
P  1  1.0
  102.9116820951        1.0
P  1  1.0
  62.7993311581         1.0
P  1  1.0
  39.0567687408         1.0
P  1  1.0
  25.4541921059         1.0
P  1  1.0
  15.9241945271         1.0
P  1  1.0
  10.7701016878         1.0
P  1  1.0
  6.5252390371          1.0
P  1  1.0
  3.8325986337          1.0
P  1  1.0
  2.4870327415          1.0
P  1  1.0
  1.7343384291          1.0
P  1  1.0
  1.2255160073          1.0
P  1  1.0
  0.838670294           1.0
P  1  1.0
  0.5767698713          1.0
P  1  1.0
  0.3971474326          1.0
P  1  1.0
  0.2801208652          1.0
P  1  1.0
  0.1949833687          1.0
P  1  1.0
  0.1178192215          1.0
P  1  1.0
  0.0650227093          1.0
P  1  1.0
  0.0382612551          1.0
D  1  1.0
  2370.9297399703       1.0
D  1  1.0
  1391.6230852091       1.0
D  1  1.0
  676.0258822651        1.0
D  1  1.0
  331.1909378735        1.0
D  1  1.0
  189.9120530409        1.0
D  1  1.0
  120.6268692512        1.0
D  1  1.0
  79.0051046029         1.0
D  1  1.0
  53.2549536971         1.0
D  1  1.0
  33.5696717021         1.0
D  1  1.0
  20.3042835967         1.0
D  1  1.0
  13.9320734254         1.0
D  1  1.0
  9.7573495708          1.0
D  1  1.0
  6.282013499           1.0
D  1  1.0
  3.7901209275          1.0
D  1  1.0
  2.3560929522          1.0
D  1  1.0
  1.3790257329          1.0
D  1  1.0
  0.8485690663          1.0
D  1  1.0
  0.5318911474          1.0
D  1  1.0
  0.3431605472          1.0
D  1  1.0
  0.240074836           1.0
D  1  1.0
  0.158373523           1.0
D  1  1.0
  0.0988774668          1.0
D  1  1.0
  0.0550962074          1.0
F  1  1.0
  601.8947860561        1.0
F  1  1.0
  371.099732683         1.0
F  1  1.0
  205.1041649012        1.0
F  1  1.0
  127.0263687866        1.0
F  1  1.0
  68.577531633          1.0
F  1  1.0
  40.9524485662         1.0
F  1  1.0
  25.9677857591         1.0
F  1  1.0
  17.2083788795         1.0
F  1  1.0
  10.582944582          1.0
F  1  1.0
  5.8960428353          1.0
F  1  1.0
  3.9138143618          1.0
F  1  1.0
  2.66361786            1.0
F  1  1.0
  1.7459743016          1.0
F  1  1.0
  1.0856568741          1.0
F  1  1.0
  0.6208327114          1.0
F  1  1.0
  0.3688942455          1.0
F  1  1.0
  0.2053257074          1.0
G  1  1.0
  293.4155419621        1.0
G  1  1.0
  165.8186797854        1.0
G  1  1.0
  92.2363388196         1.0
G  1  1.0
  51.997759628          1.0
G  1  1.0
  31.6577229205         1.0
G  1  1.0
  22.3936016449         1.0
G  1  1.0
  15.4735966073         1.0
G  1  1.0
  9.8429087817          1.0
G  1  1.0
  5.6911198415          1.0
G  1  1.0
  3.1408058213          1.0
G  1  1.0
  2.101769487           1.0
G  1  1.0
  1.4207617858          1.0
G  1  1.0
  0.8850230376          1.0
G  1  1.0
  0.5889925093          1.0
G  1  1.0
  0.3463871292          1.0
H  1  1.0
  43.407558625          1.0
H  1  1.0
  14.7303318615         1.0
H  1  1.0
  7.8751178459          1.0
H  1  1.0
  4.7583265489          1.0
H  1  1.0
  3.2390185799          1.0
H  1  1.0
  2.1941064037          1.0
H  1  1.0
  1.5065218762          1.0
H  1  1.0
  0.8871445077          1.0
I  1  1.0
  7.6076858267          1.0
I  1  1.0
  4.3043686599          1.0
I  1  1.0
  1.7236859846          1.0
I  1  1.0
  1.0705330706          1.0
J  1  1.0
  3.7266548417          1.0
****
Cu     0
S  1  1.0
  16959266.58           1.0
S  1  1.0
  2187137.522051078     1.0
S  1  1.0
  1014484.514           1.0
S  1  1.0
  309837.864            1.0
S  1  1.0
  104871.4254           1.0
S  1  1.0
  37657.1298147312      1.0
S  1  1.0
  15166.84758           1.0
S  1  1.0
  9533.1804557774       1.0
S  1  1.0
  6220.7922071486       1.0
S  1  1.0
  2755.90268            1.0
S  1  1.0
  1168.5714253008       1.0
S  1  1.0
  673.1819896108        1.0
S  1  1.0
  346.5602400924        1.0
S  1  1.0
  193.0108072481        1.0
S  1  1.0
  122.2790700187        1.0
S  1  1.0
  75.4601023719         1.0
S  1  1.0
  36.0770497205         1.0
S  1  1.0
  23.3051433721         1.0
S  1  1.0
  15.9628155488         1.0
S  1  1.0
  8.7050638604          1.0
S  1  1.0
  5.2250876427          1.0
S  1  1.0
  3.4817574375          1.0
S  1  1.0
  2.4408350889          1.0
S  1  1.0
  1.5032166332          1.0
S  1  1.0
  0.7921463757          1.0
S  1  1.0
  0.5021784312          1.0
S  1  1.0
  0.3446584813          1.0
S  1  1.0
  0.2403902374          1.0
S  1  1.0
  0.1288690363          1.0
S  1  1.0
  0.0674654314          1.0
S  1  1.0
  0.0404944984          1.0
S  1  1.0
  0.0223696273          1.0
P  1  1.0
  99515.5468            1.0
P  1  1.0
  35781.6199786117      1.0
P  1  1.0
  15429.57304           1.0
P  1  1.0
  10169.47544985        1.0
P  1  1.0
  6500.1586096601       1.0
P  1  1.0
  3521.8767020692       1.0
P  1  1.0
  1776.7333160864       1.0
P  1  1.0
  1027.1726361062       1.0
P  1  1.0
  616.2366877624        1.0
P  1  1.0
  344.1971075357        1.0
P  1  1.0
  185.371879167         1.0
P  1  1.0
  112.5088265882        1.0
P  1  1.0
  68.9065957265         1.0
P  1  1.0
  42.3555434409         1.0
P  1  1.0
  27.9721409668         1.0
P  1  1.0
  19.4218418297         1.0
P  1  1.0
  13.5189138304         1.0
P  1  1.0
  8.9094099418          1.0
P  1  1.0
  5.3830014742          1.0
P  1  1.0
  3.2592558791          1.0
P  1  1.0
  2.1913114715          1.0
P  1  1.0
  1.2817006865          1.0
P  1  1.0
  0.8963911779          1.0
P  1  1.0
  0.613318877           1.0
P  1  1.0
  0.4159133185          1.0
P  1  1.0
  0.2456318155          1.0
P  1  1.0
  0.1223193767          1.0
P  1  1.0
  0.0679988963          1.0
P  1  1.0
  0.0397682263          1.0
D  1  1.0
  5260.2236120119       1.0
D  1  1.0
  1532.6506979572       1.0
D  1  1.0
  853.6892226479        1.0
D  1  1.0
  587.7751449877        1.0
D  1  1.0
  413.1027101347        1.0
D  1  1.0
  271.224136211         1.0
D  1  1.0
  164.2794952205        1.0
D  1  1.0
  116.0943367116        1.0
D  1  1.0
  77.8228252039         1.0
D  1  1.0
  45.9645255298         1.0
D  1  1.0
  23.416806827          1.0
D  1  1.0
  13.5403270044         1.0
D  1  1.0
  8.1047800761          1.0
D  1  1.0
  5.5094149121          1.0
D  1  1.0
  3.3799229262          1.0
D  1  1.0
  1.8813672086          1.0
D  1  1.0
  1.0541163465          1.0
D  1  1.0
  0.58358621            1.0
D  1  1.0
  0.4027299086          1.0
D  1  1.0
  0.2601780555          1.0
D  1  1.0
  0.170494423           1.0
D  1  1.0
  0.1036659158          1.0
D  1  1.0
  0.0572662458          1.0
F  1  1.0
  659.6946096627        1.0
F  1  1.0
  364.0215801295        1.0
F  1  1.0
  214.2769820119        1.0
F  1  1.0
  138.758822992         1.0
F  1  1.0
  92.0018347055         1.0
F  1  1.0
  52.7380098274         1.0
F  1  1.0
  30.6600015568         1.0
F  1  1.0
  18.8337610326         1.0
F  1  1.0
  11.8049590739         1.0
F  1  1.0
  6.9095216484          1.0
F  1  1.0
  4.3470233936          1.0
F  1  1.0
  2.7408514546          1.0
F  1  1.0
  1.370046878           1.0
F  1  1.0
  0.6773658037          1.0
F  1  1.0
  0.3945814938          1.0
F  1  1.0
  0.2229899265          1.0
G  1  1.0
  214.7569667537        1.0
G  1  1.0
  153.0999575719        1.0
G  1  1.0
  101.4969675763        1.0
G  1  1.0
  57.1663521177         1.0
G  1  1.0
  34.2358412226         1.0
G  1  1.0
  21.1073448668         1.0
G  1  1.0
  12.3244342084         1.0
G  1  1.0
  7.4872387025          1.0
G  1  1.0
  5.3477650551          1.0
G  1  1.0
  3.6896000602          1.0
G  1  1.0
  2.2990713727          1.0
G  1  1.0
  1.4398598671          1.0
G  1  1.0
  0.9829165998          1.0
G  1  1.0
  0.6678025032          1.0
G  1  1.0
  0.3815020665          1.0
H  1  1.0
  76.6936028302         1.0
H  1  1.0
  16.3073524874         1.0
H  1  1.0
  10.3756444754         1.0
H  1  1.0
  6.3199419985          1.0
H  1  1.0
  3.3601527952          1.0
H  1  1.0
  2.379591059           1.0
H  1  1.0
  1.6883331918          1.0
H  1  1.0
  1.0135310527          1.0
H  1  1.0
  0.6057234382          1.0
I  1  1.0
  6.4560008315          1.0
I  1  1.0
  3.4259061078          1.0
I  1  1.0
  1.940258923           1.0
I  1  1.0
  1.2372041223          1.0
J  1  1.0
  8.92836365            1.0
****
Zn     0
S  1  1.0
  2348111.6635578033    1.0
S  1  1.0
  1094848.364           1.0
S  1  1.0
  335564.186            1.0
S  1  1.0
  113801.6754           1.0
S  1  1.0
  42204.4189542828      1.0
S  1  1.0
  16484.16454           1.0
S  1  1.0
  6931.8086364815       1.0
S  1  1.0
  3891.4582387702       1.0
S  1  1.0
  1930.0526183016       1.0
S  1  1.0
  1136.8701717476       1.0
S  1  1.0
  700.142732367         1.0
S  1  1.0
  387.9821706812        1.0
S  1  1.0
  202.508621189         1.0
S  1  1.0
  117.9083487278        1.0
S  1  1.0
  66.4868013287         1.0
S  1  1.0
  37.2900408195         1.0
S  1  1.0
  20.9554153018         1.0
S  1  1.0
  11.6609796404         1.0
S  1  1.0
  8.1824446144          1.0
S  1  1.0
  5.6606789288          1.0
S  1  1.0
  4.036113801           1.0
S  1  1.0
  2.6061013354          1.0
S  1  1.0
  1.5221265403          1.0
S  1  1.0
  0.8708556174          1.0
S  1  1.0
  0.4321639635          1.0
S  1  1.0
  0.2628893686          1.0
S  1  1.0
  0.1732523564          1.0
S  1  1.0
  0.1087937392          1.0
S  1  1.0
  0.0686200471          1.0
S  1  1.0
  0.0425298236          1.0
S  1  1.0
  0.0232676289          1.0
P  1  1.0
  2064540.7621498213    1.0
P  1  1.0
  576707.8867706252     1.0
P  1  1.0
  196033.9494832182     1.0
P  1  1.0
  111339.3832           1.0
P  1  1.0
  41325.2924659493      1.0
P  1  1.0
  19606.8088398058      1.0
P  1  1.0
  10574.0593314721      1.0
P  1  1.0
  5214.6920721792       1.0
P  1  1.0
  2772.5590186788       1.0
P  1  1.0
  1559.2061476156       1.0
P  1  1.0
  1031.1760747389       1.0
P  1  1.0
  684.9546155113        1.0
P  1  1.0
  396.4216451053        1.0
P  1  1.0
  233.9465679878        1.0
P  1  1.0
  156.8478823665        1.0
P  1  1.0
  86.0548466526         1.0
P  1  1.0
  54.8787210111         1.0
P  1  1.0
  36.2769610345         1.0
P  1  1.0
  24.9371779229         1.0
P  1  1.0
  16.9061552352         1.0
P  1  1.0
  9.8097389437          1.0
P  1  1.0
  6.2180371103          1.0
P  1  1.0
  3.8193686681          1.0
P  1  1.0
  2.2411880379          1.0
P  1  1.0
  1.3326855608          1.0
P  1  1.0
  0.7538604471          1.0
P  1  1.0
  0.457503599           1.0
P  1  1.0
  0.3230404473          1.0
P  1  1.0
  0.1896156039          1.0
P  1  1.0
  0.1160700245          1.0
P  1  1.0
  0.0716421758          1.0
P  1  1.0
  0.0413646736          1.0
D  1  1.0
  2932.3405295446       1.0
D  1  1.0
  867.7577042967        1.0
D  1  1.0
  457.9399746297        1.0
D  1  1.0
  324.1485261886        1.0
D  1  1.0
  227.673918305         1.0
D  1  1.0
  149.4373702598        1.0
D  1  1.0
  105.0070689481        1.0
D  1  1.0
  74.3888974302         1.0
D  1  1.0
  44.2767690562         1.0
D  1  1.0
  27.3879028113         1.0
D  1  1.0
  17.945118449          1.0
D  1  1.0
  10.1978607899         1.0
D  1  1.0
  5.4932609603          1.0
D  1  1.0
  3.5984260824          1.0
D  1  1.0
  2.2868323556          1.0
D  1  1.0
  1.2060281955          1.0
D  1  1.0
  0.5745688078          1.0
D  1  1.0
  0.2734855449          1.0
D  1  1.0
  0.170185983           1.0
D  1  1.0
  0.1088763485          1.0
D  1  1.0
  0.05956513            1.0
F  1  1.0
  467.330292311         1.0
F  1  1.0
  285.0182650659        1.0
F  1  1.0
  169.5433024013        1.0
F  1  1.0
  90.9345337315         1.0
F  1  1.0
  56.3219439142         1.0
F  1  1.0
  38.1324746803         1.0
F  1  1.0
  26.5676183892         1.0
F  1  1.0
  18.5378597604         1.0
F  1  1.0
  11.823528137          1.0
F  1  1.0
  8.3535481692          1.0
F  1  1.0
  5.4544942533          1.0
F  1  1.0
  2.9801662704          1.0
F  1  1.0
  1.7967255079          1.0
F  1  1.0
  1.2720044208          1.0
F  1  1.0
  0.8219537459          1.0
F  1  1.0
  0.4792924372          1.0
F  1  1.0
  0.2734965836          1.0
G  1  1.0
  730.0726521916        1.0
G  1  1.0
  247.4001256935        1.0
G  1  1.0
  144.7083578928        1.0
G  1  1.0
  89.0758959405         1.0
G  1  1.0
  61.8895403732         1.0
G  1  1.0
  43.725891893          1.0
G  1  1.0
  26.2617409386         1.0
G  1  1.0
  14.5033446721         1.0
G  1  1.0
  7.6257414102          1.0
G  1  1.0
  4.7072577833          1.0
G  1  1.0
  3.1809412961          1.0
G  1  1.0
  2.2302552033          1.0
G  1  1.0
  1.3587161707          1.0
G  1  1.0
  0.7724168482          1.0
G  1  1.0
  0.4683514621          1.0
H  1  1.0
  56.6823230203         1.0
H  1  1.0
  21.35416295           1.0
H  1  1.0
  14.8516519184         1.0
H  1  1.0
  9.9970204047          1.0
H  1  1.0
  6.5425265064          1.0
H  1  1.0
  3.7328765701          1.0
H  1  1.0
  2.0875265645          1.0
H  1  1.0
  1.2184477796          1.0
H  1  1.0
  0.7349692637          1.0
I  1  1.0
  7.5484673232          1.0
I  1  1.0
  4.0411862527          1.0
I  1  1.0
  2.311547385           1.0
I  1  1.0
  1.4949488114          1.0
J  1  1.0
  10.39608508           1.0
****
Ga     0
S  1  1.0
  19076118.28           1.0
S  1  1.0
  2538342.491559993     1.0
S  1  1.0
  1194712.338           1.0
S  1  1.0
  368732.802            1.0
S  1  1.0
  125607.8494           1.0
S  1  1.0
  76622.3800699029      1.0
S  1  1.0
  21625.7330287159      1.0
S  1  1.0
  11554.4596813145      1.0
S  1  1.0
  4295.0565945701       1.0
S  1  1.0
  2730.7227150216       1.0
S  1  1.0
  1743.4536440496       1.0
S  1  1.0
  675.768260548         1.0
S  1  1.0
  413.5934765807        1.0
S  1  1.0
  222.0424367833        1.0
S  1  1.0
  129.1729657326        1.0
S  1  1.0
  62.8015072325         1.0
S  1  1.0
  35.5454200875         1.0
S  1  1.0
  18.8745239593         1.0
S  1  1.0
  10.3054123973         1.0
S  1  1.0
  5.8947606297          1.0
S  1  1.0
  3.4625310414          1.0
S  1  1.0
  2.0616405765          1.0
S  1  1.0
  1.2748725833          1.0
S  1  1.0
  0.8331382243          1.0
S  1  1.0
  0.5642431557          1.0
S  1  1.0
  0.3633177535          1.0
S  1  1.0
  0.2306292757          1.0
S  1  1.0
  0.1510067658          1.0
S  1  1.0
  0.0968661869          1.0
S  1  1.0
  0.0559256409          1.0
S  1  1.0
  0.031239992           1.0
P  1  1.0
  2245392.9302978925    1.0
P  1  1.0
  645618.5456715412     1.0
P  1  1.0
  275247.2832           1.0
P  1  1.0
  172037.138558752      1.0
P  1  1.0
  69778.9666284318      1.0
P  1  1.0
  42684.7062092934      1.0
P  1  1.0
  14017.2542968996      1.0
P  1  1.0
  8718.433111811        1.0
P  1  1.0
  4738.8147729224       1.0
P  1  1.0
  3133.7795977277       1.0
P  1  1.0
  1816.470663499        1.0
P  1  1.0
  752.647976087         1.0
P  1  1.0
  506.6266287829        1.0
P  1  1.0
  300.5356420663        1.0
P  1  1.0
  187.4478026537        1.0
P  1  1.0
  111.3183926994        1.0
P  1  1.0
  58.2825890587         1.0
P  1  1.0
  32.695160214          1.0
P  1  1.0
  18.0456861574         1.0
P  1  1.0
  10.1364330906         1.0
P  1  1.0
  5.8321059048          1.0
P  1  1.0
  3.4756204444          1.0
P  1  1.0
  2.3370978279          1.0
P  1  1.0
  1.6037989549          1.0
P  1  1.0
  1.030149893           1.0
P  1  1.0
  0.6349159225          1.0
P  1  1.0
  0.4066814273          1.0
P  1  1.0
  0.2592633604          1.0
P  1  1.0
  0.1745753284          1.0
P  1  1.0
  0.0976936285          1.0
P  1  1.0
  0.0555377636          1.0
D  1  1.0
  2974.6402679193       1.0
D  1  1.0
  1947.2732083518       1.0
D  1  1.0
  859.0933647474        1.0
D  1  1.0
  597.0123146305        1.0
D  1  1.0
  392.8544715218        1.0
D  1  1.0
  259.6564238294        1.0
D  1  1.0
  167.8659035433        1.0
D  1  1.0
  110.6808171132        1.0
D  1  1.0
  69.0825744877         1.0
D  1  1.0
  43.2568335852         1.0
D  1  1.0
  26.5903509932         1.0
D  1  1.0
  15.0659114839         1.0
D  1  1.0
  8.9697889152          1.0
D  1  1.0
  5.0217165358          1.0
D  1  1.0
  2.9539697883          1.0
D  1  1.0
  2.0872974489          1.0
D  1  1.0
  1.4278098856          1.0
D  1  1.0
  0.9769716904          1.0
D  1  1.0
  0.5776715101          1.0
D  1  1.0
  0.3992991286          1.0
D  1  1.0
  0.2506150812          1.0
D  1  1.0
  0.1291043482          1.0
D  1  1.0
  0.0799743796          1.0
F  1  1.0
  885.4765682866        1.0
F  1  1.0
  512.3767503198        1.0
F  1  1.0
  292.9438173152        1.0
F  1  1.0
  188.0547358934        1.0
F  1  1.0
  109.0223950151        1.0
F  1  1.0
  77.5226968837         1.0
F  1  1.0
  49.5090268966         1.0
F  1  1.0
  32.0642109552         1.0
F  1  1.0
  19.462697789          1.0
F  1  1.0
  11.3992117851         1.0
F  1  1.0
  6.9608729707          1.0
F  1  1.0
  3.8924951921          1.0
F  1  1.0
  2.1446660948          1.0
F  1  1.0
  1.3506374362          1.0
F  1  1.0
  0.9287759742          1.0
F  1  1.0
  0.5506337101          1.0
F  1  1.0
  0.3232856721          1.0
F  1  1.0
  0.1891174041          1.0
G  1  1.0
  260.7094342322        1.0
G  1  1.0
  181.5482901578        1.0
G  1  1.0
  129.0098565415        1.0
G  1  1.0
  84.3026636509         1.0
G  1  1.0
  56.5770547504         1.0
G  1  1.0
  39.8138931866         1.0
G  1  1.0
  22.3355210387         1.0
G  1  1.0
  15.3143995745         1.0
G  1  1.0
  10.1381946295         1.0
G  1  1.0
  6.0812040569          1.0
G  1  1.0
  3.4053675267          1.0
G  1  1.0
  1.9457633092          1.0
G  1  1.0
  1.1615707645          1.0
G  1  1.0
  0.7666221617          1.0
G  1  1.0
  0.4166781764          1.0
G  1  1.0
  0.217817918           1.0
H  1  1.0
  62.0022739741         1.0
H  1  1.0
  22.446224018          1.0
H  1  1.0
  14.0749393706         1.0
H  1  1.0
  9.9030807814          1.0
H  1  1.0
  6.6679410426          1.0
H  1  1.0
  4.4292749044          1.0
H  1  1.0
  2.5702463418          1.0
H  1  1.0
  1.3156232861          1.0
H  1  1.0
  0.8699728752          1.0
I  1  1.0
  23.4380475            1.0
I  1  1.0
  14.1095043745         1.0
I  1  1.0
  9.0510433385          1.0
I  1  1.0
  4.9685502964          1.0
J  1  1.0
  7.6030335337          1.0
****
Ge     0
S  1  1.0
  4796380.08            1.0
S  1  1.0
  782264.0790924126     1.0
S  1  1.0
  412713.666            1.0
S  1  1.0
  141461.1084           1.0
S  1  1.0
  46649.8825669673      1.0
S  1  1.0
  20676.5196            1.0
S  1  1.0
  12191.911759728       1.0
S  1  1.0
  7437.0784729923       1.0
S  1  1.0
  3107.5223470742       1.0
S  1  1.0
  1879.4891098708       1.0
S  1  1.0
  1112.5743112622       1.0
S  1  1.0
  468.4902289768        1.0
S  1  1.0
  251.2048234974        1.0
S  1  1.0
  153.2502030865        1.0
S  1  1.0
  102.8549877902        1.0
S  1  1.0
  70.2537527269         1.0
S  1  1.0
  41.1751286866         1.0
S  1  1.0
  21.3469476715         1.0
S  1  1.0
  11.7395389927         1.0
S  1  1.0
  6.7275522043          1.0
S  1  1.0
  4.0137795245          1.0
S  1  1.0
  2.3744563797          1.0
S  1  1.0
  1.4664681802          1.0
S  1  1.0
  0.8226668095          1.0
S  1  1.0
  0.4927176178          1.0
S  1  1.0
  0.3213171275          1.0
S  1  1.0
  0.2075489654          1.0
S  1  1.0
  0.1211569252          1.0
S  1  1.0
  0.0714954881          1.0
S  1  1.0
  0.0409160782          1.0
P  1  1.0
  10260941.452912154    1.0
P  1  1.0
  2456446.9600787545    1.0
P  1  1.0
  718906.754893157      1.0
P  1  1.0
  314130.687            1.0
P  1  1.0
  196342.3770117806     1.0
P  1  1.0
  80315.9711701367      1.0
P  1  1.0
  49761.7705974012      1.0
P  1  1.0
  20122.8432573607      1.0
P  1  1.0
  8832.7269251254       1.0
P  1  1.0
  5940.9553985688       1.0
P  1  1.0
  3668.1070763344       1.0
P  1  1.0
  2111.6204017077       1.0
P  1  1.0
  1396.4330885824       1.0
P  1  1.0
  855.0725635647        1.0
P  1  1.0
  574.8452820569        1.0
P  1  1.0
  263.545753928         1.0
P  1  1.0
  167.7918326574        1.0
P  1  1.0
  107.8171469906        1.0
P  1  1.0
  73.0222877475         1.0
P  1  1.0
  50.6330786655         1.0
P  1  1.0
  32.1220213369         1.0
P  1  1.0
  19.4541784338         1.0
P  1  1.0
  11.7917441137         1.0
P  1  1.0
  7.3880224076          1.0
P  1  1.0
  4.8779365143          1.0
P  1  1.0
  3.1007176721          1.0
P  1  1.0
  1.7948258688          1.0
P  1  1.0
  0.9635928582          1.0
P  1  1.0
  0.5589969667          1.0
P  1  1.0
  0.3831059436          1.0
P  1  1.0
  0.2328224905          1.0
P  1  1.0
  0.1197198911          1.0
P  1  1.0
  0.0727396946          1.0
D  1  1.0
  5049.6622765288       1.0
D  1  1.0
  2215.6411272587       1.0
D  1  1.0
  1015.9604394852       1.0
D  1  1.0
  677.5289766834        1.0
D  1  1.0
  478.8555541737        1.0
D  1  1.0
  304.5698264933        1.0
D  1  1.0
  151.8590162497        1.0
D  1  1.0
  106.5697244387        1.0
D  1  1.0
  71.7467453439         1.0
D  1  1.0
  49.2934173515         1.0
D  1  1.0
  33.6509118227         1.0
D  1  1.0
  23.3524190915         1.0
D  1  1.0
  16.5906607666         1.0
D  1  1.0
  10.0659040273         1.0
D  1  1.0
  6.7619682731          1.0
D  1  1.0
  4.4807105459          1.0
D  1  1.0
  2.6381342102          1.0
D  1  1.0
  1.4889562013          1.0
D  1  1.0
  0.7939940845          1.0
D  1  1.0
  0.4891675804          1.0
D  1  1.0
  0.3194773246          1.0
D  1  1.0
  0.1854181835          1.0
D  1  1.0
  0.1047451602          1.0
F  1  1.0
  1008.5483517688       1.0
F  1  1.0
  581.7222041519        1.0
F  1  1.0
  330.2539121107        1.0
F  1  1.0
  212.4174967013        1.0
F  1  1.0
  126.1173977123        1.0
F  1  1.0
  73.448153319          1.0
F  1  1.0
  42.5949775985         1.0
F  1  1.0
  22.2331703927         1.0
F  1  1.0
  12.1492388424         1.0
F  1  1.0
  6.5957224941          1.0
F  1  1.0
  4.2834994983          1.0
F  1  1.0
  2.5558973335          1.0
F  1  1.0
  1.5336615398          1.0
F  1  1.0
  0.9701569119          1.0
F  1  1.0
  0.5668481983          1.0
F  1  1.0
  0.3321221782          1.0
F  1  1.0
  0.2067739824          1.0
G  1  1.0
  359.3174241752        1.0
G  1  1.0
  233.8217745906        1.0
G  1  1.0
  145.2757058211        1.0
G  1  1.0
  102.2031397569        1.0
G  1  1.0
  67.4026344091         1.0
G  1  1.0
  44.7672789239         1.0
G  1  1.0
  25.483418526          1.0
G  1  1.0
  17.4869958673         1.0
G  1  1.0
  11.6429068001         1.0
G  1  1.0
  6.9211528694          1.0
G  1  1.0
  4.0032796018          1.0
G  1  1.0
  2.3692134719          1.0
G  1  1.0
  1.510555994           1.0
G  1  1.0
  0.9988657658          1.0
G  1  1.0
  0.6417017464          1.0
G  1  1.0
  0.4144947901          1.0
G  1  1.0
  0.276735264           1.0
H  1  1.0
  64.1369088163         1.0
H  1  1.0
  25.5579621335         1.0
H  1  1.0
  14.6612259741         1.0
H  1  1.0
  8.237955063           1.0
H  1  1.0
  5.1915583534          1.0
H  1  1.0
  2.8153530702          1.0
H  1  1.0
  1.7615898952          1.0
H  1  1.0
  1.2530230757          1.0
I  1  1.0
  10.4900921551         1.0
I  1  1.0
  5.7867679321          1.0
I  1  1.0
  3.1215549053          1.0
J  1  1.0
  8.8376266603          1.0
****
As     0
S  1  1.0
  4960434.74            1.0
S  1  1.0
  811675.8745210671     1.0
S  1  1.0
  428670.466            1.0
S  1  1.0
  147088.44             1.0
S  1  1.0
  52927.9307567857      1.0
S  1  1.0
  21578.4774            1.0
S  1  1.0
  8621.48392397         1.0
S  1  1.0
  3858.7635825667       1.0
S  1  1.0
  2251.5839419741       1.0
S  1  1.0
  1139.8445170132       1.0
S  1  1.0
  478.6097068176        1.0
S  1  1.0
  281.9759137506        1.0
S  1  1.0
  172.9910343276        1.0
S  1  1.0
  107.1221187238        1.0
S  1  1.0
  69.0912276319         1.0
S  1  1.0
  41.846782845          1.0
S  1  1.0
  27.452819674          1.0
S  1  1.0
  19.2068400687         1.0
S  1  1.0
  11.1112326437         1.0
S  1  1.0
  6.3464398969          1.0
S  1  1.0
  4.4374861382          1.0
S  1  1.0
  3.1491645717          1.0
S  1  1.0
  2.1006317809          1.0
S  1  1.0
  1.3177945799          1.0
S  1  1.0
  0.9311239704          1.0
S  1  1.0
  0.6034544682          1.0
S  1  1.0
  0.3451239474          1.0
S  1  1.0
  0.219870115           1.0
S  1  1.0
  0.1483073705          1.0
S  1  1.0
  0.0891374744          1.0
S  1  1.0
  0.051013142           1.0
P  1  1.0
  10542584.717376832    1.0
P  1  1.0
  2548143.775484902     1.0
P  1  1.0
  752941.146803546      1.0
P  1  1.0
  340256.911            1.0
P  1  1.0
  212042.6234951395     1.0
P  1  1.0
  82641.1721939925      1.0
P  1  1.0
  46849.7919            1.0
P  1  1.0
  25787.6681345197      1.0
P  1  1.0
  10444.6727266241      1.0
P  1  1.0
  6309.149730831        1.0
P  1  1.0
  4135.0626687053       1.0
P  1  1.0
  2378.8429835254       1.0
P  1  1.0
  1574.5136444231       1.0
P  1  1.0
  1023.5148650674       1.0
P  1  1.0
  600.6542814951        1.0
P  1  1.0
  297.4623082986        1.0
P  1  1.0
  200.2695529936        1.0
P  1  1.0
  136.6529633146        1.0
P  1  1.0
  90.0517787994         1.0
P  1  1.0
  57.700800368          1.0
P  1  1.0
  38.1586768245         1.0
P  1  1.0
  26.2240673172         1.0
P  1  1.0
  18.2137464438         1.0
P  1  1.0
  12.2627416834         1.0
P  1  1.0
  6.5838124833          1.0
P  1  1.0
  3.6459149782          1.0
P  1  1.0
  2.1479645664          1.0
P  1  1.0
  1.3616812165          1.0
P  1  1.0
  0.8190327011          1.0
P  1  1.0
  0.4912288634          1.0
P  1  1.0
  0.2848485328          1.0
P  1  1.0
  0.1491002983          1.0
P  1  1.0
  0.0906900303          1.0
D  1  1.0
  5698.34329871         1.0
D  1  1.0
  1964.3383011543       1.0
D  1  1.0
  1075.6139786924       1.0
D  1  1.0
  614.4405546265        1.0
D  1  1.0
  416.9013355377        1.0
D  1  1.0
  250.6838945057        1.0
D  1  1.0
  171.4534560337        1.0
D  1  1.0
  117.155298572         1.0
D  1  1.0
  79.8028365275         1.0
D  1  1.0
  53.3766623671         1.0
D  1  1.0
  30.8095242725         1.0
D  1  1.0
  20.2836240035         1.0
D  1  1.0
  13.4102229127         1.0
D  1  1.0
  9.3436376137          1.0
D  1  1.0
  6.1081887546          1.0
D  1  1.0
  3.2336846993          1.0
D  1  1.0
  1.9621122586          1.0
D  1  1.0
  1.2753106049          1.0
D  1  1.0
  0.732248023           1.0
D  1  1.0
  0.4062154313          1.0
D  1  1.0
  0.2144551077          1.0
D  1  1.0
  0.1305936436          1.0
F  1  1.0
  816.4587632595        1.0
F  1  1.0
  488.6839368715        1.0
F  1  1.0
  279.6071881894        1.0
F  1  1.0
  181.7195874571        1.0
F  1  1.0
  115.2332459064        1.0
F  1  1.0
  75.4452874979         1.0
F  1  1.0
  46.7037724248         1.0
F  1  1.0
  29.0996810941         1.0
F  1  1.0
  19.8556356878         1.0
F  1  1.0
  14.0706188726         1.0
F  1  1.0
  9.5157677254          1.0
F  1  1.0
  6.0499611183          1.0
F  1  1.0
  4.1528256978          1.0
F  1  1.0
  2.8353517337          1.0
F  1  1.0
  1.8690143773          1.0
F  1  1.0
  1.2711704463          1.0
F  1  1.0
  0.8826944111          1.0
F  1  1.0
  0.5999571786          1.0
F  1  1.0
  0.4079813061          1.0
F  1  1.0
  0.2596835788          1.0
G  1  1.0
  422.3458045368        1.0
G  1  1.0
  263.6227366219        1.0
G  1  1.0
  170.2547823325        1.0
G  1  1.0
  105.6142389055        1.0
G  1  1.0
  65.9907140836         1.0
G  1  1.0
  40.5512767918         1.0
G  1  1.0
  25.234454773          1.0
G  1  1.0
  16.0187616836         1.0
G  1  1.0
  11.4165487049         1.0
G  1  1.0
  8.0443107146          1.0
G  1  1.0
  5.0026520321          1.0
G  1  1.0
  3.2083760402          1.0
G  1  1.0
  2.096150918           1.0
G  1  1.0
  1.3188322626          1.0
G  1  1.0
  0.7826991437          1.0
G  1  1.0
  0.5012547535          1.0
G  1  1.0
  0.34794794            1.0
H  1  1.0
  95.2944520605         1.0
H  1  1.0
  57.050733184          1.0
H  1  1.0
  18.6825288293         1.0
H  1  1.0
  10.3883165574         1.0
H  1  1.0
  6.1559991124          1.0
H  1  1.0
  3.3412774395          1.0
H  1  1.0
  2.2337844964          1.0
H  1  1.0
  0.85822449            1.0
I  1  1.0
  12.0479935074         1.0
I  1  1.0
  6.6914167204          1.0
I  1  1.0
  3.6876206265          1.0
I  1  1.0
  2.4570496             1.0
****
Se     0
S  1  1.0
  21710402.4            1.0
S  1  1.0
  5221554.32            1.0
S  1  1.0
  864173.9624476895     1.0
S  1  1.0
  459025.63             1.0
S  1  1.0
  158248.2324           1.0
S  1  1.0
  61256.2944990959      1.0
S  1  1.0
  23330.8714            1.0
S  1  1.0
  9970.065732337        1.0
S  1  1.0
  4257.3176581273       1.0
S  1  1.0
  2467.3190475222       1.0
S  1  1.0
  1122.3465897498       1.0
S  1  1.0
  513.4987514144        1.0
S  1  1.0
  308.7152273571        1.0
S  1  1.0
  177.0027145075        1.0
S  1  1.0
  83.184551202          1.0
S  1  1.0
  52.0318239172         1.0
S  1  1.0
  30.38996775           1.0
S  1  1.0
  20.5355615336         1.0
S  1  1.0
  12.2891152988         1.0
S  1  1.0
  6.3243965744          1.0
S  1  1.0
  3.4930789581          1.0
S  1  1.0
  2.4732382689          1.0
S  1  1.0
  1.6830760284          1.0
S  1  1.0
  0.9384227827          1.0
S  1  1.0
  0.5751452292          1.0
S  1  1.0
  0.3965715111          1.0
S  1  1.0
  0.2603661449          1.0
S  1  1.0
  0.1786761495          1.0
S  1  1.0
  0.1077500612          1.0
S  1  1.0
  0.0614035809          1.0
P  1  1.0
  17692.6873470916      1.0
P  1  1.0
  11432.2831044451      1.0
P  1  1.0
  6475.249853504        1.0
P  1  1.0
  4051.1176929357       1.0
P  1  1.0
  2635.4323944859       1.0
P  1  1.0
  1513.0123266431       1.0
P  1  1.0
  976.7172540718        1.0
P  1  1.0
  582.9935531926        1.0
P  1  1.0
  310.1750297361        1.0
P  1  1.0
  186.1492932872        1.0
P  1  1.0
  103.4519468735        1.0
P  1  1.0
  59.0488078886         1.0
P  1  1.0
  38.5214142945         1.0
P  1  1.0
  26.3864008775         1.0
P  1  1.0
  16.7271311063         1.0
P  1  1.0
  8.7783914938          1.0
P  1  1.0
  4.9988465594          1.0
P  1  1.0
  3.0885297703          1.0
P  1  1.0
  1.882755481           1.0
P  1  1.0
  1.1216402289          1.0
P  1  1.0
  0.7888878319          1.0
P  1  1.0
  0.5566204009          1.0
P  1  1.0
  0.362327916           1.0
P  1  1.0
  0.2005803717          1.0
P  1  1.0
  0.1091619217          1.0
D  1  1.0
  3056.8872962682       1.0
D  1  1.0
  2065.6082253031       1.0
D  1  1.0
  1410.4897504065       1.0
D  1  1.0
  883.6641913445        1.0
D  1  1.0
  497.6219225669        1.0
D  1  1.0
  263.5637107263        1.0
D  1  1.0
  160.3125708806        1.0
D  1  1.0
  106.6412573917        1.0
D  1  1.0
  76.0700693845         1.0
D  1  1.0
  48.2978530771         1.0
D  1  1.0
  30.8635444538         1.0
D  1  1.0
  19.6025471206         1.0
D  1  1.0
  11.3615604092         1.0
D  1  1.0
  6.237500671           1.0
D  1  1.0
  4.3760945665          1.0
D  1  1.0
  2.9121056735          1.0
D  1  1.0
  1.9213314526          1.0
D  1  1.0
  1.3306577136          1.0
D  1  1.0
  0.9351649548          1.0
D  1  1.0
  0.5432506636          1.0
D  1  1.0
  0.259466851           1.0
D  1  1.0
  0.1571931672          1.0
F  1  1.0
  920.0836817802        1.0
F  1  1.0
  605.3568536311        1.0
F  1  1.0
  367.7784508313        1.0
F  1  1.0
  181.4683381914        1.0
F  1  1.0
  104.2347615993        1.0
F  1  1.0
  62.307994566          1.0
F  1  1.0
  36.8119911359         1.0
F  1  1.0
  23.8875169337         1.0
F  1  1.0
  14.513037431          1.0
F  1  1.0
  8.9070177124          1.0
F  1  1.0
  5.629115969           1.0
F  1  1.0
  3.3930476097          1.0
F  1  1.0
  2.3937557675          1.0
F  1  1.0
  1.4090751371          1.0
F  1  1.0
  0.848657213           1.0
F  1  1.0
  0.5155833966          1.0
F  1  1.0
  0.3166281559          1.0
G  1  1.0
  489.2412368929        1.0
G  1  1.0
  339.9952040799        1.0
G  1  1.0
  221.2810524046        1.0
G  1  1.0
  120.6695988249        1.0
G  1  1.0
  62.7135637614         1.0
G  1  1.0
  42.9029786904         1.0
G  1  1.0
  29.1370414391         1.0
G  1  1.0
  18.3951126693         1.0
G  1  1.0
  13.0578910374         1.0
G  1  1.0
  8.8213090057          1.0
G  1  1.0
  6.1149464858          1.0
G  1  1.0
  4.1158229653          1.0
G  1  1.0
  2.5756320548          1.0
G  1  1.0
  1.646684121           1.0
G  1  1.0
  0.9411226447          1.0
G  1  1.0
  0.610130323           1.0
G  1  1.0
  0.42510636            1.0
H  1  1.0
  81.197950177          1.0
H  1  1.0
  35.4670497538         1.0
H  1  1.0
  21.1997712463         1.0
H  1  1.0
  13.0268011873         1.0
H  1  1.0
  8.8896223211          1.0
H  1  1.0
  6.0780079831          1.0
H  1  1.0
  4.0528959695          1.0
H  1  1.0
  2.7173145601          1.0
H  1  1.0
  1.03732665            1.0
I  1  1.0
  21.3447301737         1.0
I  1  1.0
  13.6648676237         1.0
I  1  1.0
  8.1364783441          1.0
I  1  1.0
  4.846502              1.0
****
Br     0
S  1  1.0
  39625.2307389121      1.0
S  1  1.0
  21726.075192894       1.0
S  1  1.0
  11843.3392220526      1.0
S  1  1.0
  4663.0090255657       1.0
S  1  1.0
  2483.5432804925       1.0
S  1  1.0
  1221.1473716908       1.0
S  1  1.0
  809.2153586311        1.0
S  1  1.0
  315.3104272316        1.0
S  1  1.0
  202.4470410299        1.0
S  1  1.0
  128.9676882322        1.0
S  1  1.0
  91.3445305608         1.0
S  1  1.0
  54.4128467988         1.0
S  1  1.0
  33.3934727455         1.0
S  1  1.0
  18.2642402023         1.0
S  1  1.0
  11.0842705747         1.0
S  1  1.0
  6.5827760579          1.0
S  1  1.0
  3.8790978492          1.0
S  1  1.0
  2.4562369481          1.0
S  1  1.0
  1.4834380277          1.0
S  1  1.0
  0.7925992581          1.0
S  1  1.0
  0.4949097147          1.0
S  1  1.0
  0.301501602           1.0
S  1  1.0
  0.2113912479          1.0
S  1  1.0
  0.1270780047          1.0
S  1  1.0
  0.071953012           1.0
P  1  1.0
  409883.587            1.0
P  1  1.0
  209935.4734615826     1.0
P  1  1.0
  104220.9285579413     1.0
P  1  1.0
  56721.3576            1.0
P  1  1.0
  30140.4147253766      1.0
P  1  1.0
  12492.0088976358      1.0
P  1  1.0
  8330.1896383923       1.0
P  1  1.0
  5209.8906294638       1.0
P  1  1.0
  2824.8590061946       1.0
P  1  1.0
  1905.6406678201       1.0
P  1  1.0
  1255.1249952434       1.0
P  1  1.0
  638.5399976962        1.0
P  1  1.0
  370.4560674322        1.0
P  1  1.0
  227.5493962374        1.0
P  1  1.0
  148.6972207947        1.0
P  1  1.0
  103.8842983144        1.0
P  1  1.0
  61.6012499738         1.0
P  1  1.0
  37.9097748903         1.0
P  1  1.0
  26.1905100265         1.0
P  1  1.0
  14.2549697876         1.0
P  1  1.0
  8.0196100988          1.0
P  1  1.0
  5.3615728534          1.0
P  1  1.0
  3.693563245           1.0
P  1  1.0
  2.5074681439          1.0
P  1  1.0
  1.5012543314          1.0
P  1  1.0
  0.9114116146          1.0
P  1  1.0
  0.6502540793          1.0
P  1  1.0
  0.4259425842          1.0
P  1  1.0
  0.2380442252          1.0
P  1  1.0
  0.1279164658          1.0
D  1  1.0
  2256.7512859002       1.0
D  1  1.0
  1548.1496120219       1.0
D  1  1.0
  1052.2899420108       1.0
D  1  1.0
  671.4533253854        1.0
D  1  1.0
  410.7590137538        1.0
D  1  1.0
  262.9661233003        1.0
D  1  1.0
  168.4794746319        1.0
D  1  1.0
  85.2394889152         1.0
D  1  1.0
  54.2951307087         1.0
D  1  1.0
  36.5250600074         1.0
D  1  1.0
  24.3665240083         1.0
D  1  1.0
  16.0041854351         1.0
D  1  1.0
  10.8940320997         1.0
D  1  1.0
  7.46853026            1.0
D  1  1.0
  5.1792810988          1.0
D  1  1.0
  2.9957612901          1.0
D  1  1.0
  1.6234429538          1.0
D  1  1.0
  1.0517979337          1.0
D  1  1.0
  0.639850233           1.0
D  1  1.0
  0.3081463163          1.0
D  1  1.0
  0.1841997108          1.0
F  1  1.0
  869.8151289418        1.0
F  1  1.0
  536.7265752556        1.0
F  1  1.0
  345.6012110973        1.0
F  1  1.0
  198.7970325604        1.0
F  1  1.0
  124.3289462974        1.0
F  1  1.0
  85.3219490145         1.0
F  1  1.0
  59.5616123345         1.0
F  1  1.0
  36.7052435822         1.0
F  1  1.0
  20.9279182547         1.0
F  1  1.0
  13.4993838545         1.0
F  1  1.0
  8.2631316687          1.0
F  1  1.0
  5.646964921           1.0
F  1  1.0
  3.6626487417          1.0
F  1  1.0
  2.3768781632          1.0
F  1  1.0
  1.3968591098          1.0
F  1  1.0
  0.7977625324          1.0
F  1  1.0
  0.4425651041          1.0
G  1  1.0
  576.5084061021        1.0
G  1  1.0
  376.0076700044        1.0
G  1  1.0
  203.9663465663        1.0
G  1  1.0
  124.3452677812        1.0
G  1  1.0
  86.2736843624         1.0
G  1  1.0
  56.3841457553         1.0
G  1  1.0
  32.1458513391         1.0
G  1  1.0
  20.681348835          1.0
G  1  1.0
  14.5460727534         1.0
G  1  1.0
  10.1573890859         1.0
G  1  1.0
  6.7876309388          1.0
G  1  1.0
  4.0890179563          1.0
G  1  1.0
  2.1265125222          1.0
G  1  1.0
  1.1136309114          1.0
G  1  1.0
  0.7355264507          1.0
G  1  1.0
  0.507658222           1.0
H  1  1.0
  66.4337011305         1.0
H  1  1.0
  27.5327551            1.0
H  1  1.0
  17.9858078164         1.0
H  1  1.0
  11.8642439174         1.0
H  1  1.0
  7.8892099949          1.0
H  1  1.0
  4.1709484317          1.0
H  1  1.0
  2.2672465455          1.0
H  1  1.0
  1.0485650709          1.0
I  1  1.0
  15.8962012832         1.0
I  1  1.0
  9.3317791466          1.0
I  1  1.0
  5.5875951             1.0
I  1  1.0
  3.9548043387          1.0
****
Kr     0
S  1  1.0
  13401706.83889073     1.0
S  1  1.0
  5797579.52            1.0
S  1  1.0
  976319.605332823      1.0
S  1  1.0
  315434.7619137112     1.0
S  1  1.0
  154877.9898793468     1.0
S  1  1.0
  42150.9469017799      1.0
S  1  1.0
  23341.3178581804      1.0
S  1  1.0
  8128.65192            1.0
S  1  1.0
  5666.9487099201       1.0
S  1  1.0
  2760.3820980291       1.0
S  1  1.0
  1502.8738828079       1.0
S  1  1.0
  998.4650941758        1.0
S  1  1.0
  597.6034297836        1.0
S  1  1.0
  328.561406303         1.0
S  1  1.0
  160.3749890069        1.0
S  1  1.0
  99.2654536017         1.0
S  1  1.0
  69.3823020146         1.0
S  1  1.0
  42.0260935506         1.0
S  1  1.0
  26.8027529482         1.0
S  1  1.0
  17.8742602046         1.0
S  1  1.0
  12.0542973364         1.0
S  1  1.0
  7.3607470046          1.0
S  1  1.0
  3.9558334819          1.0
S  1  1.0
  2.2835356975          1.0
S  1  1.0
  1.5637833733          1.0
S  1  1.0
  1.0022736393          1.0
S  1  1.0
  0.6762756949          1.0
S  1  1.0
  0.4281662923          1.0
S  1  1.0
  0.2552032399          1.0
S  1  1.0
  0.1466041198          1.0
S  1  1.0
  0.0825554906          1.0
P  1  1.0
  11860474.058423294    1.0
P  1  1.0
  2995088.5966082024    1.0
P  1  1.0
  917103.4904974108     1.0
P  1  1.0
  440768.71             1.0
P  1  1.0
  233523.1310261763     1.0
P  1  1.0
  132579.9079246305     1.0
P  1  1.0
  61219.5554            1.0
P  1  1.0
  33071.851260408       1.0
P  1  1.0
  13431.8806857641      1.0
P  1  1.0
  8098.8597441914       1.0
P  1  1.0
  5339.1107967021       1.0
P  1  1.0
  3037.7526039361       1.0
P  1  1.0
  1350.8502325515       1.0
P  1  1.0
  802.9529223026        1.0
P  1  1.0
  515.1524332873        1.0
P  1  1.0
  290.448628207         1.0
P  1  1.0
  175.5942956862        1.0
P  1  1.0
  117.4493641886        1.0
P  1  1.0
  71.7459779496         1.0
P  1  1.0
  48.1241761118         1.0
P  1  1.0
  29.4001336191         1.0
P  1  1.0
  17.7147121799         1.0
P  1  1.0
  11.3982864013         1.0
P  1  1.0
  6.6514126783          1.0
P  1  1.0
  3.5230938677          1.0
P  1  1.0
  2.2751143325          1.0
P  1  1.0
  1.4995317945          1.0
P  1  1.0
  0.9374293841          1.0
P  1  1.0
  0.5387408133          1.0
P  1  1.0
  0.3385186103          1.0
P  1  1.0
  0.2316459054          1.0
P  1  1.0
  0.1467653167          1.0
D  1  1.0
  3636.2337192091       1.0
D  1  1.0
  1984.8373365126       1.0
D  1  1.0
  1104.4454656914       1.0
D  1  1.0
  714.402411294         1.0
D  1  1.0
  457.7522226436        1.0
D  1  1.0
  279.8645407491        1.0
D  1  1.0
  168.0560841564        1.0
D  1  1.0
  99.8393231329         1.0
D  1  1.0
  59.4812331168         1.0
D  1  1.0
  36.4302937143         1.0
D  1  1.0
  21.6517990999         1.0
D  1  1.0
  12.6136232781         1.0
D  1  1.0
  7.7159571476          1.0
D  1  1.0
  4.4720798892          1.0
D  1  1.0
  3.1407322102          1.0
D  1  1.0
  2.2301941885          1.0
D  1  1.0
  1.4703448868          1.0
D  1  1.0
  1.028314325           1.0
D  1  1.0
  0.7303152758          1.0
D  1  1.0
  0.517775469           1.0
D  1  1.0
  0.3398819275          1.0
D  1  1.0
  0.211342056           1.0
F  1  1.0
  1003.1986191977       1.0
F  1  1.0
  377.2309464796        1.0
F  1  1.0
  243.7010069419        1.0
F  1  1.0
  143.2964083944        1.0
F  1  1.0
  86.7860958884         1.0
F  1  1.0
  56.5156397235         1.0
F  1  1.0
  39.7938060214         1.0
F  1  1.0
  27.7966559191         1.0
F  1  1.0
  19.4882706905         1.0
F  1  1.0
  11.869002991          1.0
F  1  1.0
  7.0472693253          1.0
F  1  1.0
  4.1066603105          1.0
F  1  1.0
  2.4055515194          1.0
F  1  1.0
  1.5457447389          1.0
F  1  1.0
  0.9280668913          1.0
F  1  1.0
  0.5172169366          1.0
G  1  1.0
  636.6553947992        1.0
G  1  1.0
  361.2203650123        1.0
G  1  1.0
  223.7596599592        1.0
G  1  1.0
  137.9547878643        1.0
G  1  1.0
  82.1193216501         1.0
G  1  1.0
  48.026782442          1.0
G  1  1.0
  28.9891861246         1.0
G  1  1.0
  16.4234569603         1.0
G  1  1.0
  8.5545782444          1.0
G  1  1.0
  5.2248121616          1.0
G  1  1.0
  3.4051469258          1.0
G  1  1.0
  2.3599185977          1.0
G  1  1.0
  1.4236505951          1.0
G  1  1.0
  0.902426799           1.0
G  1  1.0
  0.592709496           1.0
H  1  1.0
  82.1906731256         1.0
H  1  1.0
  34.3503919743         1.0
H  1  1.0
  19.4513482552         1.0
H  1  1.0
  9.9036065867          1.0
H  1  1.0
  4.7663679157          1.0
H  1  1.0
  2.6427965499          1.0
H  1  1.0
  1.2449793238          1.0
I  1  1.0
  45.3269403            1.0
I  1  1.0
  17.7431150996         1.0
I  1  1.0
  10.4424512052         1.0
I  1  1.0
  1.3486623             1.0
****
Rb     0
S  1  1.0
  6133467.1462242715    1.0
S  1  1.0
  1959300.1754396765    1.0
S  1  1.0
  681940.7521542748     1.0
S  1  1.0
  257044.2986964788     1.0
S  1  1.0
  100664.3583996315     1.0
S  1  1.0
  41239.5126386507      1.0
S  1  1.0
  24633.8737255114      1.0
S  1  1.0
  14382.8276293559      1.0
S  1  1.0
  5471.6324965006       1.0
S  1  1.0
  3484.4290186795       1.0
S  1  1.0
  1836.6925532303       1.0
S  1  1.0
  935.5078959011        1.0
S  1  1.0
  407.7973922111        1.0
S  1  1.0
  245.498945163         1.0
S  1  1.0
  124.6593670395        1.0
S  1  1.0
  81.3403359391         1.0
S  1  1.0
  49.0657421817         1.0
S  1  1.0
  26.3649666569         1.0
S  1  1.0
  14.5746526            1.0
S  1  1.0
  9.0965816458          1.0
S  1  1.0
  6.2785755274          1.0
S  1  1.0
  4.1072705648          1.0
S  1  1.0
  2.5135229847          1.0
S  1  1.0
  1.5444007119          1.0
S  1  1.0
  0.9832379438          1.0
S  1  1.0
  0.6634793862          1.0
S  1  1.0
  0.4108981074          1.0
S  1  1.0
  0.2523459246          1.0
S  1  1.0
  0.173194124           1.0
S  1  1.0
  0.1117120996          1.0
S  1  1.0
  0.0758386374          1.0
S  1  1.0
  0.0452668953          1.0
S  1  1.0
  0.0257513455          1.0
S  1  1.0
  0.0129565568          1.0
S  1  1.0
  0.0070216876          1.0
P  1  1.0
  5387565.8912945       1.0
P  1  1.0
  1827248.7050399675    1.0
P  1  1.0
  492383.7413389249     1.0
P  1  1.0
  246767.8161892068     1.0
P  1  1.0
  136919.5196           1.0
P  1  1.0
  75372.7896050272      1.0
P  1  1.0
  37460.0243724227      1.0
P  1  1.0
  16324.6173976302      1.0
P  1  1.0
  10612.8058858417      1.0
P  1  1.0
  6197.7431482158       1.0
P  1  1.0
  3375.5788727483       1.0
P  1  1.0
  1444.4101560149       1.0
P  1  1.0
  882.6296744202        1.0
P  1  1.0
  548.4901104952        1.0
P  1  1.0
  333.4001047133        1.0
P  1  1.0
  173.6639529627        1.0
P  1  1.0
  105.3165574886        1.0
P  1  1.0
  72.6406185026         1.0
P  1  1.0
  47.7403490048         1.0
P  1  1.0
  28.7757484169         1.0
P  1  1.0
  17.0869934237         1.0
P  1  1.0
  9.2326331903          1.0
P  1  1.0
  4.6119509487          1.0
P  1  1.0
  2.7247591683          1.0
P  1  1.0
  1.626705214           1.0
P  1  1.0
  0.9443392678          1.0
P  1  1.0
  0.6148862179          1.0
P  1  1.0
  0.4386990637          1.0
P  1  1.0
  0.291470528           1.0
P  1  1.0
  0.1691149956          1.0
P  1  1.0
  0.098103668           1.0
P  1  1.0
  0.0514059903          1.0
P  1  1.0
  0.0318724462          1.0
P  1  1.0
  0.0194391335          1.0
P  1  1.0
  0.0124830003          1.0
D  1  1.0
  25886.1366            1.0
D  1  1.0
  10553.9612709909      1.0
D  1  1.0
  4689.2192030624       1.0
D  1  1.0
  2998.5643444889       1.0
D  1  1.0
  2068.0048757142       1.0
D  1  1.0
  1348.0700850671       1.0
D  1  1.0
  799.7334034057        1.0
D  1  1.0
  449.0135567597        1.0
D  1  1.0
  254.2538231134        1.0
D  1  1.0
  153.4382429911        1.0
D  1  1.0
  81.9003667177         1.0
D  1  1.0
  45.0743868536         1.0
D  1  1.0
  25.3383216494         1.0
D  1  1.0
  16.654064642          1.0
D  1  1.0
  11.0769871157         1.0
D  1  1.0
  7.3232876691          1.0
D  1  1.0
  4.35632557            1.0
D  1  1.0
  2.7329731033          1.0
D  1  1.0
  1.9164872792          1.0
D  1  1.0
  1.3664317627          1.0
D  1  1.0
  0.8085365327          1.0
D  1  1.0
  0.4267525884          1.0
D  1  1.0
  0.2367894694          1.0
D  1  1.0
  0.1498384596          1.0
D  1  1.0
  0.0954928524          1.0
D  1  1.0
  0.0577753678          1.0
D  1  1.0
  0.0397805222          1.0
D  1  1.0
  0.0283743977          1.0
D  1  1.0
  0.0179755204          1.0
F  1  1.0
  2207.575108711        1.0
F  1  1.0
  1178.5397916267       1.0
F  1  1.0
  645.9057913147        1.0
F  1  1.0
  403.7333221994        1.0
F  1  1.0
  272.8460538429        1.0
F  1  1.0
  174.6314457133        1.0
F  1  1.0
  114.5195267034        1.0
F  1  1.0
  72.6722584998         1.0
F  1  1.0
  51.3227817176         1.0
F  1  1.0
  35.8520431038         1.0
F  1  1.0
  24.5148213522         1.0
F  1  1.0
  16.5001386128         1.0
F  1  1.0
  11.0680078932         1.0
F  1  1.0
  7.8647376774          1.0
F  1  1.0
  5.165633951           1.0
F  1  1.0
  3.2455988422          1.0
F  1  1.0
  1.9798698329          1.0
F  1  1.0
  1.101100516           1.0
F  1  1.0
  0.6498210162          1.0
F  1  1.0
  0.4458081028          1.0
F  1  1.0
  0.2763171978          1.0
F  1  1.0
  0.158778549           1.0
F  1  1.0
  0.0879756161          1.0
F  1  1.0
  0.0600443339          1.0
G  1  1.0
  676.8399622093        1.0
G  1  1.0
  391.3112086111        1.0
G  1  1.0
  226.9143673432        1.0
G  1  1.0
  130.1789690529        1.0
G  1  1.0
  76.3034999829         1.0
G  1  1.0
  46.3137178208         1.0
G  1  1.0
  30.374266229          1.0
G  1  1.0
  20.2136209077         1.0
G  1  1.0
  12.2199558759         1.0
G  1  1.0
  7.8380300268          1.0
G  1  1.0
  4.6116546098          1.0
G  1  1.0
  2.6831433238          1.0
G  1  1.0
  1.7559955902          1.0
G  1  1.0
  1.1466168991          1.0
G  1  1.0
  0.7701569576          1.0
G  1  1.0
  0.4878169923          1.0
G  1  1.0
  0.3112357417          1.0
G  1  1.0
  0.1809595672          1.0
G  1  1.0
  0.0886404744          1.0
H  1  1.0
  150.7155739651        1.0
H  1  1.0
  83.6901622105         1.0
H  1  1.0
  40.4952462027         1.0
H  1  1.0
  23.8232712393         1.0
H  1  1.0
  14.0402381884         1.0
H  1  1.0
  7.6380199924          1.0
H  1  1.0
  4.8098321458          1.0
H  1  1.0
  2.5332560492          1.0
H  1  1.0
  1.5124257798          1.0
H  1  1.0
  0.7794180491          1.0
I  1  1.0
  42.1932875            1.0
I  1  1.0
  18.8758959253         1.0
I  1  1.0
  11.0747070398         1.0
****
Sr     0
S  1  1.0
  6673788.2106099175    1.0
S  1  1.0
  1258535.662           1.0
S  1  1.0
  469257.982            1.0
S  1  1.0
  194835.3216362499     1.0
S  1  1.0
  76971.6808            1.0
S  1  1.0
  29225.6948339831      1.0
S  1  1.0
  11523.776904578       1.0
S  1  1.0
  7488.2546634873       1.0
S  1  1.0
  4133.2184858464       1.0
S  1  1.0
  2169.129709303        1.0
S  1  1.0
  1109.6128053546       1.0
S  1  1.0
  471.3494674012        1.0
S  1  1.0
  266.5104025038        1.0
S  1  1.0
  141.9255478648        1.0
S  1  1.0
  80.465205509          1.0
S  1  1.0
  49.8408617927         1.0
S  1  1.0
  34.3135117772         1.0
S  1  1.0
  21.2656877567         1.0
S  1  1.0
  13.2467655941         1.0
S  1  1.0
  8.1181526376          1.0
S  1  1.0
  5.2591270505          1.0
S  1  1.0
  3.6118136097          1.0
S  1  1.0
  2.5490114237          1.0
S  1  1.0
  1.4947113165          1.0
S  1  1.0
  0.8980344328          1.0
S  1  1.0
  0.570836147           1.0
S  1  1.0
  0.3578291173          1.0
S  1  1.0
  0.2178928954          1.0
S  1  1.0
  0.1435364556          1.0
S  1  1.0
  0.094711436           1.0
S  1  1.0
  0.0615912427          1.0
S  1  1.0
  0.0408266977          1.0
S  1  1.0
  0.0244742064          1.0
S  1  1.0
  0.0125419335          1.0
P  1  1.0
  5864506.59229898      1.0
P  1  1.0
  2042440.9001219552    1.0
P  1  1.0
  587990.3754578732     1.0
P  1  1.0
  340030.0305210368     1.0
P  1  1.0
  160741.9416           1.0
P  1  1.0
  89204.3376973486      1.0
P  1  1.0
  36029.4884854505      1.0
P  1  1.0
  19676.3509080297      1.0
P  1  1.0
  12572.2247932566      1.0
P  1  1.0
  7288.2600855082       1.0
P  1  1.0
  3971.6579666253       1.0
P  1  1.0
  2129.5157325491       1.0
P  1  1.0
  1366.1321033528       1.0
P  1  1.0
  975.094147998         1.0
P  1  1.0
  597.5503378028        1.0
P  1  1.0
  316.4254070615        1.0
P  1  1.0
  170.8155557746        1.0
P  1  1.0
  94.8830627061         1.0
P  1  1.0
  54.904358485          1.0
P  1  1.0
  32.7273532408         1.0
P  1  1.0
  20.4309799604         1.0
P  1  1.0
  10.712910252          1.0
P  1  1.0
  5.9876160741          1.0
P  1  1.0
  3.6371551203          1.0
P  1  1.0
  2.2496032666          1.0
P  1  1.0
  1.5613811116          1.0
P  1  1.0
  1.0295991627          1.0
P  1  1.0
  0.6975881622          1.0
P  1  1.0
  0.4664894028          1.0
P  1  1.0
  0.2619707258          1.0
P  1  1.0
  0.1610043421          1.0
P  1  1.0
  0.0908537179          1.0
P  1  1.0
  0.0566367986          1.0
P  1  1.0
  0.0353206183          1.0
P  1  1.0
  0.0222967707          1.0
D  1  1.0
  12508.7200370816      1.0
D  1  1.0
  8547.5726070692       1.0
D  1  1.0
  3624.0696991107       1.0
D  1  1.0
  2298.8383290381       1.0
D  1  1.0
  1429.0659900892       1.0
D  1  1.0
  972.4028137493        1.0
D  1  1.0
  634.6616414574        1.0
D  1  1.0
  371.2904220452        1.0
D  1  1.0
  242.9836349171        1.0
D  1  1.0
  162.7371859295        1.0
D  1  1.0
  112.1252928944        1.0
D  1  1.0
  79.5540127371         1.0
D  1  1.0
  51.038367209          1.0
D  1  1.0
  28.5484099042         1.0
D  1  1.0
  17.0633028096         1.0
D  1  1.0
  10.0395726159         1.0
D  1  1.0
  5.8401903136          1.0
D  1  1.0
  3.7871453499          1.0
D  1  1.0
  2.264760727           1.0
D  1  1.0
  1.3146859378          1.0
D  1  1.0
  0.8491663357          1.0
D  1  1.0
  0.5622565029          1.0
D  1  1.0
  0.3409675026          1.0
D  1  1.0
  0.2060510509          1.0
D  1  1.0
  0.1428610243          1.0
D  1  1.0
  0.0921758483          1.0
D  1  1.0
  0.0530511642          1.0
D  1  1.0
  0.0321073498          1.0
F  1  1.0
  2384.6256344452       1.0
F  1  1.0
  1006.8626665858       1.0
F  1  1.0
  545.5808782992        1.0
F  1  1.0
  333.5953981129        1.0
F  1  1.0
  213.6791165581        1.0
F  1  1.0
  136.7098628794        1.0
F  1  1.0
  86.9462047561         1.0
F  1  1.0
  59.5623988332         1.0
F  1  1.0
  36.4967363752         1.0
F  1  1.0
  22.7384153238         1.0
F  1  1.0
  16.1949822283         1.0
F  1  1.0
  10.5023246616         1.0
F  1  1.0
  5.8110383934          1.0
F  1  1.0
  3.0038779243          1.0
F  1  1.0
  1.8846047464          1.0
F  1  1.0
  1.2091623094          1.0
F  1  1.0
  0.6656039367          1.0
F  1  1.0
  0.420500767           1.0
F  1  1.0
  0.2780254486          1.0
F  1  1.0
  0.1879077225          1.0
F  1  1.0
  0.1248869417          1.0
G  1  1.0
  1301.2118021836       1.0
G  1  1.0
  385.0287693952        1.0
G  1  1.0
  231.1717182004        1.0
G  1  1.0
  138.5791781758        1.0
G  1  1.0
  82.5559220815         1.0
G  1  1.0
  50.227358422          1.0
G  1  1.0
  30.8863874876         1.0
G  1  1.0
  21.0269859595         1.0
G  1  1.0
  13.1785748292         1.0
G  1  1.0
  7.7376789059          1.0
G  1  1.0
  4.5758074827          1.0
G  1  1.0
  3.1407875919          1.0
G  1  1.0
  1.863797212           1.0
G  1  1.0
  1.0661642807          1.0
G  1  1.0
  0.7355559053          1.0
G  1  1.0
  0.440267037           1.0
G  1  1.0
  0.260831485           1.0
G  1  1.0
  0.1682070905          1.0
H  1  1.0
  101.5103744629        1.0
H  1  1.0
  45.4160581978         1.0
H  1  1.0
  25.8053538829         1.0
H  1  1.0
  14.2120565307         1.0
H  1  1.0
  8.7552452011          1.0
H  1  1.0
  5.360909317           1.0
H  1  1.0
  2.2879477184          1.0
H  1  1.0
  1.5415670193          1.0
H  1  1.0
  1.0066457562          1.0
I  1  1.0
  47.3715743            1.0
I  1  1.0
  20.8640260538         1.0
I  1  1.0
  12.3457221232         1.0
****
Y     0
S  1  1.0
  3928219.08            1.0
S  1  1.0
  1391482.34            1.0
S  1  1.0
  454223.1458055624     1.0
S  1  1.0
  256910.4992339796     1.0
S  1  1.0
  87261.4244            1.0
S  1  1.0
  33701.0566083106      1.0
S  1  1.0
  13268.9147464469      1.0
S  1  1.0
  8599.8721575719       1.0
S  1  1.0
  4757.8099140088       1.0
S  1  1.0
  2471.3301771701       1.0
S  1  1.0
  1274.9089387324       1.0
S  1  1.0
  783.7819419654        1.0
S  1  1.0
  356.6066956533        1.0
S  1  1.0
  220.1591972991        1.0
S  1  1.0
  119.8080855486        1.0
S  1  1.0
  66.6112683575         1.0
S  1  1.0
  39.6835106547         1.0
S  1  1.0
  23.3789712665         1.0
S  1  1.0
  14.4729196513         1.0
S  1  1.0
  9.4715400201          1.0
S  1  1.0
  5.7259615359          1.0
S  1  1.0
  3.8041048136          1.0
S  1  1.0
  2.6858534225          1.0
S  1  1.0
  1.9155085567          1.0
S  1  1.0
  1.1471846923          1.0
S  1  1.0
  0.5592154374          1.0
S  1  1.0
  0.3469256867          1.0
S  1  1.0
  0.2078755509          1.0
S  1  1.0
  0.1236190333          1.0
S  1  1.0
  0.0798680624          1.0
S  1  1.0
  0.040355975           1.0
S  1  1.0
  0.0212256797          1.0
S  1  1.0
  0.01230831            1.0
P  1  1.0
  1236349.4980000001    1.0
P  1  1.0
  642693.2031915205     1.0
P  1  1.0
  97750.6905118171      1.0
P  1  1.0
  62563.9260281343      1.0
P  1  1.0
  41243.4532757379      1.0
P  1  1.0
  14494.8298140732      1.0
P  1  1.0
  6350.7828573074       1.0
P  1  1.0
  4066.6725418022       1.0
P  1  1.0
  2223.0877414411       1.0
P  1  1.0
  1227.1973801117       1.0
P  1  1.0
  662.5858241446        1.0
P  1  1.0
  373.4799540503        1.0
P  1  1.0
  184.2583211171        1.0
P  1  1.0
  128.0373399285        1.0
P  1  1.0
  82.285762895          1.0
P  1  1.0
  52.3448725227         1.0
P  1  1.0
  34.9298653715         1.0
P  1  1.0
  23.3074919284         1.0
P  1  1.0
  15.5951843509         1.0
P  1  1.0
  10.7784533519         1.0
P  1  1.0
  7.1498505717          1.0
P  1  1.0
  5.0505323805          1.0
P  1  1.0
  3.1783730187          1.0
P  1  1.0
  2.1146172834          1.0
P  1  1.0
  1.4002318461          1.0
P  1  1.0
  0.8368605755          1.0
P  1  1.0
  0.5217368135          1.0
P  1  1.0
  0.3417871791          1.0
P  1  1.0
  0.2065344897          1.0
P  1  1.0
  0.1175795071          1.0
P  1  1.0
  0.0696467682          1.0
P  1  1.0
  0.0465819041          1.0
P  1  1.0
  0.0286363275          1.0
P  1  1.0
  0.019436304           1.0
D  1  1.0
  5999665.140065267     1.0
D  1  1.0
  1965009.770109952     1.0
D  1  1.0
  1081216.656           1.0
D  1  1.0
  372839.664833832      1.0
D  1  1.0
  158873.6066           1.0
D  1  1.0
  91398.0517729574      1.0
D  1  1.0
  53679.8347200808      1.0
D  1  1.0
  21242.9540795994      1.0
D  1  1.0
  9733.4878632336       1.0
D  1  1.0
  6269.4379010119       1.0
D  1  1.0
  3822.3053804367       1.0
D  1  1.0
  2164.5537997539       1.0
D  1  1.0
  1322.1716735878       1.0
D  1  1.0
  838.4514437409        1.0
D  1  1.0
  584.0553120686        1.0
D  1  1.0
  401.9485190865        1.0
D  1  1.0
  273.785789351         1.0
D  1  1.0
  175.7989658233        1.0
D  1  1.0
  105.6331605333        1.0
D  1  1.0
  62.8110679818         1.0
D  1  1.0
  40.4816071927         1.0
D  1  1.0
  27.9190991135         1.0
D  1  1.0
  18.7901290185         1.0
D  1  1.0
  12.4737278081         1.0
D  1  1.0
  7.6421528838          1.0
D  1  1.0
  3.9943259389          1.0
D  1  1.0
  2.5198715451          1.0
D  1  1.0
  1.6828810027          1.0
D  1  1.0
  1.0872156441          1.0
D  1  1.0
  0.6398438141          1.0
D  1  1.0
  0.389906329           1.0
D  1  1.0
  0.2394620587          1.0
D  1  1.0
  0.1233930155          1.0
D  1  1.0
  0.0658365931          1.0
D  1  1.0
  0.0411825974          1.0
D  1  1.0
  0.0291281177          1.0
F  1  1.0
  6040.0781694754       1.0
F  1  1.0
  3776.8804197564       1.0
F  1  1.0
  2356.9695228897       1.0
F  1  1.0
  1541.802229494        1.0
F  1  1.0
  1018.9327594524       1.0
F  1  1.0
  683.7854410698        1.0
F  1  1.0
  384.5518708272        1.0
F  1  1.0
  207.551684702         1.0
F  1  1.0
  129.064464004         1.0
F  1  1.0
  90.0830006358         1.0
F  1  1.0
  55.2127583237         1.0
F  1  1.0
  33.7134179036         1.0
F  1  1.0
  23.0968030482         1.0
F  1  1.0
  14.8895421039         1.0
F  1  1.0
  10.1946866974         1.0
F  1  1.0
  6.8189359335          1.0
F  1  1.0
  4.48240556            1.0
F  1  1.0
  2.6983584628          1.0
F  1  1.0
  1.6104414634          1.0
F  1  1.0
  0.925010549           1.0
F  1  1.0
  0.5520748673          1.0
F  1  1.0
  0.3415513366          1.0
F  1  1.0
  0.2130251073          1.0
F  1  1.0
  0.1439736743          1.0
F  1  1.0
  0.0922643865          1.0
F  1  1.0
  0.0547307705          1.0
F  1  1.0
  0.0380448885          1.0
G  1  1.0
  539.0392311666        1.0
G  1  1.0
  216.8855284102        1.0
G  1  1.0
  138.6044374799        1.0
G  1  1.0
  97.6049721478         1.0
G  1  1.0
  61.1697364527         1.0
G  1  1.0
  36.2202941868         1.0
G  1  1.0
  20.5422007011         1.0
G  1  1.0
  12.8454534549         1.0
G  1  1.0
  8.752695393           1.0
G  1  1.0
  6.065485095           1.0
G  1  1.0
  4.0944889183          1.0
G  1  1.0
  2.5982065969          1.0
G  1  1.0
  1.6082087664          1.0
G  1  1.0
  0.9406625391          1.0
G  1  1.0
  0.5549871304          1.0
G  1  1.0
  0.3709302816          1.0
G  1  1.0
  0.2309696432          1.0
G  1  1.0
  0.1442754564          1.0
G  1  1.0
  0.0974663434          1.0
G  1  1.0
  0.0669127433          1.0
G  1  1.0
  0.0469689981          1.0
H  1  1.0
  108.3319930803        1.0
H  1  1.0
  70.3948892038         1.0
H  1  1.0
  42.1832274046         1.0
H  1  1.0
  21.7704869162         1.0
H  1  1.0
  11.1628336653         1.0
H  1  1.0
  5.5853731568          1.0
H  1  1.0
  2.0708556213          1.0
H  1  1.0
  0.4395355727          1.0
H  1  1.0
  0.2861758576          1.0
H  1  1.0
  0.113497734           1.0
I  1  1.0
  40.2624291924         1.0
I  1  1.0
  25.9286705926         1.0
I  1  1.0
  17.6572308596         1.0
I  1  1.0
  11.2542308886         1.0
I  1  1.0
  2.1563148503          1.0
I  1  1.0
  0.3696038707          1.0
J  1  1.0
  19.6222632696         1.0
****
Zr     0
S  1  1.0
  7178330.959967739     1.0
S  1  1.0
  2390928.6324469238    1.0
S  1  1.0
  860534.0077335322     1.0
S  1  1.0
  325057.8422302956     1.0
S  1  1.0
  133169.3274472956     1.0
S  1  1.0
  77439.7221065747      1.0
S  1  1.0
  24928.9168685188      1.0
S  1  1.0
  9466.6568092563       1.0
S  1  1.0
  4857.1471876286       1.0
S  1  1.0
  2598.0819719171       1.0
S  1  1.0
  1387.7419619945       1.0
S  1  1.0
  893.2568798944        1.0
S  1  1.0
  387.8462565836        1.0
S  1  1.0
  247.049500657         1.0
S  1  1.0
  132.1860236556        1.0
S  1  1.0
  70.5345586958         1.0
S  1  1.0
  43.7805455543         1.0
S  1  1.0
  24.7501454766         1.0
S  1  1.0
  14.1068276078         1.0
S  1  1.0
  8.120340852           1.0
S  1  1.0
  5.5573371543          1.0
S  1  1.0
  3.5981911955          1.0
S  1  1.0
  2.3485379791          1.0
S  1  1.0
  1.4074276801          1.0
S  1  1.0
  0.6692741444          1.0
S  1  1.0
  0.3871569745          1.0
S  1  1.0
  0.2456059193          1.0
S  1  1.0
  0.1405979301          1.0
S  1  1.0
  0.0894934068          1.0
S  1  1.0
  0.0509640854          1.0
S  1  1.0
  0.0304110377          1.0
S  1  1.0
  0.0174693424          1.0
P  1  1.0
  6352377.862379175     1.0
P  1  1.0
  2295354.8577759955    1.0
P  1  1.0
  756829.0059976311     1.0
P  1  1.0
  471002.6574532719     1.0
P  1  1.0
  197701.586            1.0
P  1  1.0
  116535.6616989652     1.0
P  1  1.0
  43478.0486833874      1.0
P  1  1.0
  17148.9480322653      1.0
P  1  1.0
  9928.3855818039       1.0
P  1  1.0
  5164.3204182532       1.0
P  1  1.0
  2592.7601455858       1.0
P  1  1.0
  1549.9611264858       1.0
P  1  1.0
  1043.0833274295       1.0
P  1  1.0
  650.8325287209        1.0
P  1  1.0
  403.2152179967        1.0
P  1  1.0
  255.5469245095        1.0
P  1  1.0
  164.6109328957        1.0
P  1  1.0
  101.4937380055        1.0
P  1  1.0
  62.8467000149         1.0
P  1  1.0
  39.8903708546         1.0
P  1  1.0
  24.4448350032         1.0
P  1  1.0
  15.0845081403         1.0
P  1  1.0
  10.5735197461         1.0
P  1  1.0
  7.0904564974          1.0
P  1  1.0
  4.6479387443          1.0
P  1  1.0
  2.8468033022          1.0
P  1  1.0
  1.909419084           1.0
P  1  1.0
  1.2220919369          1.0
P  1  1.0
  0.6801498441          1.0
P  1  1.0
  0.3856418225          1.0
P  1  1.0
  0.2509966297          1.0
P  1  1.0
  0.1694509935          1.0
P  1  1.0
  0.1107880908          1.0
P  1  1.0
  0.0672046469          1.0
P  1  1.0
  0.0413940978          1.0
P  1  1.0
  0.0266655413          1.0
D  1  1.0
  4046.9725688286       1.0
D  1  1.0
  2238.2926296089       1.0
D  1  1.0
  1346.7235866594       1.0
D  1  1.0
  803.3566520784        1.0
D  1  1.0
  475.421940301         1.0
D  1  1.0
  285.1428638612        1.0
D  1  1.0
  174.3646384256        1.0
D  1  1.0
  118.1079070452        1.0
D  1  1.0
  71.0864432889         1.0
D  1  1.0
  39.484682332          1.0
D  1  1.0
  21.7536462933         1.0
D  1  1.0
  14.9452669455         1.0
D  1  1.0
  10.1837036111         1.0
D  1  1.0
  6.7667514889          1.0
D  1  1.0
  4.4580226876          1.0
D  1  1.0
  3.0207617333          1.0
D  1  1.0
  2.1325487613          1.0
D  1  1.0
  1.5159294292          1.0
D  1  1.0
  0.8339796234          1.0
D  1  1.0
  0.5131571857          1.0
D  1  1.0
  0.3390039477          1.0
D  1  1.0
  0.2099336432          1.0
D  1  1.0
  0.1389287221          1.0
D  1  1.0
  0.0827167964          1.0
D  1  1.0
  0.0437834543          1.0
F  1  1.0
  2339.9004714321       1.0
F  1  1.0
  1511.3146884642       1.0
F  1  1.0
  884.5039272161        1.0
F  1  1.0
  568.7550680712        1.0
F  1  1.0
  380.1044291898        1.0
F  1  1.0
  225.9545053661        1.0
F  1  1.0
  131.2669530565        1.0
F  1  1.0
  72.3228196761         1.0
F  1  1.0
  41.9261825724         1.0
F  1  1.0
  27.5759251612         1.0
F  1  1.0
  19.0416393218         1.0
F  1  1.0
  11.4885851102         1.0
F  1  1.0
  6.9638356739          1.0
F  1  1.0
  4.3111120023          1.0
F  1  1.0
  2.4490290146          1.0
F  1  1.0
  1.6945469854          1.0
F  1  1.0
  1.0820286968          1.0
F  1  1.0
  0.6920821295          1.0
F  1  1.0
  0.4557858261          1.0
F  1  1.0
  0.2669340028          1.0
F  1  1.0
  0.1590019355          1.0
F  1  1.0
  0.0933896237          1.0
F  1  1.0
  0.0652065229          1.0
G  1  1.0
  587.5777070027        1.0
G  1  1.0
  238.6838284647        1.0
G  1  1.0
  147.0608381871        1.0
G  1  1.0
  103.7737618998        1.0
G  1  1.0
  60.7363004604         1.0
G  1  1.0
  35.2977404946         1.0
G  1  1.0
  23.6828809147         1.0
G  1  1.0
  15.966498503          1.0
G  1  1.0
  10.6718712493         1.0
G  1  1.0
  6.8498603067          1.0
G  1  1.0
  4.4585796583          1.0
G  1  1.0
  2.7850115503          1.0
G  1  1.0
  1.7533137418          1.0
G  1  1.0
  1.0509141724          1.0
G  1  1.0
  0.5648008387          1.0
G  1  1.0
  0.3297746836          1.0
G  1  1.0
  0.1919456175          1.0
G  1  1.0
  0.1161973134          1.0
G  1  1.0
  0.0805018801          1.0
H  1  1.0
  115.3145670869        1.0
H  1  1.0
  45.7207275708         1.0
H  1  1.0
  26.7566449258         1.0
H  1  1.0
  18.2231671602         1.0
H  1  1.0
  12.8103745344         1.0
H  1  1.0
  8.0522042711          1.0
H  1  1.0
  3.1107000604          1.0
H  1  1.0
  1.0123982248          1.0
H  1  1.0
  0.6750453648          1.0
H  1  1.0
  0.3748820665          1.0
H  1  1.0
  0.2218238796          1.0
I  1  1.0
  43.4250246664         1.0
I  1  1.0
  28.2113549617         1.0
I  1  1.0
  19.2662777316         1.0
I  1  1.0
  11.2413408278         1.0
I  1  1.0
  6.7283623699          1.0
I  1  1.0
  0.7806191955          1.0
I  1  1.0
  0.4349535641          1.0
I  1  1.0
  0.1339103895          1.0
J  1  1.0
  21.4300420139         1.0
****
Nb     0
S  1  1.0
  11976294.1            1.0
S  1  1.0
  2386882.601575744     1.0
S  1  1.0
  860685.8635916346     1.0
S  1  1.0
  331130.5806580406     1.0
S  1  1.0
  133343.2428189625     1.0
S  1  1.0
  44987.0460933337      1.0
S  1  1.0
  19772.0831827622      1.0
S  1  1.0
  10284.8607534645      1.0
S  1  1.0
  5587.655358819        1.0
S  1  1.0
  2450.1719540937       1.0
S  1  1.0
  1029.9051091188       1.0
S  1  1.0
  619.9637007569        1.0
S  1  1.0
  323.0148645267        1.0
S  1  1.0
  186.9729065077        1.0
S  1  1.0
  123.0108168863        1.0
S  1  1.0
  75.1088335242         1.0
S  1  1.0
  40.4245850905         1.0
S  1  1.0
  20.0410636335         1.0
S  1  1.0
  11.8001729979         1.0
S  1  1.0
  6.962843584           1.0
S  1  1.0
  4.3807583144          1.0
S  1  1.0
  2.8214141238          1.0
S  1  1.0
  1.914165145           1.0
S  1  1.0
  1.2058192428          1.0
S  1  1.0
  0.7509081919          1.0
S  1  1.0
  0.4807066575          1.0
S  1  1.0
  0.2853082801          1.0
S  1  1.0
  0.1619784842          1.0
S  1  1.0
  0.1052034652          1.0
S  1  1.0
  0.0727637279          1.0
S  1  1.0
  0.0476822918          1.0
S  1  1.0
  0.0320243982          1.0
S  1  1.0
  0.0159052617          1.0
P  1  1.0
  6363504.238314153     1.0
P  1  1.0
  2330592.8412386514    1.0
P  1  1.0
  868728.3779041579     1.0
P  1  1.0
  241526.4009886482     1.0
P  1  1.0
  130739.9274000154     1.0
P  1  1.0
  48359.0158244104      1.0
P  1  1.0
  19495.9383035882      1.0
P  1  1.0
  10371.5151877497      1.0
P  1  1.0
  6682.7950049224       1.0
P  1  1.0
  3863.7964940951       1.0
P  1  1.0
  1976.5054263042       1.0
P  1  1.0
  1222.8520625069       1.0
P  1  1.0
  794.961911121         1.0
P  1  1.0
  468.5342750587        1.0
P  1  1.0
  299.8380295814        1.0
P  1  1.0
  209.5188448653        1.0
P  1  1.0
  97.3226261361         1.0
P  1  1.0
  66.1860313685         1.0
P  1  1.0
  43.6100925479         1.0
P  1  1.0
  24.3024220945         1.0
P  1  1.0
  13.831111355          1.0
P  1  1.0
  8.0505320765          1.0
P  1  1.0
  4.1387358024          1.0
P  1  1.0
  2.545722567           1.0
P  1  1.0
  1.7194129564          1.0
P  1  1.0
  1.161856563           1.0
P  1  1.0
  0.7065817678          1.0
P  1  1.0
  0.375087375           1.0
P  1  1.0
  0.2353236823          1.0
P  1  1.0
  0.1502987732          1.0
P  1  1.0
  0.0774252048          1.0
P  1  1.0
  0.0465275866          1.0
P  1  1.0
  0.0282760208          1.0
D  1  1.0
  22901.6928627514      1.0
D  1  1.0
  6273.0666255941       1.0
D  1  1.0
  3782.5738031751       1.0
D  1  1.0
  2267.7573772948       1.0
D  1  1.0
  1558.0747134923       1.0
D  1  1.0
  752.3072940841        1.0
D  1  1.0
  450.1115186384        1.0
D  1  1.0
  314.0429237786        1.0
D  1  1.0
  218.018191346         1.0
D  1  1.0
  147.5414151914        1.0
D  1  1.0
  100.2038482512        1.0
D  1  1.0
  71.016433419          1.0
D  1  1.0
  49.0455538332         1.0
D  1  1.0
  30.9682021598         1.0
D  1  1.0
  18.9926695258         1.0
D  1  1.0
  11.8820058968         1.0
D  1  1.0
  6.8659574665          1.0
D  1  1.0
  4.0455193918          1.0
D  1  1.0
  2.8116124751          1.0
D  1  1.0
  1.9210221901          1.0
D  1  1.0
  1.1475167781          1.0
D  1  1.0
  0.5487101745          1.0
D  1  1.0
  0.3371567652          1.0
D  1  1.0
  0.2248015184          1.0
D  1  1.0
  0.1480278044          1.0
D  1  1.0
  0.0942945629          1.0
D  1  1.0
  0.0670168751          1.0
D  1  1.0
  0.04071747            1.0
F  1  1.0
  2363.2761174748       1.0
F  1  1.0
  998.091682032         1.0
F  1  1.0
  683.1357170521        1.0
F  1  1.0
  422.3231919671        1.0
F  1  1.0
  225.9897092389        1.0
F  1  1.0
  148.5776242873        1.0
F  1  1.0
  105.0028149253        1.0
F  1  1.0
  72.0786817402         1.0
F  1  1.0
  39.8772676176         1.0
F  1  1.0
  23.5497657824         1.0
F  1  1.0
  15.845984945          1.0
F  1  1.0
  10.162727643          1.0
F  1  1.0
  5.9910561018          1.0
F  1  1.0
  3.4710504387          1.0
F  1  1.0
  1.9251068104          1.0
F  1  1.0
  1.1376449277          1.0
F  1  1.0
  0.6947280164          1.0
F  1  1.0
  0.3793578461          1.0
F  1  1.0
  0.2267775109          1.0
F  1  1.0
  0.1531265516          1.0
F  1  1.0
  0.0924492891          1.0
G  1  1.0
  1083.3105155163       1.0
G  1  1.0
  578.8629722249        1.0
G  1  1.0
  208.9668045753        1.0
G  1  1.0
  115.2728012346        1.0
G  1  1.0
  73.3645021234         1.0
G  1  1.0
  48.4491666847         1.0
G  1  1.0
  31.183579407          1.0
G  1  1.0
  21.5532724352         1.0
G  1  1.0
  13.7864144585         1.0
G  1  1.0
  9.2538673289          1.0
G  1  1.0
  6.1355116285          1.0
G  1  1.0
  4.0268039596          1.0
G  1  1.0
  2.7504427009          1.0
G  1  1.0
  1.7933274406          1.0
G  1  1.0
  1.0827949597          1.0
G  1  1.0
  0.6239142848          1.0
G  1  1.0
  0.3526173818          1.0
G  1  1.0
  0.2065684129          1.0
G  1  1.0
  0.1288622404          1.0
H  1  1.0
  160.461540641         1.0
H  1  1.0
  59.8160376939         1.0
H  1  1.0
  33.6440346934         1.0
H  1  1.0
  23.4874200641         1.0
H  1  1.0
  16.4722044267         1.0
H  1  1.0
  10.4566272841         1.0
H  1  1.0
  2.0216356397          1.0
H  1  1.0
  1.2638886496          1.0
H  1  1.0
  0.8629995621          1.0
H  1  1.0
  0.5490786614          1.0
H  1  1.0
  0.1909765078          1.0
I  1  1.0
  32.4519385232         1.0
I  1  1.0
  20.0667137628         1.0
I  1  1.0
  0.9783348166          1.0
I  1  1.0
  0.6377052905          1.0
I  1  1.0
  0.2244548266          1.0
J  1  1.0
  23.3260082845         1.0
****
Mo     0
S  1  1.0
  7241154.512696657     1.0
S  1  1.0
  2446282.3388083335    1.0
S  1  1.0
  890580.0465500224     1.0
S  1  1.0
  339074.2540203543     1.0
S  1  1.0
  139888.1711434322     1.0
S  1  1.0
  59609.3329452593      1.0
S  1  1.0
  20858.3134164276      1.0
S  1  1.0
  11371.9509789996      1.0
S  1  1.0
  4237.008953748        1.0
S  1  1.0
  1766.3856504456       1.0
S  1  1.0
  1153.0909127612       1.0
S  1  1.0
  646.4472896485        1.0
S  1  1.0
  352.9713658488        1.0
S  1  1.0
  199.8154813415        1.0
S  1  1.0
  118.8868340445        1.0
S  1  1.0
  75.5939668209         1.0
S  1  1.0
  46.4352803691         1.0
S  1  1.0
  20.7262902649         1.0
S  1  1.0
  12.8342272844         1.0
S  1  1.0
  8.7770854271          1.0
S  1  1.0
  5.8470630765          1.0
S  1  1.0
  3.8556907312          1.0
S  1  1.0
  2.5701246806          1.0
S  1  1.0
  1.7570177535          1.0
S  1  1.0
  1.2016142825          1.0
S  1  1.0
  0.8216253266          1.0
S  1  1.0
  0.5274001521          1.0
S  1  1.0
  0.321755719           1.0
S  1  1.0
  0.2074592415          1.0
S  1  1.0
  0.1406955855          1.0
S  1  1.0
  0.0936063899          1.0
S  1  1.0
  0.0659111349          1.0
S  1  1.0
  0.0372148585          1.0
S  1  1.0
  0.0167769517          1.0
P  1  1.0
  6484816.934992978     1.0
P  1  1.0
  2828478.821           1.0
P  1  1.0
  1109947.69545485      1.0
P  1  1.0
  258580.6374826061     1.0
P  1  1.0
  139684.730294199      1.0
P  1  1.0
  51066.3752967344      1.0
P  1  1.0
  32096.823083724       1.0
P  1  1.0
  18108.1541403293      1.0
P  1  1.0
  10813.5755561843      1.0
P  1  1.0
  4907.0268579349       1.0
P  1  1.0
  3178.9589007702       1.0
P  1  1.0
  2091.7795608091       1.0
P  1  1.0
  1270.5643898625       1.0
P  1  1.0
  669.3646645042        1.0
P  1  1.0
  393.6643545033        1.0
P  1  1.0
  254.4948304323        1.0
P  1  1.0
  169.4021421355        1.0
P  1  1.0
  110.7227999925        1.0
P  1  1.0
  72.7846713855         1.0
P  1  1.0
  51.6469034886         1.0
P  1  1.0
  36.1822598386         1.0
P  1  1.0
  23.8882255317         1.0
P  1  1.0
  14.3656907565         1.0
P  1  1.0
  8.9558735042          1.0
P  1  1.0
  5.3177836502          1.0
P  1  1.0
  3.0639982168          1.0
P  1  1.0
  1.8920257835          1.0
P  1  1.0
  1.1502130592          1.0
P  1  1.0
  0.8089996762          1.0
P  1  1.0
  0.5171157972          1.0
P  1  1.0
  0.2889891635          1.0
P  1  1.0
  0.1867342738          1.0
P  1  1.0
  0.1131912651          1.0
P  1  1.0
  0.0558642147          1.0
P  1  1.0
  0.0298256919          1.0
D  1  1.0
  3153.6890302792       1.0
D  1  1.0
  1727.13673217         1.0
D  1  1.0
  1073.9150399327       1.0
D  1  1.0
  710.7413766411        1.0
D  1  1.0
  476.8665850552        1.0
D  1  1.0
  307.2475485926        1.0
D  1  1.0
  187.9418255572        1.0
D  1  1.0
  101.8547472701        1.0
D  1  1.0
  60.5006494526         1.0
D  1  1.0
  41.4384267021         1.0
D  1  1.0
  27.3266811262         1.0
D  1  1.0
  18.1262364549         1.0
D  1  1.0
  12.2035483799         1.0
D  1  1.0
  7.6164671143          1.0
D  1  1.0
  4.6860066662          1.0
D  1  1.0
  3.338039952           1.0
D  1  1.0
  2.2550182551          1.0
D  1  1.0
  1.513782086           1.0
D  1  1.0
  0.8830719463          1.0
D  1  1.0
  0.5271064005          1.0
D  1  1.0
  0.3757479233          1.0
D  1  1.0
  0.2603614934          1.0
D  1  1.0
  0.1474878992          1.0
D  1  1.0
  0.0826440589          1.0
D  1  1.0
  0.0429489964          1.0
F  1  1.0
  2807.4586873874       1.0
F  1  1.0
  1702.9642123778       1.0
F  1  1.0
  966.653248486         1.0
F  1  1.0
  566.2938847346        1.0
F  1  1.0
  394.9669946718        1.0
F  1  1.0
  262.6688015629        1.0
F  1  1.0
  157.6819782391        1.0
F  1  1.0
  87.3903451158         1.0
F  1  1.0
  50.6487876371         1.0
F  1  1.0
  32.8281534826         1.0
F  1  1.0
  17.904254191          1.0
F  1  1.0
  9.8865085663          1.0
F  1  1.0
  5.6181997362          1.0
F  1  1.0
  3.4226753835          1.0
F  1  1.0
  1.7593001492          1.0
F  1  1.0
  1.0785245626          1.0
F  1  1.0
  0.7087307417          1.0
F  1  1.0
  0.4762412563          1.0
F  1  1.0
  0.3030735487          1.0
F  1  1.0
  0.1950528219          1.0
F  1  1.0
  0.1304492579          1.0
F  1  1.0
  0.0927677498          1.0
G  1  1.0
  742.9762167542        1.0
G  1  1.0
  449.9578797462        1.0
G  1  1.0
  230.5386153761        1.0
G  1  1.0
  161.9679457583        1.0
G  1  1.0
  107.105286661         1.0
G  1  1.0
  70.5364068975         1.0
G  1  1.0
  43.5315646963         1.0
G  1  1.0
  24.5972045145         1.0
G  1  1.0
  12.5972710848         1.0
G  1  1.0
  7.2089411541          1.0
G  1  1.0
  4.4625626797          1.0
G  1  1.0
  3.0773218057          1.0
G  1  1.0
  1.8693448096          1.0
G  1  1.0
  1.095264774           1.0
G  1  1.0
  0.730060912           1.0
G  1  1.0
  0.4386648596          1.0
G  1  1.0
  0.2597705996          1.0
G  1  1.0
  0.153463607           1.0
H  1  1.0
  113.7757506351        1.0
H  1  1.0
  74.3312346444         1.0
H  1  1.0
  42.3220670556         1.0
H  1  1.0
  28.8236483436         1.0
H  1  1.0
  18.048461715          1.0
H  1  1.0
  12.8380108577         1.0
H  1  1.0
  9.0890152375          1.0
H  1  1.0
  4.1698683589          1.0
H  1  1.0
  2.3769054596          1.0
H  1  1.0
  1.5359605081          1.0
H  1  1.0
  1.0356437437          1.0
H  1  1.0
  0.6780762472          1.0
H  1  1.0
  0.2336702124          1.0
I  1  1.0
  35.0612474112         1.0
I  1  1.0
  21.7477485199         1.0
I  1  1.0
  1.407282002           1.0
I  1  1.0
  0.8108611155          1.0
I  1  1.0
  0.4392919983          1.0
I  1  1.0
  0.2695756313          1.0
J  1  1.0
  25.274460966          1.0
J  1  1.0
  0.3788825033          1.0
****
Tc     0
S  1  1.0
  12714283.72           1.0
S  1  1.0
  4292173.24            1.0
S  1  1.0
  1561924.702           1.0
S  1  1.0
  602013.316            1.0
S  1  1.0
  244159.086            1.0
S  1  1.0
  105359.9522058228     1.0
S  1  1.0
  38986.2753272068      1.0
S  1  1.0
  13084.9626280556      1.0
S  1  1.0
  6800.8181978323       1.0
S  1  1.0
  3127.8583671366       1.0
S  1  1.0
  1906.4864113423       1.0
S  1  1.0
  1030.4672672788       1.0
S  1  1.0
  590.8223484271        1.0
S  1  1.0
  382.5765048694        1.0
S  1  1.0
  159.8450734531        1.0
S  1  1.0
  92.1196056889         1.0
S  1  1.0
  61.108127041          1.0
S  1  1.0
  42.4279111781         1.0
S  1  1.0
  26.1746241533         1.0
S  1  1.0
  12.8665843673         1.0
S  1  1.0
  7.2050719073          1.0
S  1  1.0
  4.3528529982          1.0
S  1  1.0
  2.657447001           1.0
S  1  1.0
  1.6081791056          1.0
S  1  1.0
  0.9095429317          1.0
S  1  1.0
  0.5587007415          1.0
S  1  1.0
  0.3269237898          1.0
S  1  1.0
  0.1897273063          1.0
S  1  1.0
  0.0975513665          1.0
S  1  1.0
  0.0525996274          1.0
S  1  1.0
  0.0305001354          1.0
S  1  1.0
  0.0175952891          1.0
P  1  1.0
  109544.7548141169     1.0
P  1  1.0
  36789.5541544977      1.0
P  1  1.0
  20626.513806571       1.0
P  1  1.0
  8427.6640583793       1.0
P  1  1.0
  5574.604818284        1.0
P  1  1.0
  3581.7424731416       1.0
P  1  1.0
  1953.3902179404       1.0
P  1  1.0
  1139.7168608117       1.0
P  1  1.0
  507.7076041861        1.0
P  1  1.0
  360.4170289014        1.0
P  1  1.0
  204.3164236002        1.0
P  1  1.0
  122.568482529         1.0
P  1  1.0
  85.7077381948         1.0
P  1  1.0
  52.5573887106         1.0
P  1  1.0
  29.4654306691         1.0
P  1  1.0
  18.6284388962         1.0
P  1  1.0
  11.9776660633         1.0
P  1  1.0
  7.172865262           1.0
P  1  1.0
  4.6043713553          1.0
P  1  1.0
  2.9034057202          1.0
P  1  1.0
  1.7945026813          1.0
P  1  1.0
  1.0873663302          1.0
P  1  1.0
  0.5712100215          1.0
P  1  1.0
  0.3701230959          1.0
P  1  1.0
  0.2401551353          1.0
P  1  1.0
  0.1303739301          1.0
P  1  1.0
  0.0738927655          1.0
P  1  1.0
  0.031280514           1.0
D  1  1.0
  288025.4612867541     1.0
D  1  1.0
  56246.2998018026      1.0
D  1  1.0
  34767.2569818446      1.0
D  1  1.0
  20523.0354936747      1.0
D  1  1.0
  10151.1520669243      1.0
D  1  1.0
  5978.7846193526       1.0
D  1  1.0
  3559.4841370435       1.0
D  1  1.0
  2304.9221572405       1.0
D  1  1.0
  1507.9573996389       1.0
D  1  1.0
  956.9896401327        1.0
D  1  1.0
  623.9395057269        1.0
D  1  1.0
  427.0479502289        1.0
D  1  1.0
  279.1878326023        1.0
D  1  1.0
  187.1285400731        1.0
D  1  1.0
  113.1267112976        1.0
D  1  1.0
  67.989447828          1.0
D  1  1.0
  42.1730426665         1.0
D  1  1.0
  23.8347426193         1.0
D  1  1.0
  10.9778294208         1.0
D  1  1.0
  6.4495889468          1.0
D  1  1.0
  4.1430803822          1.0
D  1  1.0
  2.5420231027          1.0
D  1  1.0
  1.6159087246          1.0
D  1  1.0
  1.0080316677          1.0
D  1  1.0
  0.6876999474          1.0
D  1  1.0
  0.4649285624          1.0
D  1  1.0
  0.296356807           1.0
D  1  1.0
  0.2035913131          1.0
D  1  1.0
  0.1125323584          1.0
D  1  1.0
  0.0780803465          1.0
D  1  1.0
  0.0450439402          1.0
F  1  1.0
  3160.2198065885       1.0
F  1  1.0
  1171.1876573755       1.0
F  1  1.0
  682.1519746587        1.0
F  1  1.0
  443.9752860848        1.0
F  1  1.0
  282.969982712         1.0
F  1  1.0
  157.2580509702        1.0
F  1  1.0
  97.2722645183         1.0
F  1  1.0
  57.4570785534         1.0
F  1  1.0
  31.9762262841         1.0
F  1  1.0
  20.3423100882         1.0
F  1  1.0
  13.3749315975         1.0
F  1  1.0
  8.4061602631          1.0
F  1  1.0
  5.3240455313          1.0
F  1  1.0
  3.3958946393          1.0
F  1  1.0
  2.1042086872          1.0
F  1  1.0
  1.4183636058          1.0
F  1  1.0
  0.8642274801          1.0
F  1  1.0
  0.4875798248          1.0
F  1  1.0
  0.2592852526          1.0
F  1  1.0
  0.1461109883          1.0
G  1  1.0
  632.3406328813        1.0
G  1  1.0
  444.3259110716        1.0
G  1  1.0
  294.3587571784        1.0
G  1  1.0
  194.7394701223        1.0
G  1  1.0
  116.9050777099        1.0
G  1  1.0
  72.0616869036         1.0
G  1  1.0
  41.5656070486         1.0
G  1  1.0
  25.4736099733         1.0
G  1  1.0
  15.6709302726         1.0
G  1  1.0
  9.0038156899          1.0
G  1  1.0
  6.3709961596          1.0
G  1  1.0
  4.2040458129          1.0
G  1  1.0
  2.5242868492          1.0
G  1  1.0
  1.5970068766          1.0
G  1  1.0
  1.1325127687          1.0
G  1  1.0
  0.8082547323          1.0
G  1  1.0
  0.4959532506          1.0
G  1  1.0
  0.2998196035          1.0
G  1  1.0
  0.188057412           1.0
H  1  1.0
  137.0873023085        1.0
H  1  1.0
  78.1554455837         1.0
H  1  1.0
  43.7480438686         1.0
H  1  1.0
  27.6218950354         1.0
H  1  1.0
  18.0235071849         1.0
H  1  1.0
  10.8172440556         1.0
H  1  1.0
  3.4035979875          1.0
H  1  1.0
  1.8005022324          1.0
H  1  1.0
  1.2183324193          1.0
H  1  1.0
  0.7900324367          1.0
H  1  1.0
  0.4230907156          1.0
H  1  1.0
  0.2522121201          1.0
I  1  1.0
  35.594905974          1.0
I  1  1.0
  24.3334905747         1.0
I  1  1.0
  2.0670638975          1.0
I  1  1.0
  1.4430096966          1.0
I  1  1.0
  1.0228668937          1.0
I  1  1.0
  0.4904677629          1.0
J  1  1.0
  27.289487378          1.0
J  1  1.0
  1.4576106003          1.0
****
Ru     0
S  1  1.0
  7557603.540867805     1.0
S  1  1.0
  2600874.1788517702    1.0
S  1  1.0
  961418.740476964      1.0
S  1  1.0
  384496.38487689       1.0
S  1  1.0
  154099.0151593762     1.0
S  1  1.0
  65539.3994235199      1.0
S  1  1.0
  23506.4358329866      1.0
S  1  1.0
  12512.1932967891      1.0
S  1  1.0
  4438.0535614738       1.0
S  1  1.0
  2812.7784561324       1.0
S  1  1.0
  1462.4672978771       1.0
S  1  1.0
  824.8064945821        1.0
S  1  1.0
  435.2338997225        1.0
S  1  1.0
  230.7057358752        1.0
S  1  1.0
  150.7845963341        1.0
S  1  1.0
  96.8019211412         1.0
S  1  1.0
  63.1586921884         1.0
S  1  1.0
  34.372978669          1.0
S  1  1.0
  21.5523446401         1.0
S  1  1.0
  14.8574679415         1.0
S  1  1.0
  10.1884203213         1.0
S  1  1.0
  6.2952140395          1.0
S  1  1.0
  3.6349818293          1.0
S  1  1.0
  2.2541698372          1.0
S  1  1.0
  1.1954983201          1.0
S  1  1.0
  0.6497540623          1.0
S  1  1.0
  0.398385241           1.0
S  1  1.0
  0.2528179526          1.0
S  1  1.0
  0.1666732857          1.0
S  1  1.0
  0.0995008702          1.0
S  1  1.0
  0.0541862872          1.0
S  1  1.0
  0.0319106944          1.0
S  1  1.0
  0.0182910518          1.0
P  1  1.0
  6846400.201607082     1.0
P  1  1.0
  2013848.4049477477    1.0
P  1  1.0
  503060.0237734147     1.0
P  1  1.0
  296746.1889079575     1.0
P  1  1.0
  118110.8110264516     1.0
P  1  1.0
  57520.7865862445      1.0
P  1  1.0
  26869.2777463096      1.0
P  1  1.0
  10425.7317325831      1.0
P  1  1.0
  5832.9825109988       1.0
P  1  1.0
  3843.9090639318       1.0
P  1  1.0
  2148.6588712045       1.0
P  1  1.0
  1263.5897613707       1.0
P  1  1.0
  794.1929912025        1.0
P  1  1.0
  452.631832675         1.0
P  1  1.0
  286.2156483657        1.0
P  1  1.0
  182.7658932028        1.0
P  1  1.0
  122.212602389         1.0
P  1  1.0
  70.767715303          1.0
P  1  1.0
  40.2745273459         1.0
P  1  1.0
  26.5288422481         1.0
P  1  1.0
  17.9530270451         1.0
P  1  1.0
  12.4919754423         1.0
P  1  1.0
  7.4389332559          1.0
P  1  1.0
  4.3432562994          1.0
P  1  1.0
  2.526533347           1.0
P  1  1.0
  1.3899551364          1.0
P  1  1.0
  0.9893481103          1.0
P  1  1.0
  0.7020265193          1.0
P  1  1.0
  0.4708379347          1.0
P  1  1.0
  0.2992702934          1.0
P  1  1.0
  0.1927881609          1.0
P  1  1.0
  0.1308891598          1.0
P  1  1.0
  0.0892231645          1.0
P  1  1.0
  0.0535417164          1.0
P  1  1.0
  0.0325174254          1.0
D  1  1.0
  6297911.0824990375    1.0
D  1  1.0
  2115277.8117987593    1.0
D  1  1.0
  1131422.3958227849    1.0
D  1  1.0
  302955.3658667949     1.0
D  1  1.0
  171112.6866060906     1.0
D  1  1.0
  106762.22741491       1.0
D  1  1.0
  38376.3777770633      1.0
D  1  1.0
  21864.13473911        1.0
D  1  1.0
  11559.2766617039      1.0
D  1  1.0
  8081.9727828459       1.0
D  1  1.0
  4688.6600457867       1.0
D  1  1.0
  2697.2161915106       1.0
D  1  1.0
  1796.044961           1.0
D  1  1.0
  1145.717624814        1.0
D  1  1.0
  543.5356847346        1.0
D  1  1.0
  356.2764629106        1.0
D  1  1.0
  244.2699806147        1.0
D  1  1.0
  162.0696004085        1.0
D  1  1.0
  99.5184554664         1.0
D  1  1.0
  62.8591890967         1.0
D  1  1.0
  40.0882289372         1.0
D  1  1.0
  26.2066823472         1.0
D  1  1.0
  17.0415765485         1.0
D  1  1.0
  12.0447305635         1.0
D  1  1.0
  7.3826947152          1.0
D  1  1.0
  4.2683955309          1.0
D  1  1.0
  2.9099572242          1.0
D  1  1.0
  1.9415068231          1.0
D  1  1.0
  1.0758512713          1.0
D  1  1.0
  0.6125734405          1.0
D  1  1.0
  0.3486038547          1.0
D  1  1.0
  0.2145271377          1.0
D  1  1.0
  0.1278547098          1.0
D  1  1.0
  0.0846847413          1.0
D  1  1.0
  0.0468250926          1.0
F  1  1.0
  3420.7994361836       1.0
F  1  1.0
  995.3414759222        1.0
F  1  1.0
  669.5625220586        1.0
F  1  1.0
  449.5713710607        1.0
F  1  1.0
  290.2206767624        1.0
F  1  1.0
  162.1873183501        1.0
F  1  1.0
  106.0994952929        1.0
F  1  1.0
  72.4154639644         1.0
F  1  1.0
  49.7728822955         1.0
F  1  1.0
  33.0512683575         1.0
F  1  1.0
  22.4639132258         1.0
F  1  1.0
  14.9138028702         1.0
F  1  1.0
  8.9336041909          1.0
F  1  1.0
  5.2191487789          1.0
F  1  1.0
  3.5313120852          1.0
F  1  1.0
  2.1680858856          1.0
F  1  1.0
  1.2639739653          1.0
F  1  1.0
  0.7854003072          1.0
F  1  1.0
  0.45934282            1.0
F  1  1.0
  0.2790356624          1.0
F  1  1.0
  0.1666994073          1.0
F  1  1.0
  0.1146616018          1.0
G  1  1.0
  997.8248422358        1.0
G  1  1.0
  686.1214970175        1.0
G  1  1.0
  454.9452352892        1.0
G  1  1.0
  248.0819565743        1.0
G  1  1.0
  143.8882544174        1.0
G  1  1.0
  81.5953170824         1.0
G  1  1.0
  43.2950098944         1.0
G  1  1.0
  26.902837737          1.0
G  1  1.0
  16.9078323922         1.0
G  1  1.0
  10.176840813          1.0
G  1  1.0
  7.0238275987          1.0
G  1  1.0
  4.3145522195          1.0
G  1  1.0
  2.2231818956          1.0
G  1  1.0
  1.1668758749          1.0
G  1  1.0
  0.5850626148          1.0
G  1  1.0
  0.3494198377          1.0
G  1  1.0
  0.2059506925          1.0
H  1  1.0
  89.522107777          1.0
H  1  1.0
  49.2240545969         1.0
H  1  1.0
  33.5549828363         1.0
H  1  1.0
  17.6795749775         1.0
H  1  1.0
  10.6553225721         1.0
H  1  1.0
  2.6551375677          1.0
H  1  1.0
  1.6361563118          1.0
H  1  1.0
  0.9591923461          1.0
H  1  1.0
  0.602611815           1.0
H  1  1.0
  0.4247814351          1.0
H  1  1.0
  0.2698557055          1.0
I  1  1.0
  40.6048501601         1.0
I  1  1.0
  25.2822380751         1.0
I  1  1.0
  2.2106283436          1.0
I  1  1.0
  1.4618675665          1.0
I  1  1.0
  0.616813611           1.0
I  1  1.0
  0.3779868918          1.0
J  1  1.0
  29.3727132871         1.0
J  1  1.0
  1.6817659046          1.0
J  1  1.0
  0.5473434596          1.0
****
Rh     0
S  1  1.0
  24354460.391605046    1.0
S  1  1.0
  4410957.98            1.0
S  1  1.0
  1623066.948           1.0
S  1  1.0
  556988.7946279418     1.0
S  1  1.0
  300172.3910121738     1.0
S  1  1.0
  109615.9878           1.0
S  1  1.0
  53174.7960277374      1.0
S  1  1.0
  17517.6082022636      1.0
S  1  1.0
  7909.2070897491       1.0
S  1  1.0
  4934.1484494269       1.0
S  1  1.0
  2997.2512593469       1.0
S  1  1.0
  1668.5504185278       1.0
S  1  1.0
  881.6108451582        1.0
S  1  1.0
  472.4161708163        1.0
S  1  1.0
  248.6467889146        1.0
S  1  1.0
  162.1725605769        1.0
S  1  1.0
  104.0286246838        1.0
S  1  1.0
  67.6545400705         1.0
S  1  1.0
  43.6819818952         1.0
S  1  1.0
  27.0957608824         1.0
S  1  1.0
  15.8600133639         1.0
S  1  1.0
  10.7859605113         1.0
S  1  1.0
  6.505904422           1.0
S  1  1.0
  3.3184452669          1.0
S  1  1.0
  1.843293623           1.0
S  1  1.0
  1.0913506072          1.0
S  1  1.0
  0.6683131583          1.0
S  1  1.0
  0.3716688465          1.0
S  1  1.0
  0.2488415494          1.0
S  1  1.0
  0.1737371874          1.0
S  1  1.0
  0.115723054           1.0
S  1  1.0
  0.0764626458          1.0
S  1  1.0
  0.050468228           1.0
S  1  1.0
  0.0333782931          1.0
S  1  1.0
  0.0189942874          1.0
P  1  1.0
  7064865.792903372     1.0
P  1  1.0
  2142245.499712901     1.0
P  1  1.0
  553919.4798653768     1.0
P  1  1.0
  206873.2667717375     1.0
P  1  1.0
  92108.3987007608      1.0
P  1  1.0
  54643.2122514893      1.0
P  1  1.0
  22990.8585870087      1.0
P  1  1.0
  13212.5877985763      1.0
P  1  1.0
  5151.4753609933       1.0
P  1  1.0
  3106.2600457763       1.0
P  1  1.0
  1808.174137359        1.0
P  1  1.0
  1107.8164382149       1.0
P  1  1.0
  718.5887746926        1.0
P  1  1.0
  481.0163239565        1.0
P  1  1.0
  278.559360895         1.0
P  1  1.0
  147.0506773672        1.0
P  1  1.0
  77.1186769622         1.0
P  1  1.0
  48.9254058532         1.0
P  1  1.0
  34.3287126429         1.0
P  1  1.0
  23.5804187646         1.0
P  1  1.0
  16.3415661173         1.0
P  1  1.0
  9.2576858706          1.0
P  1  1.0
  5.7616937591          1.0
P  1  1.0
  3.7361366168          1.0
P  1  1.0
  2.3122353595          1.0
P  1  1.0
  1.5935922463          1.0
P  1  1.0
  1.1368338961          1.0
P  1  1.0
  0.7658230086          1.0
P  1  1.0
  0.4548700128          1.0
P  1  1.0
  0.251878219           1.0
P  1  1.0
  0.1694174979          1.0
P  1  1.0
  0.0996414439          1.0
P  1  1.0
  0.0564526738          1.0
P  1  1.0
  0.0337676221          1.0
D  1  1.0
  6447357.059847007     1.0
D  1  1.0
  2284887.189869741     1.0
D  1  1.0
  1277424.796645696     1.0
D  1  1.0
  329991.9884143014     1.0
D  1  1.0
  118077.4946473144     1.0
D  1  1.0
  74131.1318            1.0
D  1  1.0
  44899.601560414       1.0
D  1  1.0
  23552.9509279737      1.0
D  1  1.0
  11713.4931411969      1.0
D  1  1.0
  6872.5766048535       1.0
D  1  1.0
  3820.0909796335       1.0
D  1  1.0
  2378.6682869418       1.0
D  1  1.0
  1552.1256614467       1.0
D  1  1.0
  1001.8304931307       1.0
D  1  1.0
  623.4062040321        1.0
D  1  1.0
  362.3566838276        1.0
D  1  1.0
  245.0299833802        1.0
D  1  1.0
  163.0823741525        1.0
D  1  1.0
  104.3552158609        1.0
D  1  1.0
  70.0519191085         1.0
D  1  1.0
  45.5012747046         1.0
D  1  1.0
  24.8502472116         1.0
D  1  1.0
  12.4839782622         1.0
D  1  1.0
  7.4036271939          1.0
D  1  1.0
  3.9967207877          1.0
D  1  1.0
  2.1487959804          1.0
D  1  1.0
  1.1495716611          1.0
D  1  1.0
  0.7083290943          1.0
D  1  1.0
  0.4656779758          1.0
D  1  1.0
  0.3048789636          1.0
D  1  1.0
  0.1865152945          1.0
D  1  1.0
  0.1282266092          1.0
D  1  1.0
  0.0906902757          1.0
D  1  1.0
  0.0486253758          1.0
F  1  1.0
  3766.4409954855       1.0
F  1  1.0
  1366.2327488314       1.0
F  1  1.0
  915.249346141         1.0
F  1  1.0
  572.5853929081        1.0
F  1  1.0
  392.4550869573        1.0
F  1  1.0
  268.2709581489        1.0
F  1  1.0
  174.5515153965        1.0
F  1  1.0
  107.2005231723        1.0
F  1  1.0
  62.4784997255         1.0
F  1  1.0
  35.0348824492         1.0
F  1  1.0
  23.2093124679         1.0
F  1  1.0
  15.9906662741         1.0
F  1  1.0
  9.7334806398          1.0
F  1  1.0
  5.7083185477          1.0
F  1  1.0
  3.7232458688          1.0
F  1  1.0
  2.3562371984          1.0
F  1  1.0
  1.40960929            1.0
F  1  1.0
  0.9547067292          1.0
F  1  1.0
  0.6035104774          1.0
F  1  1.0
  0.3957020706          1.0
F  1  1.0
  0.2731326659          1.0
F  1  1.0
  0.1874271483          1.0
F  1  1.0
  0.1257190959          1.0
G  1  1.0
  832.675964            1.0
G  1  1.0
  532.7622704251        1.0
G  1  1.0
  266.2078767681        1.0
G  1  1.0
  154.8160844219        1.0
G  1  1.0
  101.1224085517        1.0
G  1  1.0
  68.0576740523         1.0
G  1  1.0
  40.6660416042         1.0
G  1  1.0
  21.1657746991         1.0
G  1  1.0
  13.1682884395         1.0
G  1  1.0
  7.6662769276          1.0
G  1  1.0
  4.535627428           1.0
G  1  1.0
  2.7414689337          1.0
G  1  1.0
  1.7181468633          1.0
G  1  1.0
  1.0980852856          1.0
G  1  1.0
  0.6681634178          1.0
G  1  1.0
  0.399822098           1.0
G  1  1.0
  0.2325672761          1.0
H  1  1.0
  75.8617338838         1.0
H  1  1.0
  52.9379375889         1.0
H  1  1.0
  36.0355059882         1.0
H  1  1.0
  22.8501786024         1.0
H  1  1.0
  16.1940924905         1.0
H  1  1.0
  11.4876041904         1.0
H  1  1.0
  5.4320453579          1.0
H  1  1.0
  3.0147988003          1.0
H  1  1.0
  1.9029812622          1.0
H  1  1.0
  1.1442870648          1.0
H  1  1.0
  0.7609637515          1.0
H  1  1.0
  0.48789483            1.0
H  1  1.0
  0.3075953135          1.0
I  1  1.0
  43.5477501578         1.0
I  1  1.0
  27.1492006953         1.0
I  1  1.0
  3.0132004099          1.0
I  1  1.0
  1.6813140722          1.0
I  1  1.0
  0.7107898519          1.0
I  1  1.0
  0.4354110371          1.0
J  1  1.0
  31.5245174346         1.0
J  1  1.0
  1.9455084017          1.0
J  1  1.0
  0.6369969988          1.0
****
Pd     0
S  1  1.0
  12819618.22           1.0
S  1  1.0
  4399648.82            1.0
S  1  1.0
  1623100.352           1.0
S  1  1.0
  301080.7362504622     1.0
S  1  1.0
  124323.0495415897     1.0
S  1  1.0
  55161.7980537838      1.0
S  1  1.0
  23521.7170818621      1.0
S  1  1.0
  13084.3547717362      1.0
S  1  1.0
  7062.7398517574       1.0
S  1  1.0
  2973.7795139195       1.0
S  1  1.0
  1685.3915941624       1.0
S  1  1.0
  1041.0061718281       1.0
S  1  1.0
  628.9461113907        1.0
S  1  1.0
  376.569510135         1.0
S  1  1.0
  173.9891139287        1.0
S  1  1.0
  106.1085077139        1.0
S  1  1.0
  67.2093447621         1.0
S  1  1.0
  31.2478851228         1.0
S  1  1.0
  20.0323362663         1.0
S  1  1.0
  13.1652243973         1.0
S  1  1.0
  8.0140796809          1.0
S  1  1.0
  4.3475098218          1.0
S  1  1.0
  2.2211694976          1.0
S  1  1.0
  1.4043993368          1.0
S  1  1.0
  0.9361414234          1.0
S  1  1.0
  0.618422987           1.0
S  1  1.0
  0.3951790423          1.0
S  1  1.0
  0.2311641359          1.0
S  1  1.0
  0.1388259423          1.0
S  1  1.0
  0.0793200427          1.0
S  1  1.0
  0.0443772839          1.0
S  1  1.0
  0.0195979541          1.0
P  1  1.0
  5802.2020744108       1.0
P  1  1.0
  3974.9178712692       1.0
P  1  1.0
  2401.5285444231       1.0
P  1  1.0
  1349.337325915        1.0
P  1  1.0
  764.7350016965        1.0
P  1  1.0
  444.7384976064        1.0
P  1  1.0
  309.5250591628        1.0
P  1  1.0
  208.4026495229        1.0
P  1  1.0
  129.8366240047        1.0
P  1  1.0
  78.2868485356         1.0
P  1  1.0
  52.8641602509         1.0
P  1  1.0
  36.2711014687         1.0
P  1  1.0
  20.8575327212         1.0
P  1  1.0
  13.7790162721         1.0
P  1  1.0
  9.3363549365          1.0
P  1  1.0
  5.6498645033          1.0
P  1  1.0
  3.5009667319          1.0
P  1  1.0
  2.336132432           1.0
P  1  1.0
  1.3902359179          1.0
P  1  1.0
  0.7591674819          1.0
P  1  1.0
  0.4672449236          1.0
P  1  1.0
  0.3194975268          1.0
P  1  1.0
  0.2268095292          1.0
P  1  1.0
  0.1472864691          1.0
D  1  1.0
  1391326.9253832807    1.0
D  1  1.0
  892062.438683682      1.0
D  1  1.0
  344653.4008124652     1.0
D  1  1.0
  126214.71179221       1.0
D  1  1.0
  80420.7774            1.0
D  1  1.0
  47749.0987099078      1.0
D  1  1.0
  27460.2978099459      1.0
D  1  1.0
  13330.5193176458      1.0
D  1  1.0
  8156.9372403574       1.0
D  1  1.0
  5085.7549337621       1.0
D  1  1.0
  3168.7464194297       1.0
D  1  1.0
  1966.4420965406       1.0
D  1  1.0
  1232.6988560252       1.0
D  1  1.0
  797.8732303504        1.0
D  1  1.0
  525.6774468453        1.0
D  1  1.0
  333.7925570912        1.0
D  1  1.0
  225.9402672261        1.0
D  1  1.0
  140.0118077247        1.0
D  1  1.0
  89.940845671          1.0
D  1  1.0
  53.9235310668         1.0
D  1  1.0
  33.6244672098         1.0
D  1  1.0
  21.0267935814         1.0
D  1  1.0
  13.3949236717         1.0
D  1  1.0
  8.5510751218          1.0
D  1  1.0
  4.9132509228          1.0
D  1  1.0
  3.4132341352          1.0
D  1  1.0
  2.307069447           1.0
D  1  1.0
  1.5141319597          1.0
D  1  1.0
  1.0450336082          1.0
D  1  1.0
  0.7136590894          1.0
D  1  1.0
  0.5003457895          1.0
D  1  1.0
  0.3432215939          1.0
D  1  1.0
  0.2422290776          1.0
D  1  1.0
  0.1614733263          1.0
D  1  1.0
  0.0978679186          1.0
D  1  1.0
  0.0501707626          1.0
F  1  1.0
  3903.6269811558       1.0
F  1  1.0
  1371.1266557177       1.0
F  1  1.0
  881.566333884         1.0
F  1  1.0
  560.7031228689        1.0
F  1  1.0
  334.3356306014        1.0
F  1  1.0
  197.8451673524        1.0
F  1  1.0
  117.1899233099        1.0
F  1  1.0
  60.320236311          1.0
F  1  1.0
  34.6856664894         1.0
F  1  1.0
  20.3688982695         1.0
F  1  1.0
  12.2743010723         1.0
F  1  1.0
  8.2928862336          1.0
F  1  1.0
  5.3194971926          1.0
F  1  1.0
  3.4591259776          1.0
F  1  1.0
  1.9883304134          1.0
F  1  1.0
  1.3657739809          1.0
F  1  1.0
  0.9528388444          1.0
F  1  1.0
  0.6444996627          1.0
F  1  1.0
  0.4317928343          1.0
F  1  1.0
  0.3082007663          1.0
F  1  1.0
  0.207818048           1.0
F  1  1.0
  0.1267351526          1.0
G  1  1.0
  716.1240877019        1.0
G  1  1.0
  335.3915878083        1.0
G  1  1.0
  212.0226048349        1.0
G  1  1.0
  138.0957240617        1.0
G  1  1.0
  95.7641269394         1.0
G  1  1.0
  59.1638485534         1.0
G  1  1.0
  36.9089890847         1.0
G  1  1.0
  20.3081520035         1.0
G  1  1.0
  11.1409889814         1.0
G  1  1.0
  6.5402099524          1.0
G  1  1.0
  4.4972458256          1.0
G  1  1.0
  3.0868092654          1.0
G  1  1.0
  1.9240396259          1.0
G  1  1.0
  1.1701498005          1.0
G  1  1.0
  0.7010666646          1.0
G  1  1.0
  0.3865958904          1.0
G  1  1.0
  0.2483538138          1.0
G  1  1.0
  0.1721774568          1.0
H  1  1.0
  116.0333763488        1.0
H  1  1.0
  79.1282802891         1.0
H  1  1.0
  49.6338653123         1.0
H  1  1.0
  29.1994336365         1.0
H  1  1.0
  17.6773912242         1.0
H  1  1.0
  5.3070094011          1.0
H  1  1.0
  3.0303108311          1.0
H  1  1.0
  1.940083175           1.0
H  1  1.0
  1.2937827482          1.0
H  1  1.0
  0.8819672183          1.0
H  1  1.0
  0.5363975052          1.0
H  1  1.0
  0.3075757267          1.0
I  1  1.0
  43.8308884167         1.0
I  1  1.0
  29.807310523          1.0
I  1  1.0
  2.7899108619          1.0
I  1  1.0
  1.8040481969          1.0
I  1  1.0
  0.83428677            1.0
I  1  1.0
  0.4611666777          1.0
J  1  1.0
  33.7623542885         1.0
J  1  1.0
  2.8171469625          1.0
J  1  1.0
  0.71059226            1.0
****
Ag     0
S  1  1.0
  4516911.64            1.0
S  1  1.0
  1679809.702           1.0
S  1  1.0
  626814.7427989285     1.0
S  1  1.0
  270827.85             1.0
S  1  1.0
  97687.2692723867      1.0
S  1  1.0
  33026.6169282892      1.0
S  1  1.0
  13285.4765425248      1.0
S  1  1.0
  6020.3899649507       1.0
S  1  1.0
  3575.6018364107       1.0
S  1  1.0
  1884.8346546488       1.0
S  1  1.0
  958.9656856423        1.0
S  1  1.0
  511.1039015389        1.0
S  1  1.0
  310.9384141293        1.0
S  1  1.0
  212.0985468754        1.0
S  1  1.0
  128.0540773945        1.0
S  1  1.0
  71.7496144577         1.0
S  1  1.0
  41.7750477188         1.0
S  1  1.0
  28.0489754615         1.0
S  1  1.0
  17.4199568473         1.0
S  1  1.0
  10.9700304176         1.0
S  1  1.0
  6.3122858966          1.0
S  1  1.0
  3.4652084879          1.0
S  1  1.0
  1.9304859047          1.0
S  1  1.0
  1.2322967847          1.0
S  1  1.0
  0.8763981093          1.0
S  1  1.0
  0.5940747353          1.0
S  1  1.0
  0.3909829148          1.0
S  1  1.0
  0.2469019809          1.0
S  1  1.0
  0.1562902528          1.0
S  1  1.0
  0.0866062694          1.0
S  1  1.0
  0.0547313133          1.0
S  1  1.0
  0.0361894507          1.0
S  1  1.0
  0.0203135936          1.0
P  1  1.0
  7299643.953827228     1.0
P  1  1.0
  1841009.0035454368    1.0
P  1  1.0
  962115.840157696      1.0
P  1  1.0
  304043.5598308046     1.0
P  1  1.0
  163083.2892545855     1.0
P  1  1.0
  66040.29274512        1.0
P  1  1.0
  28670.421131878       1.0
P  1  1.0
  14469.5763427832      1.0
P  1  1.0
  8681.8252016856       1.0
P  1  1.0
  4107.9514266235       1.0
P  1  1.0
  2395.5000612416       1.0
P  1  1.0
  1539.9033776859       1.0
P  1  1.0
  1022.2423614654       1.0
P  1  1.0
  512.435503724         1.0
P  1  1.0
  345.8734304239        1.0
P  1  1.0
  210.5781263085        1.0
P  1  1.0
  127.8496296831        1.0
P  1  1.0
  81.5231018056         1.0
P  1  1.0
  49.867845947          1.0
P  1  1.0
  33.7883759233         1.0
P  1  1.0
  23.8647835009         1.0
P  1  1.0
  11.9477771112         1.0
P  1  1.0
  7.9896712444          1.0
P  1  1.0
  5.45251104            1.0
P  1  1.0
  3.8516248654          1.0
P  1  1.0
  2.7300471047          1.0
P  1  1.0
  1.850201256           1.0
P  1  1.0
  1.1913749101          1.0
P  1  1.0
  0.6871181679          1.0
P  1  1.0
  0.3801919629          1.0
P  1  1.0
  0.2296106053          1.0
P  1  1.0
  0.1515869077          1.0
P  1  1.0
  0.0875389458          1.0
P  1  1.0
  0.0588974345          1.0
P  1  1.0
  0.0361130553          1.0
D  1  1.0
  1609622.0663525772    1.0
D  1  1.0
  1003784.7071805435    1.0
D  1  1.0
  378546.8945116304     1.0
D  1  1.0
  150945.1267517138     1.0
D  1  1.0
  92605.8382            1.0
D  1  1.0
  53903.6292413883      1.0
D  1  1.0
  31470.0553062507      1.0
D  1  1.0
  14559.0139350799      1.0
D  1  1.0
  8942.7942614782       1.0
D  1  1.0
  5208.9386778187       1.0
D  1  1.0
  2943.3015970243       1.0
D  1  1.0
  1768.8154826983       1.0
D  1  1.0
  1124.1374398189       1.0
D  1  1.0
  764.2952077005        1.0
D  1  1.0
  442.8301004342        1.0
D  1  1.0
  277.3798790824        1.0
D  1  1.0
  176.7497251696        1.0
D  1  1.0
  106.9072128244        1.0
D  1  1.0
  64.0656074865         1.0
D  1  1.0
  39.9562020127         1.0
D  1  1.0
  24.9576435973         1.0
D  1  1.0
  17.2435901434         1.0
D  1  1.0
  11.4023447859         1.0
D  1  1.0
  7.1538359338          1.0
D  1  1.0
  4.143760139           1.0
D  1  1.0
  2.4372944587          1.0
D  1  1.0
  1.5297081464          1.0
D  1  1.0
  0.9728760348          1.0
D  1  1.0
  0.5457472057          1.0
D  1  1.0
  0.3595264898          1.0
D  1  1.0
  0.25640601            1.0
D  1  1.0
  0.15984633            1.0
D  1  1.0
  0.1025863428          1.0
D  1  1.0
  0.0520027996          1.0
F  1  1.0
  9386.0320609474       1.0
F  1  1.0
  5240.5314834033       1.0
F  1  1.0
  2514.6870315198       1.0
F  1  1.0
  1476.6554092151       1.0
F  1  1.0
  911.5694236317        1.0
F  1  1.0
  521.7919385133        1.0
F  1  1.0
  315.5669853723        1.0
F  1  1.0
  208.2473070664        1.0
F  1  1.0
  125.5296347083        1.0
F  1  1.0
  66.4516066352         1.0
F  1  1.0
  39.821101517          1.0
F  1  1.0
  24.4306430331         1.0
F  1  1.0
  15.0583390391         1.0
F  1  1.0
  10.1119488761         1.0
F  1  1.0
  6.5093972463          1.0
F  1  1.0
  4.4129869098          1.0
F  1  1.0
  3.1494147599          1.0
F  1  1.0
  2.2076755235          1.0
F  1  1.0
  1.3843946835          1.0
F  1  1.0
  0.8545134227          1.0
F  1  1.0
  0.5564871007          1.0
F  1  1.0
  0.3634842556          1.0
F  1  1.0
  0.2384704646          1.0
F  1  1.0
  0.1483682698          1.0
G  1  1.0
  853.0467170164        1.0
G  1  1.0
  579.7813409843        1.0
G  1  1.0
  347.3653772693        1.0
G  1  1.0
  181.9484977825        1.0
G  1  1.0
  110.213871107         1.0
G  1  1.0
  73.5936611912         1.0
G  1  1.0
  48.0322357199         1.0
G  1  1.0
  32.838780276          1.0
G  1  1.0
  21.7833960306         1.0
G  1  1.0
  15.0482146635         1.0
G  1  1.0
  10.1079918691         1.0
G  1  1.0
  6.2555826332          1.0
G  1  1.0
  3.6428552016          1.0
G  1  1.0
  2.2305903294          1.0
G  1  1.0
  1.3426136862          1.0
G  1  1.0
  0.685174206           1.0
G  1  1.0
  0.4107437358          1.0
G  1  1.0
  0.2698231786          1.0
H  1  1.0
  106.065509916         1.0
H  1  1.0
  60.8518213873         1.0
H  1  1.0
  41.2049930047         1.0
H  1  1.0
  26.2955403897         1.0
H  1  1.0
  17.6476105909         1.0
H  1  1.0
  6.2650913698          1.0
H  1  1.0
  3.613797082           1.0
H  1  1.0
  2.3095321247          1.0
H  1  1.0
  1.5544912731          1.0
H  1  1.0
  0.9507829615          1.0
H  1  1.0
  0.6527643697          1.0
H  1  1.0
  0.4044725797          1.0
I  1  1.0
  49.8106667879         1.0
I  1  1.0
  30.9692645314         1.0
I  1  1.0
  3.415192402           1.0
I  1  1.0
  1.8929336726          1.0
I  1  1.0
  1.058107482           1.0
I  1  1.0
  0.5873154543          1.0
J  1  1.0
  4.0055626             1.0
J  1  1.0
  2.2437125728          1.0
J  1  1.0
  0.8779100663          1.0
****
Cd     0
S  1  1.0
  7727535.838210886     1.0
S  1  1.0
  1438198.518909985     1.0
S  1  1.0
  809781.5703145044     1.0
S  1  1.0
  271520.458            1.0
S  1  1.0
  95364.3102829427      1.0
S  1  1.0
  34294.4307432904      1.0
S  1  1.0
  12486.6980730592      1.0
S  1  1.0
  6861.8080537593       1.0
S  1  1.0
  3714.653542144        1.0
S  1  1.0
  2206.3916874982       1.0
S  1  1.0
  872.2862742634        1.0
S  1  1.0
  497.8124294614        1.0
S  1  1.0
  240.8927121245        1.0
S  1  1.0
  127.4019632659        1.0
S  1  1.0
  69.6310778619         1.0
S  1  1.0
  41.542373235          1.0
S  1  1.0
  28.2816562504         1.0
S  1  1.0
  18.3466263861         1.0
S  1  1.0
  10.1382516831         1.0
S  1  1.0
  5.7580095336          1.0
S  1  1.0
  3.6165685585          1.0
S  1  1.0
  2.3158621196          1.0
S  1  1.0
  1.2866731404          1.0
S  1  1.0
  0.8842103435          1.0
S  1  1.0
  0.5381944041          1.0
S  1  1.0
  0.3340896442          1.0
S  1  1.0
  0.2154486584          1.0
S  1  1.0
  0.1491210613          1.0
S  1  1.0
  0.1057685128          1.0
S  1  1.0
  0.0632765536          1.0
S  1  1.0
  0.0376598022          1.0
S  1  1.0
  0.0209824939          1.0
P  1  1.0
  7276294.3474884685    1.0
P  1  1.0
  2132829.8072816874    1.0
P  1  1.0
  574747.704            1.0
P  1  1.0
  303060.9384229842     1.0
P  1  1.0
  125569.0317340433     1.0
P  1  1.0
  66053.6550278976      1.0
P  1  1.0
  28616.664286006       1.0
P  1  1.0
  16908.3722520635      1.0
P  1  1.0
  9404.2187028448       1.0
P  1  1.0
  5530.4291256671       1.0
P  1  1.0
  3223.0155909708       1.0
P  1  1.0
  1378.9506843617       1.0
P  1  1.0
  880.6747889559        1.0
P  1  1.0
  487.8130082719        1.0
P  1  1.0
  312.1683863811        1.0
P  1  1.0
  194.2577747025        1.0
P  1  1.0
  123.4310787689        1.0
P  1  1.0
  85.7329996042         1.0
P  1  1.0
  50.2910141658         1.0
P  1  1.0
  30.8016332639         1.0
P  1  1.0
  21.6494135307         1.0
P  1  1.0
  15.3207762064         1.0
P  1  1.0
  9.9574283077          1.0
P  1  1.0
  5.8473164325          1.0
P  1  1.0
  3.7944289738          1.0
P  1  1.0
  2.5755903592          1.0
P  1  1.0
  1.602332777           1.0
P  1  1.0
  1.1435954869          1.0
P  1  1.0
  0.7880830487          1.0
P  1  1.0
  0.4635333444          1.0
P  1  1.0
  0.2643745886          1.0
P  1  1.0
  0.1484042607          1.0
P  1  1.0
  0.1014707929          1.0
P  1  1.0
  0.0640354776          1.0
P  1  1.0
  0.0373022114          1.0
D  1  1.0
  6404979.18242362      1.0
D  1  1.0
  2018992.8311526089    1.0
D  1  1.0
  987296.5134391794     1.0
D  1  1.0
  491959.994            1.0
D  1  1.0
  165701.6752687786     1.0
D  1  1.0
  104807.5412           1.0
D  1  1.0
  61295.125613606       1.0
D  1  1.0
  35210.1277806194      1.0
D  1  1.0
  16902.8332285756      1.0
D  1  1.0
  10303.2116084529      1.0
D  1  1.0
  5567.0766894053       1.0
D  1  1.0
  3397.8822091505       1.0
D  1  1.0
  2087.913455961        1.0
D  1  1.0
  1241.2371651594       1.0
D  1  1.0
  702.3434427096        1.0
D  1  1.0
  432.4719388332        1.0
D  1  1.0
  244.40147076          1.0
D  1  1.0
  127.687730943         1.0
D  1  1.0
  73.2995592387         1.0
D  1  1.0
  45.034749507          1.0
D  1  1.0
  28.1248502125         1.0
D  1  1.0
  18.2795561851         1.0
D  1  1.0
  12.7212714495         1.0
D  1  1.0
  8.5894004043          1.0
D  1  1.0
  5.839929194           1.0
D  1  1.0
  3.7224356876          1.0
D  1  1.0
  1.9982472118          1.0
D  1  1.0
  1.1362422982          1.0
D  1  1.0
  0.7557064896          1.0
D  1  1.0
  0.4694858958          1.0
D  1  1.0
  0.2976456669          1.0
D  1  1.0
  0.1628974675          1.0
D  1  1.0
  0.0964090937          1.0
D  1  1.0
  0.0537151844          1.0
F  1  1.0
  5169.0147008038       1.0
F  1  1.0
  2146.3902663579       1.0
F  1  1.0
  1336.0606315559       1.0
F  1  1.0
  881.7231651001        1.0
F  1  1.0
  509.6388954097        1.0
F  1  1.0
  263.0492359926        1.0
F  1  1.0
  156.580915227         1.0
F  1  1.0
  94.2493638767         1.0
F  1  1.0
  55.8265717579         1.0
F  1  1.0
  33.5226960849         1.0
F  1  1.0
  19.2511186572         1.0
F  1  1.0
  13.2548597509         1.0
F  1  1.0
  8.8615723938          1.0
F  1  1.0
  4.995703085           1.0
F  1  1.0
  2.5613089723          1.0
F  1  1.0
  1.5182659174          1.0
F  1  1.0
  0.969596006           1.0
F  1  1.0
  0.6151844743          1.0
F  1  1.0
  0.3748852835          1.0
F  1  1.0
  0.2115428778          1.0
G  1  1.0
  974.3205609606        1.0
G  1  1.0
  655.6163230384        1.0
G  1  1.0
  380.7452649714        1.0
G  1  1.0
  207.0600271171        1.0
G  1  1.0
  126.0464864732        1.0
G  1  1.0
  75.7486640473         1.0
G  1  1.0
  46.4767782358         1.0
G  1  1.0
  29.6912517794         1.0
G  1  1.0
  20.7834899411         1.0
G  1  1.0
  13.8126741133         1.0
G  1  1.0
  8.3499639754          1.0
G  1  1.0
  4.9411848532          1.0
G  1  1.0
  2.7857110535          1.0
G  1  1.0
  1.6023896691          1.0
G  1  1.0
  0.7965583941          1.0
G  1  1.0
  0.4987694209          1.0
G  1  1.0
  0.3453089856          1.0
H  1  1.0
  114.1878358024        1.0
H  1  1.0
  67.2740272499         1.0
H  1  1.0
  46.1744181106         1.0
H  1  1.0
  28.3844948141         1.0
H  1  1.0
  15.8501935058         1.0
H  1  1.0
  4.8980973792          1.0
H  1  1.0
  3.157425061           1.0
H  1  1.0
  2.0859299034          1.0
H  1  1.0
  1.3553970003          1.0
H  1  1.0
  0.8982402742          1.0
H  1  1.0
  0.543277828           1.0
I  1  1.0
  49.69632664           1.0
I  1  1.0
  34.4161646646         1.0
I  1  1.0
  4.2242328431          1.0
I  1  1.0
  2.4293414141          1.0
I  1  1.0
  1.0692289903          1.0
I  1  1.0
  0.6532417766          1.0
J  1  1.0
  4.4082241             1.0
J  1  1.0
  2.4660149566          1.0
J  1  1.0
  0.9648160761          1.0
****
In     0
S  1  1.0
  7782022.926358761     1.0
S  1  1.0
  2761589.4587632795    1.0
S  1  1.0
  1049150.278128079     1.0
S  1  1.0
  419077.5653771353     1.0
S  1  1.0
  198003.9416           1.0
S  1  1.0
  69952.7213896519      1.0
S  1  1.0
  34506.8057797015      1.0
S  1  1.0
  14269.033667312       1.0
S  1  1.0
  6267.1404790964       1.0
S  1  1.0
  2287.4356957098       1.0
S  1  1.0
  1555.9602385824       1.0
S  1  1.0
  916.9469397894        1.0
S  1  1.0
  401.576976494         1.0
S  1  1.0
  167.4251297306        1.0
S  1  1.0
  114.8182483571        1.0
S  1  1.0
  71.2324988952         1.0
S  1  1.0
  45.7917594543         1.0
S  1  1.0
  30.3301518612         1.0
S  1  1.0
  16.8984168479         1.0
S  1  1.0
  10.6293803444         1.0
S  1  1.0
  7.4064415109          1.0
S  1  1.0
  4.5772363934          1.0
S  1  1.0
  3.1321794131          1.0
S  1  1.0
  2.1550324329          1.0
S  1  1.0
  1.3261962567          1.0
S  1  1.0
  0.8305584412          1.0
S  1  1.0
  0.5186547757          1.0
S  1  1.0
  0.3476444922          1.0
S  1  1.0
  0.237492001           1.0
S  1  1.0
  0.1258736996          1.0
S  1  1.0
  0.0836081291          1.0
S  1  1.0
  0.0464624032          1.0
S  1  1.0
  0.0272302402          1.0
P  1  1.0
  3767443.700065458     1.0
P  1  1.0
  936342.5055225982     1.0
P  1  1.0
  188264.2669889358     1.0
P  1  1.0
  97258.0647450756      1.0
P  1  1.0
  42240.3432551866      1.0
P  1  1.0
  26752.3520760942      1.0
P  1  1.0
  9903.1806791246       1.0
P  1  1.0
  5816.8583040695       1.0
P  1  1.0
  3077.0741140315       1.0
P  1  1.0
  1980.8365365698       1.0
P  1  1.0
  1247.5636573562       1.0
P  1  1.0
  715.0712325423        1.0
P  1  1.0
  361.5134698894        1.0
P  1  1.0
  213.9540130897        1.0
P  1  1.0
  122.5165179684        1.0
P  1  1.0
  76.4400115268         1.0
P  1  1.0
  45.6274201236         1.0
P  1  1.0
  26.7810713373         1.0
P  1  1.0
  18.0087725959         1.0
P  1  1.0
  11.7403458684         1.0
P  1  1.0
  7.0023691164          1.0
P  1  1.0
  4.0108291425          1.0
P  1  1.0
  2.4923681767          1.0
P  1  1.0
  1.5732323675          1.0
P  1  1.0
  1.118541794           1.0
P  1  1.0
  0.6980579663          1.0
P  1  1.0
  0.4442201433          1.0
P  1  1.0
  0.2808664102          1.0
P  1  1.0
  0.1592791419          1.0
P  1  1.0
  0.0816253503          1.0
P  1  1.0
  0.048409316           1.0
D  1  1.0
  51350.5870864823      1.0
D  1  1.0
  15519.4316466606      1.0
D  1  1.0
  9942.1045142002       1.0
D  1  1.0
  6577.4825858497       1.0
D  1  1.0
  2680.472068807        1.0
D  1  1.0
  1647.9203014558       1.0
D  1  1.0
  1127.6237332205       1.0
D  1  1.0
  747.287723811         1.0
D  1  1.0
  454.1292664994        1.0
D  1  1.0
  230.747534514         1.0
D  1  1.0
  125.4872158079        1.0
D  1  1.0
  79.0639875495         1.0
D  1  1.0
  54.0483703177         1.0
D  1  1.0
  34.8466320593         1.0
D  1  1.0
  21.5240707778         1.0
D  1  1.0
  13.5227753659         1.0
D  1  1.0
  8.8102799974          1.0
D  1  1.0
  5.4977597944          1.0
D  1  1.0
  3.1770633814          1.0
D  1  1.0
  2.2366875849          1.0
D  1  1.0
  1.5668261417          1.0
D  1  1.0
  0.9633955766          1.0
D  1  1.0
  0.5575869709          1.0
D  1  1.0
  0.346885432           1.0
D  1  1.0
  0.213865377           1.0
D  1  1.0
  0.1174606703          1.0
D  1  1.0
  0.069709415           1.0
F  1  1.0
  3456.4916813089       1.0
F  1  1.0
  2156.4613675939       1.0
F  1  1.0
  1262.4861752408       1.0
F  1  1.0
  778.451495901         1.0
F  1  1.0
  516.6855997053        1.0
F  1  1.0
  353.8288210221        1.0
F  1  1.0
  226.3513709066        1.0
F  1  1.0
  148.3226478647        1.0
F  1  1.0
  97.9074915652         1.0
F  1  1.0
  66.0404561814         1.0
F  1  1.0
  40.7400303702         1.0
F  1  1.0
  27.3696111015         1.0
F  1  1.0
  16.2033836045         1.0
F  1  1.0
  9.465126335           1.0
F  1  1.0
  6.0893255851          1.0
F  1  1.0
  4.2003082683          1.0
F  1  1.0
  2.9249733123          1.0
F  1  1.0
  2.0627302459          1.0
F  1  1.0
  1.2107393326          1.0
F  1  1.0
  0.7304847394          1.0
F  1  1.0
  0.5117427336          1.0
F  1  1.0
  0.3020456334          1.0
F  1  1.0
  0.1558928801          1.0
G  1  1.0
  1182.9514937904       1.0
G  1  1.0
  701.4460044724        1.0
G  1  1.0
  431.7557804649        1.0
G  1  1.0
  282.4892787164        1.0
G  1  1.0
  185.2509821369        1.0
G  1  1.0
  112.6479699001        1.0
G  1  1.0
  80.0334925589         1.0
G  1  1.0
  52.4132574918         1.0
G  1  1.0
  34.2573314448         1.0
G  1  1.0
  22.5572538685         1.0
G  1  1.0
  12.6838381503         1.0
G  1  1.0
  7.0567182533          1.0
G  1  1.0
  4.9953765267          1.0
G  1  1.0
  3.539078585           1.0
G  1  1.0
  2.0497100416          1.0
G  1  1.0
  1.2509694142          1.0
G  1  1.0
  0.743453              1.0
G  1  1.0
  0.4442140051          1.0
G  1  1.0
  0.3138326801          1.0
G  1  1.0
  0.1773232368          1.0
H  1  1.0
  193.544515808         1.0
H  1  1.0
  108.1944121473        1.0
H  1  1.0
  67.312831434          1.0
H  1  1.0
  45.4958093546         1.0
H  1  1.0
  29.3236033439         1.0
H  1  1.0
  20.3166759819         1.0
H  1  1.0
  12.8217647912         1.0
H  1  1.0
  8.0173978663          1.0
H  1  1.0
  4.4306156822          1.0
H  1  1.0
  2.5076042884          1.0
H  1  1.0
  1.220430364           1.0
H  1  1.0
  0.7526936629          1.0
I  1  1.0
  52.99250942           1.0
I  1  1.0
  33.4942069788         1.0
I  1  1.0
  6.1828471708          1.0
I  1  1.0
  3.7781466207          1.0
I  1  1.0
  2.3909803571          1.0
I  1  1.0
  1.3891858974          1.0
I  1  1.0
  0.53299484            1.0
J  1  1.0
  2.8611858157          1.0
****
Sn     0
S  1  1.0
  23678011.612805344    1.0
S  1  1.0
  4462324.387504587     1.0
S  1  1.0
  1717448.522           1.0
S  1  1.0
  674101.5857087323     1.0
S  1  1.0
  284842.334            1.0
S  1  1.0
  105000.8769969208     1.0
S  1  1.0
  35044.324170494       1.0
S  1  1.0
  13234.1922779636      1.0
S  1  1.0
  7246.5004717478       1.0
S  1  1.0
  3567.2493554892       1.0
S  1  1.0
  1825.8652518359       1.0
S  1  1.0
  1023.234107906        1.0
S  1  1.0
  582.1433685282        1.0
S  1  1.0
  338.6985399569        1.0
S  1  1.0
  214.2121954057        1.0
S  1  1.0
  140.2043020582        1.0
S  1  1.0
  78.5828366802         1.0
S  1  1.0
  44.7137015828         1.0
S  1  1.0
  26.1870292805         1.0
S  1  1.0
  16.698318434          1.0
S  1  1.0
  9.8904956037          1.0
S  1  1.0
  6.1138478218          1.0
S  1  1.0
  4.1160183431          1.0
S  1  1.0
  2.7160350416          1.0
S  1  1.0
  1.8524065577          1.0
S  1  1.0
  1.3093436193          1.0
S  1  1.0
  0.8979947468          1.0
S  1  1.0
  0.6020526024          1.0
S  1  1.0
  0.3712137183          1.0
S  1  1.0
  0.2357279678          1.0
S  1  1.0
  0.1488456163          1.0
S  1  1.0
  0.1010420289          1.0
S  1  1.0
  0.0572659534          1.0
S  1  1.0
  0.0341224454          1.0
P  1  1.0
  4226208.067048097     1.0
P  1  1.0
  1061646.1032081419    1.0
P  1  1.0
  420211.4433128767     1.0
P  1  1.0
  221195.1463898907     1.0
P  1  1.0
  121069.2271288046     1.0
P  1  1.0
  46889.8495614772      1.0
P  1  1.0
  18494.7001484374      1.0
P  1  1.0
  12112.8435066806      1.0
P  1  1.0
  5808.7974324938       1.0
P  1  1.0
  3411.3523472978       1.0
P  1  1.0
  2182.0882564523       1.0
P  1  1.0
  1318.855267497        1.0
P  1  1.0
  552.463419498         1.0
P  1  1.0
  352.2513430181        1.0
P  1  1.0
  233.7158923776        1.0
P  1  1.0
  135.4776690455        1.0
P  1  1.0
  88.8042332713         1.0
P  1  1.0
  54.2659343608         1.0
P  1  1.0
  29.3108515503         1.0
P  1  1.0
  17.3888841663         1.0
P  1  1.0
  12.2831827575         1.0
P  1  1.0
  8.7524784744          1.0
P  1  1.0
  5.5048409896          1.0
P  1  1.0
  3.5939531696          1.0
P  1  1.0
  2.4765838576          1.0
P  1  1.0
  1.7612929816          1.0
P  1  1.0
  1.0947951759          1.0
P  1  1.0
  0.6403715542          1.0
P  1  1.0
  0.4181544783          1.0
P  1  1.0
  0.2932348681          1.0
P  1  1.0
  0.1900166002          1.0
P  1  1.0
  0.1040338116          1.0
P  1  1.0
  0.0606621251          1.0
D  1  1.0
  353959.0594902361     1.0
D  1  1.0
  208529.6495757616     1.0
D  1  1.0
  103332.4847482966     1.0
D  1  1.0
  57504.7156259256      1.0
D  1  1.0
  33120.1512255433      1.0
D  1  1.0
  17340.9155223268      1.0
D  1  1.0
  7835.8058724307       1.0
D  1  1.0
  5029.2984455435       1.0
D  1  1.0
  3433.1970704483       1.0
D  1  1.0
  1927.3883618891       1.0
D  1  1.0
  1223.3821643993       1.0
D  1  1.0
  606.5514117022        1.0
D  1  1.0
  426.8507372685        1.0
D  1  1.0
  295.8760685128        1.0
D  1  1.0
  181.8766694555        1.0
D  1  1.0
  109.4480892194        1.0
D  1  1.0
  65.6131750596         1.0
D  1  1.0
  43.244002926          1.0
D  1  1.0
  29.0305023384         1.0
D  1  1.0
  18.8503922142         1.0
D  1  1.0
  12.9888443278         1.0
D  1  1.0
  8.9935943201          1.0
D  1  1.0
  5.9267490167          1.0
D  1  1.0
  3.5474109504          1.0
D  1  1.0
  1.9277675778          1.0
D  1  1.0
  1.2192926074          1.0
D  1  1.0
  0.7936101751          1.0
D  1  1.0
  0.4833655683          1.0
D  1  1.0
  0.2754597552          1.0
D  1  1.0
  0.1480734076          1.0
D  1  1.0
  0.0873534602          1.0
F  1  1.0
  3788.3887816036       1.0
F  1  1.0
  2079.6220279656       1.0
F  1  1.0
  1324.3312281778       1.0
F  1  1.0
  818.8991443112        1.0
F  1  1.0
  482.2161142217        1.0
F  1  1.0
  300.6267081301        1.0
F  1  1.0
  170.2073745797        1.0
F  1  1.0
  93.3564535348         1.0
F  1  1.0
  60.1579217372         1.0
F  1  1.0
  38.7191539251         1.0
F  1  1.0
  24.2889871763         1.0
F  1  1.0
  14.9648144048         1.0
F  1  1.0
  8.6599323336          1.0
F  1  1.0
  5.3158060588          1.0
F  1  1.0
  3.6548641345          1.0
F  1  1.0
  2.5910085515          1.0
F  1  1.0
  1.7617837139          1.0
F  1  1.0
  1.075929578           1.0
F  1  1.0
  0.6349651122          1.0
F  1  1.0
  0.3603446332          1.0
F  1  1.0
  0.2319804128          1.0
F  1  1.0
  0.1654056402          1.0
G  1  1.0
  1085.5493712116       1.0
G  1  1.0
  619.0516310291        1.0
G  1  1.0
  381.6350619308        1.0
G  1  1.0
  230.96889808          1.0
G  1  1.0
  147.9891107069        1.0
G  1  1.0
  86.9070738849         1.0
G  1  1.0
  46.5814154731         1.0
G  1  1.0
  31.3610287676         1.0
G  1  1.0
  19.0427266224         1.0
G  1  1.0
  12.8431240537         1.0
G  1  1.0
  7.7266538923          1.0
G  1  1.0
  4.4272060912          1.0
G  1  1.0
  2.4973603049          1.0
G  1  1.0
  1.533572726           1.0
G  1  1.0
  0.9462546575          1.0
G  1  1.0
  0.479154522           1.0
G  1  1.0
  0.2554445778          1.0
H  1  1.0
  241.6291634355        1.0
H  1  1.0
  133.168002052         1.0
H  1  1.0
  68.3381229551         1.0
H  1  1.0
  48.0548264854         1.0
H  1  1.0
  29.2831417973         1.0
H  1  1.0
  15.7944321246         1.0
H  1  1.0
  8.9125554363          1.0
H  1  1.0
  5.1153121482          1.0
H  1  1.0
  2.9506674122          1.0
H  1  1.0
  1.6314041303          1.0
H  1  1.0
  0.9325442722          1.0
H  1  1.0
  0.4588833692          1.0
I  1  1.0
  83.9728110706         1.0
I  1  1.0
  59.8364364658         1.0
I  1  1.0
  33.7327905462         1.0
I  1  1.0
  20.2425211103         1.0
I  1  1.0
  6.961618656           1.0
I  1  1.0
  4.2685644546          1.0
I  1  1.0
  2.7122113674          1.0
I  1  1.0
  1.6407373298          1.0
J  1  1.0
  3.633297873           1.0
****
Sb     0
S  1  1.0
  13026813.16           1.0
S  1  1.0
  1767861.862           1.0
S  1  1.0
  727016.769333124      1.0
S  1  1.0
  332179.8704600742     1.0
S  1  1.0
  89631.1591771236      1.0
S  1  1.0
  42179.8603180175      1.0
S  1  1.0
  15168.7070230377      1.0
S  1  1.0
  7922.1344073127       1.0
S  1  1.0
  4035.0777108886       1.0
S  1  1.0
  1983.1532396787       1.0
S  1  1.0
  1104.5393545222       1.0
S  1  1.0
  694.6023091588        1.0
S  1  1.0
  469.2979674737        1.0
S  1  1.0
  222.8511713721        1.0
S  1  1.0
  148.1005603334        1.0
S  1  1.0
  82.4590244925         1.0
S  1  1.0
  49.013787952          1.0
S  1  1.0
  33.0798318106         1.0
S  1  1.0
  22.8549360453         1.0
S  1  1.0
  15.6444463197         1.0
S  1  1.0
  9.9296915886          1.0
S  1  1.0
  5.6294963852          1.0
S  1  1.0
  3.399620948           1.0
S  1  1.0
  1.6589544463          1.0
S  1  1.0
  1.0072366073          1.0
S  1  1.0
  0.7015529018          1.0
S  1  1.0
  0.4315569796          1.0
S  1  1.0
  0.287804033           1.0
S  1  1.0
  0.1976500779          1.0
S  1  1.0
  0.1261440205          1.0
S  1  1.0
  0.0695762007          1.0
S  1  1.0
  0.0414238703          1.0
P  1  1.0
  23250123.055452578    1.0
P  1  1.0
  7716222.44003424      1.0
P  1  1.0
  2114807.12642183      1.0
P  1  1.0
  742193.8400780992     1.0
P  1  1.0
  453251.0208489143     1.0
P  1  1.0
  134871.8230847891     1.0
P  1  1.0
  75132.8998134559      1.0
P  1  1.0
  33597.0452072865      1.0
P  1  1.0
  20459.8229375433      1.0
P  1  1.0
  8167.4699896525       1.0
P  1  1.0
  5244.4050092836       1.0
P  1  1.0
  3578.8342395527       1.0
P  1  1.0
  1490.6253851866       1.0
P  1  1.0
  941.3121902537        1.0
P  1  1.0
  630.0801082665        1.0
P  1  1.0
  405.2397492209        1.0
P  1  1.0
  246.5190303589        1.0
P  1  1.0
  175.9601651445        1.0
P  1  1.0
  124.3961556832        1.0
P  1  1.0
  72.2227935365         1.0
P  1  1.0
  40.439636642          1.0
P  1  1.0
  24.1634659138         1.0
P  1  1.0
  15.2660037343         1.0
P  1  1.0
  10.4373244799         1.0
P  1  1.0
  7.0837228515          1.0
P  1  1.0
  4.4844243715          1.0
P  1  1.0
  2.8791530035          1.0
P  1  1.0
  1.9737144373          1.0
P  1  1.0
  1.3532764999          1.0
P  1  1.0
  0.9024156109          1.0
P  1  1.0
  0.6044304293          1.0
P  1  1.0
  0.3858693633          1.0
P  1  1.0
  0.2353274046          1.0
P  1  1.0
  0.1361587464          1.0
P  1  1.0
  0.0857856369          1.0
D  1  1.0
  4317112.03699107      1.0
D  1  1.0
  2104843.4091797555    1.0
D  1  1.0
  1041163.486190424     1.0
D  1  1.0
  659226.9410752762     1.0
D  1  1.0
  234451.7798256831     1.0
D  1  1.0
  133867.7899556856     1.0
D  1  1.0
  62269.1839812886      1.0
D  1  1.0
  38528.339470238       1.0
D  1  1.0
  19058.167127249       1.0
D  1  1.0
  11981.3736747394      1.0
D  1  1.0
  5216.9587754583       1.0
D  1  1.0
  2984.5986495861       1.0
D  1  1.0
  1895.9915512764       1.0
D  1  1.0
  1120.5835379303       1.0
D  1  1.0
  675.0130479745        1.0
D  1  1.0
  413.2760981155        1.0
D  1  1.0
  230.3538623012        1.0
D  1  1.0
  131.1057815692        1.0
D  1  1.0
  73.7923070947         1.0
D  1  1.0
  40.4218217725         1.0
D  1  1.0
  24.8303093552         1.0
D  1  1.0
  17.0195229662         1.0
D  1  1.0
  11.2899431597         1.0
D  1  1.0
  6.650813648           1.0
D  1  1.0
  4.3858928063          1.0
D  1  1.0
  2.722520957           1.0
D  1  1.0
  1.7390021137          1.0
D  1  1.0
  0.9881372203          1.0
D  1  1.0
  0.5583495255          1.0
D  1  1.0
  0.3468077874          1.0
D  1  1.0
  0.1766567089          1.0
D  1  1.0
  0.106045108           1.0
F  1  1.0
  12168.261211599       1.0
F  1  1.0
  4376.0847110105       1.0
F  1  1.0
  3125.4349800396       1.0
F  1  1.0
  1459.6752192888       1.0
F  1  1.0
  944.3210876281        1.0
F  1  1.0
  636.8873466792        1.0
F  1  1.0
  424.4614189534        1.0
F  1  1.0
  267.1855906361        1.0
F  1  1.0
  178.7896656352        1.0
F  1  1.0
  120.0928649237        1.0
F  1  1.0
  82.4218124716         1.0
F  1  1.0
  52.2605607091         1.0
F  1  1.0
  35.7234652999         1.0
F  1  1.0
  23.6179997749         1.0
F  1  1.0
  15.2261348903         1.0
F  1  1.0
  10.2094389321         1.0
F  1  1.0
  7.2752057745          1.0
F  1  1.0
  4.8402647267          1.0
F  1  1.0
  3.1233124667          1.0
F  1  1.0
  2.0314454811          1.0
F  1  1.0
  1.1966874972          1.0
F  1  1.0
  0.7166240888          1.0
F  1  1.0
  0.4314259286          1.0
F  1  1.0
  0.238983585           1.0
G  1  1.0
  782.4581435239        1.0
G  1  1.0
  529.9179216623        1.0
G  1  1.0
  346.9598457479        1.0
G  1  1.0
  239.1419602266        1.0
G  1  1.0
  159.3811805816        1.0
G  1  1.0
  111.4413454107        1.0
G  1  1.0
  66.2396372899         1.0
G  1  1.0
  38.3554194461         1.0
G  1  1.0
  26.6724362387         1.0
G  1  1.0
  18.1273206529         1.0
G  1  1.0
  11.6771161117         1.0
G  1  1.0
  8.1303498634          1.0
G  1  1.0
  5.4569901993          1.0
G  1  1.0
  3.3333501618          1.0
G  1  1.0
  2.0278756843          1.0
G  1  1.0
  1.1354708271          1.0
G  1  1.0
  0.6547509777          1.0
G  1  1.0
  0.4620463543          1.0
G  1  1.0
  0.3072688141          1.0
H  1  1.0
  265.4951655581        1.0
H  1  1.0
  139.1989212671        1.0
H  1  1.0
  65.2775464081         1.0
H  1  1.0
  34.3552884971         1.0
H  1  1.0
  20.6950618001         1.0
H  1  1.0
  11.6986720216         1.0
H  1  1.0
  6.0491813569          1.0
H  1  1.0
  4.2375609685          1.0
H  1  1.0
  3.0008193801          1.0
H  1  1.0
  2.0039750647          1.0
H  1  1.0
  1.2926292562          1.0
H  1  1.0
  0.5401766726          1.0
I  1  1.0
  76.7861308751         1.0
I  1  1.0
  35.8296823325         1.0
I  1  1.0
  20.2281570832         1.0
I  1  1.0
  13.7725712213         1.0
I  1  1.0
  7.7807253074          1.0
I  1  1.0
  4.47560263            1.0
I  1  1.0
  2.7343934281          1.0
I  1  1.0
  0.57976984            1.0
J  1  1.0
  4.0735866936          1.0
****
Te     0
S  1  1.0
  38813319.0            1.0
S  1  1.0
  4938278.0184638165    1.0
S  1  1.0
  1753063.672           1.0
S  1  1.0
  708112.416            1.0
S  1  1.0
  298675.032            1.0
S  1  1.0
  120666.5303074148     1.0
S  1  1.0
  51509.0803896653      1.0
S  1  1.0
  16251.691034935       1.0
S  1  1.0
  8573.6581387756       1.0
S  1  1.0
  4358.4170476846       1.0
S  1  1.0
  2666.2454526501       1.0
S  1  1.0
  1033.8451756424       1.0
S  1  1.0
  614.513076997         1.0
S  1  1.0
  404.7680237042        1.0
S  1  1.0
  241.0210898249        1.0
S  1  1.0
  141.1468180131        1.0
S  1  1.0
  86.8329962917         1.0
S  1  1.0
  52.236979988          1.0
S  1  1.0
  31.968872172          1.0
S  1  1.0
  20.6573697125         1.0
S  1  1.0
  13.6929525767         1.0
S  1  1.0
  9.6366955444          1.0
S  1  1.0
  4.558208093           1.0
S  1  1.0
  3.0597088695          1.0
S  1  1.0
  2.09783075            1.0
S  1  1.0
  1.390065876           1.0
S  1  1.0
  0.8477001948          1.0
S  1  1.0
  0.5493345678          1.0
S  1  1.0
  0.3741987553          1.0
S  1  1.0
  0.2273022393          1.0
S  1  1.0
  0.1460562183          1.0
S  1  1.0
  0.0816999799          1.0
S  1  1.0
  0.0489090316          1.0
P  1  1.0
  13206275.66           1.0
P  1  1.0
  5158686.872123377     1.0
P  1  1.0
  2155659.8483420624    1.0
P  1  1.0
  571406.9833707894     1.0
P  1  1.0
  342855.5021428866     1.0
P  1  1.0
  140715.8149318082     1.0
P  1  1.0
  74803.5503075001      1.0
P  1  1.0
  33386.4742154183      1.0
P  1  1.0
  15099.4914481192      1.0
P  1  1.0
  8285.0378897215       1.0
P  1  1.0
  4161.0260424401       1.0
P  1  1.0
  2252.2523716947       1.0
P  1  1.0
  1260.2016821967       1.0
P  1  1.0
  720.0952817365        1.0
P  1  1.0
  392.9807849998        1.0
P  1  1.0
  257.3224447339        1.0
P  1  1.0
  183.0194955643        1.0
P  1  1.0
  106.6698448735        1.0
P  1  1.0
  65.7720407018         1.0
P  1  1.0
  46.5221171649         1.0
P  1  1.0
  29.1933058218         1.0
P  1  1.0
  17.2792404338         1.0
P  1  1.0
  9.8985533871          1.0
P  1  1.0
  6.1819192892          1.0
P  1  1.0
  3.7892513481          1.0
P  1  1.0
  2.6458149075          1.0
P  1  1.0
  1.6179490716          1.0
P  1  1.0
  1.0258377645          1.0
P  1  1.0
  0.6245370719          1.0
P  1  1.0
  0.4109666681          1.0
P  1  1.0
  0.2792430488          1.0
P  1  1.0
  0.160060371           1.0
P  1  1.0
  0.1011117925          1.0
D  1  1.0
  13243.3298094549      1.0
D  1  1.0
  3754.2974710264       1.0
D  1  1.0
  2370.8300930949       1.0
D  1  1.0
  1270.8606125884       1.0
D  1  1.0
  731.449288828         1.0
D  1  1.0
  429.6071357694        1.0
D  1  1.0
  261.4788491684        1.0
D  1  1.0
  150.7037792054        1.0
D  1  1.0
  102.9285944419        1.0
D  1  1.0
  70.6161640001         1.0
D  1  1.0
  50.1947729727         1.0
D  1  1.0
  33.994239878          1.0
D  1  1.0
  22.807082128          1.0
D  1  1.0
  14.7601779753         1.0
D  1  1.0
  8.8340452171          1.0
D  1  1.0
  5.6394323739          1.0
D  1  1.0
  3.6032464743          1.0
D  1  1.0
  2.3299336845          1.0
D  1  1.0
  1.5290969467          1.0
D  1  1.0
  0.8977173444          1.0
D  1  1.0
  0.5735759201          1.0
D  1  1.0
  0.3610322636          1.0
D  1  1.0
  0.2077476862          1.0
D  1  1.0
  0.1252071208          1.0
F  1  1.0
  9260.4752589366       1.0
F  1  1.0
  5652.5325659389       1.0
F  1  1.0
  2971.9403628438       1.0
F  1  1.0
  1908.5170635774       1.0
F  1  1.0
  1280.2283514053       1.0
F  1  1.0
  687.3660645835        1.0
F  1  1.0
  375.9084976289        1.0
F  1  1.0
  239.0952936691        1.0
F  1  1.0
  144.2134917402        1.0
F  1  1.0
  100.3741977636        1.0
F  1  1.0
  66.4274150761         1.0
F  1  1.0
  39.3036518921         1.0
F  1  1.0
  24.5865291339         1.0
F  1  1.0
  14.2568574276         1.0
F  1  1.0
  8.3471375899          1.0
F  1  1.0
  4.605217443           1.0
F  1  1.0
  2.777495545           1.0
F  1  1.0
  1.7961571746          1.0
F  1  1.0
  1.1999403283          1.0
F  1  1.0
  0.8411436039          1.0
F  1  1.0
  0.5670456723          1.0
F  1  1.0
  0.378141471           1.0
F  1  1.0
  0.2383279979          1.0
G  1  1.0
  1639.6319643346       1.0
G  1  1.0
  977.6536576039        1.0
G  1  1.0
  508.2760855794        1.0
G  1  1.0
  272.0134066751        1.0
G  1  1.0
  168.5515269377        1.0
G  1  1.0
  105.7749763577        1.0
G  1  1.0
  62.6120802723         1.0
G  1  1.0
  44.0940026898         1.0
G  1  1.0
  28.2612195649         1.0
G  1  1.0
  16.1922331768         1.0
G  1  1.0
  10.7515756159         1.0
G  1  1.0
  6.4139292809          1.0
G  1  1.0
  3.5309849143          1.0
G  1  1.0
  2.1249212453          1.0
G  1  1.0
  1.2646880325          1.0
G  1  1.0
  0.6537960723          1.0
G  1  1.0
  0.3623925991          1.0
H  1  1.0
  194.3652476645        1.0
H  1  1.0
  124.7290388816        1.0
H  1  1.0
  71.5573280031         1.0
H  1  1.0
  41.9930949671         1.0
H  1  1.0
  24.2090743296         1.0
H  1  1.0
  10.9060430647         1.0
H  1  1.0
  6.6358238627          1.0
H  1  1.0
  4.171416952           1.0
H  1  1.0
  2.4231969988          1.0
H  1  1.0
  1.3392579896          1.0
H  1  1.0
  0.6321533791          1.0
I  1  1.0
  63.0339281608         1.0
I  1  1.0
  38.0043478865         1.0
I  1  1.0
  21.6733652782         1.0
I  1  1.0
  8.5568298963          1.0
I  1  1.0
  4.9677778419          1.0
I  1  1.0
  3.0672162204          1.0
I  1  1.0
  0.68757084            1.0
J  1  1.0
  4.5263450081          1.0
****
I     0
S  1  1.0
  5523878.212894222     1.0
S  1  1.0
  1827044.388           1.0
S  1  1.0
  741468.048            1.0
S  1  1.0
  313870.466            1.0
S  1  1.0
  115600.2579980499     1.0
S  1  1.0
  48464.0408591861      1.0
S  1  1.0
  17217.5932396326      1.0
S  1  1.0
  9087.6689762402       1.0
S  1  1.0
  5325.9231091046       1.0
S  1  1.0
  2061.757905067        1.0
S  1  1.0
  1304.1158706692       1.0
S  1  1.0
  828.170332537         1.0
S  1  1.0
  505.4057350445        1.0
S  1  1.0
  279.305147048         1.0
S  1  1.0
  180.6685636186        1.0
S  1  1.0
  96.9175671111         1.0
S  1  1.0
  53.6675519213         1.0
S  1  1.0
  32.536513025          1.0
S  1  1.0
  21.6763597295         1.0
S  1  1.0
  14.5778897094         1.0
S  1  1.0
  9.4410784746          1.0
S  1  1.0
  6.0562173616          1.0
S  1  1.0
  3.2239288492          1.0
S  1  1.0
  1.9418053323          1.0
S  1  1.0
  1.3706155291          1.0
S  1  1.0
  0.9610693557          1.0
S  1  1.0
  0.6289865015          1.0
S  1  1.0
  0.4009414271          1.0
S  1  1.0
  0.2606609204          1.0
S  1  1.0
  0.1690894919          1.0
S  1  1.0
  0.0950451495          1.0
S  1  1.0
  0.0565651231          1.0
P  1  1.0
  23691366.740743734    1.0
P  1  1.0
  5819131.055639526     1.0
P  1  1.0
  1413144.4853366334    1.0
P  1  1.0
  622735.9580544066     1.0
P  1  1.0
  371921.1685582839     1.0
P  1  1.0
  152595.279847887      1.0
P  1  1.0
  82595.6055931009      1.0
P  1  1.0
  36087.9886716685      1.0
P  1  1.0
  16258.3441823313      1.0
P  1  1.0
  7425.412744337        1.0
P  1  1.0
  3337.2996853843       1.0
P  1  1.0
  2060.1357727736       1.0
P  1  1.0
  1327.4938169911       1.0
P  1  1.0
  842.6659204331        1.0
P  1  1.0
  446.5071626226        1.0
P  1  1.0
  276.0515035242        1.0
P  1  1.0
  189.6603853175        1.0
P  1  1.0
  114.9346817633        1.0
P  1  1.0
  59.1435719051         1.0
P  1  1.0
  33.6568974306         1.0
P  1  1.0
  22.1102659601         1.0
P  1  1.0
  14.5848737299         1.0
P  1  1.0
  8.678302004           1.0
P  1  1.0
  5.5085163551          1.0
P  1  1.0
  3.3878399021          1.0
P  1  1.0
  1.8677341946          1.0
P  1  1.0
  1.1149647083          1.0
P  1  1.0
  0.7953670425          1.0
P  1  1.0
  0.4807047403          1.0
P  1  1.0
  0.2939732444          1.0
P  1  1.0
  0.1601670839          1.0
P  1  1.0
  0.1005602189          1.0
D  1  1.0
  152436.8462168054     1.0
D  1  1.0
  75244.8721285954      1.0
D  1  1.0
  46577.5641955039      1.0
D  1  1.0
  25457.7166898332      1.0
D  1  1.0
  15698.2782229146      1.0
D  1  1.0
  10158.1832012354      1.0
D  1  1.0
  6415.9473153955       1.0
D  1  1.0
  3515.5723837234       1.0
D  1  1.0
  2014.2566883085       1.0
D  1  1.0
  1134.6305772096       1.0
D  1  1.0
  693.1135158917        1.0
D  1  1.0
  491.9989728315        1.0
D  1  1.0
  299.7726253598        1.0
D  1  1.0
  185.873365867         1.0
D  1  1.0
  131.2669125421        1.0
D  1  1.0
  90.2299749458         1.0
D  1  1.0
  59.2562456114         1.0
D  1  1.0
  35.0391190623         1.0
D  1  1.0
  21.5352537407         1.0
D  1  1.0
  13.1906577212         1.0
D  1  1.0
  8.1100599455          1.0
D  1  1.0
  5.4504593519          1.0
D  1  1.0
  3.2952829405          1.0
D  1  1.0
  1.8101748746          1.0
D  1  1.0
  1.0269919724          1.0
D  1  1.0
  0.6875927587          1.0
D  1  1.0
  0.4337982717          1.0
D  1  1.0
  0.2295909593          1.0
D  1  1.0
  0.1448067152          1.0
F  1  1.0
  5320.6416606015       1.0
F  1  1.0
  3216.6511914892       1.0
F  1  1.0
  1989.6481585822       1.0
F  1  1.0
  1226.4894054865       1.0
F  1  1.0
  777.8818014504        1.0
F  1  1.0
  498.5587461567        1.0
F  1  1.0
  287.1874689825        1.0
F  1  1.0
  172.7618751885        1.0
F  1  1.0
  108.8081283188        1.0
F  1  1.0
  69.8831600924         1.0
F  1  1.0
  39.77504628           1.0
F  1  1.0
  22.1690803493         1.0
F  1  1.0
  14.1025449021         1.0
F  1  1.0
  9.2024668052          1.0
F  1  1.0
  5.7787026373          1.0
F  1  1.0
  3.8121027257          1.0
F  1  1.0
  2.5051865215          1.0
F  1  1.0
  1.566604631           1.0
F  1  1.0
  0.9716388557          1.0
F  1  1.0
  0.5714350304          1.0
F  1  1.0
  0.3270151654          1.0
G  1  1.0
  1053.5125235196       1.0
G  1  1.0
  643.2550613139        1.0
G  1  1.0
  418.9162005063        1.0
G  1  1.0
  279.2172381663        1.0
G  1  1.0
  181.1959181217        1.0
G  1  1.0
  123.7407427597        1.0
G  1  1.0
  77.534605395          1.0
G  1  1.0
  42.2890798222         1.0
G  1  1.0
  27.8499428857         1.0
G  1  1.0
  17.1844153915         1.0
G  1  1.0
  9.8650247454          1.0
G  1  1.0
  6.4063404821          1.0
G  1  1.0
  4.1573572189          1.0
G  1  1.0
  2.8815597873          1.0
G  1  1.0
  1.9529356891          1.0
G  1  1.0
  1.2795335397          1.0
G  1  1.0
  0.7602532496          1.0
G  1  1.0
  0.4265763221          1.0
H  1  1.0
  173.2169372264        1.0
H  1  1.0
  90.3156448583         1.0
H  1  1.0
  62.0133089231         1.0
H  1  1.0
  35.1401114243         1.0
H  1  1.0
  20.6854159146         1.0
H  1  1.0
  7.3156020296          1.0
H  1  1.0
  4.4586717942          1.0
H  1  1.0
  2.6473126063          1.0
H  1  1.0
  1.5395327031          1.0
H  1  1.0
  0.7421830998          1.0
I  1  1.0
  100.7246249628        1.0
I  1  1.0
  57.5325628424         1.0
I  1  1.0
  31.2484007461         1.0
I  1  1.0
  9.4329385542          1.0
I  1  1.0
  6.3302215675          1.0
I  1  1.0
  4.3565491281          1.0
I  1  1.0
  2.5920146703          1.0
I  1  1.0
  0.811954              1.0
J  1  1.0
  4.9913427109          1.0
****
Xe     0
S  1  1.0
  23430442.95724876     1.0
S  1  1.0
  4732147.54            1.0
S  1  1.0
  1849726.038           1.0
S  1  1.0
  757641.55             1.0
S  1  1.0
  323409.696            1.0
S  1  1.0
  123752.4965682739     1.0
S  1  1.0
  51704.7329731629      1.0
S  1  1.0
  18054.812333166       1.0
S  1  1.0
  9687.3077122643       1.0
S  1  1.0
  5134.2432014021       1.0
S  1  1.0
  2223.4128782023       1.0
S  1  1.0
  1066.733188596        1.0
S  1  1.0
  674.1539444787        1.0
S  1  1.0
  302.7758877971        1.0
S  1  1.0
  144.5564952651        1.0
S  1  1.0
  93.6471851026         1.0
S  1  1.0
  56.358334001          1.0
S  1  1.0
  36.3917214019         1.0
S  1  1.0
  18.4810782753         1.0
S  1  1.0
  9.6454141612          1.0
S  1  1.0
  5.3274199382          1.0
S  1  1.0
  2.9065089658          1.0
S  1  1.0
  1.6141713508          1.0
S  1  1.0
  1.0646678362          1.0
S  1  1.0
  0.6660426584          1.0
S  1  1.0
  0.4327293536          1.0
S  1  1.0
  0.2878038508          1.0
S  1  1.0
  0.1906628546          1.0
S  1  1.0
  0.108648626           1.0
S  1  1.0
  0.0643228795          1.0
P  1  1.0
  23704176.315343965    1.0
P  1  1.0
  9617683.784389136     1.0
P  1  1.0
  1998433.0016430153    1.0
P  1  1.0
  663440.0948705759     1.0
P  1  1.0
  363797.8783997382     1.0
P  1  1.0
  183394.0428361151     1.0
P  1  1.0
  95456.4599252335      1.0
P  1  1.0
  36074.5916680385      1.0
P  1  1.0
  19041.501642493       1.0
P  1  1.0
  7824.1567179162       1.0
P  1  1.0
  5421.823497717        1.0
P  1  1.0
  2218.488736058        1.0
P  1  1.0
  1469.2186187283       1.0
P  1  1.0
  936.4030274756        1.0
P  1  1.0
  575.1060211849        1.0
P  1  1.0
  379.2257301545        1.0
P  1  1.0
  250.0536530841        1.0
P  1  1.0
  157.3288240693        1.0
P  1  1.0
  105.1202881063        1.0
P  1  1.0
  71.704690272          1.0
P  1  1.0
  45.362459808          1.0
P  1  1.0
  27.7622938021         1.0
P  1  1.0
  16.1257207526         1.0
P  1  1.0
  9.161028801           1.0
P  1  1.0
  5.0540609959          1.0
P  1  1.0
  3.0021542436          1.0
P  1  1.0
  1.7612057468          1.0
P  1  1.0
  0.920385787           1.0
P  1  1.0
  0.5102692029          1.0
P  1  1.0
  0.3359601197          1.0
P  1  1.0
  0.2035211587          1.0
P  1  1.0
  0.1143517857          1.0
D  1  1.0
  864068.3767614239     1.0
D  1  1.0
  322259.738324299      1.0
D  1  1.0
  181179.5581833785     1.0
D  1  1.0
  84260.2457177638      1.0
D  1  1.0
  50258.2876277181      1.0
D  1  1.0
  27161.8824882582      1.0
D  1  1.0
  17036.8141651582      1.0
D  1  1.0
  7041.2105279324       1.0
D  1  1.0
  4049.9522998967       1.0
D  1  1.0
  2699.2777538759       1.0
D  1  1.0
  1739.1957165634       1.0
D  1  1.0
  1187.0358101783       1.0
D  1  1.0
  842.0879951515        1.0
D  1  1.0
  528.3190754035        1.0
D  1  1.0
  285.9406037347        1.0
D  1  1.0
  157.9386024715        1.0
D  1  1.0
  97.304730125          1.0
D  1  1.0
  56.6875204178         1.0
D  1  1.0
  34.8763537924         1.0
D  1  1.0
  22.2874855477         1.0
D  1  1.0
  14.6915201844         1.0
D  1  1.0
  9.5736356201          1.0
D  1  1.0
  6.4366875002          1.0
D  1  1.0
  4.00020495            1.0
D  1  1.0
  2.3548595338          1.0
D  1  1.0
  1.4006639061          1.0
D  1  1.0
  0.9347405556          1.0
D  1  1.0
  0.6494013166          1.0
D  1  1.0
  0.4342190005          1.0
D  1  1.0
  0.2639819396          1.0
D  1  1.0
  0.1646665714          1.0
F  1  1.0
  6792.7239468948       1.0
F  1  1.0
  3509.6304604174       1.0
F  1  1.0
  2259.921146598        1.0
F  1  1.0
  1374.8323123797       1.0
F  1  1.0
  934.9422892437        1.0
F  1  1.0
  663.1415262435        1.0
F  1  1.0
  398.1001770051        1.0
F  1  1.0
  204.4795158066        1.0
F  1  1.0
  114.8777340222        1.0
F  1  1.0
  62.2076884734         1.0
F  1  1.0
  38.3119775447         1.0
F  1  1.0
  26.0578528363         1.0
F  1  1.0
  16.8655247375         1.0
F  1  1.0
  11.8606219973         1.0
F  1  1.0
  8.361787808           1.0
F  1  1.0
  4.9026614494          1.0
F  1  1.0
  3.1624599916          1.0
F  1  1.0
  2.1972390335          1.0
F  1  1.0
  1.2392404272          1.0
F  1  1.0
  0.7480677065          1.0
F  1  1.0
  0.502208295           1.0
F  1  1.0
  0.3220955119          1.0
G  1  1.0
  1162.7075945015       1.0
G  1  1.0
  641.8938163537        1.0
G  1  1.0
  392.9564124283        1.0
G  1  1.0
  219.1181317858        1.0
G  1  1.0
  153.9253962397        1.0
G  1  1.0
  107.5315634349        1.0
G  1  1.0
  64.4741166323         1.0
G  1  1.0
  35.9831271804         1.0
G  1  1.0
  23.6226418835         1.0
G  1  1.0
  14.6394660335         1.0
G  1  1.0
  10.2631467382         1.0
G  1  1.0
  7.131443304           1.0
G  1  1.0
  4.3702413318          1.0
G  1  1.0
  2.3330127956          1.0
G  1  1.0
  1.4248397949          1.0
G  1  1.0
  0.87440503            1.0
G  1  1.0
  0.4953886448          1.0
H  1  1.0
  215.6302313505        1.0
H  1  1.0
  91.748198779          1.0
H  1  1.0
  58.628946952          1.0
H  1  1.0
  38.8826842076         1.0
H  1  1.0
  27.5389669801         1.0
H  1  1.0
  19.4152251617         1.0
H  1  1.0
  13.6624117581         1.0
H  1  1.0
  6.6472523065          1.0
H  1  1.0
  4.0808679578          1.0
H  1  1.0
  2.695560845           1.0
H  1  1.0
  1.7472872656          1.0
H  1  1.0
  0.8638924985          1.0
I  1  1.0
  74.1647370621         1.0
I  1  1.0
  47.484606663          1.0
I  1  1.0
  10.3380085385         1.0
I  1  1.0
  6.1093475535          1.0
I  1  1.0
  3.9004796965          1.0
I  1  1.0
  0.95344726            1.0
J  1  1.0
  5.4684189173          1.0
****
Cs     0
S  1  1.0
  3900050.6676570545    1.0
S  1  1.0
  1847545.234           1.0
S  1  1.0
  635656.4937465419     1.0
S  1  1.0
  209317.7321523357     1.0
S  1  1.0
  120137.121391713      1.0
S  1  1.0
  38785.8860475154      1.0
S  1  1.0
  14349.8508400358      1.0
S  1  1.0
  6104.2518867307       1.0
S  1  1.0
  3873.1104334518       1.0
S  1  1.0
  2265.6704895447       1.0
S  1  1.0
  930.3071123093        1.0
S  1  1.0
  502.4369617253        1.0
S  1  1.0
  283.6844119327        1.0
S  1  1.0
  174.3617627085        1.0
S  1  1.0
  107.077396964         1.0
S  1  1.0
  55.1510459246         1.0
S  1  1.0
  29.3327818734         1.0
S  1  1.0
  15.3231030345         1.0
S  1  1.0
  7.4142905206          1.0
S  1  1.0
  4.6134140888          1.0
S  1  1.0
  2.7044015046          1.0
S  1  1.0
  1.5388071448          1.0
S  1  1.0
  0.8762357588          1.0
S  1  1.0
  0.5529233661          1.0
S  1  1.0
  0.3371856912          1.0
S  1  1.0
  0.2063821812          1.0
S  1  1.0
  0.1406815707          1.0
S  1  1.0
  0.0973919877          1.0
S  1  1.0
  0.0620692893          1.0
S  1  1.0
  0.0332579125          1.0
S  1  1.0
  0.0186413044          1.0
S  1  1.0
  0.0107492748          1.0
S  1  1.0
  0.0059294633          1.0
P  1  1.0
  4289007.520219872     1.0
P  1  1.0
  1715189.9740145674    1.0
P  1  1.0
  728293.2876164799     1.0
P  1  1.0
  374645.6380541166     1.0
P  1  1.0
  173158.6091557857     1.0
P  1  1.0
  66843.0895859758      1.0
P  1  1.0
  38584.9371263464      1.0
P  1  1.0
  17679.3483099498      1.0
P  1  1.0
  7446.1437442733       1.0
P  1  1.0
  4814.3869158454       1.0
P  1  1.0
  2964.4664612062       1.0
P  1  1.0
  1605.1269902231       1.0
P  1  1.0
  923.528159384         1.0
P  1  1.0
  598.8306705953        1.0
P  1  1.0
  393.6610513231        1.0
P  1  1.0
  174.4441853772        1.0
P  1  1.0
  120.3466356067        1.0
P  1  1.0
  69.7658578034         1.0
P  1  1.0
  41.2656698487         1.0
P  1  1.0
  27.0724260646         1.0
P  1  1.0
  17.2897347005         1.0
P  1  1.0
  10.5513438614         1.0
P  1  1.0
  6.3366854993          1.0
P  1  1.0
  3.6159655641          1.0
P  1  1.0
  2.1314299521          1.0
P  1  1.0
  1.4897503108          1.0
P  1  1.0
  0.8861296699          1.0
P  1  1.0
  0.5229555708          1.0
P  1  1.0
  0.3578148136          1.0
P  1  1.0
  0.2035273223          1.0
P  1  1.0
  0.1094699691          1.0
P  1  1.0
  0.0698017535          1.0
P  1  1.0
  0.0443346792          1.0
P  1  1.0
  0.0288222302          1.0
P  1  1.0
  0.0196130938          1.0
P  1  1.0
  0.0105412681          1.0
D  1  1.0
  90473.7088583665      1.0
D  1  1.0
  24599.1243980488      1.0
D  1  1.0
  10559.97066261        1.0
D  1  1.0
  6142.0827565315       1.0
D  1  1.0
  4068.6874284442       1.0
D  1  1.0
  2213.1608735685       1.0
D  1  1.0
  1356.6063145339       1.0
D  1  1.0
  829.9139119072        1.0
D  1  1.0
  468.1690260503        1.0
D  1  1.0
  308.0362964683        1.0
D  1  1.0
  205.6106316782        1.0
D  1  1.0
  132.1857677972        1.0
D  1  1.0
  84.3464728429         1.0
D  1  1.0
  58.247974849          1.0
D  1  1.0
  37.1860354369         1.0
D  1  1.0
  20.5446861289         1.0
D  1  1.0
  11.3449774716         1.0
D  1  1.0
  7.2932119955          1.0
D  1  1.0
  5.1030494169          1.0
D  1  1.0
  2.9947136208          1.0
D  1  1.0
  1.7709942068          1.0
D  1  1.0
  1.0453722986          1.0
D  1  1.0
  0.6010712629          1.0
D  1  1.0
  0.3293813256          1.0
D  1  1.0
  0.1895058086          1.0
D  1  1.0
  0.1243167719          1.0
D  1  1.0
  0.0812048622          1.0
D  1  1.0
  0.0571383513          1.0
D  1  1.0
  0.0366199323          1.0
D  1  1.0
  0.0236197158          1.0
D  1  1.0
  0.0151794261          1.0
F  1  1.0
  8476.627902461        1.0
F  1  1.0
  3124.7019883251       1.0
F  1  1.0
  2139.5525039989       1.0
F  1  1.0
  1010.1624462482       1.0
F  1  1.0
  715.9837044258        1.0
F  1  1.0
  495.4220227497        1.0
F  1  1.0
  299.2673256753        1.0
F  1  1.0
  179.9586483299        1.0
F  1  1.0
  124.6870718202        1.0
F  1  1.0
  78.4693049867         1.0
F  1  1.0
  46.9555619077         1.0
F  1  1.0
  28.3179525813         1.0
F  1  1.0
  20.0294076339         1.0
F  1  1.0
  12.7027691438         1.0
F  1  1.0
  8.610712682           1.0
F  1  1.0
  5.735132518           1.0
F  1  1.0
  3.3130801517          1.0
F  1  1.0
  2.1413968993          1.0
F  1  1.0
  1.496183579           1.0
F  1  1.0
  0.8887692097          1.0
F  1  1.0
  0.4999206846          1.0
F  1  1.0
  0.2851938379          1.0
F  1  1.0
  0.1932124624          1.0
F  1  1.0
  0.1277787201          1.0
F  1  1.0
  0.0645427714          1.0
G  1  1.0
  1263.9720448722       1.0
G  1  1.0
  851.975820296         1.0
G  1  1.0
  539.0189091749        1.0
G  1  1.0
  361.9044441753        1.0
G  1  1.0
  230.5058630163        1.0
G  1  1.0
  158.105854389         1.0
G  1  1.0
  106.0484010586        1.0
G  1  1.0
  66.2547466977         1.0
G  1  1.0
  44.5777660135         1.0
G  1  1.0
  27.9103656359         1.0
G  1  1.0
  17.1980820936         1.0
G  1  1.0
  11.4596563947         1.0
G  1  1.0
  6.5215664483          1.0
G  1  1.0
  4.3658282188          1.0
G  1  1.0
  2.9092766363          1.0
G  1  1.0
  1.5413636261          1.0
G  1  1.0
  0.9242162967          1.0
G  1  1.0
  0.6121568215          1.0
G  1  1.0
  0.3623725776          1.0
G  1  1.0
  0.2386948925          1.0
G  1  1.0
  0.148433031           1.0
G  1  1.0
  0.087700422           1.0
H  1  1.0
  304.2019036858        1.0
H  1  1.0
  126.088358244         1.0
H  1  1.0
  75.5608355652         1.0
H  1  1.0
  49.6933751712         1.0
H  1  1.0
  28.9287277278         1.0
H  1  1.0
  10.6826712516         1.0
H  1  1.0
  6.9426388206          1.0
H  1  1.0
  4.7324488983          1.0
H  1  1.0
  3.1324978984          1.0
H  1  1.0
  1.343635262           1.0
H  1  1.0
  0.5588818778          1.0
I  1  1.0
  102.2186753527        1.0
I  1  1.0
  72.3837432953         1.0
I  1  1.0
  49.2950978495         1.0
I  1  1.0
  8.1776865501          1.0
I  1  1.0
  5.4187437437          1.0
I  1  1.0
  3.7235860353          1.0
I  1  1.0
  1.127150086           1.0
J  1  1.0
  6.084473509           1.0
****
Ba     0
S  1  1.0
  12511739.54           1.0
S  1  1.0
  1749236.316           1.0
S  1  1.0
  688074.9426034365     1.0
S  1  1.0
  248763.3604977356     1.0
S  1  1.0
  96017.7424            1.0
S  1  1.0
  35251.8380161984      1.0
S  1  1.0
  18256.291079518       1.0
S  1  1.0
  10841.7971446887      1.0
S  1  1.0
  4365.9217152329       1.0
S  1  1.0
  2241.4488266974       1.0
S  1  1.0
  1204.3625182725       1.0
S  1  1.0
  585.3570459172        1.0
S  1  1.0
  329.0484197705        1.0
S  1  1.0
  199.5003741579        1.0
S  1  1.0
  139.9071767518        1.0
S  1  1.0
  84.449677446          1.0
S  1  1.0
  50.3714367018         1.0
S  1  1.0
  35.5985113614         1.0
S  1  1.0
  22.2623188188         1.0
S  1  1.0
  10.6879480511         1.0
S  1  1.0
  6.748039963           1.0
S  1  1.0
  4.6928885926          1.0
S  1  1.0
  3.0758432879          1.0
S  1  1.0
  1.751730654           1.0
S  1  1.0
  1.1025446626          1.0
S  1  1.0
  0.7639828634          1.0
S  1  1.0
  0.4601235189          1.0
S  1  1.0
  0.3280433781          1.0
S  1  1.0
  0.2209696097          1.0
S  1  1.0
  0.1377035613          1.0
S  1  1.0
  0.0793755901          1.0
S  1  1.0
  0.0533375512          1.0
S  1  1.0
  0.033728816           1.0
S  1  1.0
  0.0187903283          1.0
S  1  1.0
  0.0113784252          1.0
P  1  1.0
  4521681.205660052     1.0
P  1  1.0
  2094679.3437051745    1.0
P  1  1.0
  802964.1711095762     1.0
P  1  1.0
  410774.8072474674     1.0
P  1  1.0
  168552.4356465439     1.0
P  1  1.0
  62521.7396383759      1.0
P  1  1.0
  35801.4498373348      1.0
P  1  1.0
  21398.0100967313      1.0
P  1  1.0
  9459.3479556534       1.0
P  1  1.0
  4502.8179949279       1.0
P  1  1.0
  2180.7835310798       1.0
P  1  1.0
  1551.6606033759       1.0
P  1  1.0
  898.4498941816        1.0
P  1  1.0
  521.4760567846        1.0
P  1  1.0
  356.1995828446        1.0
P  1  1.0
  227.4386138732        1.0
P  1  1.0
  124.6702554116        1.0
P  1  1.0
  73.0954937259         1.0
P  1  1.0
  51.2529342923         1.0
P  1  1.0
  35.0324223165         1.0
P  1  1.0
  21.2720871791         1.0
P  1  1.0
  13.5947897209         1.0
P  1  1.0
  7.3846097441          1.0
P  1  1.0
  4.3416113901          1.0
P  1  1.0
  2.6958967741          1.0
P  1  1.0
  1.6148254621          1.0
P  1  1.0
  0.9933885311          1.0
P  1  1.0
  0.5638069111          1.0
P  1  1.0
  0.3865889651          1.0
P  1  1.0
  0.2407799999          1.0
P  1  1.0
  0.1283024333          1.0
P  1  1.0
  0.0826095425          1.0
P  1  1.0
  0.0544556148          1.0
P  1  1.0
  0.0316013015          1.0
P  1  1.0
  0.0202283115          1.0
D  1  1.0
  10847630.27029457     1.0
D  1  1.0
  3193164.64            1.0
D  1  1.0
  1069360.779908105     1.0
D  1  1.0
  400276.8735099706     1.0
D  1  1.0
  241194.7361640018     1.0
D  1  1.0
  107381.3991505723     1.0
D  1  1.0
  63344.5122513078      1.0
D  1  1.0
  33073.0808385184      1.0
D  1  1.0
  19765.0159499294      1.0
D  1  1.0
  9051.2687026235       1.0
D  1  1.0
  5520.9242267579       1.0
D  1  1.0
  3574.8113738131       1.0
D  1  1.0
  2266.0051844292       1.0
D  1  1.0
  1489.858221166        1.0
D  1  1.0
  913.3271444186        1.0
D  1  1.0
  607.2831463765        1.0
D  1  1.0
  379.8561032835        1.0
D  1  1.0
  239.880233664         1.0
D  1  1.0
  167.7609551647        1.0
D  1  1.0
  106.8290476907        1.0
D  1  1.0
  55.0544550233         1.0
D  1  1.0
  33.2148204144         1.0
D  1  1.0
  21.5542974485         1.0
D  1  1.0
  14.1699571832         1.0
D  1  1.0
  8.3363751334          1.0
D  1  1.0
  5.1795404296          1.0
D  1  1.0
  3.4250555361          1.0
D  1  1.0
  2.0084794719          1.0
D  1  1.0
  1.1847440839          1.0
D  1  1.0
  0.7418230548          1.0
D  1  1.0
  0.4751719018          1.0
D  1  1.0
  0.292040172           1.0
D  1  1.0
  0.1973729799          1.0
D  1  1.0
  0.1248837152          1.0
D  1  1.0
  0.0760464743          1.0
D  1  1.0
  0.0481032404          1.0
D  1  1.0
  0.0291287686          1.0
F  1  1.0
  12880.0631944679      1.0
F  1  1.0
  8683.5098124399       1.0
F  1  1.0
  4065.2193644221       1.0
F  1  1.0
  2852.1240327126       1.0
F  1  1.0
  1692.1379591743       1.0
F  1  1.0
  895.3492014537        1.0
F  1  1.0
  506.4628162728        1.0
F  1  1.0
  276.8849623692        1.0
F  1  1.0
  161.7470715658        1.0
F  1  1.0
  98.8683311894         1.0
F  1  1.0
  55.7881795801         1.0
F  1  1.0
  36.6283527084         1.0
F  1  1.0
  23.3409293861         1.0
F  1  1.0
  14.0095647373         1.0
F  1  1.0
  9.5122260643          1.0
F  1  1.0
  6.5196630983          1.0
F  1  1.0
  4.2171333868          1.0
F  1  1.0
  2.9521283891          1.0
F  1  1.0
  2.0969245197          1.0
F  1  1.0
  1.358242415           1.0
F  1  1.0
  0.8079363348          1.0
F  1  1.0
  0.4586865797          1.0
F  1  1.0
  0.2474140839          1.0
F  1  1.0
  0.1562107803          1.0
F  1  1.0
  0.1029842165          1.0
G  1  1.0
  3339.8345863141       1.0
G  1  1.0
  1976.1617724433       1.0
G  1  1.0
  1391.4955429573       1.0
G  1  1.0
  925.6889080672        1.0
G  1  1.0
  568.2152142645        1.0
G  1  1.0
  294.6684177342        1.0
G  1  1.0
  166.9658015817        1.0
G  1  1.0
  85.7118165256         1.0
G  1  1.0
  49.942171862          1.0
G  1  1.0
  29.828626974          1.0
G  1  1.0
  20.8772378441         1.0
G  1  1.0
  14.297064492          1.0
G  1  1.0
  10.0438767927         1.0
G  1  1.0
  6.6296765299          1.0
G  1  1.0
  3.8791407593          1.0
G  1  1.0
  2.2547467178          1.0
G  1  1.0
  1.4177386415          1.0
G  1  1.0
  0.9914679425          1.0
G  1  1.0
  0.5561500566          1.0
G  1  1.0
  0.3031291414          1.0
G  1  1.0
  0.1971259281          1.0
G  1  1.0
  0.1258560278          1.0
H  1  1.0
  321.4940446376        1.0
H  1  1.0
  137.1931846826        1.0
H  1  1.0
  76.1906618047         1.0
H  1  1.0
  50.6382080585         1.0
H  1  1.0
  34.1081502428         1.0
H  1  1.0
  19.952499517          1.0
H  1  1.0
  11.6772440727         1.0
H  1  1.0
  7.8087817247          1.0
H  1  1.0
  5.4643391839          1.0
H  1  1.0
  3.4442983609          1.0
H  1  1.0
  1.5037030468          1.0
H  1  1.0
  1.0493708427          1.0
H  1  1.0
  0.6842416487          1.0
I  1  1.0
  127.3108844576        1.0
I  1  1.0
  66.5645289058         1.0
I  1  1.0
  37.5567064536         1.0
I  1  1.0
  21.956654836          1.0
I  1  1.0
  13.0541584856         1.0
I  1  1.0
  8.9341956459          1.0
I  1  1.0
  5.8864961846          1.0
I  1  1.0
  1.30214814            1.0
J  1  1.0
  6.5989988703          1.0
****
La     0
S  1  1.0
  12636504.4            1.0
S  1  1.0
  1535694.4045385057    1.0
S  1  1.0
  875458.2841546716     1.0
S  1  1.0
  262500.4224769578     1.0
S  1  1.0
  100351.9591           1.0
S  1  1.0
  46447.7030198813      1.0
S  1  1.0
  19635.2099369254      1.0
S  1  1.0
  8285.6581398941       1.0
S  1  1.0
  4788.1427175703       1.0
S  1  1.0
  2867.6302347844       1.0
S  1  1.0
  1177.6886352355       1.0
S  1  1.0
  611.9902642008        1.0
S  1  1.0
  369.1170406192        1.0
S  1  1.0
  159.2365759584        1.0
S  1  1.0
  106.7269887834        1.0
S  1  1.0
  66.4727443068         1.0
S  1  1.0
  44.860422004          1.0
S  1  1.0
  31.3128781244         1.0
S  1  1.0
  20.9159215188         1.0
S  1  1.0
  12.3917882455         1.0
S  1  1.0
  6.8459380615          1.0
S  1  1.0
  3.4225348636          1.0
S  1  1.0
  2.0269978276          1.0
S  1  1.0
  1.3188727946          1.0
S  1  1.0
  0.8596449908          1.0
S  1  1.0
  0.4949847266          1.0
S  1  1.0
  0.2735876168          1.0
S  1  1.0
  0.1764807349          1.0
S  1  1.0
  0.1052602497          1.0
S  1  1.0
  0.058879458           1.0
S  1  1.0
  0.0322475535          1.0
S  1  1.0
  0.0206513427          1.0
S  1  1.0
  0.0124062345          1.0
P  1  1.0
  12234208.377068494    1.0
P  1  1.0
  4050660.77            1.0
P  1  1.0
  2128032.421613635     1.0
P  1  1.0
  847113.0361795663     1.0
P  1  1.0
  479483.0164477239     1.0
P  1  1.0
  171174.9358304418     1.0
P  1  1.0
  86562.206884832       1.0
P  1  1.0
  32792.4828829196      1.0
P  1  1.0
  16194.2054133962      1.0
P  1  1.0
  7813.2607005582       1.0
P  1  1.0
  4818.1779538964       1.0
P  1  1.0
  3218.3179154687       1.0
P  1  1.0
  2039.0406707603       1.0
P  1  1.0
  1089.022060985        1.0
P  1  1.0
  727.2337353724        1.0
P  1  1.0
  440.3611249798        1.0
P  1  1.0
  280.880253728         1.0
P  1  1.0
  178.8088174885        1.0
P  1  1.0
  105.1524777064        1.0
P  1  1.0
  67.4480151321         1.0
P  1  1.0
  39.3230294137         1.0
P  1  1.0
  23.9688646542         1.0
P  1  1.0
  14.3107284368         1.0
P  1  1.0
  9.0064472292          1.0
P  1  1.0
  5.8176701372          1.0
P  1  1.0
  3.9112822851          1.0
P  1  1.0
  2.416009361           1.0
P  1  1.0
  1.2206951608          1.0
P  1  1.0
  0.7261247443          1.0
P  1  1.0
  0.4965227437          1.0
P  1  1.0
  0.311157761           1.0
P  1  1.0
  0.1779274375          1.0
P  1  1.0
  0.1036036712          1.0
P  1  1.0
  0.058082602           1.0
P  1  1.0
  0.0353153833          1.0
P  1  1.0
  0.0220555281          1.0
D  1  1.0
  2005496.0777377344    1.0
D  1  1.0
  831953.897560717      1.0
D  1  1.0
  255477.4429939696     1.0
D  1  1.0
  138289.0641039747     1.0
D  1  1.0
  73066.7195390519      1.0
D  1  1.0
  36183.5878873653      1.0
D  1  1.0
  18808.1226025683      1.0
D  1  1.0
  10259.5384188294      1.0
D  1  1.0
  7131.7644059584       1.0
D  1  1.0
  3001.0823132999       1.0
D  1  1.0
  1858.882632034        1.0
D  1  1.0
  1233.683799341        1.0
D  1  1.0
  805.8195098552        1.0
D  1  1.0
  540.7113699532        1.0
D  1  1.0
  317.9306522081        1.0
D  1  1.0
  204.7072532639        1.0
D  1  1.0
  137.602399697         1.0
D  1  1.0
  80.2091541555         1.0
D  1  1.0
  51.3752999448         1.0
D  1  1.0
  33.1115223113         1.0
D  1  1.0
  18.7539743545         1.0
D  1  1.0
  11.0846215425         1.0
D  1  1.0
  7.3714197227          1.0
D  1  1.0
  5.1331460174          1.0
D  1  1.0
  3.2289370223          1.0
D  1  1.0
  1.8212552975          1.0
D  1  1.0
  1.0433940793          1.0
D  1  1.0
  0.6469471612          1.0
D  1  1.0
  0.4469113904          1.0
D  1  1.0
  0.2814363077          1.0
D  1  1.0
  0.1859814926          1.0
D  1  1.0
  0.1313279723          1.0
D  1  1.0
  0.0924055261          1.0
D  1  1.0
  0.0606307362          1.0
D  1  1.0
  0.0317599604          1.0
F  1  1.0
  328133.3436414236     1.0
F  1  1.0
  156302.2243212014     1.0
F  1  1.0
  105767.0790550806     1.0
F  1  1.0
  75051.3337906606      1.0
F  1  1.0
  35310.9904426192      1.0
F  1  1.0
  22192.5394715492      1.0
F  1  1.0
  11505.2915510914      1.0
F  1  1.0
  6622.8241532986       1.0
F  1  1.0
  4508.340706333        1.0
F  1  1.0
  2845.139448586        1.0
F  1  1.0
  1655.1126397798       1.0
F  1  1.0
  908.312008229         1.0
F  1  1.0
  569.2586577458        1.0
F  1  1.0
  356.3676338766        1.0
F  1  1.0
  198.1669833087        1.0
F  1  1.0
  102.8828871905        1.0
F  1  1.0
  61.1903087018         1.0
F  1  1.0
  40.5698430903         1.0
F  1  1.0
  24.2094910197         1.0
F  1  1.0
  12.8776365943         1.0
F  1  1.0
  6.5720104332          1.0
F  1  1.0
  3.9025100403          1.0
F  1  1.0
  2.6916595702          1.0
F  1  1.0
  1.8954592143          1.0
F  1  1.0
  1.1745365316          1.0
F  1  1.0
  0.7166582059          1.0
F  1  1.0
  0.4997480836          1.0
F  1  1.0
  0.307089968           1.0
F  1  1.0
  0.168875661           1.0
F  1  1.0
  0.1084946908          1.0
F  1  1.0
  0.0702553373          1.0
G  1  1.0
  2174.5560005031       1.0
G  1  1.0
  1277.3895210455       1.0
G  1  1.0
  732.1080411097        1.0
G  1  1.0
  442.4544278504        1.0
G  1  1.0
  265.5905837601        1.0
G  1  1.0
  156.7516768459        1.0
G  1  1.0
  97.8689134266         1.0
G  1  1.0
  53.1007336059         1.0
G  1  1.0
  31.5553209393         1.0
G  1  1.0
  18.2005793498         1.0
G  1  1.0
  11.1402876605         1.0
G  1  1.0
  7.9278068352          1.0
G  1  1.0
  5.6566593522          1.0
G  1  1.0
  3.8719580001          1.0
G  1  1.0
  2.5368911829          1.0
G  1  1.0
  1.561388026           1.0
G  1  1.0
  1.0976289306          1.0
G  1  1.0
  0.7573420491          1.0
G  1  1.0
  0.527460993           1.0
G  1  1.0
  0.3391770948          1.0
G  1  1.0
  0.1697207099          1.0
G  1  1.0
  0.1154104146          1.0
H  1  1.0
  555.827209            1.0
H  1  1.0
  312.3508535147        1.0
H  1  1.0
  152.0645048904        1.0
H  1  1.0
  92.8567803385         1.0
H  1  1.0
  55.471777623          1.0
H  1  1.0
  33.0565494609         1.0
H  1  1.0
  20.344697213          1.0
H  1  1.0
  13.5016044037         1.0
H  1  1.0
  9.3370446009          1.0
H  1  1.0
  5.3964802171          1.0
H  1  1.0
  3.3177627965          1.0
H  1  1.0
  1.762213314           1.0
H  1  1.0
  1.1602525642          1.0
H  1  1.0
  0.7357425653          1.0
H  1  1.0
  0.4132575835          1.0
H  1  1.0
  0.2302772104          1.0
H  1  1.0
  0.1636737216          1.0
I  1  1.0
  374.0209770875        1.0
I  1  1.0
  205.1510703767        1.0
I  1  1.0
  116.9086776883        1.0
I  1  1.0
  81.4733577735         1.0
I  1  1.0
  53.5329442384         1.0
I  1  1.0
  32.1754518581         1.0
I  1  1.0
  18.5758597117         1.0
I  1  1.0
  10.1854078986         1.0
I  1  1.0
  6.1052079221          1.0
I  1  1.0
  3.6015574271          1.0
I  1  1.0
  2.0742536653          1.0
I  1  1.0
  1.3211438212          1.0
I  1  1.0
  0.8649967184          1.0
I  1  1.0
  0.5137187157          1.0
I  1  1.0
  0.284200417           1.0
I  1  1.0
  0.2027243769          1.0
J  1  1.0
  7.0961305094          1.0
****
Ce     0
S  1  1.0
  12632872.32           1.0
S  1  1.0
  1565869.5314648042    1.0
S  1  1.0
  870168.7179090111     1.0
S  1  1.0
  318204.2702650046     1.0
S  1  1.0
  89387.0410853419      1.0
S  1  1.0
  40434.8909052914      1.0
S  1  1.0
  23330.4800744988      1.0
S  1  1.0
  12284.8622253084      1.0
S  1  1.0
  5412.6523285288       1.0
S  1  1.0
  2170.4067842568       1.0
S  1  1.0
  1202.1299585926       1.0
S  1  1.0
  688.5642829133        1.0
S  1  1.0
  433.6961394985        1.0
S  1  1.0
  266.5489327259        1.0
S  1  1.0
  142.7961948334        1.0
S  1  1.0
  83.6283946445         1.0
S  1  1.0
  53.0342624071         1.0
S  1  1.0
  32.759714981          1.0
S  1  1.0
  19.9963593021         1.0
S  1  1.0
  11.8403756374         1.0
S  1  1.0
  7.3192020398          1.0
S  1  1.0
  3.5661481414          1.0
S  1  1.0
  2.1200547025          1.0
S  1  1.0
  1.3713127228          1.0
S  1  1.0
  0.7874104484          1.0
S  1  1.0
  0.4961216251          1.0
S  1  1.0
  0.304370341           1.0
S  1  1.0
  0.1864431628          1.0
S  1  1.0
  0.131361139           1.0
S  1  1.0
  0.0793843425          1.0
S  1  1.0
  0.0447759153          1.0
S  1  1.0
  0.0250425165          1.0
S  1  1.0
  0.012691677           1.0
P  1  1.0
  7511046.461686291     1.0
P  1  1.0
  4178306.49            1.0
P  1  1.0
  1464997.1198845955    1.0
P  1  1.0
  452890.8045949187     1.0
P  1  1.0
  250503.3396020702     1.0
P  1  1.0
  108823.7776385593     1.0
P  1  1.0
  68416.5072121551      1.0
P  1  1.0
  38147.857274046       1.0
P  1  1.0
  17050.4217995013      1.0
P  1  1.0
  7834.2687229987       1.0
P  1  1.0
  3571.8219146996       1.0
P  1  1.0
  2100.9947012991       1.0
P  1  1.0
  1138.5509126982       1.0
P  1  1.0
  697.9277404341        1.0
P  1  1.0
  417.9594554554        1.0
P  1  1.0
  237.5535211822        1.0
P  1  1.0
  152.5635709089        1.0
P  1  1.0
  103.0025443065        1.0
P  1  1.0
  70.1656735529         1.0
P  1  1.0
  47.0229357059         1.0
P  1  1.0
  31.651936484          1.0
P  1  1.0
  18.7123035258         1.0
P  1  1.0
  11.3022625817         1.0
P  1  1.0
  7.3446824119          1.0
P  1  1.0
  4.7633183314          1.0
P  1  1.0
  2.5341203345          1.0
P  1  1.0
  1.5244819019          1.0
P  1  1.0
  0.9235007191          1.0
P  1  1.0
  0.6328740722          1.0
P  1  1.0
  0.3791569662          1.0
P  1  1.0
  0.2326535883          1.0
P  1  1.0
  0.1640346572          1.0
P  1  1.0
  0.1068577018          1.0
P  1  1.0
  0.0738935826          1.0
P  1  1.0
  0.0450436807          1.0
P  1  1.0
  0.0225629813          1.0
D  1  1.0
  12542595.20038665     1.0
D  1  1.0
  3757225.42            1.0
D  1  1.0
  2112732.8149399813    1.0
D  1  1.0
  863965.4215956593     1.0
D  1  1.0
  521316.104            1.0
D  1  1.0
  235790.8526094484     1.0
D  1  1.0
  132188.8479086027     1.0
D  1  1.0
  75269.8761252756      1.0
D  1  1.0
  38505.3608957627      1.0
D  1  1.0
  16354.1392135547      1.0
D  1  1.0
  7851.9176572724       1.0
D  1  1.0
  5142.4209633577       1.0
D  1  1.0
  3050.5823751614       1.0
D  1  1.0
  1881.0043298973       1.0
D  1  1.0
  1308.2832255992       1.0
D  1  1.0
  808.0526573879        1.0
D  1  1.0
  414.307626581         1.0
D  1  1.0
  220.7233335382        1.0
D  1  1.0
  136.1141912515        1.0
D  1  1.0
  87.9219749786         1.0
D  1  1.0
  53.5504873149         1.0
D  1  1.0
  35.7840155622         1.0
D  1  1.0
  24.5407091678         1.0
D  1  1.0
  15.3300681881         1.0
D  1  1.0
  8.7003555961          1.0
D  1  1.0
  5.0293062019          1.0
D  1  1.0
  3.5273726983          1.0
D  1  1.0
  2.4970281644          1.0
D  1  1.0
  1.5810944941          1.0
D  1  1.0
  1.0277466953          1.0
D  1  1.0
  0.6765322152          1.0
D  1  1.0
  0.4244225971          1.0
D  1  1.0
  0.2581978177          1.0
D  1  1.0
  0.1731920563          1.0
D  1  1.0
  0.1132982811          1.0
D  1  1.0
  0.0600551798          1.0
D  1  1.0
  0.032490693           1.0
F  1  1.0
  12030.1003725305      1.0
F  1  1.0
  7012.3731759384       1.0
F  1  1.0
  4784.3586717028       1.0
F  1  1.0
  2329.486185624        1.0
F  1  1.0
  1594.1056383404       1.0
F  1  1.0
  1037.4876249782       1.0
F  1  1.0
  612.5766702383        1.0
F  1  1.0
  393.9016674637        1.0
F  1  1.0
  270.2618357009        1.0
F  1  1.0
  170.2558739072        1.0
F  1  1.0
  95.9185733436         1.0
F  1  1.0
  52.6146491864         1.0
F  1  1.0
  31.4139639747         1.0
F  1  1.0
  19.9597429482         1.0
F  1  1.0
  13.8617583155         1.0
F  1  1.0
  9.2298050919          1.0
F  1  1.0
  6.1866214769          1.0
F  1  1.0
  3.848536102           1.0
F  1  1.0
  2.5163289763          1.0
F  1  1.0
  1.6856597132          1.0
F  1  1.0
  1.0376744702          1.0
F  1  1.0
  0.6777501466          1.0
F  1  1.0
  0.4687050585          1.0
F  1  1.0
  0.3192731762          1.0
F  1  1.0
  0.1781624502          1.0
F  1  1.0
  0.1092410551          1.0
F  1  1.0
  0.0745906117          1.0
G  1  1.0
  1623.9933090477       1.0
G  1  1.0
  1097.239792912        1.0
G  1  1.0
  736.9974646098        1.0
G  1  1.0
  451.3474985752        1.0
G  1  1.0
  267.4086260266        1.0
G  1  1.0
  159.3795629033        1.0
G  1  1.0
  100.9500140594        1.0
G  1  1.0
  65.0796845033         1.0
G  1  1.0
  37.1043437267         1.0
G  1  1.0
  18.2971094832         1.0
G  1  1.0
  10.9094860672         1.0
G  1  1.0
  7.7268601219          1.0
G  1  1.0
  5.3568964654          1.0
G  1  1.0
  3.2260069419          1.0
G  1  1.0
  2.1883090073          1.0
G  1  1.0
  1.5468047313          1.0
G  1  1.0
  1.0205582414          1.0
G  1  1.0
  0.6562190017          1.0
G  1  1.0
  0.3945521984          1.0
G  1  1.0
  0.2466431921          1.0
G  1  1.0
  0.1621865897          1.0
G  1  1.0
  0.0912541492          1.0
H  1  1.0
  456.9112486199        1.0
H  1  1.0
  304.101405041         1.0
H  1  1.0
  196.6513592805        1.0
H  1  1.0
  117.166583875         1.0
H  1  1.0
  70.1092780536         1.0
H  1  1.0
  44.9462925287         1.0
H  1  1.0
  28.4761276724         1.0
H  1  1.0
  18.3753855223         1.0
H  1  1.0
  11.4550807686         1.0
H  1  1.0
  6.629492608           1.0
H  1  1.0
  4.1982413305          1.0
H  1  1.0
  2.4434684402          1.0
H  1  1.0
  1.5155270178          1.0
H  1  1.0
  0.9991956745          1.0
H  1  1.0
  0.6811660765          1.0
H  1  1.0
  0.4709207781          1.0
H  1  1.0
  0.3285704149          1.0
H  1  1.0
  0.2323588762          1.0
H  1  1.0
  0.1176615961          1.0
I  1  1.0
  493.835834            1.0
I  1  1.0
  171.3185224218        1.0
I  1  1.0
  102.4805649277        1.0
I  1  1.0
  67.4282057219         1.0
I  1  1.0
  44.8141828991         1.0
I  1  1.0
  30.3786668699         1.0
I  1  1.0
  21.4587269823         1.0
I  1  1.0
  15.0371498732         1.0
I  1  1.0
  10.3023284717         1.0
I  1  1.0
  6.9035946391          1.0
I  1  1.0
  4.7362534062          1.0
I  1  1.0
  2.8172551082          1.0
I  1  1.0
  1.7854510903          1.0
I  1  1.0
  1.2041746071          1.0
I  1  1.0
  0.7754523851          1.0
I  1  1.0
  0.5430994442          1.0
I  1  1.0
  0.3394741348          1.0
I  1  1.0
  0.2301731087          1.0
I  1  1.0
  0.1320984534          1.0
J  1  1.0
  14.2307056796         1.0
J  1  1.0
  7.7569855485          1.0
J  1  1.0
  4.6083784282          1.0
J  1  1.0
  2.7157121623          1.0
J  1  1.0
  0.7578170512          1.0
K  1  1.0
  4.3488001142          1.0
****
Pr     0
S  1  1.0
  12666709.06           1.0
S  1  1.0
  5100618.552246793     1.0
S  1  1.0
  1672551.9970583697    1.0
S  1  1.0
  533170.618            1.0
S  1  1.0
  222334.1369491414     1.0
S  1  1.0
  91686.0115718592      1.0
S  1  1.0
  42081.805306801       1.0
S  1  1.0
  15662.9147340462      1.0
S  1  1.0
  9635.7964517594       1.0
S  1  1.0
  5663.9720725249       1.0
S  1  1.0
  2244.2921648015       1.0
S  1  1.0
  1275.0142801053       1.0
S  1  1.0
  725.2793001538        1.0
S  1  1.0
  454.2307216979        1.0
S  1  1.0
  281.3934057714        1.0
S  1  1.0
  145.4276110469        1.0
S  1  1.0
  84.5764148307         1.0
S  1  1.0
  59.4773360812         1.0
S  1  1.0
  37.7953990456         1.0
S  1  1.0
  23.7979931934         1.0
S  1  1.0
  12.4384055124         1.0
S  1  1.0
  6.6599930864          1.0
S  1  1.0
  4.2044488452          1.0
S  1  1.0
  2.8299409857          1.0
S  1  1.0
  1.7673197919          1.0
S  1  1.0
  1.0495884825          1.0
S  1  1.0
  0.7053302003          1.0
S  1  1.0
  0.4451761364          1.0
S  1  1.0
  0.2709760415          1.0
S  1  1.0
  0.183218317           1.0
S  1  1.0
  0.1154010201          1.0
S  1  1.0
  0.0706800568          1.0
S  1  1.0
  0.0356171077          1.0
S  1  1.0
  0.0184111739          1.0
S  1  1.0
  0.0122751485          1.0
P  1  1.0
  7733893.634689571     1.0
P  1  1.0
  4285127.71            1.0
P  1  1.0
  1532094.586871081     1.0
P  1  1.0
  509067.5308742652     1.0
P  1  1.0
  262316.8840825324     1.0
P  1  1.0
  113865.9394821549     1.0
P  1  1.0
  70972.9019046462      1.0
P  1  1.0
  25488.333567669       1.0
P  1  1.0
  12065.8282610466      1.0
P  1  1.0
  7289.6151065773       1.0
P  1  1.0
  4206.2061064789       1.0
P  1  1.0
  2170.7730115342       1.0
P  1  1.0
  1165.0717317972       1.0
P  1  1.0
  622.2375255977        1.0
P  1  1.0
  371.4448919683        1.0
P  1  1.0
  220.5522167924        1.0
P  1  1.0
  114.8160848629        1.0
P  1  1.0
  69.366439074          1.0
P  1  1.0
  48.6041765278         1.0
P  1  1.0
  34.1454610434         1.0
P  1  1.0
  23.4521577933         1.0
P  1  1.0
  15.0138427801         1.0
P  1  1.0
  9.1966731401          1.0
P  1  1.0
  5.679290296           1.0
P  1  1.0
  3.5942164653          1.0
P  1  1.0
  2.3224339875          1.0
P  1  1.0
  1.5154173277          1.0
P  1  1.0
  1.0586593243          1.0
P  1  1.0
  0.6065804932          1.0
P  1  1.0
  0.3787443558          1.0
P  1  1.0
  0.2263307875          1.0
P  1  1.0
  0.131861694           1.0
P  1  1.0
  0.0905618272          1.0
P  1  1.0
  0.0571914688          1.0
P  1  1.0
  0.0339607858          1.0
P  1  1.0
  0.0218224863          1.0
D  1  1.0
  13088763.636743506    1.0
D  1  1.0
  3942967.24            1.0
D  1  1.0
  1360396.999017961     1.0
D  1  1.0
  422379.532059994      1.0
D  1  1.0
  248186.307397806      1.0
D  1  1.0
  138034.0050066228     1.0
D  1  1.0
  83057.8978975263      1.0
D  1  1.0
  38508.3099599728      1.0
D  1  1.0
  25034.5473860166      1.0
D  1  1.0
  11314.8613226644      1.0
D  1  1.0
  5537.3323885671       1.0
D  1  1.0
  3154.8966250621       1.0
D  1  1.0
  1955.0045569095       1.0
D  1  1.0
  1360.8797472438       1.0
D  1  1.0
  653.6026077928        1.0
D  1  1.0
  410.6705720794        1.0
D  1  1.0
  269.1396763241        1.0
D  1  1.0
  168.6836146403        1.0
D  1  1.0
  94.9252804703         1.0
D  1  1.0
  62.4562621705         1.0
D  1  1.0
  43.7412625335         1.0
D  1  1.0
  25.5308764543         1.0
D  1  1.0
  13.2043364856         1.0
D  1  1.0
  8.0755532913          1.0
D  1  1.0
  5.6286341842          1.0
D  1  1.0
  3.9005030385          1.0
D  1  1.0
  2.4248633867          1.0
D  1  1.0
  1.326664233           1.0
D  1  1.0
  0.7177480886          1.0
D  1  1.0
  0.4522727443          1.0
D  1  1.0
  0.2768061549          1.0
D  1  1.0
  0.1718427882          1.0
D  1  1.0
  0.0982246985          1.0
D  1  1.0
  0.0533974087          1.0
D  1  1.0
  0.0356707982          1.0
F  1  1.0
  83000.68407215        1.0
F  1  1.0
  43893.2381            1.0
F  1  1.0
  26277.4880472873      1.0
F  1  1.0
  12570.7051946812      1.0
F  1  1.0
  7292.2608923365       1.0
F  1  1.0
  4733.8154334534       1.0
F  1  1.0
  2886.3253177008       1.0
F  1  1.0
  1828.7758354262       1.0
F  1  1.0
  1105.2467178597       1.0
F  1  1.0
  685.7108736431        1.0
F  1  1.0
  411.6507328508        1.0
F  1  1.0
  291.2242985405        1.0
F  1  1.0
  197.5006181096        1.0
F  1  1.0
  139.6073833785        1.0
F  1  1.0
  82.2977010457         1.0
F  1  1.0
  49.2239484944         1.0
F  1  1.0
  34.7920430567         1.0
F  1  1.0
  24.7826008185         1.0
F  1  1.0
  17.3571844014         1.0
F  1  1.0
  11.7255963659         1.0
F  1  1.0
  7.4872360628          1.0
F  1  1.0
  4.6309264263          1.0
F  1  1.0
  2.95924171            1.0
F  1  1.0
  1.6173635615          1.0
F  1  1.0
  1.1071666618          1.0
F  1  1.0
  0.7297054619          1.0
F  1  1.0
  0.4906539817          1.0
F  1  1.0
  0.3166618624          1.0
F  1  1.0
  0.2153964103          1.0
F  1  1.0
  0.1473821575          1.0
F  1  1.0
  0.0959136961          1.0
F  1  1.0
  0.0592355737          1.0
G  1  1.0
  3071.1487544825       1.0
G  1  1.0
  1421.2984488125       1.0
G  1  1.0
  874.7656866499        1.0
G  1  1.0
  506.0383175187        1.0
G  1  1.0
  297.460312826         1.0
G  1  1.0
  208.0564591765        1.0
G  1  1.0
  137.8394557251        1.0
G  1  1.0
  86.1850148902         1.0
G  1  1.0
  60.4979435986         1.0
G  1  1.0
  41.7379337837         1.0
G  1  1.0
  25.2157959603         1.0
G  1  1.0
  14.4354104997         1.0
G  1  1.0
  8.8686307365          1.0
G  1  1.0
  5.2660809679          1.0
G  1  1.0
  2.8173345767          1.0
G  1  1.0
  1.8863761757          1.0
G  1  1.0
  1.3295427741          1.0
G  1  1.0
  0.8892828751          1.0
G  1  1.0
  0.5886759433          1.0
G  1  1.0
  0.3898119475          1.0
G  1  1.0
  0.2402526799          1.0
G  1  1.0
  0.1691717943          1.0
G  1  1.0
  0.1190612121          1.0
G  1  1.0
  0.0746373248          1.0
H  1  1.0
  402.3363402622        1.0
H  1  1.0
  256.6158023819        1.0
H  1  1.0
  167.0737123475        1.0
H  1  1.0
  103.387670411         1.0
H  1  1.0
  64.1902479534         1.0
H  1  1.0
  35.3335026422         1.0
H  1  1.0
  21.4419908598         1.0
H  1  1.0
  14.7106022478         1.0
H  1  1.0
  9.7311796738          1.0
H  1  1.0
  5.8631212728          1.0
H  1  1.0
  3.512621402           1.0
H  1  1.0
  1.8689100083          1.0
H  1  1.0
  1.0982378727          1.0
H  1  1.0
  0.7463888318          1.0
H  1  1.0
  0.4400164018          1.0
H  1  1.0
  0.2874916726          1.0
H  1  1.0
  0.1720223433          1.0
H  1  1.0
  0.0914389396          1.0
I  1  1.0
  360.4340472118        1.0
I  1  1.0
  221.6041285576        1.0
I  1  1.0
  141.3719046438        1.0
I  1  1.0
  78.5678736624         1.0
I  1  1.0
  45.1774780797         1.0
I  1  1.0
  31.6370941025         1.0
I  1  1.0
  19.8337417386         1.0
I  1  1.0
  12.2866573497         1.0
I  1  1.0
  6.9718286001          1.0
I  1  1.0
  4.0188059796          1.0
I  1  1.0
  2.317356184           1.0
I  1  1.0
  1.4795876303          1.0
I  1  1.0
  0.9495852185          1.0
I  1  1.0
  0.5861654432          1.0
I  1  1.0
  0.3826545464          1.0
I  1  1.0
  0.2142345243          1.0
I  1  1.0
  0.0938988806          1.0
J  1  1.0
  14.2896726276         1.0
J  1  1.0
  7.937718649           1.0
J  1  1.0
  4.4172907037          1.0
J  1  1.0
  2.6942735246          1.0
J  1  1.0
  1.6512770677          1.0
J  1  1.0
  0.6214786751          1.0
J  1  1.0
  0.3603270661          1.0
K  1  1.0
  4.8543564116          1.0
K  1  1.0
  3.2194428618          1.0
****
Nd     0
S  1  1.0
  6068478.960600731     1.0
S  1  1.0
  1158342.8528428483    1.0
S  1  1.0
  384506.1741837489     1.0
S  1  1.0
  161861.8002914899     1.0
S  1  1.0
  50809.8009471964      1.0
S  1  1.0
  23465.81726           1.0
S  1  1.0
  10119.4305903543      1.0
S  1  1.0
  4071.7918877913       1.0
S  1  1.0
  2373.8405207596       1.0
S  1  1.0
  1328.1007320057       1.0
S  1  1.0
  761.593742112         1.0
S  1  1.0
  476.2044173028        1.0
S  1  1.0
  296.738810635         1.0
S  1  1.0
  163.1233203554        1.0
S  1  1.0
  96.1308016197         1.0
S  1  1.0
  52.6796802016         1.0
S  1  1.0
  26.8870073928         1.0
S  1  1.0
  13.3637443279         1.0
S  1  1.0
  7.1144573031          1.0
S  1  1.0
  4.8261304161          1.0
S  1  1.0
  3.3692038102          1.0
S  1  1.0
  2.116691612           1.0
S  1  1.0
  1.5075093653          1.0
S  1  1.0
  0.9095277819          1.0
S  1  1.0
  0.5536801324          1.0
S  1  1.0
  0.349958265           1.0
S  1  1.0
  0.2219610143          1.0
S  1  1.0
  0.1455413929          1.0
S  1  1.0
  0.0809459501          1.0
S  1  1.0
  0.0500451981          1.0
S  1  1.0
  0.034757005           1.0
S  1  1.0
  0.0196743107          1.0
S  1  1.0
  0.0125460596          1.0
P  1  1.0
  6615415.164043341     1.0
P  1  1.0
  1606210.4655456615    1.0
P  1  1.0
  571367.5924381405     1.0
P  1  1.0
  314035.4229676474     1.0
P  1  1.0
  180239.2278497521     1.0
P  1  1.0
  80665.7845332408      1.0
P  1  1.0
  42433.0288232454      1.0
P  1  1.0
  15903.6149533458      1.0
P  1  1.0
  7821.1878416963       1.0
P  1  1.0
  5137.1727926779       1.0
P  1  1.0
  3292.0273640069       1.0
P  1  1.0
  1296.7364794394       1.0
P  1  1.0
  825.7531421898        1.0
P  1  1.0
  507.7325694781        1.0
P  1  1.0
  321.8855052903        1.0
P  1  1.0
  194.2414942506        1.0
P  1  1.0
  113.4499390004        1.0
P  1  1.0
  79.3670540125         1.0
P  1  1.0
  52.502381258          1.0
P  1  1.0
  31.8304334922         1.0
P  1  1.0
  17.3781473605         1.0
P  1  1.0
  10.3363279726         1.0
P  1  1.0
  6.690438446           1.0
P  1  1.0
  4.0685048905          1.0
P  1  1.0
  2.5230362876          1.0
P  1  1.0
  1.4764109277          1.0
P  1  1.0
  0.8938168421          1.0
P  1  1.0
  0.53578764            1.0
P  1  1.0
  0.3197388105          1.0
P  1  1.0
  0.1962880655          1.0
P  1  1.0
  0.1101977082          1.0
P  1  1.0
  0.065197101           1.0
P  1  1.0
  0.0353877818          1.0
P  1  1.0
  0.022304106           1.0
D  1  1.0
  14792.7313731341      1.0
D  1  1.0
  8503.3601410982       1.0
D  1  1.0
  3980.2627879565       1.0
D  1  1.0
  2433.4492730357       1.0
D  1  1.0
  1530.8491336861       1.0
D  1  1.0
  1014.7927931666       1.0
D  1  1.0
  633.2906947652        1.0
D  1  1.0
  375.5715302133        1.0
D  1  1.0
  235.6400214265        1.0
D  1  1.0
  168.259806005         1.0
D  1  1.0
  117.5567766806        1.0
D  1  1.0
  74.3175160544         1.0
D  1  1.0
  47.2615631209         1.0
D  1  1.0
  29.5379387031         1.0
D  1  1.0
  18.8673714027         1.0
D  1  1.0
  12.3578182569         1.0
D  1  1.0
  8.3805559643          1.0
D  1  1.0
  5.9785570634          1.0
D  1  1.0
  4.1463942781          1.0
D  1  1.0
  2.8244133368          1.0
D  1  1.0
  1.7325596058          1.0
D  1  1.0
  0.9463517843          1.0
D  1  1.0
  0.5799684538          1.0
D  1  1.0
  0.3474614684          1.0
D  1  1.0
  0.2402744613          1.0
D  1  1.0
  0.1406961491          1.0
D  1  1.0
  0.0816372507          1.0
D  1  1.0
  0.0321179126          1.0
F  1  1.0
  40470.1976617375      1.0
F  1  1.0
  23720.139674479       1.0
F  1  1.0
  13211.478238637       1.0
F  1  1.0
  7618.1117849573       1.0
F  1  1.0
  4974.9813333558       1.0
F  1  1.0
  3029.1364365813       1.0
F  1  1.0
  1972.4908631543       1.0
F  1  1.0
  1100.127707403        1.0
F  1  1.0
  602.3122891365        1.0
F  1  1.0
  398.9020192795        1.0
F  1  1.0
  226.1249307708        1.0
F  1  1.0
  124.0560139021        1.0
F  1  1.0
  74.3857917021         1.0
F  1  1.0
  46.3993176897         1.0
F  1  1.0
  31.4158111183         1.0
F  1  1.0
  20.8991178902         1.0
F  1  1.0
  12.0831233192         1.0
F  1  1.0
  7.6269251             1.0
F  1  1.0
  5.2002772389          1.0
F  1  1.0
  3.5236378421          1.0
F  1  1.0
  1.9778275508          1.0
F  1  1.0
  1.2349531157          1.0
F  1  1.0
  0.8013004713          1.0
F  1  1.0
  0.4566956314          1.0
F  1  1.0
  0.3138867725          1.0
F  1  1.0
  0.1887779557          1.0
F  1  1.0
  0.1043708977          1.0
F  1  1.0
  0.0643974774          1.0
G  1  1.0
  2119.4254701011       1.0
G  1  1.0
  1501.9371782401       1.0
G  1  1.0
  589.5956127722        1.0
G  1  1.0
  348.0570076514        1.0
G  1  1.0
  245.1868052197        1.0
G  1  1.0
  150.2747042574        1.0
G  1  1.0
  83.7711258698         1.0
G  1  1.0
  56.8319613298         1.0
G  1  1.0
  35.5726334942         1.0
G  1  1.0
  20.2274234703         1.0
G  1  1.0
  12.6928396755         1.0
G  1  1.0
  8.3953688331          1.0
G  1  1.0
  5.4958546579          1.0
G  1  1.0
  3.4751276759          1.0
G  1  1.0
  2.0977791643          1.0
G  1  1.0
  1.3821239055          1.0
G  1  1.0
  0.9487775686          1.0
G  1  1.0
  0.5863071702          1.0
G  1  1.0
  0.3539215826          1.0
G  1  1.0
  0.211014313           1.0
G  1  1.0
  0.1473949881          1.0
G  1  1.0
  0.1017552076          1.0
G  1  1.0
  0.0718706868          1.0
H  1  1.0
  678.5125271322        1.0
H  1  1.0
  423.1024694477        1.0
H  1  1.0
  236.6234779568        1.0
H  1  1.0
  149.437266878         1.0
H  1  1.0
  98.2401303134         1.0
H  1  1.0
  57.3135784663         1.0
H  1  1.0
  31.2274202888         1.0
H  1  1.0
  19.7452909285         1.0
H  1  1.0
  12.2230094985         1.0
H  1  1.0
  7.8697376876          1.0
H  1  1.0
  4.8586342009          1.0
H  1  1.0
  2.8466764724          1.0
H  1  1.0
  1.9202652935          1.0
H  1  1.0
  1.1789851063          1.0
H  1  1.0
  0.7290719178          1.0
H  1  1.0
  0.4238674627          1.0
H  1  1.0
  0.2691838534          1.0
H  1  1.0
  0.181247653           1.0
H  1  1.0
  0.0991272783          1.0
I  1  1.0
  301.4580416327        1.0
I  1  1.0
  183.9343721461        1.0
I  1  1.0
  124.524170749         1.0
I  1  1.0
  82.5502167703         1.0
I  1  1.0
  48.1660442333         1.0
I  1  1.0
  28.6886457498         1.0
I  1  1.0
  18.4107926619         1.0
I  1  1.0
  12.7060764809         1.0
I  1  1.0
  8.4012278769          1.0
I  1  1.0
  5.5652085585          1.0
I  1  1.0
  3.1876536451          1.0
I  1  1.0
  1.7907326311          1.0
I  1  1.0
  1.0318991413          1.0
I  1  1.0
  0.656929962           1.0
I  1  1.0
  0.4649955129          1.0
I  1  1.0
  0.3145878349          1.0
I  1  1.0
  0.2027403455          1.0
I  1  1.0
  0.1044258758          1.0
J  1  1.0
  15.530027512          1.0
J  1  1.0
  9.7802367391          1.0
J  1  1.0
  6.8585926893          1.0
J  1  1.0
  4.3797542821          1.0
J  1  1.0
  2.6238531678          1.0
J  1  1.0
  0.6481766899          1.0
J  1  1.0
  0.385567756           1.0
K  1  1.0
  6.5702056877          1.0
K  1  1.0
  3.7843500791          1.0
K  1  1.0
  0.7107105557          1.0
****
Pm     0
S  1  1.0
  2893092.1175715537    1.0
S  1  1.0
  874034.8204283076     1.0
S  1  1.0
  330299.466            1.0
S  1  1.0
  147287.671            1.0
S  1  1.0
  60026.7891030091      1.0
S  1  1.0
  19184.9235578982      1.0
S  1  1.0
  9160.3239710366       1.0
S  1  1.0
  4716.6090832856       1.0
S  1  1.0
  2475.8569356229       1.0
S  1  1.0
  1391.7339820871       1.0
S  1  1.0
  641.058305918         1.0
S  1  1.0
  360.365803027         1.0
S  1  1.0
  187.9679679192        1.0
S  1  1.0
  102.0283179223        1.0
S  1  1.0
  64.2694887494         1.0
S  1  1.0
  40.7693348915         1.0
S  1  1.0
  24.2309499313         1.0
S  1  1.0
  15.5317182858         1.0
S  1  1.0
  7.4644744866          1.0
S  1  1.0
  3.965555173           1.0
S  1  1.0
  2.1014327131          1.0
S  1  1.0
  1.2084463464          1.0
S  1  1.0
  0.7965897233          1.0
S  1  1.0
  0.4949444084          1.0
S  1  1.0
  0.3079123669          1.0
S  1  1.0
  0.1986625434          1.0
S  1  1.0
  0.1163657997          1.0
S  1  1.0
  0.063687494           1.0
S  1  1.0
  0.0330887529          1.0
S  1  1.0
  0.0207919612          1.0
S  1  1.0
  0.0128069104          1.0
P  1  1.0
  4561712.1             1.0
P  1  1.0
  1010589.6771553583    1.0
P  1  1.0
  605128.4337503174     1.0
P  1  1.0
  280964.927970117      1.0
P  1  1.0
  88956.9303459014      1.0
P  1  1.0
  49454.6340228378      1.0
P  1  1.0
  19347.9760016285      1.0
P  1  1.0
  11659.5185994821      1.0
P  1  1.0
  7502.3756183911       1.0
P  1  1.0
  2895.1882618295       1.0
P  1  1.0
  2026.4470475893       1.0
P  1  1.0
  1193.791351858        1.0
P  1  1.0
  672.2685611828        1.0
P  1  1.0
  406.9621655899        1.0
P  1  1.0
  232.821494424         1.0
P  1  1.0
  127.0923492904        1.0
P  1  1.0
  76.3210406203         1.0
P  1  1.0
  44.9075551691         1.0
P  1  1.0
  25.7199426593         1.0
P  1  1.0
  15.2169116266         1.0
P  1  1.0
  10.0465199022         1.0
P  1  1.0
  6.4916162838          1.0
P  1  1.0
  4.0766305645          1.0
P  1  1.0
  2.4473820071          1.0
P  1  1.0
  1.6258629432          1.0
P  1  1.0
  0.9518189402          1.0
P  1  1.0
  0.5484654779          1.0
P  1  1.0
  0.3783109323          1.0
P  1  1.0
  0.2385011251          1.0
P  1  1.0
  0.1496509273          1.0
P  1  1.0
  0.1017907912          1.0
P  1  1.0
  0.0604259586          1.0
P  1  1.0
  0.0371309282          1.0
P  1  1.0
  0.0227678407          1.0
D  1  1.0
  6335772.029354244     1.0
D  1  1.0
  2504723.133360801     1.0
D  1  1.0
  1539064.8503527804    1.0
D  1  1.0
  570351.6029244931     1.0
D  1  1.0
  332042.5991974439     1.0
D  1  1.0
  154646.2549379546     1.0
D  1  1.0
  90696.1907158971      1.0
D  1  1.0
  47425.0847800377      1.0
D  1  1.0
  29285.2979586758      1.0
D  1  1.0
  15430.8880455247      1.0
D  1  1.0
  7592.7328532529       1.0
D  1  1.0
  5128.8482916098       1.0
D  1  1.0
  3421.1743402513       1.0
D  1  1.0
  1958.6496691538       1.0
D  1  1.0
  1155.3404496531       1.0
D  1  1.0
  794.8100227981        1.0
D  1  1.0
  530.1587277843        1.0
D  1  1.0
  354.0626520816        1.0
D  1  1.0
  205.3387194276        1.0
D  1  1.0
  114.2975088385        1.0
D  1  1.0
  68.1010019372         1.0
D  1  1.0
  35.9754290036         1.0
D  1  1.0
  22.3008533522         1.0
D  1  1.0
  14.5171940276         1.0
D  1  1.0
  9.7572866997          1.0
D  1  1.0
  6.7235861223          1.0
D  1  1.0
  4.4941827077          1.0
D  1  1.0
  2.4343415926          1.0
D  1  1.0
  1.2917547506          1.0
D  1  1.0
  0.8471997328          1.0
D  1  1.0
  0.5328612443          1.0
D  1  1.0
  0.3334307569          1.0
D  1  1.0
  0.218266168           1.0
D  1  1.0
  0.1398216709          1.0
D  1  1.0
  0.0858959849          1.0
D  1  1.0
  0.0527190061          1.0
D  1  1.0
  0.0327856906          1.0
F  1  1.0
  45222.5401051904      1.0
F  1  1.0
  28860.4206708287      1.0
F  1  1.0
  13062.5475418889      1.0
F  1  1.0
  7362.4988310777       1.0
F  1  1.0
  4345.9417194202       1.0
F  1  1.0
  2501.3551600043       1.0
F  1  1.0
  1507.2914055136       1.0
F  1  1.0
  1062.7987618523       1.0
F  1  1.0
  716.7694399096        1.0
F  1  1.0
  448.5498398898        1.0
F  1  1.0
  277.3143139953        1.0
F  1  1.0
  175.5639081338        1.0
F  1  1.0
  115.9804517651        1.0
F  1  1.0
  74.8878023397         1.0
F  1  1.0
  44.3207367115         1.0
F  1  1.0
  27.5304958653         1.0
F  1  1.0
  16.7269901676         1.0
F  1  1.0
  9.9580056234          1.0
F  1  1.0
  6.5005968762          1.0
F  1  1.0
  3.834147987           1.0
F  1  1.0
  2.0090665611          1.0
F  1  1.0
  1.2536054606          1.0
F  1  1.0
  0.8334797546          1.0
F  1  1.0
  0.5820289543          1.0
F  1  1.0
  0.3693898632          1.0
F  1  1.0
  0.2125223744          1.0
F  1  1.0
  0.1100103584          1.0
F  1  1.0
  0.0690250095          1.0
G  1  1.0
  1031.997108679        1.0
G  1  1.0
  649.3202479357        1.0
G  1  1.0
  430.1135912674        1.0
G  1  1.0
  297.9537628298        1.0
G  1  1.0
  207.2518644101        1.0
G  1  1.0
  145.5280929838        1.0
G  1  1.0
  102.9059335229        1.0
G  1  1.0
  63.732020654          1.0
G  1  1.0
  38.1172065407         1.0
G  1  1.0
  27.1882231672         1.0
G  1  1.0
  19.2233254514         1.0
G  1  1.0
  11.8801874394         1.0
G  1  1.0
  7.1258479771          1.0
G  1  1.0
  4.2813366853          1.0
G  1  1.0
  2.4834464984          1.0
G  1  1.0
  1.5832245059          1.0
G  1  1.0
  1.0380573018          1.0
G  1  1.0
  0.7374561481          1.0
G  1  1.0
  0.5199303413          1.0
G  1  1.0
  0.3665983983          1.0
G  1  1.0
  0.2592564818          1.0
G  1  1.0
  0.1786211464          1.0
G  1  1.0
  0.0902592556          1.0
H  1  1.0
  754.7734437455        1.0
H  1  1.0
  469.1215314557        1.0
H  1  1.0
  325.4283014789        1.0
H  1  1.0
  196.7384372197        1.0
H  1  1.0
  106.6997701202        1.0
H  1  1.0
  59.4684088521         1.0
H  1  1.0
  35.4216203273         1.0
H  1  1.0
  20.7185002185         1.0
H  1  1.0
  12.7900227204         1.0
H  1  1.0
  7.3928502816          1.0
H  1  1.0
  4.985543115           1.0
H  1  1.0
  3.3938054364          1.0
H  1  1.0
  2.2283818348          1.0
H  1  1.0
  1.5315510555          1.0
H  1  1.0
  0.9040071627          1.0
H  1  1.0
  0.6203535226          1.0
H  1  1.0
  0.4356835723          1.0
H  1  1.0
  0.3064735343          1.0
H  1  1.0
  0.1999176052          1.0
H  1  1.0
  0.1058088562          1.0
I  1  1.0
  334.4833275345        1.0
I  1  1.0
  197.9637648202        1.0
I  1  1.0
  115.4451610148        1.0
I  1  1.0
  77.8338026879         1.0
I  1  1.0
  50.0645369805         1.0
I  1  1.0
  33.7796076897         1.0
I  1  1.0
  23.847236358          1.0
I  1  1.0
  14.8730285143         1.0
I  1  1.0
  9.100047358           1.0
I  1  1.0
  6.435753049           1.0
I  1  1.0
  4.58583227            1.0
I  1  1.0
  3.1443067668          1.0
I  1  1.0
  1.8583995419          1.0
I  1  1.0
  1.119470312           1.0
I  1  1.0
  0.6336999116          1.0
I  1  1.0
  0.4197328421          1.0
I  1  1.0
  0.2403900977          1.0
I  1  1.0
  0.1137197896          1.0
J  1  1.0
  74.2769136607         1.0
J  1  1.0
  16.5880537743         1.0
J  1  1.0
  10.5782436375         1.0
J  1  1.0
  7.3706688619          1.0
J  1  1.0
  5.1899453197          1.0
J  1  1.0
  3.5916150554          1.0
J  1  1.0
  2.1344173889          1.0
J  1  1.0
  0.4235142619          1.0
K  1  1.0
  8.3872902749          1.0
K  1  1.0
  5.3143646152          1.0
K  1  1.0
  0.785384379           1.0
****
Sm     0
S  1  1.0
  11611178.612000722    1.0
S  1  1.0
  1833333.0675416533    1.0
S  1  1.0
  763310.314            1.0
S  1  1.0
  284561.7053484431     1.0
S  1  1.0
  108580.6405244931     1.0
S  1  1.0
  38266.0818416877      1.0
S  1  1.0
  19784.4880730442      1.0
S  1  1.0
  9382.1239249395       1.0
S  1  1.0
  5326.0803577714       1.0
S  1  1.0
  2687.148762814        1.0
S  1  1.0
  1644.9613508305       1.0
S  1  1.0
  713.2875606097        1.0
S  1  1.0
  435.2771767466        1.0
S  1  1.0
  287.7333519923        1.0
S  1  1.0
  162.3155287269        1.0
S  1  1.0
  97.9813575368         1.0
S  1  1.0
  62.4868942684         1.0
S  1  1.0
  41.2494860451         1.0
S  1  1.0
  24.3416611892         1.0
S  1  1.0
  14.8791078943         1.0
S  1  1.0
  7.9894508851          1.0
S  1  1.0
  4.3020516151          1.0
S  1  1.0
  2.5463389617          1.0
S  1  1.0
  1.6766193276          1.0
S  1  1.0
  1.0687303679          1.0
S  1  1.0
  0.6851149807          1.0
S  1  1.0
  0.4409445689          1.0
S  1  1.0
  0.3088387382          1.0
S  1  1.0
  0.2087317394          1.0
S  1  1.0
  0.1225163714          1.0
S  1  1.0
  0.0763100863          1.0
S  1  1.0
  0.0537939869          1.0
S  1  1.0
  0.0348793648          1.0
S  1  1.0
  0.0218031847          1.0
S  1  1.0
  0.0130594956          1.0
P  1  1.0
  2904250.2661380484    1.0
P  1  1.0
  1155287.4574796523    1.0
P  1  1.0
  637314.1315968789     1.0
P  1  1.0
  167641.0875526482     1.0
P  1  1.0
  95959.7804041524      1.0
P  1  1.0
  52278.3136234065      1.0
P  1  1.0
  22929.5063463088      1.0
P  1  1.0
  10815.2219711396      1.0
P  1  1.0
  4549.4021058892       1.0
P  1  1.0
  2896.2092656839       1.0
P  1  1.0
  1894.4211085655       1.0
P  1  1.0
  1150.8236404518       1.0
P  1  1.0
  540.799924373         1.0
P  1  1.0
  376.5188920772        1.0
P  1  1.0
  238.553068615         1.0
P  1  1.0
  149.1603539017        1.0
P  1  1.0
  101.5890274213        1.0
P  1  1.0
  51.1945694399         1.0
P  1  1.0
  30.3699507205         1.0
P  1  1.0
  19.7353027901         1.0
P  1  1.0
  13.1140365703         1.0
P  1  1.0
  7.6012208042          1.0
P  1  1.0
  4.7635431             1.0
P  1  1.0
  2.8479781811          1.0
P  1  1.0
  1.6104858422          1.0
P  1  1.0
  0.8728576415          1.0
P  1  1.0
  0.4686308465          1.0
P  1  1.0
  0.2620659892          1.0
P  1  1.0
  0.155092409           1.0
P  1  1.0
  0.083811596           1.0
P  1  1.0
  0.0535596496          1.0
P  1  1.0
  0.0372396009          1.0
P  1  1.0
  0.0232168811          1.0
D  1  1.0
  5404812.615270279     1.0
D  1  1.0
  1621568.9242724585    1.0
D  1  1.0
  604631.9738251467     1.0
D  1  1.0
  345817.2017060652     1.0
D  1  1.0
  159845.9642790223     1.0
D  1  1.0
  94613.6637839122      1.0
D  1  1.0
  50048.0628461066      1.0
D  1  1.0
  30671.7929664213      1.0
D  1  1.0
  16328.2606472432      1.0
D  1  1.0
  10488.2341897725      1.0
D  1  1.0
  5989.8312749413       1.0
D  1  1.0
  3572.0595765209       1.0
D  1  1.0
  2099.5601013232       1.0
D  1  1.0
  1282.6611316692       1.0
D  1  1.0
  770.8436170104        1.0
D  1  1.0
  492.350934791         1.0
D  1  1.0
  330.9412548362        1.0
D  1  1.0
  209.694798131         1.0
D  1  1.0
  129.5876374233        1.0
D  1  1.0
  83.701388103          1.0
D  1  1.0
  52.2489343011         1.0
D  1  1.0
  35.7890846233         1.0
D  1  1.0
  24.0164425354         1.0
D  1  1.0
  13.3669075463         1.0
D  1  1.0
  8.7722295061          1.0
D  1  1.0
  5.4794150395          1.0
D  1  1.0
  3.0551231454          1.0
D  1  1.0
  1.9957116705          1.0
D  1  1.0
  1.25445496            1.0
D  1  1.0
  0.7527620278          1.0
D  1  1.0
  0.4840787709          1.0
D  1  1.0
  0.3301244687          1.0
D  1  1.0
  0.2077767755          1.0
D  1  1.0
  0.1193990531          1.0
D  1  1.0
  0.0765182797          1.0
D  1  1.0
  0.0533198588          1.0
D  1  1.0
  0.0334323088          1.0
F  1  1.0
  47969.8944020325      1.0
F  1  1.0
  30223.8809867435      1.0
F  1  1.0
  13747.8884497229      1.0
F  1  1.0
  8409.6208713486       1.0
F  1  1.0
  4234.1516274835       1.0
F  1  1.0
  2700.0354776012       1.0
F  1  1.0
  1718.112744316        1.0
F  1  1.0
  1104.7228629826       1.0
F  1  1.0
  767.1970328818        1.0
F  1  1.0
  475.4595240625        1.0
F  1  1.0
  231.4023834231        1.0
F  1  1.0
  125.748768945         1.0
F  1  1.0
  80.7067161949         1.0
F  1  1.0
  52.747891367          1.0
F  1  1.0
  37.0036909079         1.0
F  1  1.0
  23.7644850299         1.0
F  1  1.0
  13.5966106968         1.0
F  1  1.0
  8.2305026176          1.0
F  1  1.0
  4.878377727           1.0
F  1  1.0
  2.8677778081          1.0
F  1  1.0
  1.863894018           1.0
F  1  1.0
  1.1481440495          1.0
F  1  1.0
  0.6472197348          1.0
F  1  1.0
  0.3702131343          1.0
F  1  1.0
  0.2133639743          1.0
F  1  1.0
  0.1402236807          1.0
F  1  1.0
  0.0811957552          1.0
G  1  1.0
  3039.8087487209       1.0
G  1  1.0
  1293.0646587998       1.0
G  1  1.0
  799.8049002689        1.0
G  1  1.0
  480.8400300244        1.0
G  1  1.0
  249.4743768435        1.0
G  1  1.0
  137.6500222995        1.0
G  1  1.0
  78.3514259415         1.0
G  1  1.0
  47.4317139891         1.0
G  1  1.0
  31.6401092075         1.0
G  1  1.0
  19.5468217951         1.0
G  1  1.0
  11.5140524756         1.0
G  1  1.0
  7.749207434           1.0
G  1  1.0
  4.6876829088          1.0
G  1  1.0
  2.8833252754          1.0
G  1  1.0
  1.8062097192          1.0
G  1  1.0
  1.281787282           1.0
G  1  1.0
  0.8838571424          1.0
G  1  1.0
  0.5590498851          1.0
G  1  1.0
  0.3848118639          1.0
G  1  1.0
  0.2638557171          1.0
G  1  1.0
  0.1730660985          1.0
G  1  1.0
  0.0992503576          1.0
H  1  1.0
  831.0134151473        1.0
H  1  1.0
  467.5013709201        1.0
H  1  1.0
  241.4245359607        1.0
H  1  1.0
  143.280191743         1.0
H  1  1.0
  81.4146643829         1.0
H  1  1.0
  45.838023584          1.0
H  1  1.0
  27.9046493031         1.0
H  1  1.0
  17.2677883547         1.0
H  1  1.0
  10.4105023684         1.0
H  1  1.0
  7.0808442162          1.0
H  1  1.0
  4.3557970331          1.0
H  1  1.0
  2.7879644682          1.0
H  1  1.0
  1.8142073586          1.0
H  1  1.0
  0.9114273161          1.0
H  1  1.0
  0.4616336888          1.0
H  1  1.0
  0.3042710715          1.0
H  1  1.0
  0.2108451339          1.0
H  1  1.0
  0.1117302796          1.0
I  1  1.0
  351.9941855854        1.0
I  1  1.0
  208.229924934         1.0
I  1  1.0
  119.1166922177        1.0
I  1  1.0
  81.7424530834         1.0
I  1  1.0
  52.5827639518         1.0
I  1  1.0
  32.7126635602         1.0
I  1  1.0
  18.0164299221         1.0
I  1  1.0
  10.0485738837         1.0
I  1  1.0
  6.3106516984          1.0
I  1  1.0
  3.7502814962          1.0
I  1  1.0
  2.0952342216          1.0
I  1  1.0
  1.2112686476          1.0
I  1  1.0
  0.6829581249          1.0
I  1  1.0
  0.3961778863          1.0
I  1  1.0
  0.2380270073          1.0
I  1  1.0
  0.122091598           1.0
J  1  1.0
  16.9472954581         1.0
J  1  1.0
  11.4182312383         1.0
J  1  1.0
  7.6180825568          1.0
J  1  1.0
  5.1921956194          1.0
J  1  1.0
  3.2467200015          1.0
J  1  1.0
  2.1992274302          1.0
J  1  1.0
  0.7665005113          1.0
J  1  1.0
  0.4615036049          1.0
K  1  1.0
  9.0857860606          1.0
K  1  1.0
  5.8111205162          1.0
K  1  1.0
  0.8620579558          1.0
****
Eu     0
S  1  1.0
  11884087.313763868    1.0
S  1  1.0
  1885416.5703009416    1.0
S  1  1.0
  762576.528            1.0
S  1  1.0
  302430.4078164177     1.0
S  1  1.0
  97592.9125378906      1.0
S  1  1.0
  40100.648452355       1.0
S  1  1.0
  21004.3535629977      1.0
S  1  1.0
  10492.111262699       1.0
S  1  1.0
  5534.8850811397       1.0
S  1  1.0
  2790.6518056148       1.0
S  1  1.0
  1452.9603153082       1.0
S  1  1.0
  862.1361428582        1.0
S  1  1.0
  530.7170091011        1.0
S  1  1.0
  334.6499081862        1.0
S  1  1.0
  212.6763532598        1.0
S  1  1.0
  115.0169806133        1.0
S  1  1.0
  61.109594047          1.0
S  1  1.0
  37.3210279341         1.0
S  1  1.0
  24.9050278665         1.0
S  1  1.0
  15.4668142368         1.0
S  1  1.0
  9.2334408936          1.0
S  1  1.0
  4.3506329056          1.0
S  1  1.0
  2.2935714786          1.0
S  1  1.0
  1.3856121901          1.0
S  1  1.0
  0.9374794812          1.0
S  1  1.0
  0.6438036188          1.0
S  1  1.0
  0.4542730754          1.0
S  1  1.0
  0.2957947046          1.0
S  1  1.0
  0.2067147114          1.0
S  1  1.0
  0.126112951           1.0
S  1  1.0
  0.0810434322          1.0
S  1  1.0
  0.0486909816          1.0
S  1  1.0
  0.0264125155          1.0
S  1  1.0
  0.0133279029          1.0
P  1  1.0
  7312814.524409024     1.0
P  1  1.0
  1581579.4038818774    1.0
P  1  1.0
  866053.5759041535     1.0
P  1  1.0
  353538.9905685997     1.0
P  1  1.0
  187925.445259828      1.0
P  1  1.0
  82241.7798172142      1.0
P  1  1.0
  34343.2626876355      1.0
P  1  1.0
  17690.3897032085      1.0
P  1  1.0
  10099.6243726788      1.0
P  1  1.0
  5943.9848601391       1.0
P  1  1.0
  3824.5889122202       1.0
P  1  1.0
  2033.9578743695       1.0
P  1  1.0
  1228.6776157993       1.0
P  1  1.0
  813.6639562082        1.0
P  1  1.0
  564.9991606473        1.0
P  1  1.0
  359.0567018068        1.0
P  1  1.0
  208.4969203519        1.0
P  1  1.0
  116.3753959908        1.0
P  1  1.0
  70.3381132977         1.0
P  1  1.0
  42.3762119013         1.0
P  1  1.0
  25.8839269995         1.0
P  1  1.0
  17.977483399          1.0
P  1  1.0
  11.9343672998         1.0
P  1  1.0
  7.5155128711          1.0
P  1  1.0
  3.9115072605          1.0
P  1  1.0
  2.4418414622          1.0
P  1  1.0
  1.6760646636          1.0
P  1  1.0
  1.1787648381          1.0
P  1  1.0
  0.8026029262          1.0
P  1  1.0
  0.5538932773          1.0
P  1  1.0
  0.3565416507          1.0
P  1  1.0
  0.2030443144          1.0
P  1  1.0
  0.1233944813          1.0
P  1  1.0
  0.0816324796          1.0
P  1  1.0
  0.0545096904          1.0
P  1  1.0
  0.0382263392          1.0
P  1  1.0
  0.0236940496          1.0
D  1  1.0
  176404.4603062432     1.0
D  1  1.0
  53286.4075649086      1.0
D  1  1.0
  32197.6929406738      1.0
D  1  1.0
  17830.9816974307      1.0
D  1  1.0
  11616.7955677705      1.0
D  1  1.0
  7535.3168916555       1.0
D  1  1.0
  3800.6052808537       1.0
D  1  1.0
  2214.2764212632       1.0
D  1  1.0
  1348.1006612828       1.0
D  1  1.0
  814.7682152022        1.0
D  1  1.0
  531.6889337668        1.0
D  1  1.0
  300.0664372848        1.0
D  1  1.0
  185.7276188759        1.0
D  1  1.0
  118.8527799097        1.0
D  1  1.0
  79.8776891438         1.0
D  1  1.0
  50.7990423866         1.0
D  1  1.0
  31.2351799415         1.0
D  1  1.0
  19.0223011963         1.0
D  1  1.0
  10.3167132703         1.0
D  1  1.0
  5.8707351217          1.0
D  1  1.0
  3.3480850385          1.0
D  1  1.0
  2.0913872947          1.0
D  1  1.0
  1.3003449774          1.0
D  1  1.0
  0.8952910467          1.0
D  1  1.0
  0.6270942691          1.0
D  1  1.0
  0.4247577313          1.0
D  1  1.0
  0.2662700726          1.0
D  1  1.0
  0.1749974218          1.0
D  1  1.0
  0.1215619031          1.0
D  1  1.0
  0.0863431015          1.0
D  1  1.0
  0.0557287372          1.0
D  1  1.0
  0.0341194314          1.0
F  1  1.0
  5307.6512658163       1.0
F  1  1.0
  2860.7654008058       1.0
F  1  1.0
  1760.7502897817       1.0
F  1  1.0
  931.0494821594        1.0
F  1  1.0
  527.1971057362        1.0
F  1  1.0
  347.3187645546        1.0
F  1  1.0
  212.4700856382        1.0
F  1  1.0
  117.8050588409        1.0
F  1  1.0
  73.2302318089         1.0
F  1  1.0
  50.4354259205         1.0
F  1  1.0
  34.753333203          1.0
F  1  1.0
  24.2536597228         1.0
F  1  1.0
  16.6866189495         1.0
F  1  1.0
  10.6032790363         1.0
F  1  1.0
  5.8963341838          1.0
F  1  1.0
  3.8307146971          1.0
F  1  1.0
  2.6812951869          1.0
F  1  1.0
  1.7557787064          1.0
F  1  1.0
  1.1672703286          1.0
F  1  1.0
  0.8209152772          1.0
F  1  1.0
  0.5426496678          1.0
F  1  1.0
  0.3416075377          1.0
F  1  1.0
  0.2256141436          1.0
F  1  1.0
  0.1494245741          1.0
F  1  1.0
  0.0838049978          1.0
G  1  1.0
  1604.5771414029       1.0
G  1  1.0
  865.6950705329        1.0
G  1  1.0
  547.8720524106        1.0
G  1  1.0
  332.8165058143        1.0
G  1  1.0
  199.808059276         1.0
G  1  1.0
  126.8695295618        1.0
G  1  1.0
  79.5330187826         1.0
G  1  1.0
  49.6347419758         1.0
G  1  1.0
  35.1372427155         1.0
G  1  1.0
  22.9003980976         1.0
G  1  1.0
  13.0312234036         1.0
G  1  1.0
  7.2649106582          1.0
G  1  1.0
  5.0065216834          1.0
G  1  1.0
  3.2454225258          1.0
G  1  1.0
  1.981719958           1.0
G  1  1.0
  1.3002229517          1.0
G  1  1.0
  0.867652355           1.0
G  1  1.0
  0.5636816908          1.0
G  1  1.0
  0.3273176003          1.0
G  1  1.0
  0.183136691           1.0
G  1  1.0
  0.0980958095          1.0
H  1  1.0
  1323.30095            1.0
H  1  1.0
  440.4724438751        1.0
H  1  1.0
  253.1127936201        1.0
H  1  1.0
  132.6101482479        1.0
H  1  1.0
  80.0377764478         1.0
H  1  1.0
  48.5465613627         1.0
H  1  1.0
  30.3727652861         1.0
H  1  1.0
  19.1390667309         1.0
H  1  1.0
  12.8083225456         1.0
H  1  1.0
  7.6606154908          1.0
H  1  1.0
  4.8364672453          1.0
H  1  1.0
  3.357100185           1.0
H  1  1.0
  2.2989180767          1.0
H  1  1.0
  1.6267656976          1.0
H  1  1.0
  1.1123299196          1.0
H  1  1.0
  0.7730862613          1.0
H  1  1.0
  0.5146976126          1.0
H  1  1.0
  0.3066565236          1.0
H  1  1.0
  0.2165005736          1.0
H  1  1.0
  0.1170168719          1.0
I  1  1.0
  369.5342849558        1.0
I  1  1.0
  216.7942791281        1.0
I  1  1.0
  128.7114929423        1.0
I  1  1.0
  89.3374855911         1.0
I  1  1.0
  48.1275282683         1.0
I  1  1.0
  26.1763748964         1.0
I  1  1.0
  15.7772728942         1.0
I  1  1.0
  9.2423811436          1.0
I  1  1.0
  5.5929169325          1.0
I  1  1.0
  3.8579502045          1.0
I  1  1.0
  2.2137175694          1.0
I  1  1.0
  1.2807710522          1.0
I  1  1.0
  0.6616769965          1.0
I  1  1.0
  0.375518259           1.0
I  1  1.0
  0.2611259363          1.0
I  1  1.0
  0.1297041928          1.0
J  1  1.0
  61.3366441287         1.0
J  1  1.0
  18.2519190117         1.0
J  1  1.0
  12.230988461          1.0
J  1  1.0
  7.9720034397          1.0
J  1  1.0
  4.5271909224          1.0
J  1  1.0
  2.6955153529          1.0
J  1  1.0
  0.8723394226          1.0
J  1  1.0
  0.6092138236          1.0
J  1  1.0
  0.3676174902          1.0
K  1  1.0
  9.8401718801          1.0
K  1  1.0
  6.5183889794          1.0
K  1  1.0
  4.5718198866          1.0
K  1  1.0
  0.9594702006          1.0
****
Gd     0
S  1  1.0
  12124276.801332643    1.0
S  1  1.0
  1944251.728776624     1.0
S  1  1.0
  762585.668            1.0
S  1  1.0
  278078.6407820995     1.0
S  1  1.0
  116983.3249087316     1.0
S  1  1.0
  40428.9983245333      1.0
S  1  1.0
  21261.6590606978      1.0
S  1  1.0
  10745.5916205597      1.0
S  1  1.0
  6376.7981698177       1.0
S  1  1.0
  3186.0097651522       1.0
S  1  1.0
  2267.7954713558       1.0
S  1  1.0
  1081.8686109569       1.0
S  1  1.0
  427.5246152005        1.0
S  1  1.0
  278.7918237524        1.0
S  1  1.0
  185.392634084         1.0
S  1  1.0
  112.0822401424        1.0
S  1  1.0
  74.4479546363         1.0
S  1  1.0
  45.4833638931         1.0
S  1  1.0
  25.6839450657         1.0
S  1  1.0
  14.7792167751         1.0
S  1  1.0
  8.5817920196          1.0
S  1  1.0
  4.5511706895          1.0
S  1  1.0
  2.3833181602          1.0
S  1  1.0
  1.5963080846          1.0
S  1  1.0
  1.0535150862          1.0
S  1  1.0
  0.5842902519          1.0
S  1  1.0
  0.3041741526          1.0
S  1  1.0
  0.189668509           1.0
S  1  1.0
  0.1183297979          1.0
S  1  1.0
  0.0698894765          1.0
S  1  1.0
  0.0387056788          1.0
S  1  1.0
  0.0261598478          1.0
S  1  1.0
  0.0143336188          1.0
P  1  1.0
  9953699.69968361      1.0
P  1  1.0
  1672439.4030749642    1.0
P  1  1.0
  896956.7593916524     1.0
P  1  1.0
  365704.7214304061     1.0
P  1  1.0
  203521.6359128387     1.0
P  1  1.0
  69794.8820552834      1.0
P  1  1.0
  38250.2739377613      1.0
P  1  1.0
  15795.2437003147      1.0
P  1  1.0
  9448.3993875696       1.0
P  1  1.0
  3925.4711087585       1.0
P  1  1.0
  2474.2473335492       1.0
P  1  1.0
  1366.9846176336       1.0
P  1  1.0
  730.7793259394        1.0
P  1  1.0
  451.8499599748        1.0
P  1  1.0
  295.0972386485        1.0
P  1  1.0
  184.9378891141        1.0
P  1  1.0
  104.7274818343        1.0
P  1  1.0
  64.2429985316         1.0
P  1  1.0
  43.4403347796         1.0
P  1  1.0
  28.3123465069         1.0
P  1  1.0
  15.994338946          1.0
P  1  1.0
  10.1556288355         1.0
P  1  1.0
  6.7272601424          1.0
P  1  1.0
  4.0237069998          1.0
P  1  1.0
  2.63865825            1.0
P  1  1.0
  1.6760308517          1.0
P  1  1.0
  1.0872240802          1.0
P  1  1.0
  0.7364163882          1.0
P  1  1.0
  0.4738824563          1.0
P  1  1.0
  0.2878737562          1.0
P  1  1.0
  0.1922290115          1.0
P  1  1.0
  0.1146514348          1.0
P  1  1.0
  0.0487473326          1.0
P  1  1.0
  0.025481989           1.0
D  1  1.0
  8557.73666789         1.0
D  1  1.0
  4006.4237065744       1.0
D  1  1.0
  2389.311418996        1.0
D  1  1.0
  1442.0913088587       1.0
D  1  1.0
  811.6319440241        1.0
D  1  1.0
  501.7368269182        1.0
D  1  1.0
  303.5769946053        1.0
D  1  1.0
  172.2969940735        1.0
D  1  1.0
  99.5394650629         1.0
D  1  1.0
  67.1782625552         1.0
D  1  1.0
  42.3789239419         1.0
D  1  1.0
  26.4032411282         1.0
D  1  1.0
  16.6281209638         1.0
D  1  1.0
  10.4526866246         1.0
D  1  1.0
  7.0284582692          1.0
D  1  1.0
  4.3461677479          1.0
D  1  1.0
  2.5143426761          1.0
D  1  1.0
  1.6877857276          1.0
D  1  1.0
  1.1750535235          1.0
D  1  1.0
  0.8229198927          1.0
D  1  1.0
  0.4812990913          1.0
D  1  1.0
  0.2818251523          1.0
D  1  1.0
  0.1620423531          1.0
D  1  1.0
  0.0915980726          1.0
D  1  1.0
  0.0653600936          1.0
F  1  1.0
  10462.7239395376      1.0
F  1  1.0
  5488.7612570427       1.0
F  1  1.0
  2693.4698184517       1.0
F  1  1.0
  1490.0360337434       1.0
F  1  1.0
  1017.6655243823       1.0
F  1  1.0
  640.1453920653        1.0
F  1  1.0
  356.0386868693        1.0
F  1  1.0
  241.5502133286        1.0
F  1  1.0
  151.0314096462        1.0
F  1  1.0
  93.3549077183         1.0
F  1  1.0
  64.1529082036         1.0
F  1  1.0
  44.5650974773         1.0
F  1  1.0
  30.186892772          1.0
F  1  1.0
  21.4079569821         1.0
F  1  1.0
  13.2278873521         1.0
F  1  1.0
  7.5857850558          1.0
F  1  1.0
  4.374548744           1.0
F  1  1.0
  2.6594757214          1.0
F  1  1.0
  1.6216537024          1.0
F  1  1.0
  0.8993443043          1.0
F  1  1.0
  0.585889274           1.0
F  1  1.0
  0.3695236944          1.0
F  1  1.0
  0.2490242106          1.0
F  1  1.0
  0.1674924491          1.0
F  1  1.0
  0.0870387949          1.0
G  1  1.0
  1307.1656914524       1.0
G  1  1.0
  888.6783974663        1.0
G  1  1.0
  585.5947878456        1.0
G  1  1.0
  407.1488247604        1.0
G  1  1.0
  282.0451454122        1.0
G  1  1.0
  161.121827731         1.0
G  1  1.0
  83.8270356899         1.0
G  1  1.0
  49.9094930638         1.0
G  1  1.0
  34.9630315348         1.0
G  1  1.0
  24.5723438198         1.0
G  1  1.0
  16.8920444291         1.0
G  1  1.0
  9.8933702931          1.0
G  1  1.0
  5.2914540559          1.0
G  1  1.0
  3.1911158086          1.0
G  1  1.0
  1.6304198429          1.0
G  1  1.0
  1.0036204195          1.0
G  1  1.0
  0.663833731           1.0
G  1  1.0
  0.4460484596          1.0
G  1  1.0
  0.2667083357          1.0
G  1  1.0
  0.1230806359          1.0
H  1  1.0
  525.104640534         1.0
H  1  1.0
  339.1453259284        1.0
H  1  1.0
  240.1765508974        1.0
H  1  1.0
  138.7379604022        1.0
H  1  1.0
  75.4868826589         1.0
H  1  1.0
  49.5265859814         1.0
H  1  1.0
  33.5504331201         1.0
H  1  1.0
  21.3224942228         1.0
H  1  1.0
  13.9475656046         1.0
H  1  1.0
  9.2452272395          1.0
H  1  1.0
  5.4715415499          1.0
H  1  1.0
  3.2632623108          1.0
H  1  1.0
  2.2477255576          1.0
H  1  1.0
  1.5748637304          1.0
H  1  1.0
  0.9038326816          1.0
H  1  1.0
  0.4480747659          1.0
H  1  1.0
  0.2718992383          1.0
H  1  1.0
  0.1575722327          1.0
I  1  1.0
  426.7338247223        1.0
I  1  1.0
  283.4133098772        1.0
I  1  1.0
  193.6295695841        1.0
I  1  1.0
  116.5366493971        1.0
I  1  1.0
  70.0106987626         1.0
I  1  1.0
  44.2366792994         1.0
I  1  1.0
  25.8904877884         1.0
I  1  1.0
  16.2745268901         1.0
I  1  1.0
  9.725705039           1.0
I  1  1.0
  4.9078127949          1.0
I  1  1.0
  2.5750081479          1.0
I  1  1.0
  1.2527807175          1.0
I  1  1.0
  0.6967812441          1.0
I  1  1.0
  0.3840876528          1.0
I  1  1.0
  0.1892701166          1.0
J  1  1.0
  66.9214840188         1.0
J  1  1.0
  25.9608759397         1.0
J  1  1.0
  14.7424971581         1.0
J  1  1.0
  9.8498115427          1.0
J  1  1.0
  6.484233842           1.0
J  1  1.0
  4.3102698423          1.0
J  1  1.0
  2.7031518631          1.0
J  1  1.0
  1.0076662907          1.0
K  1  1.0
  10.8439547528         1.0
K  1  1.0
  6.8437887396          1.0
K  1  1.0
  4.0748406621          1.0
****
Tb     0
S  1  1.0
  21826182.18804519     1.0
S  1  1.0
  2814624.0547485827    1.0
S  1  1.0
  1170665.6690577264    1.0
S  1  1.0
  495650.5826673256     1.0
S  1  1.0
  191914.5325901258     1.0
S  1  1.0
  77654.7115079941      1.0
S  1  1.0
  41330.8561652488      1.0
S  1  1.0
  23195.0105499444      1.0
S  1  1.0
  9570.5203247178       1.0
S  1  1.0
  5607.6222081441       1.0
S  1  1.0
  3296.4231206147       1.0
S  1  1.0
  1328.5173658093       1.0
S  1  1.0
  821.8387338012        1.0
S  1  1.0
  559.8997019138        1.0
S  1  1.0
  332.6220298751        1.0
S  1  1.0
  180.4194799548        1.0
S  1  1.0
  108.6708361608        1.0
S  1  1.0
  65.8723897374         1.0
S  1  1.0
  34.1402176158         1.0
S  1  1.0
  22.9045676946         1.0
S  1  1.0
  15.9040735847         1.0
S  1  1.0
  9.5618211245          1.0
S  1  1.0
  4.571979242           1.0
S  1  1.0
  2.8065905389          1.0
S  1  1.0
  1.9705618852          1.0
S  1  1.0
  1.4067448945          1.0
S  1  1.0
  1.0025957555          1.0
S  1  1.0
  0.5883860672          1.0
S  1  1.0
  0.362812467           1.0
S  1  1.0
  0.2173923076          1.0
S  1  1.0
  0.130562573           1.0
S  1  1.0
  0.0824453049          1.0
S  1  1.0
  0.0498338596          1.0
S  1  1.0
  0.0302390536          1.0
S  1  1.0
  0.0138615831          1.0
P  1  1.0
  3363871.2167300642    1.0
P  1  1.0
  1510087.615446339     1.0
P  1  1.0
  611455.6022647873     1.0
P  1  1.0
  379146.0661043547     1.0
P  1  1.0
  123114.8589021888     1.0
P  1  1.0
  77104.5589151558      1.0
P  1  1.0
  30795.2562923606      1.0
P  1  1.0
  18310.2992826171      1.0
P  1  1.0
  11330.914322649       1.0
P  1  1.0
  7081.2388596248       1.0
P  1  1.0
  3183.219426698        1.0
P  1  1.0
  2048.5897475445       1.0
P  1  1.0
  1302.4564248272       1.0
P  1  1.0
  601.2375404898        1.0
P  1  1.0
  364.687123122         1.0
P  1  1.0
  232.709450949         1.0
P  1  1.0
  157.4038070496        1.0
P  1  1.0
  105.6132080685        1.0
P  1  1.0
  69.0979714773         1.0
P  1  1.0
  38.3432077777         1.0
P  1  1.0
  21.8567502777         1.0
P  1  1.0
  13.887734063          1.0
P  1  1.0
  8.5139739581          1.0
P  1  1.0
  5.1873555496          1.0
P  1  1.0
  2.9198144381          1.0
P  1  1.0
  1.6125556388          1.0
P  1  1.0
  0.9237506128          1.0
P  1  1.0
  0.6304894609          1.0
P  1  1.0
  0.4477522052          1.0
P  1  1.0
  0.2931774742          1.0
P  1  1.0
  0.193933461           1.0
P  1  1.0
  0.1042479327          1.0
P  1  1.0
  0.044805681           1.0
P  1  1.0
  0.0246428144          1.0
D  1  1.0
  5832383.253835472     1.0
D  1  1.0
  3116704.934339989     1.0
D  1  1.0
  1254079.432           1.0
D  1  1.0
  419692.1261204916     1.0
D  1  1.0
  196209.2829223003     1.0
D  1  1.0
  116913.1507902568     1.0
D  1  1.0
  74913.3848970697      1.0
D  1  1.0
  33588.0665044302      1.0
D  1  1.0
  20568.5560618321      1.0
D  1  1.0
  9346.695500795        1.0
D  1  1.0
  6065.3293099312       1.0
D  1  1.0
  2934.3193443068       1.0
D  1  1.0
  1470.1449920379       1.0
D  1  1.0
  993.4222607643        1.0
D  1  1.0
  644.5604383715        1.0
D  1  1.0
  400.8682670794        1.0
D  1  1.0
  256.8118180889        1.0
D  1  1.0
  153.9490098312        1.0
D  1  1.0
  102.3785161998        1.0
D  1  1.0
  68.4800889361         1.0
D  1  1.0
  42.8271265681         1.0
D  1  1.0
  27.7886219187         1.0
D  1  1.0
  17.353800156          1.0
D  1  1.0
  10.7367496216         1.0
D  1  1.0
  6.1898507569          1.0
D  1  1.0
  3.6788612571          1.0
D  1  1.0
  2.5095486639          1.0
D  1  1.0
  1.6231397292          1.0
D  1  1.0
  0.9566631013          1.0
D  1  1.0
  0.5957904133          1.0
D  1  1.0
  0.3296403314          1.0
D  1  1.0
  0.1743992096          1.0
D  1  1.0
  0.102199528           1.0
D  1  1.0
  0.0663601356          1.0
D  1  1.0
  0.0354856528          1.0
F  1  1.0
  3824.3070483733       1.0
F  1  1.0
  2389.9688629611       1.0
F  1  1.0
  1531.5739473697       1.0
F  1  1.0
  1042.8979983651       1.0
F  1  1.0
  740.052063955         1.0
F  1  1.0
  506.5870921506        1.0
F  1  1.0
  348.5630661032        1.0
F  1  1.0
  228.0821731218        1.0
F  1  1.0
  144.3072731689        1.0
F  1  1.0
  101.3194871757        1.0
F  1  1.0
  59.7719221714         1.0
F  1  1.0
  30.1368331524         1.0
F  1  1.0
  18.1847472994         1.0
F  1  1.0
  10.8840512258         1.0
F  1  1.0
  5.5567592436          1.0
F  1  1.0
  2.9819215027          1.0
F  1  1.0
  1.7250743562          1.0
F  1  1.0
  1.1577708607          1.0
F  1  1.0
  0.7557746176          1.0
F  1  1.0
  0.4268698275          1.0
F  1  1.0
  0.2634869882          1.0
F  1  1.0
  0.1787698758          1.0
F  1  1.0
  0.0916602875          1.0
G  1  1.0
  2043.6477060758       1.0
G  1  1.0
  895.2673825253        1.0
G  1  1.0
  603.4823992423        1.0
G  1  1.0
  366.3517126287        1.0
G  1  1.0
  243.4761279768        1.0
G  1  1.0
  171.6763167463        1.0
G  1  1.0
  122.0911783197        1.0
G  1  1.0
  80.6205908376         1.0
G  1  1.0
  53.8396601814         1.0
G  1  1.0
  34.6600902594         1.0
G  1  1.0
  20.8667917096         1.0
G  1  1.0
  10.9824086975         1.0
G  1  1.0
  7.1676509751          1.0
G  1  1.0
  5.0497266954          1.0
G  1  1.0
  3.4724476215          1.0
G  1  1.0
  2.469226682           1.0
G  1  1.0
  1.682493276           1.0
G  1  1.0
  1.1298014986          1.0
G  1  1.0
  0.7766147314          1.0
G  1  1.0
  0.4727412211          1.0
G  1  1.0
  0.2925279981          1.0
G  1  1.0
  0.1857833638          1.0
G  1  1.0
  0.0992241356          1.0
H  1  1.0
  1282.1691883276       1.0
H  1  1.0
  480.109571435         1.0
H  1  1.0
  276.303977899         1.0
H  1  1.0
  150.7564799557        1.0
H  1  1.0
  96.4964021051         1.0
H  1  1.0
  67.1889300845         1.0
H  1  1.0
  39.5967799495         1.0
H  1  1.0
  24.4655930544         1.0
H  1  1.0
  16.8489901872         1.0
H  1  1.0
  10.2367895879         1.0
H  1  1.0
  6.1056251908          1.0
H  1  1.0
  3.4780176886          1.0
H  1  1.0
  1.9829900532          1.0
H  1  1.0
  1.2278208279          1.0
H  1  1.0
  0.7718607963          1.0
H  1  1.0
  0.4751710172          1.0
H  1  1.0
  0.2959649264          1.0
H  1  1.0
  0.1260684323          1.0
I  1  1.0
  563.718044611         1.0
I  1  1.0
  204.0732485651        1.0
I  1  1.0
  137.8267423755        1.0
I  1  1.0
  94.7832703307         1.0
I  1  1.0
  59.0276927103         1.0
I  1  1.0
  39.5435068292         1.0
I  1  1.0
  27.2663287798         1.0
I  1  1.0
  18.1635036076         1.0
I  1  1.0
  12.2506375527         1.0
I  1  1.0
  8.2201109389          1.0
I  1  1.0
  5.3717660334          1.0
I  1  1.0
  3.4226261995          1.0
I  1  1.0
  2.3908890124          1.0
I  1  1.0
  1.4909572744          1.0
I  1  1.0
  0.9190102129          1.0
I  1  1.0
  0.6142342461          1.0
I  1  1.0
  0.3347648135          1.0
I  1  1.0
  0.1431140522          1.0
J  1  1.0
  68.1226437796         1.0
J  1  1.0
  21.2204050706         1.0
J  1  1.0
  14.4362249778         1.0
J  1  1.0
  9.3762387638          1.0
J  1  1.0
  5.735043897           1.0
J  1  1.0
  3.8504034055          1.0
J  1  1.0
  2.6406608605          1.0
J  1  1.0
  0.875643627           1.0
J  1  1.0
  0.5344135193          1.0
K  1  1.0
  11.4217609478         1.0
K  1  1.0
  7.1419342014          1.0
K  1  1.0
  5.0549586309          1.0
K  1  1.0
  1.0009026781          1.0
****
Dy     0
S  1  1.0
  35770729.8            1.0
S  1  1.0
  4534010.36            1.0
S  1  1.0
  1832413.324           1.0
S  1  1.0
  775550.66             1.0
S  1  1.0
  298790.3092732943     1.0
S  1  1.0
  129006.1832495192     1.0
S  1  1.0
  45915.2267179918      1.0
S  1  1.0
  21360.2101048053      1.0
S  1  1.0
  11561.5324262452      1.0
S  1  1.0
  5874.6517237335       1.0
S  1  1.0
  3433.6406530799       1.0
S  1  1.0
  1613.5141905207       1.0
S  1  1.0
  991.4742290477        1.0
S  1  1.0
  587.257320451         1.0
S  1  1.0
  353.3750243748        1.0
S  1  1.0
  196.3061625188        1.0
S  1  1.0
  118.383453087         1.0
S  1  1.0
  70.5751121619         1.0
S  1  1.0
  36.1778799198         1.0
S  1  1.0
  23.7448060621         1.0
S  1  1.0
  13.8426217923         1.0
S  1  1.0
  8.5557027324          1.0
S  1  1.0
  4.7204340537          1.0
S  1  1.0
  2.7164496821          1.0
S  1  1.0
  1.680888744           1.0
S  1  1.0
  1.0402697868          1.0
S  1  1.0
  0.6101913833          1.0
S  1  1.0
  0.3966507837          1.0
S  1  1.0
  0.2324143052          1.0
S  1  1.0
  0.1144754561          1.0
S  1  1.0
  0.0737965797          1.0
S  1  1.0
  0.0510915328          1.0
S  1  1.0
  0.035899769           1.0
S  1  1.0
  0.0256323151          1.0
S  1  1.0
  0.0141220344          1.0
P  1  1.0
  8861255.02943448      1.0
P  1  1.0
  2226917.759097918     1.0
P  1  1.0
  880538.8282716102     1.0
P  1  1.0
  442832.3046275342     1.0
P  1  1.0
  233879.1314393895     1.0
P  1  1.0
  84971.5639961036      1.0
P  1  1.0
  46236.1995525924      1.0
P  1  1.0
  26543.8908528259      1.0
P  1  1.0
  16292.9673494236      1.0
P  1  1.0
  8492.5379462011       1.0
P  1  1.0
  4572.7245522765       1.0
P  1  1.0
  3009.596853741        1.0
P  1  1.0
  1350.3377417333       1.0
P  1  1.0
  804.1343333204        1.0
P  1  1.0
  475.5755668965        1.0
P  1  1.0
  333.1002194737        1.0
P  1  1.0
  217.6508633413        1.0
P  1  1.0
  142.5019080423        1.0
P  1  1.0
  101.2840109854        1.0
P  1  1.0
  60.877324941          1.0
P  1  1.0
  33.7129994812         1.0
P  1  1.0
  16.5872549131         1.0
P  1  1.0
  8.6732114589          1.0
P  1  1.0
  4.522909737           1.0
P  1  1.0
  2.7763782381          1.0
P  1  1.0
  1.7011064043          1.0
P  1  1.0
  1.0438942687          1.0
P  1  1.0
  0.6811461751          1.0
P  1  1.0
  0.4316083216          1.0
P  1  1.0
  0.2930431423          1.0
P  1  1.0
  0.2057854048          1.0
P  1  1.0
  0.113213638           1.0
P  1  1.0
  0.0587078188          1.0
P  1  1.0
  0.0417637865          1.0
P  1  1.0
  0.0251058389          1.0
D  1  1.0
  3270526.426188403     1.0
D  1  1.0
  2011499.4193872996    1.0
D  1  1.0
  781054.1144165618     1.0
D  1  1.0
  438139.1050277336     1.0
D  1  1.0
  206940.5725070091     1.0
D  1  1.0
  123684.4526717851     1.0
D  1  1.0
  53463.8072295764      1.0
D  1  1.0
  35588.8966308274      1.0
D  1  1.0
  21687.5420631465      1.0
D  1  1.0
  14283.1950249864      1.0
D  1  1.0
  6369.6127539042       1.0
D  1  1.0
  4006.860481707        1.0
D  1  1.0
  2292.8056941132       1.0
D  1  1.0
  1067.4341227456       1.0
D  1  1.0
  691.0094372503        1.0
D  1  1.0
  475.4632307896        1.0
D  1  1.0
  324.0640381309        1.0
D  1  1.0
  193.7665536377        1.0
D  1  1.0
  94.1043063605         1.0
D  1  1.0
  52.4893207873         1.0
D  1  1.0
  33.1302409209         1.0
D  1  1.0
  21.9632414045         1.0
D  1  1.0
  13.3248124071         1.0
D  1  1.0
  8.361397706           1.0
D  1  1.0
  4.9281436072          1.0
D  1  1.0
  2.9452753351          1.0
D  1  1.0
  1.7178652773          1.0
D  1  1.0
  0.9441385356          1.0
D  1  1.0
  0.5592349838          1.0
D  1  1.0
  0.3682900456          1.0
D  1  1.0
  0.248536468           1.0
D  1  1.0
  0.1715454655          1.0
D  1  1.0
  0.1047072397          1.0
D  1  1.0
  0.0659475366          1.0
D  1  1.0
  0.036152408           1.0
F  1  1.0
  7425.0718371976       1.0
F  1  1.0
  4184.6310792964       1.0
F  1  1.0
  2483.4765201271       1.0
F  1  1.0
  1523.4422620158       1.0
F  1  1.0
  904.2344620234        1.0
F  1  1.0
  617.9959498378        1.0
F  1  1.0
  411.6431193999        1.0
F  1  1.0
  233.0411840647        1.0
F  1  1.0
  147.3333704171        1.0
F  1  1.0
  80.6506208365         1.0
F  1  1.0
  46.5385429385         1.0
F  1  1.0
  32.290794984          1.0
F  1  1.0
  20.319189828          1.0
F  1  1.0
  12.5090381952         1.0
F  1  1.0
  7.9751690151          1.0
F  1  1.0
  5.5116898111          1.0
F  1  1.0
  3.8413369362          1.0
F  1  1.0
  2.6418279572          1.0
F  1  1.0
  1.7895064951          1.0
F  1  1.0
  1.2721951148          1.0
F  1  1.0
  0.8858181549          1.0
F  1  1.0
  0.574355537           1.0
F  1  1.0
  0.3928654436          1.0
F  1  1.0
  0.2506052188          1.0
F  1  1.0
  0.1644014913          1.0
F  1  1.0
  0.0883984531          1.0
G  1  1.0
  1401.1184727288       1.0
G  1  1.0
  927.4731787731        1.0
G  1  1.0
  617.1268220923        1.0
G  1  1.0
  406.0079790559        1.0
G  1  1.0
  268.432305771         1.0
G  1  1.0
  171.1100285741        1.0
G  1  1.0
  98.9268063841         1.0
G  1  1.0
  56.2438153095         1.0
G  1  1.0
  34.3285510453         1.0
G  1  1.0
  17.7008399168         1.0
G  1  1.0
  10.9161917875         1.0
G  1  1.0
  7.0026802686          1.0
G  1  1.0
  4.878371163           1.0
G  1  1.0
  3.4794580408          1.0
G  1  1.0
  2.4839626001          1.0
G  1  1.0
  1.7564665057          1.0
G  1  1.0
  1.2509533152          1.0
G  1  1.0
  0.705964898           1.0
G  1  1.0
  0.3471954839          1.0
G  1  1.0
  0.2084235672          1.0
G  1  1.0
  0.1032835914          1.0
H  1  1.0
  916.6327569923        1.0
H  1  1.0
  443.4286570305        1.0
H  1  1.0
  258.3274662627        1.0
H  1  1.0
  141.8816502787        1.0
H  1  1.0
  83.757728948          1.0
H  1  1.0
  52.6441273666         1.0
H  1  1.0
  29.4408966197         1.0
H  1  1.0
  19.9208052041         1.0
H  1  1.0
  13.9860182013         1.0
H  1  1.0
  8.3642263606          1.0
H  1  1.0
  5.1107224526          1.0
H  1  1.0
  3.6036458467          1.0
H  1  1.0
  2.5040953458          1.0
H  1  1.0
  1.7039550401          1.0
H  1  1.0
  1.1350049617          1.0
H  1  1.0
  0.7021997707          1.0
H  1  1.0
  0.4889322692          1.0
H  1  1.0
  0.3059735668          1.0
H  1  1.0
  0.1299372422          1.0
I  1  1.0
  438.2985422344        1.0
I  1  1.0
  246.1053307379        1.0
I  1  1.0
  144.0390191175        1.0
I  1  1.0
  95.2085246242         1.0
I  1  1.0
  60.6543979456         1.0
I  1  1.0
  36.9150207396         1.0
I  1  1.0
  21.0460097104         1.0
I  1  1.0
  11.9249836223         1.0
I  1  1.0
  7.3256120631          1.0
I  1  1.0
  4.1833837155          1.0
I  1  1.0
  2.5974753686          1.0
I  1  1.0
  1.5492221306          1.0
I  1  1.0
  0.9578377354          1.0
I  1  1.0
  0.6331803645          1.0
I  1  1.0
  0.347667688           1.0
I  1  1.0
  0.149049636           1.0
J  1  1.0
  70.9668840949         1.0
J  1  1.0
  32.8462877631         1.0
J  1  1.0
  22.2865607398         1.0
J  1  1.0
  15.0659249698         1.0
J  1  1.0
  9.0086467627          1.0
J  1  1.0
  5.3802869717          1.0
J  1  1.0
  3.200664373           1.0
J  1  1.0
  0.9113274788          1.0
K  1  1.0
  17.1095374026         1.0
K  1  1.0
  12.0269679856         1.0
K  1  1.0
  7.7486934236          1.0
K  1  1.0
  5.4374041216          1.0
K  1  1.0
  1.0477527029          1.0
****
Ho     0
S  1  1.0
  12754277.697675135    1.0
S  1  1.0
  1840026.636           1.0
S  1  1.0
  780744.802            1.0
S  1  1.0
  304252.6651032969     1.0
S  1  1.0
  91294.2832285322      1.0
S  1  1.0
  47094.3729420146      1.0
S  1  1.0
  16169.8152724741      1.0
S  1  1.0
  9313.4262565906       1.0
S  1  1.0
  5046.0465269783       1.0
S  1  1.0
  2748.1589667406       1.0
S  1  1.0
  1427.8150628037       1.0
S  1  1.0
  603.4045299605        1.0
S  1  1.0
  363.9731119486        1.0
S  1  1.0
  220.8300115083        1.0
S  1  1.0
  136.0359234002        1.0
S  1  1.0
  71.5013613877         1.0
S  1  1.0
  39.1304703139         1.0
S  1  1.0
  24.9506154959         1.0
S  1  1.0
  15.5530787584         1.0
S  1  1.0
  9.1256129586          1.0
S  1  1.0
  4.8047051452          1.0
S  1  1.0
  2.8492723781          1.0
S  1  1.0
  1.9045942453          1.0
S  1  1.0
  1.089905583           1.0
S  1  1.0
  0.6499807533          1.0
S  1  1.0
  0.3829479833          1.0
S  1  1.0
  0.2418478537          1.0
S  1  1.0
  0.1452843133          1.0
S  1  1.0
  0.0893398643          1.0
S  1  1.0
  0.0547003999          1.0
S  1  1.0
  0.036688342           1.0
S  1  1.0
  0.0261293089          1.0
S  1  1.0
  0.0143995441          1.0
P  1  1.0
  9125293.644396544     1.0
P  1  1.0
  2369735.1606110274    1.0
P  1  1.0
  1000671.8669031988    1.0
P  1  1.0
  428423.5002074158     1.0
P  1  1.0
  213781.9080743582     1.0
P  1  1.0
  89176.256799192       1.0
P  1  1.0
  39848.8246715459      1.0
P  1  1.0
  16543.07595043        1.0
P  1  1.0
  9286.3837371835       1.0
P  1  1.0
  4818.9765599238       1.0
P  1  1.0
  2646.9089431989       1.0
P  1  1.0
  1446.263333697        1.0
P  1  1.0
  815.1157251614        1.0
P  1  1.0
  487.6844534802        1.0
P  1  1.0
  330.0606088233        1.0
P  1  1.0
  226.0933864213        1.0
P  1  1.0
  127.4554075783        1.0
P  1  1.0
  71.7152397736         1.0
P  1  1.0
  43.1798433237         1.0
P  1  1.0
  25.8092011519         1.0
P  1  1.0
  15.9260645586         1.0
P  1  1.0
  8.585847419           1.0
P  1  1.0
  5.0147809218          1.0
P  1  1.0
  3.3454317959          1.0
P  1  1.0
  2.1503405915          1.0
P  1  1.0
  1.4765581716          1.0
P  1  1.0
  1.0481098384          1.0
P  1  1.0
  0.6898540548          1.0
P  1  1.0
  0.4162150004          1.0
P  1  1.0
  0.2332436908          1.0
P  1  1.0
  0.1364408574          1.0
P  1  1.0
  0.0941357144          1.0
P  1  1.0
  0.0598597772          1.0
P  1  1.0
  0.0422814623          1.0
P  1  1.0
  0.0255991896          1.0
D  1  1.0
  6085672.764850587     1.0
D  1  1.0
  2091216.6026261891    1.0
D  1  1.0
  815667.8004426396     1.0
D  1  1.0
  470758.8312349243     1.0
D  1  1.0
  166689.3578968916     1.0
D  1  1.0
  98560.2934317513      1.0
D  1  1.0
  42833.034669616       1.0
D  1  1.0
  27710.3177643846      1.0
D  1  1.0
  12693.9484534952      1.0
D  1  1.0
  7126.5831654409       1.0
D  1  1.0
  3300.6617323047       1.0
D  1  1.0
  1927.1295580234       1.0
D  1  1.0
  1090.934081638        1.0
D  1  1.0
  689.1733317401        1.0
D  1  1.0
  475.123624154         1.0
D  1  1.0
  328.6960799786        1.0
D  1  1.0
  202.2291701194        1.0
D  1  1.0
  136.3553189706        1.0
D  1  1.0
  95.6211941109         1.0
D  1  1.0
  61.2536870359         1.0
D  1  1.0
  38.1246023518         1.0
D  1  1.0
  22.8911467495         1.0
D  1  1.0
  13.3862954963         1.0
D  1  1.0
  8.5146711602          1.0
D  1  1.0
  5.7838246004          1.0
D  1  1.0
  3.8984328819          1.0
D  1  1.0
  2.3582445126          1.0
D  1  1.0
  1.2995502593          1.0
D  1  1.0
  0.7203852325          1.0
D  1  1.0
  0.4666908615          1.0
D  1  1.0
  0.3003838976          1.0
D  1  1.0
  0.2044199052          1.0
D  1  1.0
  0.1328038664          1.0
D  1  1.0
  0.0727813353          1.0
D  1  1.0
  0.036862833           1.0
F  1  1.0
  12832.9731459774      1.0
F  1  1.0
  5563.3410322477       1.0
F  1  1.0
  3705.4548530415       1.0
F  1  1.0
  2577.0327586246       1.0
F  1  1.0
  1568.5012909259       1.0
F  1  1.0
  926.9252465467        1.0
F  1  1.0
  638.4919576714        1.0
F  1  1.0
  455.0729623748        1.0
F  1  1.0
  318.2649965099        1.0
F  1  1.0
  224.1031468007        1.0
F  1  1.0
  136.8442265362        1.0
F  1  1.0
  83.4854097411         1.0
F  1  1.0
  56.653000166          1.0
F  1  1.0
  35.8341382048         1.0
F  1  1.0
  21.4629965644         1.0
F  1  1.0
  12.50366388           1.0
F  1  1.0
  8.8200163842          1.0
F  1  1.0
  6.0380657107          1.0
F  1  1.0
  3.8693146561          1.0
F  1  1.0
  2.6528154864          1.0
F  1  1.0
  1.8109987899          1.0
F  1  1.0
  1.2411126971          1.0
F  1  1.0
  0.8069173425          1.0
F  1  1.0
  0.4883883793          1.0
F  1  1.0
  0.3090837405          1.0
F  1  1.0
  0.1903942342          1.0
F  1  1.0
  0.089384061           1.0
G  1  1.0
  1459.8637775711       1.0
G  1  1.0
  963.0482071063        1.0
G  1  1.0
  660.9721826281        1.0
G  1  1.0
  413.8939302011        1.0
G  1  1.0
  271.4814691359        1.0
G  1  1.0
  172.3402541415        1.0
G  1  1.0
  103.6083296545        1.0
G  1  1.0
  65.7830001394         1.0
G  1  1.0
  36.0008835091         1.0
G  1  1.0
  18.2023379789         1.0
G  1  1.0
  11.1029994166         1.0
G  1  1.0
  5.8456117632          1.0
G  1  1.0
  3.3700698251          1.0
G  1  1.0
  2.2779276796          1.0
G  1  1.0
  1.4238879864          1.0
G  1  1.0
  0.7676951236          1.0
G  1  1.0
  0.4399808639          1.0
G  1  1.0
  0.245314972           1.0
G  1  1.0
  0.1060894893          1.0
H  1  1.0
  546.8525060272        1.0
H  1  1.0
  346.1848923766        1.0
H  1  1.0
  221.6619883987        1.0
H  1  1.0
  152.5009868258        1.0
H  1  1.0
  88.8232003185         1.0
H  1  1.0
  52.7257118874         1.0
H  1  1.0
  31.2066116083         1.0
H  1  1.0
  16.7987711108         1.0
H  1  1.0
  9.9367010118          1.0
H  1  1.0
  6.926795094           1.0
H  1  1.0
  4.748140684           1.0
H  1  1.0
  3.0169811056          1.0
H  1  1.0
  1.8799487538          1.0
H  1  1.0
  1.2374354931          1.0
H  1  1.0
  0.8609146107          1.0
H  1  1.0
  0.5553553591          1.0
H  1  1.0
  0.2950308175          1.0
H  1  1.0
  0.133421078           1.0
I  1  1.0
  345.3533736797        1.0
I  1  1.0
  219.1813126212        1.0
I  1  1.0
  147.7159039892        1.0
I  1  1.0
  98.2311299883         1.0
I  1  1.0
  56.9962045272         1.0
I  1  1.0
  34.3984515433         1.0
I  1  1.0
  21.9810115013         1.0
I  1  1.0
  12.3412783215         1.0
I  1  1.0
  8.5154893929          1.0
I  1  1.0
  5.716678568           1.0
I  1  1.0
  3.8738239722          1.0
I  1  1.0
  2.6237343323          1.0
I  1  1.0
  1.6078197423          1.0
I  1  1.0
  0.9605724676          1.0
I  1  1.0
  0.6347919391          1.0
I  1  1.0
  0.3593363898          1.0
I  1  1.0
  0.1545333632          1.0
J  1  1.0
  73.8217329035         1.0
J  1  1.0
  23.3404781295         1.0
J  1  1.0
  13.7765150836         1.0
J  1  1.0
  8.9739618196          1.0
J  1  1.0
  5.7260000063          1.0
J  1  1.0
  3.3950757139          1.0
J  1  1.0
  0.9409394253          1.0
K  1  1.0
  18.0786295257         1.0
K  1  1.0
  12.7349885742         1.0
K  1  1.0
  8.2348787807          1.0
K  1  1.0
  5.7774830902          1.0
K  1  1.0
  1.0867911976          1.0
****
Er     0
S  1  1.0
  35323771.8            1.0
S  1  1.0
  7383871.930752304     1.0
S  1  1.0
  1467648.0735243699    1.0
S  1  1.0
  483346.4795839956     1.0
S  1  1.0
  276311.5444002288     1.0
S  1  1.0
  81513.6976441023      1.0
S  1  1.0
  40962.9800961136      1.0
S  1  1.0
  21799.3663426996      1.0
S  1  1.0
  9822.9403562661       1.0
S  1  1.0
  5363.5013033286       1.0
S  1  1.0
  2833.7948936167       1.0
S  1  1.0
  1470.2932699577       1.0
S  1  1.0
  790.3350400416        1.0
S  1  1.0
  426.5916391332        1.0
S  1  1.0
  207.7383543388        1.0
S  1  1.0
  113.6802195375        1.0
S  1  1.0
  63.4068222675         1.0
S  1  1.0
  34.1164132826         1.0
S  1  1.0
  20.7815070513         1.0
S  1  1.0
  13.5724552205         1.0
S  1  1.0
  8.8632557501          1.0
S  1  1.0
  5.7773463575          1.0
S  1  1.0
  3.5049846636          1.0
S  1  1.0
  1.9845225728          1.0
S  1  1.0
  1.3273773632          1.0
S  1  1.0
  0.8572946391          1.0
S  1  1.0
  0.5733802083          1.0
S  1  1.0
  0.3985339884          1.0
S  1  1.0
  0.2286019934          1.0
S  1  1.0
  0.1327554756          1.0
S  1  1.0
  0.0843620669          1.0
S  1  1.0
  0.0558216789          1.0
S  1  1.0
  0.0374446595          1.0
S  1  1.0
  0.0266005515          1.0
S  1  1.0
  0.0146857261          1.0
P  1  1.0
  9327104.311314674     1.0
P  1  1.0
  1670106.0126642224    1.0
P  1  1.0
  885286.6262635431     1.0
P  1  1.0
  406789.4757765264     1.0
P  1  1.0
  159970.9682061526     1.0
P  1  1.0
  90364.6086084112      1.0
P  1  1.0
  39736.0181884448      1.0
P  1  1.0
  26140.5439267352      1.0
P  1  1.0
  11275.4644178451      1.0
P  1  1.0
  5215.2817239948       1.0
P  1  1.0
  2903.3898278577       1.0
P  1  1.0
  1815.1224155855       1.0
P  1  1.0
  1035.2437681399       1.0
P  1  1.0
  495.8572195213        1.0
P  1  1.0
  295.8303600265        1.0
P  1  1.0
  179.0340169707        1.0
P  1  1.0
  123.2204276544        1.0
P  1  1.0
  84.5260865555         1.0
P  1  1.0
  57.8356419784         1.0
P  1  1.0
  40.3525172177         1.0
P  1  1.0
  23.9369460647         1.0
P  1  1.0
  14.725092108          1.0
P  1  1.0
  10.2179673887         1.0
P  1  1.0
  6.6557338548          1.0
P  1  1.0
  4.1603377415          1.0
P  1  1.0
  2.6578572604          1.0
P  1  1.0
  1.7478817555          1.0
P  1  1.0
  1.2171344325          1.0
P  1  1.0
  0.7310119697          1.0
P  1  1.0
  0.4416398904          1.0
P  1  1.0
  0.3075758697          1.0
P  1  1.0
  0.2148948903          1.0
P  1  1.0
  0.1429023152          1.0
P  1  1.0
  0.1016175785          1.0
P  1  1.0
  0.061002495           1.0
P  1  1.0
  0.0427462964          1.0
P  1  1.0
  0.0261079575          1.0
D  1  1.0
  3612928.6402831674    1.0
D  1  1.0
  1474532.418           1.0
D  1  1.0
  843782.6685155182     1.0
D  1  1.0
  490032.7738687358     1.0
D  1  1.0
  198584.0073354217     1.0
D  1  1.0
  70669.3930766056      1.0
D  1  1.0
  42802.7342567534      1.0
D  1  1.0
  23402.0941372065      1.0
D  1  1.0
  9820.3369060523       1.0
D  1  1.0
  6394.6104645619       1.0
D  1  1.0
  3847.5040982311       1.0
D  1  1.0
  2284.4685466519       1.0
D  1  1.0
  1341.4499668763       1.0
D  1  1.0
  860.009771843         1.0
D  1  1.0
  551.0784363115        1.0
D  1  1.0
  332.2714166405        1.0
D  1  1.0
  185.0408319668        1.0
D  1  1.0
  108.4021894061        1.0
D  1  1.0
  64.4895662241         1.0
D  1  1.0
  40.19996356           1.0
D  1  1.0
  24.1228800891         1.0
D  1  1.0
  15.8447572869         1.0
D  1  1.0
  11.1860759596         1.0
D  1  1.0
  7.4208700627          1.0
D  1  1.0
  4.8429042005          1.0
D  1  1.0
  3.0484850558          1.0
D  1  1.0
  1.8219235298          1.0
D  1  1.0
  1.1978931609          1.0
D  1  1.0
  0.7489982672          1.0
D  1  1.0
  0.406552431           1.0
D  1  1.0
  0.218006621           1.0
D  1  1.0
  0.1351672677          1.0
D  1  1.0
  0.0948192418          1.0
D  1  1.0
  0.0652908598          1.0
D  1  1.0
  0.0375954588          1.0
F  1  1.0
  68019.4980453509      1.0
F  1  1.0
  39173.275441258       1.0
F  1  1.0
  22261.1111653525      1.0
F  1  1.0
  13141.9354301008      1.0
F  1  1.0
  7383.7940990775       1.0
F  1  1.0
  4795.8717568505       1.0
F  1  1.0
  3292.486746789        1.0
F  1  1.0
  2008.8135930815       1.0
F  1  1.0
  1201.9629674705       1.0
F  1  1.0
  646.0140481284        1.0
F  1  1.0
  341.1130404179        1.0
F  1  1.0
  185.5455773264        1.0
F  1  1.0
  101.7655129252        1.0
F  1  1.0
  58.8548944816         1.0
F  1  1.0
  36.3867996232         1.0
F  1  1.0
  21.535376702          1.0
F  1  1.0
  12.4091679654         1.0
F  1  1.0
  8.4934713618          1.0
F  1  1.0
  5.7829046057          1.0
F  1  1.0
  3.9828714102          1.0
F  1  1.0
  2.401326344           1.0
F  1  1.0
  1.4494375268          1.0
F  1  1.0
  0.9899790504          1.0
F  1  1.0
  0.6159697791          1.0
F  1  1.0
  0.4015155783          1.0
F  1  1.0
  0.2784508548          1.0
F  1  1.0
  0.1953587021          1.0
F  1  1.0
  0.0909151957          1.0
G  1  1.0
  2295.8229220929       1.0
G  1  1.0
  1004.1908547938       1.0
G  1  1.0
  693.3394718836        1.0
G  1  1.0
  418.2470897173        1.0
G  1  1.0
  250.4022517399        1.0
G  1  1.0
  160.1060271248        1.0
G  1  1.0
  102.8790302019        1.0
G  1  1.0
  59.4608275924         1.0
G  1  1.0
  36.9890711788         1.0
G  1  1.0
  25.3858738792         1.0
G  1  1.0
  17.140127067          1.0
G  1  1.0
  10.2354307671         1.0
G  1  1.0
  5.7332248844          1.0
G  1  1.0
  3.4301687329          1.0
G  1  1.0
  2.349048277           1.0
G  1  1.0
  1.5556738463          1.0
G  1  1.0
  1.0760231179          1.0
G  1  1.0
  0.7625081671          1.0
G  1  1.0
  0.5289442233          1.0
G  1  1.0
  0.3478009683          1.0
G  1  1.0
  0.2233840417          1.0
G  1  1.0
  0.1086659095          1.0
H  1  1.0
  546.5384057768        1.0
H  1  1.0
  362.8377675681        1.0
H  1  1.0
  220.6837197099        1.0
H  1  1.0
  127.7119158343        1.0
H  1  1.0
  81.1543757738         1.0
H  1  1.0
  57.1847656102         1.0
H  1  1.0
  40.14837222           1.0
H  1  1.0
  25.0024239252         1.0
H  1  1.0
  16.6588683493         1.0
H  1  1.0
  10.3552449788         1.0
H  1  1.0
  5.6752411062          1.0
H  1  1.0
  3.3633353184          1.0
H  1  1.0
  2.387645586           1.0
H  1  1.0
  1.6071895073          1.0
H  1  1.0
  1.0763675656          1.0
H  1  1.0
  0.6364196249          1.0
H  1  1.0
  0.3017291492          1.0
H  1  1.0
  0.1365405779          1.0
I  1  1.0
  359.8572898196        1.0
I  1  1.0
  226.2014078494        1.0
I  1  1.0
  151.2214786363        1.0
I  1  1.0
  98.7556942672         1.0
I  1  1.0
  69.5643743494         1.0
I  1  1.0
  40.6066010612         1.0
I  1  1.0
  20.7344642617         1.0
I  1  1.0
  13.1588769342         1.0
I  1  1.0
  8.522410001           1.0
I  1  1.0
  4.7055696789          1.0
I  1  1.0
  2.8654349121          1.0
I  1  1.0
  1.9516061645          1.0
I  1  1.0
  1.2458375043          1.0
I  1  1.0
  0.8563351128          1.0
I  1  1.0
  0.6085310351          1.0
I  1  1.0
  0.3700065421          1.0
I  1  1.0
  0.1595962702          1.0
J  1  1.0
  76.4732766508         1.0
J  1  1.0
  28.6981174009         1.0
J  1  1.0
  16.4449887073         1.0
J  1  1.0
  11.6772659921         1.0
J  1  1.0
  7.5877071753          1.0
J  1  1.0
  4.60173746            1.0
J  1  1.0
  3.1787037228          1.0
J  1  1.0
  0.7402589835          1.0
K  1  1.0
  19.0258726255         1.0
K  1  1.0
  13.409929342          1.0
K  1  1.0
  8.6805646919          1.0
K  1  1.0
  6.0809319173          1.0
****
Tm     0
S  1  1.0
  2800254.1744371396    1.0
S  1  1.0
  1522086.1445233964    1.0
S  1  1.0
  503192.6226837612     1.0
S  1  1.0
  175819.6820294757     1.0
S  1  1.0
  88237.9173917822      1.0
S  1  1.0
  44240.3494558377      1.0
S  1  1.0
  19065.7082573187      1.0
S  1  1.0
  10383.0885237619      1.0
S  1  1.0
  5106.863271455        1.0
S  1  1.0
  2945.032317663        1.0
S  1  1.0
  1360.5170136321       1.0
S  1  1.0
  537.3558296925        1.0
S  1  1.0
  359.2538309971        1.0
S  1  1.0
  220.4348775395        1.0
S  1  1.0
  97.3933736585         1.0
S  1  1.0
  64.3401098792         1.0
S  1  1.0
  35.1101526131         1.0
S  1  1.0
  18.5792168289         1.0
S  1  1.0
  9.8495280236          1.0
S  1  1.0
  5.9630650778          1.0
S  1  1.0
  3.8692925027          1.0
S  1  1.0
  2.5795238778          1.0
S  1  1.0
  1.6839401487          1.0
S  1  1.0
  1.1570193293          1.0
S  1  1.0
  0.7037027784          1.0
S  1  1.0
  0.4146061936          1.0
S  1  1.0
  0.2321713121          1.0
S  1  1.0
  0.1364904766          1.0
S  1  1.0
  0.087260483           1.0
S  1  1.0
  0.0570045304          1.0
S  1  1.0
  0.032555617           1.0
S  1  1.0
  0.0149789945          1.0
P  1  1.0
  9600357.323239455     1.0
P  1  1.0
  1737608.6004884692    1.0
P  1  1.0
  999257.1659655618     1.0
P  1  1.0
  423334.4258199052     1.0
P  1  1.0
  167128.8488081996     1.0
P  1  1.0
  94535.2943001378      1.0
P  1  1.0
  42384.1492934029      1.0
P  1  1.0
  26868.9086109519      1.0
P  1  1.0
  11900.6308790111      1.0
P  1  1.0
  5241.5245660265       1.0
P  1  1.0
  2856.6374358105       1.0
P  1  1.0
  1669.9896343361       1.0
P  1  1.0
  1116.16333018         1.0
P  1  1.0
  719.7385716075        1.0
P  1  1.0
  398.4709384148        1.0
P  1  1.0
  240.6239545641        1.0
P  1  1.0
  121.2816045968        1.0
P  1  1.0
  78.80667402           1.0
P  1  1.0
  48.020872932          1.0
P  1  1.0
  28.9059877873         1.0
P  1  1.0
  19.9197187956         1.0
P  1  1.0
  13.2718417077         1.0
P  1  1.0
  8.7190722577          1.0
P  1  1.0
  5.9863401576          1.0
P  1  1.0
  4.2298140774          1.0
P  1  1.0
  2.3953780289          1.0
P  1  1.0
  1.4699371046          1.0
P  1  1.0
  0.9441693523          1.0
P  1  1.0
  0.5252226777          1.0
P  1  1.0
  0.2968085543          1.0
P  1  1.0
  0.1689176516          1.0
P  1  1.0
  0.0984355137          1.0
P  1  1.0
  0.0597622846          1.0
P  1  1.0
  0.0389907492          1.0
P  1  1.0
  0.0266293236          1.0
D  1  1.0
  3794844.156167711     1.0
D  1  1.0
  881169.7384937156     1.0
D  1  1.0
  516164.3475725738     1.0
D  1  1.0
  247009.2610958714     1.0
D  1  1.0
  150369.5855662773     1.0
D  1  1.0
  74348.2246899005      1.0
D  1  1.0
  45229.4708892379      1.0
D  1  1.0
  24544.8919560416      1.0
D  1  1.0
  15413.5249491649      1.0
D  1  1.0
  8791.3673973297       1.0
D  1  1.0
  5307.9560276606       1.0
D  1  1.0
  2382.9442376396       1.0
D  1  1.0
  1434.4286986043       1.0
D  1  1.0
  931.9902563833        1.0
D  1  1.0
  609.2526992783        1.0
D  1  1.0
  434.4483240732        1.0
D  1  1.0
  292.917639293         1.0
D  1  1.0
  172.4777107304        1.0
D  1  1.0
  112.8106232114        1.0
D  1  1.0
  72.0005672606         1.0
D  1  1.0
  46.2308010414         1.0
D  1  1.0
  28.8824823837         1.0
D  1  1.0
  19.1811269241         1.0
D  1  1.0
  12.706023153          1.0
D  1  1.0
  8.4222865336          1.0
D  1  1.0
  5.7518522813          1.0
D  1  1.0
  3.6491596278          1.0
D  1  1.0
  2.3073969981          1.0
D  1  1.0
  1.546719941           1.0
D  1  1.0
  0.9695060018          1.0
D  1  1.0
  0.5544032258          1.0
D  1  1.0
  0.371269088           1.0
D  1  1.0
  0.2502145051          1.0
D  1  1.0
  0.1526109571          1.0
D  1  1.0
  0.0962042144          1.0
D  1  1.0
  0.0669094749          1.0
D  1  1.0
  0.038346226           1.0
F  1  1.0
  23525.5046680858      1.0
F  1  1.0
  13542.1990932402      1.0
F  1  1.0
  7723.992646751        1.0
F  1  1.0
  4996.0492158073       1.0
F  1  1.0
  3097.1663660658       1.0
F  1  1.0
  1976.8653139127       1.0
F  1  1.0
  1292.4531189968       1.0
F  1  1.0
  913.5218481353        1.0
F  1  1.0
  636.7050530837        1.0
F  1  1.0
  419.7123744726        1.0
F  1  1.0
  293.5810658966        1.0
F  1  1.0
  168.5366753886        1.0
F  1  1.0
  91.4710187367         1.0
F  1  1.0
  57.7481375656         1.0
F  1  1.0
  30.240096936          1.0
F  1  1.0
  16.3603501474         1.0
F  1  1.0
  9.4033771147          1.0
F  1  1.0
  6.0522219143          1.0
F  1  1.0
  3.674649647           1.0
F  1  1.0
  2.1690143348          1.0
F  1  1.0
  1.5336489412          1.0
F  1  1.0
  1.0034238441          1.0
F  1  1.0
  0.6967945017          1.0
F  1  1.0
  0.4827849801          1.0
F  1  1.0
  0.292506508           1.0
F  1  1.0
  0.183997711           1.0
F  1  1.0
  0.1227489692          1.0
F  1  1.0
  0.0873166949          1.0
G  1  1.0
  1532.9755476459       1.0
G  1  1.0
  872.4413694778        1.0
G  1  1.0
  601.0986636626        1.0
G  1  1.0
  405.731918105         1.0
G  1  1.0
  235.9550136804        1.0
G  1  1.0
  140.8141870737        1.0
G  1  1.0
  93.9640417683         1.0
G  1  1.0
  62.6118685075         1.0
G  1  1.0
  40.685956868          1.0
G  1  1.0
  25.5029543164         1.0
G  1  1.0
  16.1681881209         1.0
G  1  1.0
  9.2016790307          1.0
G  1  1.0
  6.0123912805          1.0
G  1  1.0
  3.5167770322          1.0
G  1  1.0
  1.8285741684          1.0
G  1  1.0
  1.0311001514          1.0
G  1  1.0
  0.6376906713          1.0
G  1  1.0
  0.3574820768          1.0
G  1  1.0
  0.227279805           1.0
G  1  1.0
  0.1182989527          1.0
H  1  1.0
  1628.2614             1.0
H  1  1.0
  1063.3976693985       1.0
H  1  1.0
  548.9711183219        1.0
H  1  1.0
  278.3530009844        1.0
H  1  1.0
  169.8722876095        1.0
H  1  1.0
  116.2264306293        1.0
H  1  1.0
  74.128892737          1.0
H  1  1.0
  42.7004071519         1.0
H  1  1.0
  26.3190556926         1.0
H  1  1.0
  15.528979769          1.0
H  1  1.0
  7.6660735228          1.0
H  1  1.0
  4.1019622804          1.0
H  1  1.0
  2.5646844241          1.0
H  1  1.0
  1.5507359168          1.0
H  1  1.0
  0.8694585358          1.0
H  1  1.0
  0.5604441062          1.0
H  1  1.0
  0.318954177           1.0
H  1  1.0
  0.1393242121          1.0
I  1  1.0
  491.5657513197        1.0
I  1  1.0
  288.9225598872        1.0
I  1  1.0
  170.217219466         1.0
I  1  1.0
  111.8198005363        1.0
I  1  1.0
  72.4852063468         1.0
I  1  1.0
  45.5526834054         1.0
I  1  1.0
  29.9312534978         1.0
I  1  1.0
  18.9658237426         1.0
I  1  1.0
  11.6150128765         1.0
I  1  1.0
  6.8198532981          1.0
I  1  1.0
  4.2246045066          1.0
I  1  1.0
  2.9767185327          1.0
I  1  1.0
  2.0265868645          1.0
I  1  1.0
  1.2935376969          1.0
I  1  1.0
  0.7552565117          1.0
I  1  1.0
  0.3812162909          1.0
I  1  1.0
  0.1642641542          1.0
J  1  1.0
  80.0488227312         1.0
J  1  1.0
  54.649131138          1.0
J  1  1.0
  29.7806489056         1.0
J  1  1.0
  14.226620529          1.0
J  1  1.0
  6.8502839822          1.0
J  1  1.0
  3.8225911325          1.0
J  1  1.0
  1.0906205441          1.0
K  1  1.0
  14.1425174127         1.0
K  1  1.0
  9.1918415895          1.0
K  1  1.0
  6.4761097491          1.0
****
Yb     0
S  1  1.0
  4430926.5             1.0
S  1  1.0
  1531189.8320713441    1.0
S  1  1.0
  671767.6775158795     1.0
S  1  1.0
  244709.6657           1.0
S  1  1.0
  96465.6939128563      1.0
S  1  1.0
  45230.6783429268      1.0
S  1  1.0
  27848.9482411444      1.0
S  1  1.0
  10942.4032550143      1.0
S  1  1.0
  5734.117207571        1.0
S  1  1.0
  3566.9958888998       1.0
S  1  1.0
  1624.5253267837       1.0
S  1  1.0
  1010.0119751987       1.0
S  1  1.0
  641.889953103         1.0
S  1  1.0
  299.5923397636        1.0
S  1  1.0
  209.3749231813        1.0
S  1  1.0
  134.8765528048        1.0
S  1  1.0
  83.5699730404         1.0
S  1  1.0
  49.510252876          1.0
S  1  1.0
  28.4151766987         1.0
S  1  1.0
  14.2513204331         1.0
S  1  1.0
  9.6776369931          1.0
S  1  1.0
  6.4354612616          1.0
S  1  1.0
  3.9772095571          1.0
S  1  1.0
  2.6653730195          1.0
S  1  1.0
  1.7568830545          1.0
S  1  1.0
  1.1812092753          1.0
S  1  1.0
  0.759441757           1.0
S  1  1.0
  0.5293013541          1.0
S  1  1.0
  0.3175518918          1.0
S  1  1.0
  0.1842533288          1.0
S  1  1.0
  0.1278716934          1.0
S  1  1.0
  0.0894596318          1.0
S  1  1.0
  0.0581123517          1.0
S  1  1.0
  0.0331559692          1.0
S  1  1.0
  0.0152592691          1.0
P  1  1.0
  9779128.597846346     1.0
P  1  1.0
  4161157.3804053897    1.0
P  1  1.0
  1788348.8261551284    1.0
P  1  1.0
  418443.6358720984     1.0
P  1  1.0
  271449.9252925642     1.0
P  1  1.0
  108741.9506367019     1.0
P  1  1.0
  47368.7710894152      1.0
P  1  1.0
  27684.3198598322      1.0
P  1  1.0
  12926.6130101383      1.0
P  1  1.0
  5859.7051225292       1.0
P  1  1.0
  4098.4958568518       1.0
P  1  1.0
  2511.6833235154       1.0
P  1  1.0
  1377.1790380553       1.0
P  1  1.0
  879.7876881786        1.0
P  1  1.0
  599.0828462703        1.0
P  1  1.0
  370.0353379966        1.0
P  1  1.0
  208.9197499016        1.0
P  1  1.0
  119.2388335497        1.0
P  1  1.0
  64.221070398          1.0
P  1  1.0
  38.7949038958         1.0
P  1  1.0
  26.289865019          1.0
P  1  1.0
  17.4078147286         1.0
P  1  1.0
  11.6585975933         1.0
P  1  1.0
  7.447275934           1.0
P  1  1.0
  4.5597828552          1.0
P  1  1.0
  2.8316732867          1.0
P  1  1.0
  1.8653466931          1.0
P  1  1.0
  1.2238909318          1.0
P  1  1.0
  0.8596579198          1.0
P  1  1.0
  0.5207080473          1.0
P  1  1.0
  0.3256170293          1.0
P  1  1.0
  0.2267246089          1.0
P  1  1.0
  0.1575865181          1.0
P  1  1.0
  0.100843631           1.0
P  1  1.0
  0.0576980613          1.0
P  1  1.0
  0.039203058           1.0
P  1  1.0
  0.0271275894          1.0
D  1  1.0
  260086.5224104536     1.0
D  1  1.0
  74287.085404153       1.0
D  1  1.0
  43087.0430012323      1.0
D  1  1.0
  27966.1021169407      1.0
D  1  1.0
  12691.7062509602      1.0
D  1  1.0
  8078.8996125025       1.0
D  1  1.0
  5032.9247021341       1.0
D  1  1.0
  3178.8004692115       1.0
D  1  1.0
  1887.4155861748       1.0
D  1  1.0
  1081.071705064        1.0
D  1  1.0
  666.9260730785        1.0
D  1  1.0
  403.3633722664        1.0
D  1  1.0
  237.080566673         1.0
D  1  1.0
  141.6092476867        1.0
D  1  1.0
  77.3158832454         1.0
D  1  1.0
  49.580609746          1.0
D  1  1.0
  29.8802072967         1.0
D  1  1.0
  19.7100250651         1.0
D  1  1.0
  12.9508959888         1.0
D  1  1.0
  7.9773026323          1.0
D  1  1.0
  4.9511993921          1.0
D  1  1.0
  3.172772898           1.0
D  1  1.0
  1.8134928506          1.0
D  1  1.0
  1.0145598066          1.0
D  1  1.0
  0.6514995336          1.0
D  1  1.0
  0.4197370963          1.0
D  1  1.0
  0.2618981053          1.0
D  1  1.0
  0.1621167007          1.0
D  1  1.0
  0.097475841           1.0
D  1  1.0
  0.0635712458          1.0
D  1  1.0
  0.0390637288          1.0
F  1  1.0
  24722.4627117448      1.0
F  1  1.0
  14074.8236594022      1.0
F  1  1.0
  8069.9227313957       1.0
F  1  1.0
  5228.1548109342       1.0
F  1  1.0
  3223.9710994864       1.0
F  1  1.0
  2034.2665040601       1.0
F  1  1.0
  1093.9665115752       1.0
F  1  1.0
  694.9389486446        1.0
F  1  1.0
  471.5236192222        1.0
F  1  1.0
  309.6448255536        1.0
F  1  1.0
  185.9288404667        1.0
F  1  1.0
  131.8948091702        1.0
F  1  1.0
  80.8678351367         1.0
F  1  1.0
  50.170527412          1.0
F  1  1.0
  30.4749290226         1.0
F  1  1.0
  18.3323678638         1.0
F  1  1.0
  12.2697165887         1.0
F  1  1.0
  8.5898319949          1.0
F  1  1.0
  5.218078335           1.0
F  1  1.0
  3.1631903815          1.0
F  1  1.0
  1.7760154833          1.0
F  1  1.0
  1.0426420261          1.0
F  1  1.0
  0.6406799339          1.0
F  1  1.0
  0.3944942747          1.0
F  1  1.0
  0.2643148895          1.0
F  1  1.0
  0.1757688406          1.0
F  1  1.0
  0.1128392957          1.0
F  1  1.0
  0.0794541024          1.0
G  1  1.0
  1660.7673391529       1.0
G  1  1.0
  744.6283009635        1.0
G  1  1.0
  511.7761636082        1.0
G  1  1.0
  334.9206942861        1.0
G  1  1.0
  234.917207793         1.0
G  1  1.0
  144.0810925123        1.0
G  1  1.0
  92.006825547          1.0
G  1  1.0
  54.5620418788         1.0
G  1  1.0
  32.3341954824         1.0
G  1  1.0
  19.2279926988         1.0
G  1  1.0
  10.9665467442         1.0
G  1  1.0
  7.1890408686          1.0
G  1  1.0
  4.3064190712          1.0
G  1  1.0
  2.7482577038          1.0
G  1  1.0
  1.8000246021          1.0
G  1  1.0
  1.1372807851          1.0
G  1  1.0
  0.6588029506          1.0
G  1  1.0
  0.3702015905          1.0
G  1  1.0
  0.2292194984          1.0
G  1  1.0
  0.1226931387          1.0
H  1  1.0
  616.9683517842        1.0
H  1  1.0
  382.411679897         1.0
H  1  1.0
  228.5900851579        1.0
H  1  1.0
  133.8883945088        1.0
H  1  1.0
  87.1612584692         1.0
H  1  1.0
  58.9116789809         1.0
H  1  1.0
  39.0301214919         1.0
H  1  1.0
  22.5904996324         1.0
H  1  1.0
  12.5660166077         1.0
H  1  1.0
  6.9588390262          1.0
H  1  1.0
  4.3114339178          1.0
H  1  1.0
  2.9548155764          1.0
H  1  1.0
  1.5537170259          1.0
H  1  1.0
  0.934304054           1.0
H  1  1.0
  0.5633859768          1.0
H  1  1.0
  0.3824684542          1.0
H  1  1.0
  0.2647184476          1.0
H  1  1.0
  0.1417854407          1.0
I  1  1.0
  445.2234096576        1.0
I  1  1.0
  298.7337186145        1.0
I  1  1.0
  177.4888381836        1.0
I  1  1.0
  110.8670707076        1.0
I  1  1.0
  75.1881503509         1.0
I  1  1.0
  48.2087296904         1.0
I  1  1.0
  26.1926514027         1.0
I  1  1.0
  15.0213509044         1.0
I  1  1.0
  8.7831846407          1.0
I  1  1.0
  5.0650419324          1.0
I  1  1.0
  3.1011485187          1.0
I  1  1.0
  2.1067664225          1.0
I  1  1.0
  1.4285992887          1.0
I  1  1.0
  0.9221554622          1.0
I  1  1.0
  0.6515444298          1.0
I  1  1.0
  0.3916173085          1.0
I  1  1.0
  0.168554908           1.0
J  1  1.0
  83.1756443656         1.0
J  1  1.0
  30.1513482806         1.0
J  1  1.0
  18.253164876          1.0
J  1  1.0
  12.7197133439         1.0
J  1  1.0
  8.5976938898          1.0
J  1  1.0
  5.1634490572          1.0
J  1  1.0
  3.4588196275          1.0
J  1  1.0
  0.9208785416          1.0
K  1  1.0
  21.090852561          1.0
K  1  1.0
  14.9756968428         1.0
K  1  1.0
  9.8196189052          1.0
****
Lu     0
S  1  1.0
  4451524.98            1.0
S  1  1.0
  1586052.0088854707    1.0
S  1  1.0
  636657.7266936894     1.0
S  1  1.0
  249697.862            1.0
S  1  1.0
  91897.1907949638      1.0
S  1  1.0
  47717.8596904458      1.0
S  1  1.0
  20170.899353404       1.0
S  1  1.0
  11492.3702900842      1.0
S  1  1.0
  5910.4682628319       1.0
S  1  1.0
  2639.8543333804       1.0
S  1  1.0
  1127.6245785346       1.0
S  1  1.0
  610.0181220341        1.0
S  1  1.0
  346.3512182599        1.0
S  1  1.0
  207.8497535674        1.0
S  1  1.0
  131.0323372209        1.0
S  1  1.0
  78.8489610225         1.0
S  1  1.0
  52.7791538009         1.0
S  1  1.0
  31.350428444          1.0
S  1  1.0
  21.7573368076         1.0
S  1  1.0
  14.4501618905         1.0
S  1  1.0
  8.9269491793          1.0
S  1  1.0
  5.774173526           1.0
S  1  1.0
  3.612791364           1.0
S  1  1.0
  2.2543179038          1.0
S  1  1.0
  1.5450107859          1.0
S  1  1.0
  1.0354428928          1.0
S  1  1.0
  0.7173430262          1.0
S  1  1.0
  0.4868907426          1.0
S  1  1.0
  0.3288150758          1.0
S  1  1.0
  0.1714218106          1.0
S  1  1.0
  0.0849388195          1.0
S  1  1.0
  0.0457865363          1.0
S  1  1.0
  0.0241045299          1.0
S  1  1.0
  0.0162406229          1.0
P  1  1.0
  15644725.568481142    1.0
P  1  1.0
  6408522.528191013     1.0
P  1  1.0
  2810371.9935196284    1.0
P  1  1.0
  699313.8594020819     1.0
P  1  1.0
  432529.8641585694     1.0
P  1  1.0
  162940.7324267712     1.0
P  1  1.0
  93324.3544692386      1.0
P  1  1.0
  36258.9335652679      1.0
P  1  1.0
  21683.6036272821      1.0
P  1  1.0
  12010.2807438446      1.0
P  1  1.0
  7577.2835568066       1.0
P  1  1.0
  3347.3193678427       1.0
P  1  1.0
  2238.1811840061       1.0
P  1  1.0
  1436.0330013589       1.0
P  1  1.0
  806.6959437662        1.0
P  1  1.0
  505.1000841708        1.0
P  1  1.0
  332.0591617054        1.0
P  1  1.0
  220.9296121371        1.0
P  1  1.0
  117.1468255458        1.0
P  1  1.0
  65.0081780562         1.0
P  1  1.0
  39.2542885407         1.0
P  1  1.0
  24.1474754639         1.0
P  1  1.0
  13.5661814235         1.0
P  1  1.0
  8.9009012176          1.0
P  1  1.0
  6.0753150808          1.0
P  1  1.0
  3.775390356           1.0
P  1  1.0
  2.2394608673          1.0
P  1  1.0
  1.5905282398          1.0
P  1  1.0
  1.1229640878          1.0
P  1  1.0
  0.7285451078          1.0
P  1  1.0
  0.4053209253          1.0
P  1  1.0
  0.2250195615          1.0
P  1  1.0
  0.1450659396          1.0
P  1  1.0
  0.0990418808          1.0
P  1  1.0
  0.0695597548          1.0
P  1  1.0
  0.0495796728          1.0
P  1  1.0
  0.0325421724          1.0
D  1  1.0
  14241256.843552792    1.0
D  1  1.0
  6632275.326407374     1.0
D  1  1.0
  2542669.5874341615    1.0
D  1  1.0
  673618.3178382162     1.0
D  1  1.0
  278996.0047693756     1.0
D  1  1.0
  162327.2417569984     1.0
D  1  1.0
  82352.9252617673      1.0
D  1  1.0
  34538.7670630146      1.0
D  1  1.0
  20383.6778733319      1.0
D  1  1.0
  8390.0014081663       1.0
D  1  1.0
  5219.2707652334       1.0
D  1  1.0
  3232.4878843753       1.0
D  1  1.0
  2112.0669503828       1.0
D  1  1.0
  1280.3800603531       1.0
D  1  1.0
  702.2985178326        1.0
D  1  1.0
  474.4616399082        1.0
D  1  1.0
  330.1701121545        1.0
D  1  1.0
  200.4019525091        1.0
D  1  1.0
  124.6872639464        1.0
D  1  1.0
  82.1822962569         1.0
D  1  1.0
  49.6467501244         1.0
D  1  1.0
  27.5067436496         1.0
D  1  1.0
  17.509804399          1.0
D  1  1.0
  12.3799877635         1.0
D  1  1.0
  8.8026889076          1.0
D  1  1.0
  5.9450897105          1.0
D  1  1.0
  3.3559471735          1.0
D  1  1.0
  2.09984021            1.0
D  1  1.0
  1.4664598049          1.0
D  1  1.0
  0.9757382805          1.0
D  1  1.0
  0.5406956829          1.0
D  1  1.0
  0.3156640103          1.0
D  1  1.0
  0.210157916           1.0
D  1  1.0
  0.1434092491          1.0
D  1  1.0
  0.0906654373          1.0
D  1  1.0
  0.0491741737          1.0
F  1  1.0
  5913727.793056391     1.0
F  1  1.0
  2372145.928979001     1.0
F  1  1.0
  760400.6677485028     1.0
F  1  1.0
  387231.9483614541     1.0
F  1  1.0
  209479.5479643844     1.0
F  1  1.0
  80726.9616139042      1.0
F  1  1.0
  53735.0041434752      1.0
F  1  1.0
  26073.5284226818      1.0
F  1  1.0
  17182.0095734782      1.0
F  1  1.0
  10871.6996865015      1.0
F  1  1.0
  6711.5782658535       1.0
F  1  1.0
  3297.7881762606       1.0
F  1  1.0
  2027.3307486963       1.0
F  1  1.0
  1147.1743127524       1.0
F  1  1.0
  731.1004768691        1.0
F  1  1.0
  486.3332521144        1.0
F  1  1.0
  291.1853882261        1.0
F  1  1.0
  183.0073586717        1.0
F  1  1.0
  108.0867039349        1.0
F  1  1.0
  68.9204320701         1.0
F  1  1.0
  47.6281506272         1.0
F  1  1.0
  30.8524827778         1.0
F  1  1.0
  22.035378366          1.0
F  1  1.0
  15.7332158047         1.0
F  1  1.0
  9.7440168204          1.0
F  1  1.0
  6.1653467257          1.0
F  1  1.0
  3.8242177649          1.0
F  1  1.0
  2.1589671721          1.0
F  1  1.0
  1.2071697789          1.0
F  1  1.0
  0.692589845           1.0
F  1  1.0
  0.4114802803          1.0
F  1  1.0
  0.2669072399          1.0
F  1  1.0
  0.1518925143          1.0
F  1  1.0
  0.0926678601          1.0
F  1  1.0
  0.0597762575          1.0
G  1  1.0
  2470.4402769527       1.0
G  1  1.0
  1709.1077454431       1.0
G  1  1.0
  1063.0391497326       1.0
G  1  1.0
  757.6733312471        1.0
G  1  1.0
  533.2348092863        1.0
G  1  1.0
  367.0947661509        1.0
G  1  1.0
  239.0635735409        1.0
G  1  1.0
  135.0152365359        1.0
G  1  1.0
  75.3616148296         1.0
G  1  1.0
  47.0290312125         1.0
G  1  1.0
  30.1482094589         1.0
G  1  1.0
  18.6323655668         1.0
G  1  1.0
  12.1897761926         1.0
G  1  1.0
  8.1326354789          1.0
G  1  1.0
  5.0416053588          1.0
G  1  1.0
  3.3748918445          1.0
G  1  1.0
  2.2243047752          1.0
G  1  1.0
  1.247319647           1.0
G  1  1.0
  0.7231953023          1.0
G  1  1.0
  0.4526790365          1.0
G  1  1.0
  0.2482771198          1.0
G  1  1.0
  0.1622041565          1.0
G  1  1.0
  0.1119969994          1.0
G  1  1.0
  0.0749791889          1.0
H  1  1.0
  1078.3368354579       1.0
H  1  1.0
  659.9793943909        1.0
H  1  1.0
  447.0295485025        1.0
H  1  1.0
  287.2926928732        1.0
H  1  1.0
  166.4400302352        1.0
H  1  1.0
  101.0294791463        1.0
H  1  1.0
  67.2336286269         1.0
H  1  1.0
  43.3821980095         1.0
H  1  1.0
  27.3745636389         1.0
H  1  1.0
  18.8934591316         1.0
H  1  1.0
  12.7617452849         1.0
H  1  1.0
  8.8889768872          1.0
H  1  1.0
  5.7293672225          1.0
H  1  1.0
  3.7073922467          1.0
H  1  1.0
  2.3885322288          1.0
H  1  1.0
  1.4808887706          1.0
H  1  1.0
  0.779295424           1.0
H  1  1.0
  0.5017387502          1.0
H  1  1.0
  0.3025479441          1.0
H  1  1.0
  0.1938036013          1.0
H  1  1.0
  0.1373437965          1.0
H  1  1.0
  0.0899017464          1.0
I  1  1.0
  392.1344918213        1.0
I  1  1.0
  232.5838492594        1.0
I  1  1.0
  150.6598088626        1.0
I  1  1.0
  101.0520466873        1.0
I  1  1.0
  61.4993028377         1.0
I  1  1.0
  32.6496883469         1.0
I  1  1.0
  23.1675944734         1.0
I  1  1.0
  15.2168245317         1.0
I  1  1.0
  8.6439641697          1.0
I  1  1.0
  5.3524364305          1.0
I  1  1.0
  3.4504190266          1.0
I  1  1.0
  1.949042878           1.0
I  1  1.0
  1.206667448           1.0
I  1  1.0
  0.7858005081          1.0
I  1  1.0
  0.466834588           1.0
I  1  1.0
  0.262315178           1.0
I  1  1.0
  0.1672515212          1.0
I  1  1.0
  0.1035641548          1.0
J  1  1.0
  89.4968452362         1.0
J  1  1.0
  29.7307944405         1.0
J  1  1.0
  17.2183325051         1.0
J  1  1.0
  9.4865496108          1.0
J  1  1.0
  6.1187322334          1.0
J  1  1.0
  3.8537606955          1.0
J  1  1.0
  1.3005920801          1.0
K  1  1.0
  19.9015086116         1.0
K  1  1.0
  10.8391682332         1.0
K  1  1.0
  1.7232703684          1.0
****
Hf     0
S  1  1.0
  20030826.28160938     1.0
S  1  1.0
  2782329.275248614     1.0
S  1  1.0
  1177524.0956767325    1.0
S  1  1.0
  431806.4961120222     1.0
S  1  1.0
  109341.109011255      1.0
S  1  1.0
  52263.3851955529      1.0
S  1  1.0
  27646.4916227887      1.0
S  1  1.0
  12556.1680057467      1.0
S  1  1.0
  6351.4844612696       1.0
S  1  1.0
  2589.2473293021       1.0
S  1  1.0
  1423.2335904773       1.0
S  1  1.0
  870.6520261863        1.0
S  1  1.0
  527.0578638304        1.0
S  1  1.0
  285.189028913         1.0
S  1  1.0
  160.7353363947        1.0
S  1  1.0
  74.3106259763         1.0
S  1  1.0
  47.2620826734         1.0
S  1  1.0
  29.338798109          1.0
S  1  1.0
  17.053853668          1.0
S  1  1.0
  11.0162072462         1.0
S  1  1.0
  6.6298944562          1.0
S  1  1.0
  3.8243709305          1.0
S  1  1.0
  2.2170175727          1.0
S  1  1.0
  1.5241970968          1.0
S  1  1.0
  1.0084916418          1.0
S  1  1.0
  0.613464693           1.0
S  1  1.0
  0.3984972757          1.0
S  1  1.0
  0.2652405055          1.0
S  1  1.0
  0.1745833236          1.0
S  1  1.0
  0.122156605           1.0
S  1  1.0
  0.0799237317          1.0
S  1  1.0
  0.0485099367          1.0
S  1  1.0
  0.0271157116          1.0
S  1  1.0
  0.0175326637          1.0
P  1  1.0
  10391038.02351845     1.0
P  1  1.0
  2556103.883887763     1.0
P  1  1.0
  1219127.394303925     1.0
P  1  1.0
  452307.0534477393     1.0
P  1  1.0
  124689.5067134009     1.0
P  1  1.0
  73270.1492576236      1.0
P  1  1.0
  39591.0058881962      1.0
P  1  1.0
  23529.3188041394      1.0
P  1  1.0
  12861.8362771662      1.0
P  1  1.0
  5812.8098105056       1.0
P  1  1.0
  4039.7829677686       1.0
P  1  1.0
  2596.219982837        1.0
P  1  1.0
  1402.3724904519       1.0
P  1  1.0
  743.4915482505        1.0
P  1  1.0
  473.1869676932        1.0
P  1  1.0
  320.4772461712        1.0
P  1  1.0
  220.8546999234        1.0
P  1  1.0
  138.4128243343        1.0
P  1  1.0
  77.8837351439         1.0
P  1  1.0
  50.3004649957         1.0
P  1  1.0
  35.8171083621         1.0
P  1  1.0
  21.9120667081         1.0
P  1  1.0
  13.456246983          1.0
P  1  1.0
  8.6441379198          1.0
P  1  1.0
  5.1741719926          1.0
P  1  1.0
  2.9774478084          1.0
P  1  1.0
  1.791293453           1.0
P  1  1.0
  1.0271375913          1.0
P  1  1.0
  0.6014073707          1.0
P  1  1.0
  0.3800677858          1.0
P  1  1.0
  0.2565385646          1.0
P  1  1.0
  0.1627257605          1.0
P  1  1.0
  0.102922296           1.0
P  1  1.0
  0.0728233101          1.0
P  1  1.0
  0.046076277           1.0
P  1  1.0
  0.0311691798          1.0
D  1  1.0
  17744.6246068059      1.0
D  1  1.0
  9910.8971337317       1.0
D  1  1.0
  5625.9697720624       1.0
D  1  1.0
  3268.2752323885       1.0
D  1  1.0
  1778.5028778942       1.0
D  1  1.0
  1063.4609703741       1.0
D  1  1.0
  666.8200084051        1.0
D  1  1.0
  415.5456908647        1.0
D  1  1.0
  252.3443813673        1.0
D  1  1.0
  157.1102611282        1.0
D  1  1.0
  98.7902159181         1.0
D  1  1.0
  63.9134414504         1.0
D  1  1.0
  42.2257737249         1.0
D  1  1.0
  26.2466006202         1.0
D  1  1.0
  15.5557197774         1.0
D  1  1.0
  9.3210697113          1.0
D  1  1.0
  4.9078430376          1.0
D  1  1.0
  2.829025741           1.0
D  1  1.0
  1.7982134746          1.0
D  1  1.0
  1.1639875531          1.0
D  1  1.0
  0.7049864432          1.0
D  1  1.0
  0.4996742691          1.0
D  1  1.0
  0.3295820135          1.0
D  1  1.0
  0.2080171597          1.0
D  1  1.0
  0.1312418988          1.0
D  1  1.0
  0.0853848282          1.0
F  1  1.0
  5887851.8330742065    1.0
F  1  1.0
  2436848.367114584     1.0
F  1  1.0
  797111.6190834807     1.0
F  1  1.0
  403407.3420619606     1.0
F  1  1.0
  221403.1612745572     1.0
F  1  1.0
  82303.268786489       1.0
F  1  1.0
  57256.6231713114      1.0
F  1  1.0
  38367.8641064422      1.0
F  1  1.0
  18257.1463697798      1.0
F  1  1.0
  10721.2025187592      1.0
F  1  1.0
  5898.1138191565       1.0
F  1  1.0
  3646.89537992         1.0
F  1  1.0
  2452.8041960489       1.0
F  1  1.0
  1378.5886313526       1.0
F  1  1.0
  833.2368375144        1.0
F  1  1.0
  587.3428463759        1.0
F  1  1.0
  400.210212776         1.0
F  1  1.0
  234.7069350314        1.0
F  1  1.0
  139.0877829666        1.0
F  1  1.0
  90.975083775          1.0
F  1  1.0
  58.9022886025         1.0
F  1  1.0
  37.8206860013         1.0
F  1  1.0
  23.6176929352         1.0
F  1  1.0
  12.3438686287         1.0
F  1  1.0
  7.1607833344          1.0
F  1  1.0
  4.6508063548          1.0
F  1  1.0
  3.2773446713          1.0
F  1  1.0
  2.0920987236          1.0
F  1  1.0
  1.3424577978          1.0
F  1  1.0
  0.8369115426          1.0
F  1  1.0
  0.5318178967          1.0
F  1  1.0
  0.3271944509          1.0
F  1  1.0
  0.1918298965          1.0
F  1  1.0
  0.1180090914          1.0
F  1  1.0
  0.0684997514          1.0
G  1  1.0
  1187.838013052        1.0
G  1  1.0
  643.5237556838        1.0
G  1  1.0
  443.2781340395        1.0
G  1  1.0
  305.5087225637        1.0
G  1  1.0
  207.7015560719        1.0
G  1  1.0
  126.8543636638        1.0
G  1  1.0
  70.9712181774         1.0
G  1  1.0
  40.9372910749         1.0
G  1  1.0
  24.6533095349         1.0
G  1  1.0
  15.9555067987         1.0
G  1  1.0
  10.0817568185         1.0
G  1  1.0
  5.9121423311          1.0
G  1  1.0
  3.6662719363          1.0
G  1  1.0
  2.2407137036          1.0
G  1  1.0
  1.365151842           1.0
G  1  1.0
  0.912008312           1.0
G  1  1.0
  0.5303163138          1.0
G  1  1.0
  0.3409006757          1.0
G  1  1.0
  0.2279860696          1.0
G  1  1.0
  0.1548871217          1.0
G  1  1.0
  0.0857404611          1.0
H  1  1.0
  890.5365740767        1.0
H  1  1.0
  631.0833157984        1.0
H  1  1.0
  396.6371419232        1.0
H  1  1.0
  222.5655655024        1.0
H  1  1.0
  150.9996159252        1.0
H  1  1.0
  91.176962834          1.0
H  1  1.0
  54.8987663204         1.0
H  1  1.0
  31.6057014614         1.0
H  1  1.0
  18.6788607166         1.0
H  1  1.0
  11.9366958925         1.0
H  1  1.0
  7.0187114975          1.0
H  1  1.0
  4.0655414785          1.0
H  1  1.0
  2.8090723664          1.0
H  1  1.0
  1.5533445671          1.0
H  1  1.0
  1.01890407            1.0
H  1  1.0
  0.7016689265          1.0
H  1  1.0
  0.4720566978          1.0
H  1  1.0
  0.3278881791          1.0
H  1  1.0
  0.217821166           1.0
H  1  1.0
  0.1298202337          1.0
I  1  1.0
  502.212008131         1.0
I  1  1.0
  307.4988891273        1.0
I  1  1.0
  152.7441479578        1.0
I  1  1.0
  90.7004937713         1.0
I  1  1.0
  63.3669389506         1.0
I  1  1.0
  36.9833403025         1.0
I  1  1.0
  21.4184738002         1.0
I  1  1.0
  13.8332237275         1.0
I  1  1.0
  9.5935809581          1.0
I  1  1.0
  6.5775964099          1.0
I  1  1.0
  4.4050155232          1.0
I  1  1.0
  3.1034880349          1.0
I  1  1.0
  1.967136254           1.0
I  1  1.0
  1.264410535           1.0
I  1  1.0
  0.6812744055          1.0
I  1  1.0
  0.3742626509          1.0
I  1  1.0
  0.22418803            1.0
I  1  1.0
  0.1160050638          1.0
J  1  1.0
  57.0986118319         1.0
J  1  1.0
  40.6557349            1.0
J  1  1.0
  28.21378067           1.0
J  1  1.0
  15.9740123494         1.0
J  1  1.0
  10.8037840007         1.0
J  1  1.0
  7.4411856051          1.0
J  1  1.0
  5.29928881            1.0
K  1  1.0
  15.5335756439         1.0
K  1  1.0
  9.773931371           1.0
****
Ta     0
S  1  1.0
  1792221.209122054     1.0
S  1  1.0
  682612.6113948349     1.0
S  1  1.0
  272014.8479           1.0
S  1  1.0
  103987.2816676965     1.0
S  1  1.0
  55145.1394355039      1.0
S  1  1.0
  34056.4001521654      1.0
S  1  1.0
  13504.8640416761      1.0
S  1  1.0
  4476.7406227804       1.0
S  1  1.0
  2802.6635489212       1.0
S  1  1.0
  1480.9125603036       1.0
S  1  1.0
  920.692012817         1.0
S  1  1.0
  562.7386517053        1.0
S  1  1.0
  336.8460255911        1.0
S  1  1.0
  230.2058926869        1.0
S  1  1.0
  104.1160641306        1.0
S  1  1.0
  64.240473211          1.0
S  1  1.0
  43.0134319063         1.0
S  1  1.0
  21.5565207789         1.0
S  1  1.0
  13.3002373539         1.0
S  1  1.0
  6.461508988           1.0
S  1  1.0
  3.8390842914          1.0
S  1  1.0
  2.4523366068          1.0
S  1  1.0
  1.2942600169          1.0
S  1  1.0
  0.8168688894          1.0
S  1  1.0
  0.524179144           1.0
S  1  1.0
  0.3006796917          1.0
S  1  1.0
  0.1911679365          1.0
S  1  1.0
  0.1202233903          1.0
S  1  1.0
  0.061619009           1.0
S  1  1.0
  0.0334132768          1.0
S  1  1.0
  0.0205403554          1.0
P  1  1.0
  3308202.7136369077    1.0
P  1  1.0
  786882.3282667        1.0
P  1  1.0
  447040.7384896618     1.0
P  1  1.0
  177320.9909249671     1.0
P  1  1.0
  109233.5528828641     1.0
P  1  1.0
  45381.4643957575      1.0
P  1  1.0
  26838.9859149931      1.0
P  1  1.0
  9661.8633309797       1.0
P  1  1.0
  6352.5168926183       1.0
P  1  1.0
  3743.5831594197       1.0
P  1  1.0
  2147.4623521046       1.0
P  1  1.0
  1404.4083480319       1.0
P  1  1.0
  951.9376993938        1.0
P  1  1.0
  449.2905251648        1.0
P  1  1.0
  281.6502197361        1.0
P  1  1.0
  183.9101038866        1.0
P  1  1.0
  116.2347920193        1.0
P  1  1.0
  79.5260204935         1.0
P  1  1.0
  35.4269026121         1.0
P  1  1.0
  23.8468122647         1.0
P  1  1.0
  16.2535446826         1.0
P  1  1.0
  11.5294070586         1.0
P  1  1.0
  7.8752864452          1.0
P  1  1.0
  5.4251323385          1.0
P  1  1.0
  3.7599250344          1.0
P  1  1.0
  2.4279087712          1.0
P  1  1.0
  1.6136775103          1.0
P  1  1.0
  1.1019513858          1.0
P  1  1.0
  0.6787098976          1.0
P  1  1.0
  0.4085917138          1.0
P  1  1.0
  0.2483674734          1.0
P  1  1.0
  0.1479595022          1.0
P  1  1.0
  0.093270961           1.0
P  1  1.0
  0.0622442433          1.0
P  1  1.0
  0.0365161874          1.0
D  1  1.0
  8235817.42            1.0
D  1  1.0
  2166486.028092569     1.0
D  1  1.0
  657278.6846592894     1.0
D  1  1.0
  329757.940489963      1.0
D  1  1.0
  182373.9287025831     1.0
D  1  1.0
  98674.7083044449      1.0
D  1  1.0
  60132.7140936729      1.0
D  1  1.0
  25819.3704906414      1.0
D  1  1.0
  14334.7106052899      1.0
D  1  1.0
  7731.754605957        1.0
D  1  1.0
  4911.852492769        1.0
D  1  1.0
  3061.3889217839       1.0
D  1  1.0
  1691.1460948469       1.0
D  1  1.0
  1042.6322031813       1.0
D  1  1.0
  570.4914191031        1.0
D  1  1.0
  333.8347799592        1.0
D  1  1.0
  212.022222883         1.0
D  1  1.0
  122.7826300818        1.0
D  1  1.0
  74.4328498602         1.0
D  1  1.0
  48.4329730867         1.0
D  1  1.0
  30.2948780856         1.0
D  1  1.0
  19.6354271403         1.0
D  1  1.0
  11.7844032244         1.0
D  1  1.0
  7.3183272457          1.0
D  1  1.0
  4.5102194272          1.0
D  1  1.0
  2.4086836128          1.0
D  1  1.0
  1.5099342954          1.0
D  1  1.0
  1.0654002205          1.0
D  1  1.0
  0.7117690963          1.0
D  1  1.0
  0.4791138951          1.0
D  1  1.0
  0.3347174627          1.0
D  1  1.0
  0.2071388525          1.0
D  1  1.0
  0.1240148872          1.0
D  1  1.0
  0.080623265           1.0
D  1  1.0
  0.0516682594          1.0
F  1  1.0
  11370.7477973541      1.0
F  1  1.0
  6283.174075162        1.0
F  1  1.0
  3871.8555033215       1.0
F  1  1.0
  2605.8129684897       1.0
F  1  1.0
  1607.7614775091       1.0
F  1  1.0
  934.0523509268        1.0
F  1  1.0
  544.5992191498        1.0
F  1  1.0
  293.077406854         1.0
F  1  1.0
  166.2086124681        1.0
F  1  1.0
  97.9528349392         1.0
F  1  1.0
  57.8253826504         1.0
F  1  1.0
  33.7235459176         1.0
F  1  1.0
  20.3815498616         1.0
F  1  1.0
  11.9722773711         1.0
F  1  1.0
  6.9865896733          1.0
F  1  1.0
  3.6442393447          1.0
F  1  1.0
  2.2980976799          1.0
F  1  1.0
  1.5538253878          1.0
F  1  1.0
  1.0806370301          1.0
F  1  1.0
  0.6364915101          1.0
F  1  1.0
  0.3915155219          1.0
F  1  1.0
  0.2306156432          1.0
F  1  1.0
  0.1087347412          1.0
F  1  1.0
  0.0750479208          1.0
G  1  1.0
  2577.707522227        1.0
G  1  1.0
  1089.0306265716       1.0
G  1  1.0
  766.809252927         1.0
G  1  1.0
  513.1539808688        1.0
G  1  1.0
  315.6218196992        1.0
G  1  1.0
  196.528992584         1.0
G  1  1.0
  135.75949869          1.0
G  1  1.0
  95.246079278          1.0
G  1  1.0
  62.1759502807         1.0
G  1  1.0
  39.6931275812         1.0
G  1  1.0
  25.4006930432         1.0
G  1  1.0
  15.8672178891         1.0
G  1  1.0
  10.8644309671         1.0
G  1  1.0
  6.9928061467          1.0
G  1  1.0
  4.3368798567          1.0
G  1  1.0
  2.9315554691          1.0
G  1  1.0
  1.7135232828          1.0
G  1  1.0
  1.0141193366          1.0
G  1  1.0
  0.7120842593          1.0
G  1  1.0
  0.4833443138          1.0
G  1  1.0
  0.3010971441          1.0
G  1  1.0
  0.2059067778          1.0
G  1  1.0
  0.1330035836          1.0
G  1  1.0
  0.0926517541          1.0
H  1  1.0
  901.0940615242        1.0
H  1  1.0
  498.8740667337        1.0
H  1  1.0
  328.3878068672        1.0
H  1  1.0
  229.3370075712        1.0
H  1  1.0
  143.5819736587        1.0
H  1  1.0
  78.2088092366         1.0
H  1  1.0
  47.4943978125         1.0
H  1  1.0
  26.7578933134         1.0
H  1  1.0
  18.0928623526         1.0
H  1  1.0
  12.6516672739         1.0
H  1  1.0
  8.2130329069          1.0
H  1  1.0
  4.7935902158          1.0
H  1  1.0
  2.8910717401          1.0
H  1  1.0
  1.9148779813          1.0
H  1  1.0
  1.3546572478          1.0
H  1  1.0
  0.8851799748          1.0
H  1  1.0
  0.5926720857          1.0
H  1  1.0
  0.4086152817          1.0
H  1  1.0
  0.2729242989          1.0
H  1  1.0
  0.1342144357          1.0
I  1  1.0
  579.661308992         1.0
I  1  1.0
  374.6533467591        1.0
I  1  1.0
  217.2498047106        1.0
I  1  1.0
  135.6873260907        1.0
I  1  1.0
  92.4318341854         1.0
I  1  1.0
  65.4248324725         1.0
I  1  1.0
  41.0886321895         1.0
I  1  1.0
  24.093883             1.0
I  1  1.0
  15.0717562265         1.0
I  1  1.0
  10.5154693035         1.0
I  1  1.0
  7.4554118086          1.0
I  1  1.0
  5.0210051897          1.0
I  1  1.0
  2.883420044           1.0
I  1  1.0
  1.607458826           1.0
I  1  1.0
  0.8752227051          1.0
I  1  1.0
  0.5217017628          1.0
I  1  1.0
  0.3129455121          1.0
I  1  1.0
  0.1544941941          1.0
J  1  1.0
  92.9731031334         1.0
J  1  1.0
  58.5755202963         1.0
J  1  1.0
  33.8568996049         1.0
J  1  1.0
  22.2225503639         1.0
J  1  1.0
  12.5810934078         1.0
J  1  1.0
  8.416335193           1.0
J  1  1.0
  4.7598975962          1.0
K  1  1.0
  22.5963727342         1.0
K  1  1.0
  13.0610316733         1.0
****
W     0
S  1  1.0
  20539975.74725695     1.0
S  1  1.0
  2799771.6412313953    1.0
S  1  1.0
  1170335.6351861544    1.0
S  1  1.0
  463313.513005889      1.0
S  1  1.0
  158859.3009226305     1.0
S  1  1.0
  58425.0918481241      1.0
S  1  1.0
  27382.5137946329      1.0
S  1  1.0
  13599.9543732651      1.0
S  1  1.0
  7208.9757619274       1.0
S  1  1.0
  2971.5079799528       1.0
S  1  1.0
  1534.1151607368       1.0
S  1  1.0
  838.6127643592        1.0
S  1  1.0
  441.0222742628        1.0
S  1  1.0
  274.8860908045        1.0
S  1  1.0
  178.7226702719        1.0
S  1  1.0
  110.6309311201        1.0
S  1  1.0
  70.1978823262         1.0
S  1  1.0
  44.9557162732         1.0
S  1  1.0
  28.5162364706         1.0
S  1  1.0
  18.8575432915         1.0
S  1  1.0
  12.2486170266         1.0
S  1  1.0
  6.8935663905          1.0
S  1  1.0
  3.7937615137          1.0
S  1  1.0
  2.4719294497          1.0
S  1  1.0
  1.5110464109          1.0
S  1  1.0
  1.0304495991          1.0
S  1  1.0
  0.723242262           1.0
S  1  1.0
  0.507370516           1.0
S  1  1.0
  0.3399134384          1.0
S  1  1.0
  0.2048883504          1.0
S  1  1.0
  0.124724072           1.0
S  1  1.0
  0.0702899212          1.0
S  1  1.0
  0.0372370085          1.0
S  1  1.0
  0.0188917639          1.0
P  1  1.0
  11015197.934510354    1.0
P  1  1.0
  2159994.7495368854    1.0
P  1  1.0
  1234855.1165881427    1.0
P  1  1.0
  451485.2162615085     1.0
P  1  1.0
  288563.7154934204     1.0
P  1  1.0
  116067.2959626487     1.0
P  1  1.0
  45361.5976887602      1.0
P  1  1.0
  22446.3444385631      1.0
P  1  1.0
  13356.2460855637      1.0
P  1  1.0
  5623.7987518753       1.0
P  1  1.0
  2732.2103226077       1.0
P  1  1.0
  1776.6287486916       1.0
P  1  1.0
  1082.9218990416       1.0
P  1  1.0
  578.8093682129        1.0
P  1  1.0
  340.9260705269        1.0
P  1  1.0
  204.4091052255        1.0
P  1  1.0
  131.0023624014        1.0
P  1  1.0
  76.276929447          1.0
P  1  1.0
  39.4625779711         1.0
P  1  1.0
  25.0886832131         1.0
P  1  1.0
  15.7368589447         1.0
P  1  1.0
  10.3541751495         1.0
P  1  1.0
  7.0533164324          1.0
P  1  1.0
  4.025272426           1.0
P  1  1.0
  2.5741241839          1.0
P  1  1.0
  1.5928023781          1.0
P  1  1.0
  1.0439036803          1.0
P  1  1.0
  0.5865681874          1.0
P  1  1.0
  0.3219107234          1.0
P  1  1.0
  0.1881828532          1.0
P  1  1.0
  0.1261288684          1.0
P  1  1.0
  0.0821179012          1.0
P  1  1.0
  0.0573998505          1.0
P  1  1.0
  0.0335853581          1.0
D  1  1.0
  11825.5752726018      1.0
D  1  1.0
  7541.4688825718       1.0
D  1  1.0
  4172.8370939675       1.0
D  1  1.0
  2586.0628305753       1.0
D  1  1.0
  1575.8351877328       1.0
D  1  1.0
  831.1887163209        1.0
D  1  1.0
  513.7256222259        1.0
D  1  1.0
  360.7400938295        1.0
D  1  1.0
  238.7025648978        1.0
D  1  1.0
  142.6343972729        1.0
D  1  1.0
  90.3649416234         1.0
D  1  1.0
  59.6985109402         1.0
D  1  1.0
  41.4266646749         1.0
D  1  1.0
  29.2354633475         1.0
D  1  1.0
  20.8292734078         1.0
D  1  1.0
  14.0843208707         1.0
D  1  1.0
  9.3836496121          1.0
D  1  1.0
  6.5132678671          1.0
D  1  1.0
  4.406048073           1.0
D  1  1.0
  2.8191919606          1.0
D  1  1.0
  1.9152961013          1.0
D  1  1.0
  1.3343327288          1.0
D  1  1.0
  0.921134711           1.0
D  1  1.0
  0.6107728401          1.0
D  1  1.0
  0.4002315538          1.0
D  1  1.0
  0.2545228689          1.0
D  1  1.0
  0.1678524911          1.0
D  1  1.0
  0.110313598           1.0
F  1  1.0
  35933.3977970585      1.0
F  1  1.0
  22414.4395752608      1.0
F  1  1.0
  10288.1144423631      1.0
F  1  1.0
  6687.4892704374       1.0
F  1  1.0
  4107.1176635465       1.0
F  1  1.0
  2758.3721918667       1.0
F  1  1.0
  1757.6886577648       1.0
F  1  1.0
  1123.4242479819       1.0
F  1  1.0
  776.1801931056        1.0
F  1  1.0
  530.4341919104        1.0
F  1  1.0
  349.668733241         1.0
F  1  1.0
  222.615273716         1.0
F  1  1.0
  144.6972251392        1.0
F  1  1.0
  81.6560590103         1.0
F  1  1.0
  48.7055470994         1.0
F  1  1.0
  32.3374325022         1.0
F  1  1.0
  20.689526685          1.0
F  1  1.0
  11.8003403153         1.0
F  1  1.0
  7.3887231614          1.0
F  1  1.0
  4.3081485517          1.0
F  1  1.0
  2.9948968994          1.0
F  1  1.0
  1.994100825           1.0
F  1  1.0
  1.3234953218          1.0
F  1  1.0
  0.889676936           1.0
F  1  1.0
  0.5143303939          1.0
F  1  1.0
  0.24629513            1.0
F  1  1.0
  0.1413383843          1.0
F  1  1.0
  0.0985333236          1.0
G  1  1.0
  2729.7663564423       1.0
G  1  1.0
  1723.8625247295       1.0
G  1  1.0
  1156.9210544837       1.0
G  1  1.0
  821.4523620948        1.0
G  1  1.0
  562.412179531         1.0
G  1  1.0
  382.2289476852        1.0
G  1  1.0
  231.5673566353        1.0
G  1  1.0
  147.1602709056        1.0
G  1  1.0
  93.5901614453         1.0
G  1  1.0
  59.9928460898         1.0
G  1  1.0
  38.2654479232         1.0
G  1  1.0
  26.350788128          1.0
G  1  1.0
  17.1349990687         1.0
G  1  1.0
  10.4534585161         1.0
G  1  1.0
  6.9355613836          1.0
G  1  1.0
  4.5198663529          1.0
G  1  1.0
  3.0897232338          1.0
G  1  1.0
  1.8847759294          1.0
G  1  1.0
  1.0360316842          1.0
G  1  1.0
  0.6497365209          1.0
G  1  1.0
  0.4491363862          1.0
G  1  1.0
  0.2901746731          1.0
G  1  1.0
  0.1699100568          1.0
G  1  1.0
  0.115648045           1.0
H  1  1.0
  962.020533557         1.0
H  1  1.0
  513.7910719216        1.0
H  1  1.0
  341.2457986295        1.0
H  1  1.0
  222.3742310626        1.0
H  1  1.0
  144.986597649         1.0
H  1  1.0
  93.2450097788         1.0
H  1  1.0
  55.4513531453         1.0
H  1  1.0
  35.7247353821         1.0
H  1  1.0
  23.5671733873         1.0
H  1  1.0
  14.1486581813         1.0
H  1  1.0
  8.3367150269          1.0
H  1  1.0
  5.2161718651          1.0
H  1  1.0
  3.0613575385          1.0
H  1  1.0
  1.6786161637          1.0
H  1  1.0
  0.8930229395          1.0
H  1  1.0
  0.5348068859          1.0
H  1  1.0
  0.329143911           1.0
H  1  1.0
  0.1894518865          1.0
I  1  1.0
  459.0335143426        1.0
I  1  1.0
  239.6794165096        1.0
I  1  1.0
  170.6354163232        1.0
I  1  1.0
  109.7227299532        1.0
I  1  1.0
  68.231455076          1.0
I  1  1.0
  43.2994686466         1.0
I  1  1.0
  28.4509498183         1.0
I  1  1.0
  18.8088696362         1.0
I  1  1.0
  11.6867147617         1.0
I  1  1.0
  8.1460460392          1.0
I  1  1.0
  5.626261277           1.0
I  1  1.0
  3.5385080209          1.0
I  1  1.0
  1.9590381987          1.0
I  1  1.0
  1.2037880067          1.0
I  1  1.0
  0.6931634104          1.0
I  1  1.0
  0.3768270326          1.0
I  1  1.0
  0.2381511599          1.0
I  1  1.0
  0.169478064           1.0
J  1  1.0
  87.224536581          1.0
J  1  1.0
  38.1481031895         1.0
J  1  1.0
  21.5120995883         1.0
J  1  1.0
  11.9779527081         1.0
J  1  1.0
  8.5376087021          1.0
J  1  1.0
  5.2917006108          1.0
K  1  1.0
  24.6459041116         1.0
K  1  1.0
  14.1116537741         1.0
****
Re     0
S  1  1.0
  9848153.358047573     1.0
S  1  1.0
  3839492.2022876777    1.0
S  1  1.0
  1329051.609           1.0
S  1  1.0
  484180.8187342709     1.0
S  1  1.0
  253982.7268260457     1.0
S  1  1.0
  110697.5308298648     1.0
S  1  1.0
  35740.5498067993      1.0
S  1  1.0
  14395.3156178485      1.0
S  1  1.0
  5755.1433239972       1.0
S  1  1.0
  3316.5490507932       1.0
S  1  1.0
  2175.2524458775       1.0
S  1  1.0
  888.9075793101        1.0
S  1  1.0
  546.7232069332        1.0
S  1  1.0
  342.2128562885        1.0
S  1  1.0
  196.3105781163        1.0
S  1  1.0
  138.340441497         1.0
S  1  1.0
  82.4341962526         1.0
S  1  1.0
  45.9166027149         1.0
S  1  1.0
  29.1058610763         1.0
S  1  1.0
  18.8983650678         1.0
S  1  1.0
  11.5516335694         1.0
S  1  1.0
  7.7163475039          1.0
S  1  1.0
  4.9159700068          1.0
S  1  1.0
  3.1433562687          1.0
S  1  1.0
  1.9084317666          1.0
S  1  1.0
  1.1513300169          1.0
S  1  1.0
  0.711682372           1.0
S  1  1.0
  0.4922437006          1.0
S  1  1.0
  0.3422310561          1.0
S  1  1.0
  0.211328328           1.0
S  1  1.0
  0.1328344454          1.0
S  1  1.0
  0.0809188437          1.0
S  1  1.0
  0.0546416669          1.0
S  1  1.0
  0.0358070272          1.0
S  1  1.0
  0.0195449923          1.0
P  1  1.0
  20142729.288784567    1.0
P  1  1.0
  5482770.418660835     1.0
P  1  1.0
  2185645.5300621325    1.0
P  1  1.0
  1077803.8313545603    1.0
P  1  1.0
  456456.9593885611     1.0
P  1  1.0
  199986.4916128198     1.0
P  1  1.0
  110076.3004065052     1.0
P  1  1.0
  47398.4444469765      1.0
P  1  1.0
  27938.2420408938      1.0
P  1  1.0
  10749.4247532303      1.0
P  1  1.0
  6863.0211762164       1.0
P  1  1.0
  2713.5841882445       1.0
P  1  1.0
  1886.1024928669       1.0
P  1  1.0
  1149.4996932597       1.0
P  1  1.0
  612.1705533881        1.0
P  1  1.0
  333.1093318268        1.0
P  1  1.0
  202.5094274307        1.0
P  1  1.0
  123.392287053         1.0
P  1  1.0
  73.3438847317         1.0
P  1  1.0
  39.9528645514         1.0
P  1  1.0
  23.9531747842         1.0
P  1  1.0
  14.9115124446         1.0
P  1  1.0
  7.4962117979          1.0
P  1  1.0
  4.5147304701          1.0
P  1  1.0
  2.7569906573          1.0
P  1  1.0
  1.7918203977          1.0
P  1  1.0
  1.2236620116          1.0
P  1  1.0
  0.7693324234          1.0
P  1  1.0
  0.4382072735          1.0
P  1  1.0
  0.2482436405          1.0
P  1  1.0
  0.1484638893          1.0
P  1  1.0
  0.1015405172          1.0
P  1  1.0
  0.0687738272          1.0
P  1  1.0
  0.0347466529          1.0
D  1  1.0
  9084475.4             1.0
D  1  1.0
  3132325.5491130357    1.0
D  1  1.0
  1271773.0833610198    1.0
D  1  1.0
  755365.6905116643     1.0
D  1  1.0
  361976.8367154206     1.0
D  1  1.0
  214705.4441322332     1.0
D  1  1.0
  111464.5809836972     1.0
D  1  1.0
  67681.0451272517      1.0
D  1  1.0
  39322.3618170827      1.0
D  1  1.0
  14523.6962542082      1.0
D  1  1.0
  8381.8809971871       1.0
D  1  1.0
  5414.7938640325       1.0
D  1  1.0
  3233.9195498683       1.0
D  1  1.0
  1666.6126645039       1.0
D  1  1.0
  1025.0350426205       1.0
D  1  1.0
  721.3057647551        1.0
D  1  1.0
  501.6654732646        1.0
D  1  1.0
  306.9284501345        1.0
D  1  1.0
  178.2947289076        1.0
D  1  1.0
  105.0477242423        1.0
D  1  1.0
  51.5509417211         1.0
D  1  1.0
  32.277646343          1.0
D  1  1.0
  22.2711078321         1.0
D  1  1.0
  14.3416836278         1.0
D  1  1.0
  8.156388664           1.0
D  1  1.0
  4.9340319493          1.0
D  1  1.0
  3.0079370822          1.0
D  1  1.0
  1.9491399194          1.0
D  1  1.0
  1.2356384426          1.0
D  1  1.0
  0.7852954405          1.0
D  1  1.0
  0.5382577279          1.0
D  1  1.0
  0.3594791375          1.0
D  1  1.0
  0.2064000465          1.0
D  1  1.0
  0.1333745068          1.0
D  1  1.0
  0.0884526522          1.0
D  1  1.0
  0.0500351802          1.0
F  1  1.0
  98508.717707079       1.0
F  1  1.0
  38103.0277762985      1.0
F  1  1.0
  24112.2812787166      1.0
F  1  1.0
  10746.6530514721      1.0
F  1  1.0
  7099.9504987106       1.0
F  1  1.0
  4368.4465101067       1.0
F  1  1.0
  2939.3144286145       1.0
F  1  1.0
  1849.438080577        1.0
F  1  1.0
  1136.7308878531       1.0
F  1  1.0
  589.8850269878        1.0
F  1  1.0
  353.4267668673        1.0
F  1  1.0
  217.380780338         1.0
F  1  1.0
  136.9121233166        1.0
F  1  1.0
  96.8885745102         1.0
F  1  1.0
  68.4682795215         1.0
F  1  1.0
  43.1880745153         1.0
F  1  1.0
  25.9929929049         1.0
F  1  1.0
  15.7855135455         1.0
F  1  1.0
  8.8480447503          1.0
F  1  1.0
  4.9369523884          1.0
F  1  1.0
  2.9671021891          1.0
F  1  1.0
  1.7164675273          1.0
F  1  1.0
  1.1445271475          1.0
F  1  1.0
  0.7013446148          1.0
F  1  1.0
  0.444529871           1.0
F  1  1.0
  0.3000544247          1.0
F  1  1.0
  0.2007269368          1.0
F  1  1.0
  0.1216280108          1.0
G  1  1.0
  2327.6225020869       1.0
G  1  1.0
  1354.5542654436       1.0
G  1  1.0
  750.7033435921        1.0
G  1  1.0
  460.2511370306        1.0
G  1  1.0
  283.4469203037        1.0
G  1  1.0
  167.842237232         1.0
G  1  1.0
  98.4611045459         1.0
G  1  1.0
  59.743354519          1.0
G  1  1.0
  34.1919562969         1.0
G  1  1.0
  22.8079206693         1.0
G  1  1.0
  12.845109009          1.0
G  1  1.0
  7.9302310059          1.0
G  1  1.0
  5.6352001342          1.0
G  1  1.0
  3.6228196181          1.0
G  1  1.0
  2.0962091642          1.0
G  1  1.0
  1.1413704401          1.0
G  1  1.0
  0.6257270025          1.0
G  1  1.0
  0.3284374831          1.0
G  1  1.0
  0.2118301571          1.0
G  1  1.0
  0.1431885275          1.0
H  1  1.0
  1004.5382362949       1.0
H  1  1.0
  581.9279658743        1.0
H  1  1.0
  363.3319177408        1.0
H  1  1.0
  235.8082670372        1.0
H  1  1.0
  164.6588791598        1.0
H  1  1.0
  114.6926718278        1.0
H  1  1.0
  75.0431359723         1.0
H  1  1.0
  42.9487648144         1.0
H  1  1.0
  24.6962538721         1.0
H  1  1.0
  17.34835911           1.0
H  1  1.0
  11.3164112139         1.0
H  1  1.0
  7.3271230306          1.0
H  1  1.0
  4.6942822899          1.0
H  1  1.0
  2.3945292262          1.0
H  1  1.0
  1.3886156248          1.0
H  1  1.0
  0.9372297343          1.0
H  1  1.0
  0.6516744436          1.0
H  1  1.0
  0.392366437           1.0
H  1  1.0
  0.2196754414          1.0
I  1  1.0
  977.5924604714        1.0
I  1  1.0
  502.4989807699        1.0
I  1  1.0
  256.5443948107        1.0
I  1  1.0
  153.5778433311        1.0
I  1  1.0
  81.7765580468         1.0
I  1  1.0
  47.8578799876         1.0
I  1  1.0
  28.4147906155         1.0
I  1  1.0
  17.3017855241         1.0
I  1  1.0
  10.0606095657         1.0
I  1  1.0
  5.5990721481          1.0
I  1  1.0
  3.7833826693          1.0
I  1  1.0
  2.3617069924          1.0
I  1  1.0
  1.5673456445          1.0
I  1  1.0
  0.843918294           1.0
I  1  1.0
  0.4533066033          1.0
I  1  1.0
  0.2989621752          1.0
I  1  1.0
  0.20795998            1.0
J  1  1.0
  104.1972561981        1.0
J  1  1.0
  67.2345470835         1.0
J  1  1.0
  39.7276015001         1.0
J  1  1.0
  26.216976753          1.0
J  1  1.0
  16.6843705574         1.0
J  1  1.0
  10.0921136562         1.0
J  1  1.0
  6.4335112816          1.0
[truncated: 163,471 more chars]
