# Supplementary material for: Physics-Driven Construction of Compact Primitive Gaussian Density Fitting Basis Sets
Source: J Chem Theory Comput. 2025 Oct 25;21(21):10863–78. doi: 10.1021/acs.jctc.5c01219 (PMC12613328; doi:10.1021/acs.jctc.5c01219)
Supplement: Supplementary file 1 [file ct5c01219_si_002.zip › supplementary_info/geometries/Tm60/RuC.xyz]

2
RuC
Ru 0.0000000000 0.0000000000 -0.1659924998
C 0.0000000000 0.0000000000 1.4095191789
