# Supplementary material for: Physics-Driven Construction of Compact Primitive Gaussian Density Fitting Basis Sets
Source: J Chem Theory Comput. 2025 Oct 25;21(21):10863–78. doi: 10.1021/acs.jctc.5c01219 (PMC12613328; doi:10.1021/acs.jctc.5c01219)
Supplement: Supplementary file 1 [file ct5c01219_si_002.zip › supplementary_info/geometries/TS2/inh3.xyz]

4
inh3
H 0.0000000000 0.0000000000 -1.7246902940
In -0.0000000000 0.0000000000 0.0000182295
H 0.0000000000 -1.4937425843 0.8622481002
H 0.0000000000 1.4937425843 0.8622481002
