# Supplementary material for: Physics-Driven Construction of Compact Primitive Gaussian Density Fitting Basis Sets
Source: J Chem Theory Comput. 2025 Oct 25;21(21):10863–78. doi: 10.1021/acs.jctc.5c01219 (PMC12613328; doi:10.1021/acs.jctc.5c01219)
Supplement: Supplementary file 1 [file ct5c01219_si_002.zip › supplementary_info/geometries/TS2/snh4.xyz]

5
snh4
Sn 0.0000000317 -0.0000557506 -0.0000000000
H -0.0000030204 1.7038023321 -0.0000000000
H -0.8031816578 -0.5683725708 1.3911108700
H -0.8031816578 -0.5683725708 -1.3911108700
H 1.6063375707 -0.5683872309 0.0000000000
