# Supplementary material for: Physics-Driven Construction of Compact Primitive Gaussian Density Fitting Basis Sets
Source: J Chem Theory Comput. 2025 Oct 25;21(21):10863–78. doi: 10.1021/acs.jctc.5c01219 (PMC12613328; doi:10.1021/acs.jctc.5c01219)
Supplement: Supplementary file 1 [file ct5c01219_si_002.zip › supplementary_info/geometries/TS2/teh2.xyz]

3
teh2
Te 0.0000000000 0.0000000000 -0.0178811567
H 0.0000000000 -1.1743362508 1.1492813346
H 0.0000000000 1.1743362508 1.1492813346
