# Supplementary material for: Physics-Driven Construction of Compact Primitive Gaussian Density Fitting Basis Sets
Source: J Chem Theory Comput. 2025 Oct 25;21(21):10863–78. doi: 10.1021/acs.jctc.5c01219 (PMC12613328; doi:10.1021/acs.jctc.5c01219)
Supplement: Supplementary file 1 [file ct5c01219_si_002.zip › supplementary_info/geometries/TS2/pbh4.xyz]

5
pbh4
Pb -0.0000000713 -0.0000352366 -0.0000000000
H -0.0000086248 1.7498100396 0.0000000000
H -0.8248503194 -0.5838922354 1.4286513497
H -0.8248503194 -0.5838922354 -1.4286513497
H 1.6496913121 -0.5839046192 -0.0000000000
