# Supplementary material for: Physics-Driven Construction of Compact Primitive Gaussian Density Fitting Basis Sets
Source: J Chem Theory Comput. 2025 Oct 25;21(21):10863–78. doi: 10.1021/acs.jctc.5c01219 (PMC12613328; doi:10.1021/acs.jctc.5c01219)
Supplement: Supplementary file 1 [file ct5c01219_si_002.zip › supplementary_info/geometries/TS2/ash3.xyz]

4
ash3
As 0.0000000131 -0.0330924089 -0.0000000000
H -1.2642592989 0.8137778815 0.0000000000
H 0.6321329095 0.8137789659 1.0948841405
H 0.6321329095 0.8137789659 -1.0948841405
