# Supplementary material for: Physics-Driven Construction of Compact Primitive Gaussian Density Fitting Basis Sets
Source: J Chem Theory Comput. 2025 Oct 25;21(21):10863–78. doi: 10.1021/acs.jctc.5c01219 (PMC12613328; doi:10.1021/acs.jctc.5c01219)
Supplement: Supplementary file 1 [file ct5c01219_si_002.zip › supplementary_info/geometries/TS2/bih3.xyz]

4
bih3
Bi 0.0117483642 -0.0082559025 0.0000000000
H 0.0121367526 1.7783632489 -0.0000000000
H -1.2480803569 -0.0172649249 1.2667354873
H -1.2480803569 -0.0172649249 -1.2667354873
