# Supplementary material for: Physics-Driven Construction of Compact Primitive Gaussian Density Fitting Basis Sets
Source: J Chem Theory Comput. 2025 Oct 25;21(21):10863–78. doi: 10.1021/acs.jctc.5c01219 (PMC12613328; doi:10.1021/acs.jctc.5c01219)
Supplement: Supplementary file 1 [file ct5c01219_si_002.zip › supplementary_info/geometries/TS2/seh2.xyz]

3
seh2
Se -0.0000000000 -0.0000000000 0.0252501516
H -0.0000000000 1.0478124420 -1.0012086291
H 0.0000000000 -1.0478124420 -1.0012086291
