# Supplementary material for: Physics-Driven Construction of Compact Primitive Gaussian Density Fitting Basis Sets
Source: J Chem Theory Comput. 2025 Oct 25;21(21):10863–78. doi: 10.1021/acs.jctc.5c01219 (PMC12613328; doi:10.1021/acs.jctc.5c01219)
Supplement: Supplementary file 1 [file ct5c01219_si_002.zip › supplementary_info/geometries/TS2/geh4.xyz]

5
geh4
Ge -0.0000000000 -0.0000000000 0.0000001206
H 1.2528233363 0.0000000000 0.8858716699
H -1.2528233363 -0.0000000000 0.8858716699
H -0.0000000000 1.2528213268 -0.8858717302
H -0.0000000000 -1.2528213268 -0.8858717302
