# Supplementary material for: Physics-Driven Construction of Compact Primitive Gaussian Density Fitting Basis Sets
Source: J Chem Theory Comput. 2025 Oct 25;21(21):10863–78. doi: 10.1021/acs.jctc.5c01219 (PMC12613328; doi:10.1021/acs.jctc.5c01219)
Supplement: Supplementary file 1 [file ct5c01219_si_002.zip › supplementary_info/geometries/TS2/sbh3.xyz]

4
sbh3
Sb 0.0193968413 -0.0132083219 -0.0000000000
H 0.0193565495 1.6944298921 0.0000000000
H -1.1724481923 -0.0550918199 1.2221781104
H -1.1724481923 -0.0550918199 -1.2221781104
