# Supplementary material for: Physics-Driven Construction of Compact Primitive Gaussian Density Fitting Basis Sets
Source: J Chem Theory Comput. 2025 Oct 25;21(21):10863–78. doi: 10.1021/acs.jctc.5c01219 (PMC12613328; doi:10.1021/acs.jctc.5c01219)
Supplement: Supplementary file 1 [file ct5c01219_si_002.zip › supplementary_info/geometries/G2/c6142730_nist.xyz]

10
! methylenecyclopropane C4H6 MP2=FULL/6-31G* structure from NIST (https://cccbdb.nist.gov/)
C .000000 .000000 1.640083
C .000000 .000000 .314999
H .000000 .926921 2.205596
H .000000 -.926921 2.205596
C .000000 .767888 -.932042
C .000000 -.767888 -.932042
H .912729 1.271827 -1.239295
H -.912729 1.271827 -1.239295
H -.912729 -1.271827 -1.239295
H .912729 -1.271827 -1.239295
