# Supplementary material for: Physics-Driven Construction of Compact Primitive Gaussian Density Fitting Basis Sets
Source: J Chem Theory Comput. 2025 Oct 25;21(21):10863–78. doi: 10.1021/acs.jctc.5c01219 (PMC12613328; doi:10.1021/acs.jctc.5c01219)
Supplement: Supplementary file 1 [file ct5c01219_si_002.zip › supplementary_info/geometries/G2/ch3o_nist.xyz]

5
! methoxy CH3O unconstrained MP2=FULL/6-31G* structure from NIST (https://cccbdb.nist.gov/)
O -0.008510 0.799775 0.000000
C -0.008510 -0.587006 0.000000
H 1.055472 -0.868483 0.000000
H -0.468163 -1.003838 0.903152
H -0.468163 -1.003838 -0.903152
