# Supplementary material for: Physics-Driven Construction of Compact Primitive Gaussian Density Fitting Basis Sets
Source: J Chem Theory Comput. 2025 Oct 25;21(21):10863–78. doi: 10.1021/acs.jctc.5c01219 (PMC12613328; doi:10.1021/acs.jctc.5c01219)
Supplement: Supplementary file 1 [file ct5c01219_si_002.zip › supplementary_info/geometries/G2/c822355_nist.xyz]

10
! cyclobutene C4H6 MP2=FULL/6-31G* structure from NIST (https://cccbdb.nist.gov/)
C .000000 .672768 .811195
C .000000 -.672768 .811195
C .000000 .782019 -.696638
C .000000 -.782019 -.696638
H .000000 1.422643 1.597409
H .000000 -1.422643 1.597409
H .889454 1.239247 -1.142375
H -.889454 -1.239247 -1.142375
H -.889454 1.239247 -1.142375
H .889454 -1.239247 -1.142375
