# Supplementary material for: Physics-Driven Construction of Compact Primitive Gaussian Density Fitting Basis Sets
Source: J Chem Theory Comput. 2025 Oct 25;21(21):10863–78. doi: 10.1021/acs.jctc.5c01219 (PMC12613328; doi:10.1021/acs.jctc.5c01219)
Supplement: Supplementary file 1 [file ct5c01219_si_002.zip › supplementary_info/geometries/G2/meome_nist.xyz]

9
! dimethyl ether CH3OCH3 MP2=FULL/6-31G* structure from NIST (https://cccbdb.nist.gov/)
O .000000 .000000 .600183
C .000000 1.165689 -.200018
C .000000 -1.165689 -.200018
H .000000 2.017426 .480467
H .000000 -2.017426 .480467
H .891751 1.214233 -.840545
H -.891751 1.214233 -.840545
H -.891751 -1.214233 -.840545
H .891751 -1.214233 -.840545
