# Supplementary material for: Physics-Driven Construction of Compact Primitive Gaussian Density Fitting Basis Sets
Source: J Chem Theory Comput. 2025 Oct 25;21(21):10863–78. doi: 10.1021/acs.jctc.5c01219 (PMC12613328; doi:10.1021/acs.jctc.5c01219)
Supplement: Supplementary file 1 [file ct5c01219_si_002.zip › supplementary_info/geometries/G2/ch3cl_nist.xyz]

5
! CH3Cl chloromethane MP2=FULL/6-31G* structure from NIST (https://cccbdb.nist.gov/)
C .000000 .000000 -1.121160
Cl .000000 .000000 .655851
H .000000 1.029251 -1.474168
H .891357 -.514625 -1.474168
H -.891357 -.514625 -1.474168
