# Supplementary material for: Physics-Driven Construction of Compact Primitive Gaussian Density Fitting Basis Sets
Source: J Chem Theory Comput. 2025 Oct 25;21(21):10863–78. doi: 10.1021/acs.jctc.5c01219 (PMC12613328; doi:10.1021/acs.jctc.5c01219)
Supplement: Supplementary file 1 [file ct5c01219_si_002.zip › supplementary_info/geometries/G2/c2h2o2_nist.xyz]

6
! Glyoxal CHOCHO MP2=FULL/6-31G* structure from NIST (https://cccbdb.nist.gov/)
C -0.331457 0.679811 -0.000000
C 0.331457 -0.679811 0.000000
H -1.436267 0.666313 -0.000000
H 1.436267 -0.666313 -0.000000
O 0.331457 1.707755 -0.000000
O -0.331457 -1.707755 0.000000
