# Supplementary material for: Physics-Driven Construction of Compact Primitive Gaussian Density Fitting Basis Sets
Source: J Chem Theory Comput. 2025 Oct 25;21(21):10863–78. doi: 10.1021/acs.jctc.5c01219 (PMC12613328; doi:10.1021/acs.jctc.5c01219)
Supplement: Supplementary file 1 [file ct5c01219_si_002.zip › supplementary_info/geometries/G2/chf3_nist.xyz]

5
! CHF3 MP2=FULL/6-31G* structure from NIST (https://cccbdb.nist.gov/)
C 0.000000 0.000000 0.341016
H 0.000000 0.000000 1.429466
F 0.000000 1.258206 -0.128725
F 1.089638 -0.629103 -0.128725
F -1.089638 -0.629103 -0.128725
