# Supplementary material for: Physics-Driven Construction of Compact Primitive Gaussian Density Fitting Basis Sets
Source: J Chem Theory Comput. 2025 Oct 25;21(21):10863–78. doi: 10.1021/acs.jctc.5c01219 (PMC12613328; doi:10.1021/acs.jctc.5c01219)
Supplement: Supplementary file 1 [file ct5c01219_si_002.zip › supplementary_info/geometries/G2/c2h5cl_nist.xyz]

8
! CH3CH2Cl MP2=FULL/6-31G* structure from NIST (https://cccbdb.nist.gov/)
C 1.505635 .647633 .000000
C .000000 .807712 .000000
H 1.977742 1.634699 .000000
H 1.838576 .103473 .885666
H 1.838576 .103473 -.885666
Cl -.823486 -.779941 .000000
H -.344725 1.342637 .885494
H -.344725 1.342637 -.885494
