# Supplementary material for: Physics-Driven Construction of Compact Primitive Gaussian Density Fitting Basis Sets
Source: J Chem Theory Comput. 2025 Oct 25;21(21):10863–78. doi: 10.1021/acs.jctc.5c01219 (PMC12613328; doi:10.1021/acs.jctc.5c01219)
Supplement: Supplementary file 1 [file ct5c01219_si_002.zip › supplementary_info/geometries/G2/c3h6_nist.xyz]

9
! cyclopropane C3H6 MP2=FULL/6-31G* structure from NIST (https://cccbdb.nist.gov/)
C .000000 .867012 .000000
C .750855 -.433506 .000000
C -.750855 -.433506 .000000
H .000000 1.455883 .910463
H 1.260832 -.727942 .910463
H -1.260832 -.727942 .910463
H .000000 1.455883 -.910463
H 1.260832 -.727942 -.910463
H -1.260832 -.727942 -.910463
