# Supplementary material for: Physics-Driven Construction of Compact Primitive Gaussian Density Fitting Basis Sets
Source: J Chem Theory Comput. 2025 Oct 25;21(21):10863–78. doi: 10.1021/acs.jctc.5c01219 (PMC12613328; doi:10.1021/acs.jctc.5c01219)
Supplement: Supplementary file 1 [file ct5c01219_si_002.zip › supplementary_info/geometries/G2/ch3nhch3_nist.xyz]

10
! Methanamine, N-methyl- CH3NHCH3 MP2=FULL/6-31G* structure from NIST (https://cccbdb.nist.gov/)
N .027517 .592863 .000000
H -.805787 1.177890 .000000
C .027517 -.224861 1.205049
C .027517 -.224861 -1.205049
H .970948 -.775334 1.259197
H .970948 -.775334 -1.259197
H -.035995 .420958 2.083897
H -.793469 -.960422 1.249885
H -.035995 .420958 -2.083897
H -.793469 -.960422 -1.249885
