# Supplementary material for: Physics-Driven Construction of Compact Primitive Gaussian Density Fitting Basis Sets
Source: J Chem Theory Comput. 2025 Oct 25;21(21):10863–78. doi: 10.1021/acs.jctc.5c01219 (PMC12613328; doi:10.1021/acs.jctc.5c01219)
Supplement: Supplementary file 1 [file ct5c01219_si_002.zip › supplementary_info/geometries/G2/ch2chcn_nist.xyz]

7
! Acetonitrile ( vinyl cyanide) MP2=FULL/6-31G* structure from NIST (https://cccbdb.nist.gov/)
C .000000 .782536 .000000
N -.469038 1.867311 .000000
C .585618 -.524707 .000000
H 1.670622 -.571226 .000000
C -.160608 -1.638594 .000000
H -1.244296 -1.598804 .000000
H .306878 -2.616560 .000000
