# Supplementary material for: Physics-Driven Construction of Compact Primitive Gaussian Density Fitting Basis Sets
Source: J Chem Theory Comput. 2025 Oct 25;21(21):10863–78. doi: 10.1021/acs.jctc.5c01219 (PMC12613328; doi:10.1021/acs.jctc.5c01219)
Supplement: Supplementary file 1 [file ct5c01219_si_002.zip › supplementary_info/geometries/G2/benzene_nist.xyz]

12
! benzene C6H6 MP2=FULL/6-31G* structure from NIST (https://cccbdb.nist.gov/)
C 0.000000 1.395230 0.000000
C 1.208304 0.697615 0.000000
C 1.208304 -0.697615 0.000000
C 0.000000 -1.395230 0.000000
C -1.208304 -0.697615 0.000000
C -1.208304 0.697615 0.000000
H 0.000000 2.482355 0.000000
H 2.149782 1.241177 0.000000
H 2.149782 -1.241177 0.000000
H 0.000000 -2.482355 0.000000
H -2.149782 -1.241177 0.000000
H -2.149782 1.241177 0.000000
