# Supplementary material for: Physics-Driven Construction of Compact Primitive Gaussian Density Fitting Basis Sets
Source: J Chem Theory Comput. 2025 Oct 25;21(21):10863–78. doi: 10.1021/acs.jctc.5c01219 (PMC12613328; doi:10.1021/acs.jctc.5c01219)
Supplement: Supplementary file 1 [file ct5c01219_si_002.zip › supplementary_info/geometries/G2/ch3no2_nist.xyz]

7
! nitromethane CH3NO2 Os out of plane MP2=FULL/6-31G* structure from NIST (https://cccbdb.nist.gov/)
C 0.002230 -1.319889 0.000000
N -0.014717 0.165986 0.000000
H 1.047738 -1.629216 0.000000
H -0.496892 -1.657695 0.904863
H -0.496892 -1.657695 -0.904863
O 0.002230 0.731377 -1.103619
O 0.002230 0.731377 1.103619
