# Supplementary material for: Physics-Driven Construction of Compact Primitive Gaussian Density Fitting Basis Sets
Source: J Chem Theory Comput. 2025 Oct 25;21(21):10863–78. doi: 10.1021/acs.jctc.5c01219 (PMC12613328; doi:10.1021/acs.jctc.5c01219)
Supplement: Supplementary file 1 [file ct5c01219_si_002.zip › supplementary_info/geometries/G2/ch3sh_nist.xyz]

6
! CH3SH MP2=FULL/6-31G* structure from NIST (https://cccbdb.nist.gov/)
C -0.047946 1.149254 0.000000
S -0.047946 -0.664782 0.000000
H 1.283315 -0.823036 0.000000
H -1.092600 1.461411 0.000000
H 0.432046 1.551310 0.892187
H 0.432046 1.551310 -0.892187
