# Supplementary material for: Physics-Driven Construction of Compact Primitive Gaussian Density Fitting Basis Sets
Source: J Chem Theory Comput. 2025 Oct 25;21(21):10863–78. doi: 10.1021/acs.jctc.5c01219 (PMC12613328; doi:10.1021/acs.jctc.5c01219)
Supplement: Supplementary file 1 [file ct5c01219_si_002.zip › supplementary_info/geometries/G2/c2h5n_nist.xyz]

8
! Aziridine c-CH2-NH-CH2- MP2=FULL/6-31G* structure from NIST (https://cccbdb.nist.gov/)
N -0.038453 0.874898 0.000000
H 0.902162 1.269954 0.000000
C -0.038453 -0.397316 0.739505
C -0.038453 -0.397316 -0.739505
H -0.955387 -0.604500 1.280631
H 0.869613 -0.708727 1.248477
H -0.955387 -0.604500 -1.280631
H 0.869613 -0.708727 -1.248477
