# Supplementary material for: Physics-Driven Construction of Compact Primitive Gaussian Density Fitting Basis Sets
Source: J Chem Theory Comput. 2025 Oct 25;21(21):10863–78. doi: 10.1021/acs.jctc.5c01219 (PMC12613328; doi:10.1021/acs.jctc.5c01219)
Supplement: Supplementary file 1 [file ct5c01219_si_002.zip › supplementary_info/geometries/G2/ch3cof_nist.xyz]

7
! acetyl fluoride CH3COF MP2=FULL/6-31G* structure from NIST (https://cccbdb.nist.gov/)
C .000000 .185912 .000000
C 1.046821 -.879945 .000000
O .131494 1.376483 .000000
F -1.245446 -.377759 .000000
H 2.034655 -.423937 .000000
H .920742 -1.511948 .881354
H .920742 -1.511948 -.881354
