# Supplementary material for: Physics-Driven Construction of Compact Primitive Gaussian Density Fitting Basis Sets
Source: J Chem Theory Comput. 2025 Oct 25;21(21):10863–78. doi: 10.1021/acs.jctc.5c01219 (PMC12613328; doi:10.1021/acs.jctc.5c01219)
Supplement: Supplementary file 1 [file ct5c01219_si_002.zip › supplementary_info/geometries/G2/ch2oh_nist.xyz]

5
! hydroxymethyl CH2OH MP2=FULL/6-31G* structure from NIST (https://cccbdb.nist.gov/)
C .687601 .029658 -.082191
O -.672129 -.125681 .030408
H 1.221586 -.887756 .118549
H 1.122564 .975324 .226284
H -1.092729 .739933 -.094952
