# Supplementary material for: Physics-Driven Construction of Compact Primitive Gaussian Density Fitting Basis Sets
Source: J Chem Theory Comput. 2025 Oct 25;21(21):10863–78. doi: 10.1021/acs.jctc.5c01219 (PMC12613328; doi:10.1021/acs.jctc.5c01219)
Supplement: Supplementary file 1 [file ct5c01219_si_002.zip › supplementary_info/geometries/G2/pyrrole_nist.xyz]

10
! pyrrole cyc NH-CHCHCHCH MP2=FULL/6-31G* structure from NIST (https://cccbdb.nist.gov/)
N .000000 .000000 1.118965
H .000000 .000000 2.129682
C .000000 1.124385 .333485
C .000000 -1.124385 .333485
C .000000 .708302 -.983822
C .000000 -.708302 -.983822
H .000000 2.112884 .770211
H .000000 -2.112884 .770211
H .000000 1.356951 -1.849408
H .000000 -1.356951 -1.849408
