# Supplementary material for: Physics-Driven Construction of Compact Primitive Gaussian Density Fitting Basis Sets
Source: J Chem Theory Comput. 2025 Oct 25;21(21):10863–78. doi: 10.1021/acs.jctc.5c01219 (PMC12613328; doi:10.1021/acs.jctc.5c01219)
Supplement: Supplementary file 1 [file ct5c01219_si_002.zip › supplementary_info/geometries/G2/c2h5_nist.xyz]

7
! ethyl C2H5 MP2=FULL/6-31G* structure from NIST (https://cccbdb.nist.gov/)
C -0.014225 -0.694628 0.000000
C -0.014225 0.794424 0.000000
H 1.005891 -1.104751 0.000000
H -0.517325 -1.093193 0.884832
H -0.517325 -1.093193 -0.884832
H 0.099731 1.346179 -0.923728
H 0.099731 1.346179 0.923728
