# Supplementary material for: Physics-Driven Construction of Compact Primitive Gaussian Density Fitting Basis Sets
Source: J Chem Theory Comput. 2025 Oct 25;21(21):10863–78. doi: 10.1021/acs.jctc.5c01219 (PMC12613328; doi:10.1021/acs.jctc.5c01219)
Supplement: Supplementary file 1 [file ct5c01219_si_002.zip › supplementary_info/geometries/G2/c2h4_nist.xyz]

6
! ethene C2H4 MP2=FULL/6-31G* structure from NIST (https://cccbdb.nist.gov/)
C .000000 .000000 .667511
C .000000 .000000 -.667511
H .000000 .922923 1.237624
H .000000 -.922923 1.237624
H .000000 -.922923 -1.237624
H .000000 .922923 -1.237624
