# Supplementary material for: Physics-Driven Construction of Compact Primitive Gaussian Density Fitting Basis Sets
Source: J Chem Theory Comput. 2025 Oct 25;21(21):10863–78. doi: 10.1021/acs.jctc.5c01219 (PMC12613328; doi:10.1021/acs.jctc.5c01219)
Supplement: Supplementary file 1 [file ct5c01219_si_002.zip › supplementary_info/geometries/G2/ethoxy_nist.xyz]

8
! C2H5O ethoxy radical MP2=FULL/6-31G* structure from NIST (https://cccbdb.nist.gov/)
C 1.053326 -0.568054 0.000000
C 0.000000 0.525566 0.000000
O -1.306806 0.052211 0.000000
H 2.060222 -0.140819 0.000000
H 0.942993 -1.197588 0.885314
H 0.942993 -1.197588 -0.885314
H 0.094142 1.186616 0.875922
H 0.094142 1.186616 -0.875922
