# Supplementary material for: Physics-Driven Construction of Compact Primitive Gaussian Density Fitting Basis Sets
Source: J Chem Theory Comput. 2025 Oct 25;21(21):10863–78. doi: 10.1021/acs.jctc.5c01219 (PMC12613328; doi:10.1021/acs.jctc.5c01219)
Supplement: Supplementary file 1 [file ct5c01219_si_002.zip › supplementary_info/geometries/G2/ch3nh2_nist.xyz]

7
! methyl amine CH3NH2 MP2=FULL/6-31G* structure from NIST (https://cccbdb.nist.gov/)
C 0.051620 0.704224 -0.000000
N 0.051620 -0.759350 0.000000
H -0.941923 1.176437 -0.000000
H 0.592490 1.057660 0.880469
H 0.592490 1.057660 -0.880469
H -0.457058 -1.100827 -0.812365
H -0.457058 -1.100827 0.812365
