# Supplementary material for: Physics-Driven Construction of Compact Primitive Gaussian Density Fitting Basis Sets
Source: J Chem Theory Comput. 2025 Oct 25;21(21):10863–78. doi: 10.1021/acs.jctc.5c01219 (PMC12613328; doi:10.1021/acs.jctc.5c01219)
Supplement: Supplementary file 1 [file ct5c01219_si_002.zip › supplementary_info/geometries/G2/mesme_nist.xyz]

9
! dimethyl sulfide CH3SCH3 C2v MP2=FULL/6-31G* structure from NIST (https://cccbdb.nist.gov/)
S -0.000000 -0.000000 0.664522
C 0.000000 1.366955 -0.514086
C -0.000000 -1.366955 -0.514086
H 0.000000 2.296512 0.057712
H -0.000000 -2.296512 0.057712
H 0.891802 1.345805 -1.144685
H -0.891802 1.345805 -1.144685
H -0.891802 -1.345805 -1.144685
H 0.891802 -1.345805 -1.144685
