# Supplementary material for: Physics-Driven Construction of Compact Primitive Gaussian Density Fitting Basis Sets
Source: J Chem Theory Comput. 2025 Oct 25;21(21):10863–78. doi: 10.1021/acs.jctc.5c01219 (PMC12613328; doi:10.1021/acs.jctc.5c01219)
Supplement: Supplementary file 1 [file ct5c01219_si_002.zip › supplementary_info/geometries/G2/furans_nist.xyz]

9
! thiophene C4H4S MP2=FULL/6-31G* structure from NIST (https://cccbdb.nist.gov/)
S .000000 .000000 1.189753
C .000000 1.233876 -.001474
C .000000 -1.233876 -.001474
C .000000 .709173 -1.272322
C .000000 -.709173 -1.272322
H .000000 2.275343 .291982
H .000000 -2.275343 .291982
H .000000 1.321934 -2.167231
H .000000 -1.321934 -2.167231
