# Supplementary material for: Physics-Driven Construction of Compact Primitive Gaussian Density Fitting Basis Sets
Source: J Chem Theory Comput. 2025 Oct 25;21(21):10863–78. doi: 10.1021/acs.jctc.5c01219 (PMC12613328; doi:10.1021/acs.jctc.5c01219)
Supplement: Supplementary file 1 [file ct5c01219_si_002.zip › supplementary_info/geometries/G2/ch3cooh_nist.xyz]

8
! acetic acid CH3COOH MP2=FULL/6-31G* structure from NIST (https://cccbdb.nist.gov/)
C 1.071982 -0.894832 0.000000
C 0.000000 0.154371 0.000000
O 0.168993 1.359862 0.000000
H 2.047259 -0.411856 0.000000
H 0.965896 -1.530291 0.881777
H 0.965896 -1.530291 -0.881777
O -1.237051 -0.412676 0.000000
H -1.866476 0.337718 0.000000
