# Supplementary material for: Physics-Driven Construction of Compact Primitive Gaussian Density Fitting Basis Sets
Source: J Chem Theory Comput. 2025 Oct 25;21(21):10863–78. doi: 10.1021/acs.jctc.5c01219 (PMC12613328; doi:10.1021/acs.jctc.5c01219)
Supplement: Supplementary file 1 [file ct5c01219_si_002.zip › supplementary_info/geometries/G2/ch2cl2_nist.xyz]

5
! CH2Cl2 methylene chloride MP2=FULL/6-31G* structure from NIST (https://cccbdb.nist.gov/)
C 0.000000 0.000000 0.760444
H -0.894879 0.000000 1.377284
H 0.894879 -0.000000 1.377284
Cl 0.000000 1.473793 -0.215213
Cl -0.000000 -1.473793 -0.215213
