# Supplementary material for: Physics-Driven Construction of Compact Primitive Gaussian Density Fitting Basis Sets
Source: J Chem Theory Comput. 2025 Oct 25;21(21):10863–78. doi: 10.1021/acs.jctc.5c01219 (PMC12613328; doi:10.1021/acs.jctc.5c01219)
Supplement: Supplementary file 1 [file ct5c01219_si_002.zip › supplementary_info/geometries/G2/c157335_nist.xyz]

10
! MP2=FULL/6-31G* structure from NIST (https://cccbdb.nist.gov/)
C 0.748118 0.000000 -0.311947
C -0.748118 0.000000 -0.311947
C 0.000000 1.131173 0.310429
C 0.000000 -1.131173 0.310429
H 1.414636 0.000000 -1.161629
H -1.414636 0.000000 -1.161629
H 0.000000 2.077548 -0.226926
H 0.000000 -2.077548 -0.226926
H 0.000000 1.236091 1.397662
H 0.000000 -1.236091 1.397662
