# Supplementary material for: Physics-Driven Construction of Compact Primitive Gaussian Density Fitting Basis Sets
Source: J Chem Theory Comput. 2025 Oct 25;21(21):10863–78. doi: 10.1021/acs.jctc.5c01219 (PMC12613328; doi:10.1021/acs.jctc.5c01219)
Supplement: Supplementary file 1 [file ct5c01219_si_002.zip › supplementary_info/geometries/G2/isopropyl_nist.xyz]

10
! isopropyl radical MP2=FULL/6-31G* structure from NIST (https://cccbdb.nist.gov/)
C .014223 .543507 .000000
C .014223 -.199603 1.291812
C .014223 -.199603 -1.291812
H -.323294 1.574944 .000000
H -.955109 -.684530 1.485170
H -.955109 -.684530 -1.485170
H .766953 -.995461 1.286661
H .221792 .459617 2.138341
H .766953 -.995461 -1.286661
H .221792 .459617 -2.138341
