# Supplementary material for: Physics-Driven Construction of Compact Primitive Gaussian Density Fitting Basis Sets
Source: J Chem Theory Comput. 2025 Oct 25;21(21):10863–78. doi: 10.1021/acs.jctc.5c01219 (PMC12613328; doi:10.1021/acs.jctc.5c01219)
Supplement: Supplementary file 1 [file ct5c01219_si_002.zip › supplementary_info/geometries/G2/c2h3_nist.xyz]

5
! vinyl C2H3 MP2=FULL/6-31G* structure from NIST (https://cccbdb.nist.gov/)
C .049763 .710768 .000000
C .049763 -.576267 .000000
H -.688748 1.499095 .000000
H -.877264 -1.151170 .000000
H .968852 -1.154929 .000000
