# Supplementary material for: Physics-Driven Construction of Compact Primitive Gaussian Density Fitting Basis Sets
Source: J Chem Theory Comput. 2025 Oct 25;21(21):10863–78. doi: 10.1021/acs.jctc.5c01219 (PMC12613328; doi:10.1021/acs.jctc.5c01219)
Supplement: Supplementary file 1 [file ct5c01219_si_002.zip › supplementary_info/geometries/G2/furan_g09.xyz]

9
! furan C4H4O MP2=FULL/6-31G* structure from Gaussian 09
O 0.000000 0.000000 1.163518
C 0.000000 1.094605 0.348048
C 0.000000 -1.094605 0.348048
C 0.000000 0.713250 -0.962213
C 0.000000 -0.713250 -0.962213
H 0.000000 2.049716 0.850825
H 0.000000 -2.049716 0.850825
H 0.000000 1.371029 -1.819911
H 0.000000 -1.371029 -1.819911
