# Supplementary material for: Physics-Driven Construction of Compact Primitive Gaussian Density Fitting Basis Sets
Source: J Chem Theory Comput. 2025 Oct 25;21(21):10863–78. doi: 10.1021/acs.jctc.5c01219 (PMC12613328; doi:10.1021/acs.jctc.5c01219)
Supplement: Supplementary file 1 [file ct5c01219_si_002.zip › supplementary_info/geometries/G2/ch3ono_nist.xyz]

7
! methyl nitrate CH3ONO cis MP2=FULL/6-31G* structure from NIST (https://cccbdb.nist.gov/)
C 1.315963 .309961 .000000
O .000000 .896849 .000000
H 1.985405 1.166571 .000000
H 1.464544 -.303831 .890589
H 1.464544 -.303831 -.890589
N -1.045401 -.023278 .000000
O -.686558 -1.178815 .000000
