# Supplementary material for: Physics-Driven Construction of Compact Primitive Gaussian Density Fitting Basis Sets
Source: J Chem Theory Comput. 2025 Oct 25;21(21):10863–78. doi: 10.1021/acs.jctc.5c01219 (PMC12613328; doi:10.1021/acs.jctc.5c01219)
Supplement: Supplementary file 1 [file ct5c01219_si_002.zip › supplementary_info/geometries/G2/etoh_nist.xyz]

9
! ethanol CH3CH2OH MP2=FULL/6-31G* structure from NIST (https://cccbdb.nist.gov/)
C 1.167852 -0.399953 0.000000
C -0.000000 0.560240 0.000000
O -1.189307 -0.228561 -0.000000
H -1.946582 0.379448 -0.000000
H 2.115890 0.144631 0.000000
H 1.127520 -1.037021 0.885662
H 1.127520 -1.037021 -0.885662
H 0.041498 1.208364 0.886739
H 0.041498 1.208364 -0.886739
