# Supplementary material for: Physics-Driven Construction of Compact Primitive Gaussian Density Fitting Basis Sets
Source: J Chem Theory Comput. 2025 Oct 25;21(21):10863–78. doi: 10.1021/acs.jctc.5c01219 (PMC12613328; doi:10.1021/acs.jctc.5c01219)
Supplement: Supplementary file 1 [file ct5c01219_si_002.zip › supplementary_info/geometries/G2/ch3sih3_nist.xyz]

8
! methyl silane CH3SiH3 MP2=FULL/6-31G* structure from NIST (https://cccbdb.nist.gov/)
C .000000 .000000 -1.244293
Si .000000 .000000 .635667
H .000000 -1.020036 -1.636523
H -.883377 .510018 -1.636523
H .883377 .510018 -1.636523
H .000000 1.391485 1.158664
H -1.205062 -.695743 1.158664
H 1.205062 -.695743 1.158664
