# Supplementary material for: Physics-Driven Construction of Compact Primitive Gaussian Density Fitting Basis Sets
Source: J Chem Theory Comput. 2025 Oct 25;21(21):10863–78. doi: 10.1021/acs.jctc.5c01219 (PMC12613328; doi:10.1021/acs.jctc.5c01219)
Supplement: Supplementary file 1 [file ct5c01219_si_002.zip › supplementary_info/geometries/G2/etam_nist.xyz]

10
! Ethyl amine CH3CH2NH2 MP2=FULL/6-31G* structure from NIST (https://cccbdb.nist.gov/)
N -1.305685 -0.087262 0.000000
C 0.000000 0.575952 0.000000
C 1.210027 -0.353814 0.000000
H 2.149092 0.208605 0.000000
H 1.202360 -0.997786 0.885022
H 1.202360 -0.997786 -0.885022
H 0.034880 1.230968 -0.876422
H 0.034880 1.230968 0.876422
H -1.371968 -0.698482 0.812995
H -1.371968 -0.698482 -0.812995
