# Supplementary material for: Physics-Driven Construction of Compact Primitive Gaussian Density Fitting Basis Sets
Source: J Chem Theory Comput. 2025 Oct 25;21(21):10863–78. doi: 10.1021/acs.jctc.5c01219 (PMC12613328; doi:10.1021/acs.jctc.5c01219)
Supplement: Supplementary file 1 [file ct5c01219_si_002.zip › supplementary_info/geometries/G2/c2h4o_nist.xyz]

7
! ethylene oxide C2H4O MP2=FULL/6-31G* structure from NIST (https://cccbdb.nist.gov/)
O -0.000000 0.000000 0.860907
C 0.000000 0.731693 -0.375643
C -0.000000 -0.731693 -0.375643
H 0.919594 1.268848 -0.594884
H -0.919594 1.268848 -0.594884
H -0.919594 -1.268848 -0.594884
H 0.919594 -1.268848 -0.594884
