# Supplementary material for: Physics-Driven Construction of Compact Primitive Gaussian Density Fitting Basis Sets
Source: J Chem Theory Comput. 2025 Oct 25;21(21):10863–78. doi: 10.1021/acs.jctc.5c01219 (PMC12613328; doi:10.1021/acs.jctc.5c01219)
Supplement: Supplementary file 1 [file ct5c01219_si_002.zip › supplementary_info/geometries/G2/acetone_nist.xyz]

10
! acetone CH3COCH3 @ B3LYP/6-31G* constrained at C2v MP2=FULL/6-31G* structure from NIST (https://cccbdb.nist.gov/)
C .000000 .000000 .179345
O .000000 .000000 1.405925
C .000000 1.285389 -.616473
C .000000 -1.285389 -.616473
H .000000 2.135495 .065608
H .000000 -2.135495 .065608
H .881045 1.331315 -1.264253
H -.881045 1.331315 -1.264253
H -.881045 -1.331315 -1.264253
H .881045 -1.331315 -1.264253
