# Supplementary material for: Physics-Driven Construction of Compact Primitive Gaussian Density Fitting Basis Sets
Source: J Chem Theory Comput. 2025 Oct 25;21(21):10863–78. doi: 10.1021/acs.jctc.5c01219 (PMC12613328; doi:10.1021/acs.jctc.5c01219)
Supplement: Supplementary file 1 [file ct5c01219_si_002.zip › supplementary_info/geometries/G2/tbutyl_nist.xyz]

13
! tbutyl radical MP2=FULL/6-31G* structure from NIST (https://cccbdb.nist.gov/)
C .000000 .000000 .191083
C .000000 1.478217 -.020882
C 1.280174 -.739109 -.020882
C -1.280174 -.739109 -.020882
H .000000 1.732834 -1.093445
H 1.500678 -.866417 -1.093445
H -1.500678 -.866417 -1.093445
H -.887030 1.945234 .418286
H .887030 1.945234 .418286
H 2.128137 -.204427 .418286
H 1.241107 -1.740807 .418286
H -1.241107 -1.740807 .418286
H -2.128137 -.204427 .418286
