# Supplementary material for: Physics-Driven Construction of Compact Primitive Gaussian Density Fitting Basis Sets
Source: J Chem Theory Comput. 2025 Oct 25;21(21):10863–78. doi: 10.1021/acs.jctc.5c01219 (PMC12613328; doi:10.1021/acs.jctc.5c01219)
Supplement: Supplementary file 1 [file ct5c01219_si_002.zip › supplementary_info/geometries/G2/dmso_nist.xyz]

10
! dimethyl sulfoxide CH3SOCH3 MP2=FULL/6-31G* structure from NIST (https://cccbdb.nist.gov/)
S 0.258322 0.423377 -0.000000
O -1.093490 1.096039 0.000000
C 0.258322 -0.787810 1.339981
C 0.258322 -0.787810 -1.339981
H 1.168363 -1.391594 1.304884
H 1.168363 -1.391594 -1.304884
H 0.219445 -0.234619 2.279650
H 0.219445 -0.234619 -2.279650
H -0.630359 -1.418102 1.256171
H -0.630359 -1.418102 -1.256171
