# Supplementary material for: Physics-Driven Construction of Compact Primitive Gaussian Density Fitting Basis Sets
Source: J Chem Theory Comput. 2025 Oct 25;21(21):10863–78. doi: 10.1021/acs.jctc.5c01219 (PMC12613328; doi:10.1021/acs.jctc.5c01219)
Supplement: Supplementary file 1 [file ct5c01219_si_002.zip › supplementary_info/geometries/G2/propene_nist.xyz]

9
! CH3CHCH2 propene MP2=FULL/6-31G* structure from NIST (https://cccbdb.nist.gov/)
C -1.139618 -0.492179 0.000000
C 0.000000 0.479450 0.000000
C 1.291212 0.133521 0.000000
H 1.599262 -0.908149 0.000000
H 2.080452 0.877431 0.000000
H -0.262717 1.536569 0.000000
H -0.775165 -1.522718 0.000000
H -1.775698 -0.353943 0.880385
H -1.775698 -0.353943 -0.880385
