# Supplementary material for: Physics-Driven Construction of Compact Primitive Gaussian Density Fitting Basis Sets
Source: J Chem Theory Comput. 2025 Oct 25;21(21):10863–78. doi: 10.1021/acs.jctc.5c01219 (PMC12613328; doi:10.1021/acs.jctc.5c01219)
Supplement: Supplementary file 1 [file ct5c01219_si_002.zip › supplementary_info/geometries/G2/etome_nist.xyz]

12
! ethyl methyl ether CH3OCH2CH3 MP2=FULL/6-31G* structure from NIST (https://cccbdb.nist.gov/)
C 1.324348 1.225909 0.000000
O 0.006153 0.712918 0.000000
C 0.000000 -0.705658 0.000000
C -1.441809 -1.160391 0.000000
H 1.241433 2.313115 0.000000
H 1.881288 0.905873 0.891661
H 1.881288 0.905873 -0.891661
H 0.530882 -1.086759 -0.886775
H 0.530882 -1.086759 0.886775
H -1.501109 -2.252114 0.000000
H -1.954562 -0.780869 0.885855
H -1.954562 -0.780869 -0.885855
