# Supplementary material for: Physics-Driven Construction of Compact Primitive Gaussian Density Fitting Basis Sets
Source: J Chem Theory Comput. 2025 Oct 25;21(21):10863–78. doi: 10.1021/acs.jctc.5c01219 (PMC12613328; doi:10.1021/acs.jctc.5c01219)
Supplement: Supplementary file 1 [file ct5c01219_si_002.zip › supplementary_info/geometries/G2/butad12_nist.xyz]

10
! 1,2 butadiene C4H6 MP2=FULL/6-31G* structure from NIST (https://cccbdb.nist.gov/)
C -0.699356 1.822405 0.000000
C 0.000000 0.712300 0.000000
C 0.692797 -0.402546 0.000000
C 0.080149 -1.776631 0.000000
H -1.001515 2.303338 0.925945
H -1.001515 2.303338 -0.925945
H 1.780803 -0.341296 0.000000
H -1.009731 -1.714156 0.000000
H 0.395209 -2.342196 -0.882434
H 0.395209 -2.342196 0.882434
