# Supplementary material for: Physics-Driven Construction of Compact Primitive Gaussian Density Fitting Basis Sets
Source: J Chem Theory Comput. 2025 Oct 25;21(21):10863–78. doi: 10.1021/acs.jctc.5c01219 (PMC12613328; doi:10.1021/acs.jctc.5c01219)
Supplement: Supplementary file 1 [file ct5c01219_si_002.zip › supplementary_info/geometries/G2/isobutane_nist.xyz]

14
! isobutane C4H10 MP2=FULL/6-31G* structure from NIST (https://cccbdb.nist.gov/)
C .000000 .000000 .376913
H .000000 .000000 1.475244
C .000000 1.450323 -.096231
C 1.256016 -.725161 -.096231
C -1.256016 -.725161 -.096231
H .000000 1.494049 -1.190842
H 1.293884 -.747025 -1.190842
H -1.293884 -.747025 -1.190842
H .885480 1.984714 .261328
H -.885480 1.984714 .261328
H 1.276073 -1.759205 .261328
H 2.161553 -.225509 .261328
H -2.161553 -.225509 .261328
H -1.276073 -1.759205 .261328
