# Supplementary material for: Physics-Driven Construction of Compact Primitive Gaussian Density Fitting Basis Sets
Source: J Chem Theory Comput. 2025 Oct 25;21(21):10863–78. doi: 10.1021/acs.jctc.5c01219 (PMC12613328; doi:10.1021/acs.jctc.5c01219)
Supplement: Supplementary file 1 [file ct5c01219_si_002.zip › supplementary_info/geometries/G2/cbutane_nist.xyz]

12
! cylcobutane MP2=FULL/6-31G* structure from NIST (https://cccbdb.nist.gov/)
C .000000 1.071197 .147611
C .000000 -1.071197 .147611
C -1.071197 .000000 -.147611
C 1.071197 .000000 -.147611
H .000000 1.343569 1.207326
H .000000 1.986592 -.450586
H .000000 -1.343569 1.207326
H .000000 -1.986592 -.450586
H -1.343569 .000000 -1.207326
H -1.986592 .000000 .450586
H 1.343569 .000000 -1.207326
H 1.986592 .000000 .450586
