# Supplementary material for: Physics-Driven Construction of Compact Primitive Gaussian Density Fitting Basis Sets
Source: J Chem Theory Comput. 2025 Oct 25;21(21):10863–78. doi: 10.1021/acs.jctc.5c01219 (PMC12613328; doi:10.1021/acs.jctc.5c01219)
Supplement: Supplementary file 1 [file ct5c01219_si_002.zip › supplementary_info/geometries/G2/ch3s_nist.xyz]

5
! thiomethoxy CH3S MP2=FULL/6-31G* structure from NIST (https://cccbdb.nist.gov/)
C 1.105938 .000009 -.007095
S -.692464 .000002 -.001739
H 1.431071 -.000561 1.038773
H 1.506339 -.895013 -.484646
H 1.506391 .895490 -.483737
