# Supplementary material for: Physics-Driven Construction of Compact Primitive Gaussian Density Fitting Basis Sets
Source: J Chem Theory Comput. 2025 Oct 25;21(21):10863–78. doi: 10.1021/acs.jctc.5c01219 (PMC12613328; doi:10.1021/acs.jctc.5c01219)
Supplement: Supplementary file 1 [file ct5c01219_si_002.zip › supplementary_info/geometries/G2/butane_nist.xyz]

14
! butane C4H10 C2H MP2=FULL/6-31G* structure from NIST (https://cccbdb.nist.gov/)
C -0.421558 0.635359 0.000000
C 0.421558 -0.635359 0.000000
C 0.421558 1.905621 0.000000
C -0.421558 -1.905621 0.000000
H -1.079735 0.629412 0.877598
H -1.079735 0.629412 -0.877598
H 1.079735 -0.629412 0.877598
H 1.079735 -0.629412 -0.877598
H -0.203987 2.802609 0.000000
H 1.065524 1.945570 0.883628
H 1.065524 1.945570 -0.883628
H 0.203987 -2.802609 0.000000
H -1.065524 -1.945570 0.883628
H -1.065524 -1.945570 -0.883628
