# Supplementary material for: Physics-Driven Construction of Compact Primitive Gaussian Density Fitting Basis Sets
Source: J Chem Theory Comput. 2025 Oct 25;21(21):10863–78. doi: 10.1021/acs.jctc.5c01219 (PMC12613328; doi:10.1021/acs.jctc.5c01219)
Supplement: Supplementary file 1 [file ct5c01219_si_002.zip › supplementary_info/geometries/G2/ch3oh_nist.xyz]

6
! methanol CH3OH MP2=FULL/6-31G* structure from NIST (https://cccbdb.nist.gov/)
C -0.047125 0.664064 0.000000
O -0.047125 -0.758538 0.000000
H -1.092730 0.970753 0.000000
H 0.437047 1.081203 0.891494
H 0.437047 1.081203 -0.891494
H 0.878386 -1.049244 0.000000
