# Supplementary material for: Physics-Driven Construction of Compact Primitive Gaussian Density Fitting Basis Sets
Source: J Chem Theory Comput. 2025 Oct 25;21(21):10863–78. doi: 10.1021/acs.jctc.5c01219 (PMC12613328; doi:10.1021/acs.jctc.5c01219)
Supplement: Supplementary file 1 [file ct5c01219_si_002.zip › supplementary_info/geometries/G2/cprop_nist.xyz]

7
! cyclopropene C3H4 MP2=FULL/6-31G* structure from NIST (https://cccbdb.nist.gov/)
C 0.000000 0.000000 0.858245
C 0.000000 0.650556 -0.498859
C -0.000000 -0.650556 -0.498859
H 0.000000 1.584523 -1.037865
H -0.000000 -1.584523 -1.037865
H 0.912413 -0.000000 1.456283
H -0.912413 0.000000 1.456283
